# Supplementary material for: Integrated Analysis of Differentially Expressed miRNAs and mRNAs in Goat Skin Fibroblast Cells in Response to Orf Virus Infection Reveals That cfa-let-7a Regulates Thrombospondin 1 Expression
Source: Viruses. 2020 Jan 17;12(1):118. doi: 10.3390/v12010118 (PMC7019303; doi:10.3390/v12010118)
Supplement: Supplementary file 1 [file viruses-12-00118-s001.zip › Supplementary materials/Table S1.xlsx]

## Sheet: Sheet1
Table S1. Differentially expressed miRNAs in 18h.p.i vs GSF.
red is pvalue<=0.001,orange is pvalue <=0.01,blue is pvalue<=0.05,green is pvalue <=0.1.
Index	miR_name	miR_seq	up/down	fold_change(OV_18h(mean)/GSF(mean))	log2(fold_change)	pvalue(t_test)	GSF(mean)	OV_18h(mean)	GSF/GSF_1(norm)	GSF/GSF_2(norm)	GSF/GSF_3(norm)	OV_18h/OV_18h_1(norm)	OV_18h/OV_18h_2(norm)	OV_18h/OV_18h_3(norm)	GSF/GSF_1(raw)	GSF/GSF_2(raw)	GSF/GSF_3(raw)	OV_18h/OV_18h_1(raw)	OV_18h/OV_18h_2(raw)	OV_18h/OV_18h_3(raw)	Expression level
1	chi-miR-449a-5p_R+1	TGGCAGTGTATTGTTAGCTGGT	down	0.780269	-0.357957	3.06387e-05	9164.6	7150.86	9164.92	9213.59	9115.3	7247.3	7083.21	7122.06	11420	16957	8609	7762	6531	6106.5	middle
2	ssc-mir-1285-p5	TGGGATCGCGCCTGTGAATAGCC	up	1.7827	0.834063	4.20508e-05	113.654	202.612	116.367	108.127	116.469	201.677	197.389	208.769	145	199	110	216	182	179	middle
3	chi-miR-301a-5p_R+1	GCTCTGACTTTATTGCACTACT	up	1.7793	0.831312	8.20279e-05	274.118	487.738	260.02	272.219	290.114	482.718	499.979	480.519	324	501	274	517	461	412	middle
4	chi-miR-194	TGTAACAGCAACTCCATGTGGA	up	1.16836	0.224487	0.000104383	1337.22	1562.35	1316.96	1341.53	1353.16	1547.12	1559.59	1580.35	1641	2469	1278	1657	1438	1355	middle
5	PC-3p-2828_1480	AAAAAACCGAGTGAACTTTTTGA	up	3.77146	1.91512	0.00014105	20.3397	76.7106	23.6747	21.4623	15.8822	74.2283	82.426	73.4774	29.5	39.5	15	79.5	76	63	middle
6	chi-miR-122_R-1	TGGAGTGTGACAATGGTGTTT	up	2.09779	1.06887	0.0001713	104.475	219.166	95.5013	116.277	101.646	209.146	225.587	222.765	119	214	96	224	208	191	middle
7	ocu-miR-744-5p_R-1	TGCGGGGCTAGGGCTAACAGC	down	0.655747	-0.60879	0.000228424	746.823	489.727	739.935	729.719	770.814	519.131	470.696	479.352	922	1343	728	556	434	411	middle
8	bta-miR-2285ao_L+1R-2_1ss9GA	AAAACCCAAACGAACTTTTTG	down	-inf	-inf	0.000295834	0.544843	0	0.561773	0.54335	0.529405	0	0	0	0.7	1	0.5	0	0	0	low
9	bta-mir-2285at-4-p5	AAAAGTTCATTCAGGTTTTTCT	down	0.430958	-1.21438	0.000303313	23.4024	10.0855	24.3702	24.0433	21.7939	9.10347	9.48983	11.6631	30.3667	44.25	20.5833	9.75	8.75	10	middle
10	cgr-miR-532-5p_R+2_2	CATGCCTTGAGTGTAGGACCGTTA	up	3.40127	1.76608	0.000324256	9.37915	31.9011	8.82786	9.78031	9.5293	32.6791	30.3675	32.6566	11	18	9	35	28	28	middle
11	cgr-miR-532-5p_R+2_1	CATGCCTTGAGTGTAGGACCGTAA	up	3.40127	1.76608	0.000324256	9.37915	31.9011	8.82786	9.78031	9.5293	32.6791	30.3675	32.6566	11	18	9	35	28	28	middle
12	pal-miR-9226-5p_1ss4AT	TCATGTCCCTGTTCGGGCGCCA	up	2.74372	1.45613	0.000380181	143.194	392.885	112.355	148.878	168.351	390.282	372.002	416.372	140	274	159	418	343	357	middle
13	chi-miR-450-5p_R+2	TTTTGCGATGTGTTCCTAATAT	down	0.723734	-0.466468	0.000386215	5994.45	4338.39	5929.11	6196.91	5857.34	4123.17	4470.53	4421.47	7388	11405	5532	4416	4122	3791	middle
14	cfa-miR-1842_L+1_1ss17AG	TTGGCTCTGCGAGGTCGGCTCA	down	0.633926	-0.657614	0.000465715	208.972	132.473	209.461	217.34	200.115	136.319	125.808	135.292	261	400	189	146	116	116	middle
15	chi-miR-127-5p_L+1R-1	TGAAGCTCAGAGGGCTCTGATT	up	21.2973	4.4126	0.000474143	0.181117	3.8573	0	0.54335	0	3.73476	4.33821	3.49892	0	1	0	4	4	3	middle
16	eca-miR-212_R+1	TAACAGTCTCCAGTCACGGCCA	up	1.79239	0.841885	0.00058511	80.3453	144.01	85.0684	74.439	81.5284	150.324	146.415	135.292	106	137	77	161	135	116	middle
17	hsa-miR-1246_L-1R+4	ATGGATTTTTGGAGCAGGGAGT	up	1.54537	0.627952	0.000726059	233.344	360.603	246.779	219.785	233.468	356.203	345.972	379.633	307.5	404.5	220.5	381.5	319	325.5	middle
18	chi-miR-425-3p	CATCGGGAATGTCGTGTCCGCC	down	0.783482	-0.352027	0.000769806	281.927	220.885	291.319	274.935	279.526	226.887	222.333	213.434	363	506	264	243	205	183	middle
19	PC-3p-8404_316	AAACCGACATGAACTTTTTGG	down	0.555748	-0.847496	0.000918966	25.0864	13.9417	26.4836	23.3641	25.4115	12.6048	14.6415	14.5788	33	43	24	13.5	13.5	12.5	middle
20	bta-miR-2285bc_R-1_1ss16CA	AAAAACCTGAATGACACTTTTG	down	0.429333	-1.21983	0.000950318	27.0703	11.6222	28.0886	27.7109	25.4115	10.2706	14.0992	10.4968	35	51	24	11	13	9	middle
21	hsa-miR-1260a_R+1_1ss9TG	ATCCCACCGCTGCCACCAA	up	1.81527	0.860187	0.000953048	68.2348	123.865	65.4064	74.7107	64.5875	132.584	117.132	121.879	81.5	137.5	61	142	108	104.5	middle
22	PC-3p-12029_194	AAGCAGGATTACTCTGAGA	up	2.78178	1.47601	0.00101201	9.48414	26.3828	9.63039	11.4104	7.41168	25.2096	27.1138	26.8251	12	21	7	27	25	23	middle
23	cfa-miR-132_R-1	TAACAGTCTACAGCCATGGTCG	up	2.1377	1.09606	0.00107515	460.67	984.771	394.043	457.501	530.464	966.369	1029.24	958.705	491	842	501	1035	949	822	middle
24	bta-mir-2284z-2-p3_1ss22GT	AAAAACCCAGATGAACTTTTTT	down	0.462945	-1.11109	0.00133281	356.242	164.921	386.419	357.253	325.055	151.258	193.05	150.454	481.5	657.5	307	162	178	129	middle
25	chi-miR-28-5p	AAGGAGCTCACAGTCTATTGA	up	1.3807	0.465401	0.00149271	5990.99	8271.76	5994.92	5630.47	6347.57	8150.18	8544.1	8121	7470	10362.5	5995	8729	7878	6963	high
26	hsa-miR-1246_R+4	AATGGATTTTTGGAGCAGGGAGT	up	1.5949	0.673463	0.00168192	244.026	389.197	262.428	219.242	250.409	386.081	377.967	403.542	327	403.5	236.5	413.5	348.5	346	middle
27	hsa-miR-1290_L+2R+2_1ss15TG	AATGGATTTTTGGAGCAGGGAGT	up	1.5949	0.673463	0.00168192	244.026	389.197	262.428	219.242	250.409	386.081	377.967	403.542	327	403.5	236.5	413.5	348.5	346	middle
28	hsa-miR-7705_R-1_1ss18GC	AATAGCTCAGAATGTCACTTCT	up	120.355	6.91115	0.00178341	0.181117	21.7983	0	0.54335	0	20.5412	23.8602	20.9935	0	1	0	22	22	18	middle
29	efu-miR-9226_2ss4AG22GA	TCAGGTCCCTGTTCGGGCGCCA	up	3.50285	1.80853	0.0018087	122.5	429.098	109.947	123.612	133.94	415.025	403.996	468.273	137	227.5	126.5	444.5	372.5	401.5	middle
30	pal-miR-9226-5p_1ss4AG	TCAGGTCCCTGTTCGGGCGCCA	up	3.50285	1.80853	0.0018087	122.5	429.098	109.947	123.612	133.94	415.025	403.996	468.273	137	227.5	126.5	444.5	372.5	401.5	middle
31	ssc-mir-4332-p5_1ss1TC	CGGGGCCGGGGGTGGGGC	up	1.7179	0.78065	0.00188162	18.2233	31.3059	16.0506	19.5606	19.0586	30.8118	29.2829	33.8229	20	36	18	33	27	29	middle
32	chi-miR-331-5p_R+1	TCTAGGTATGGTCCCAGGGATC	down	0.699991	-0.514592	0.00201726	1332.85	932.985	1355.48	1321.16	1321.93	876.268	951.153	971.534	1689	2431.5	1248.5	938.5	877	833	middle
33	chi-miR-125b-3p_R+1	ACAAGTCAGGCTCTTGGGACCT	down	0.742221	-0.43008	0.00202795	1815.37	1347.4	1826.56	1732.74	1886.8	1361.32	1259.17	1421.73	2276	3189	1782	1458	1161	1219	middle
34	cja-miR-9933_L-3	TATCACCCATGACTGATGGCT	up	1.82948	0.871431	0.00203637	141.763	259.352	123.991	136.653	164.645	274.038	237.517	266.501	154.5	251.5	155.5	293.5	219	228.5	middle
35	bta-mir-7865-p3_1ss21GT	CTGACTGCCGCCCCCCGCAGT	up	1.41692	0.502755	0.00224886	47.9286	67.9109	47.3494	44.5547	51.8817	64.4246	70.4959	68.8122	59	82	49	69	65	59	middle
36	mmu-mir-6240-p5_2	GATGTGATTTCTGCCCAGTGCT	up	1.65148	0.723764	0.00226406	141.815	234.206	131.615	134.479	159.351	243.226	226.129	233.262	164	247.5	150.5	260.5	208.5	200	middle
37	mmu-mir-6240-p5_1	ATGTGATTTCTGCCCAGTGCT	up	1.65148	0.723764	0.00226406	141.815	234.206	131.615	134.479	159.351	243.226	226.129	233.262	164	247.5	150.5	260.5	208.5	200	middle
38	chi-miR-30b-5p	TGTAAACATCCTACACTCAGCT	down	0.732072	-0.449942	0.00237737	9843.7	7206.3	10353.9	9809.92	9367.3	7591.83	7281.14	6745.92	12901.5	18054.5	8847	8131	6713.5	5784	middle
39	cfa-miR-1839_L-1R+3	AGGTAGATAGAACAGGTCTTGTGA	up	2.23956	1.16321	0.00241352	63.2198	141.584	68.2152	49.4449	71.9991	131.65	134.485	158.618	85	91	68	141	124	136	middle
40	oan-miR-145-5p_R+1	GTCCAGTTTTCCCAGGAATA	up	10.4511	3.38558	0.00257784	0.267511	2.79578	0.802532	0	0	2.80107	3.25366	2.33262	1	0	0	3	3	2	low
41	cgr-miR-1260_1ss1AC	CTCCCACCGCTGCCACCA	up	3.13676	1.64927	0.00259314	4.15649	13.0379	6.01899	3.80345	2.64703	12.6048	11.9301	14.5788	7.5	7	2.5	13.5	11	12.5	middle
42	ocu-miR-125b-3p	ACGGGTTAGGCTCTTGGGAGCT	down	0.655451	-0.60944	0.00274037	13537.8	8873.38	14507.4	12730.2	13376	9603	8422.63	8594.52	18077	23429	12633	10285	7766	7369	high
43	cfa-miR-128_R+2	TCACAGTGAACCGGTCTCTTTAC	down	0.573257	-0.802745	0.00294889	65.3645	37.4707	70.6228	61.9419	63.5287	43.8834	34.7057	33.8229	88	114	60	47	32	29	middle
44	bta-miR-769	TGAGACCTCCGGGTTCTGAGCT	down	0.51809	-0.948725	0.00306953	2631.19	1363.19	2731.82	2600.47	2561.26	1193.26	1310.14	1586.18	3404	4786	2419	1278	1208	1360	middle
45	mdo-miR-22-3p_1ss21GC	AAGCTGCCAGTTGAAGAACTCC	up	1.42346	0.509398	0.00333439	243.946	347.246	247.982	246.681	237.174	348.266	362.241	331.231	309	454	224	373	334	284	middle
46	chi-miR-363-3p	AATTGCACGGTATCCATCTGCG	up	2.17799	1.123	0.0034067	7.77506	16.934	5.61773	9.23696	8.47049	15.8727	16.2683	18.6609	7	17	8	17	15	16	middle
47	chi-miR-22-3p_R+3	AAGCTGCCAGTTGAAGAACTGT	down	0.765046	-0.386381	0.00342511	156197	119498	157580	158825	152185	127227	116022	115244	196354	292307	143732	136263	106977	98811	high
48	chi-miR-190b	TGATATGTTTGATATTGGGTTG	up	1.58605	0.665441	0.00344797	6.61223	10.4873	6.42026	7.06355	6.35287	11.2043	9.76097	10.4968	8	13	6	12	9	9	middle
49	bta-miR-2284y	AAAAGTTCGTTCGGGTTTTTC	up	1.53587	0.619055	0.00347234	39.4616	60.6079	35.5407	39.3153	43.5289	55.6146	63.0202	63.1889	44.2857	72.3571	41.1111	59.5643	58.1071	54.1786	middle
50	cfa-miR-149	TCTGGCTCCGTGTCTTCACTCCC	down	0.737555	-0.439178	0.00350458	6714.57	4952.36	6669.85	6826.65	6647.21	5161.44	5042.08	4653.57	8311	12564	6278	5528	4649	3990	middle
51	chi-miR-16a-5p	TAGCAGCACGTAAATATTGGAG	up	1.28874	0.36596	0.00384803	61325.1	79032.1	64113.5	62530.4	57331.4	77450	83213.4	76432.8	79889	115083	54147	82950.5	76726	65534	high
52	PC-5p-506_18155	GAGGGTTTGGGTTTGGTCGTGGGA	up	1.66721	0.737439	0.00393589	1973.99	3291.07	2255.12	1926.18	1740.69	3261.38	3449.96	3161.86	2810	3545	1644	3493	3181	2711	middle
53	chi-miR-495-3p	AAACAAACATGGTGCACTTCTT	up	3.78876	1.92172	0.00398132	3.20529	12.1441	1.60506	2.71675	5.29405	14.0053	11.9301	10.4968	2	5	5	15	11	9	middle
54	efu-miR-9226_2ss15GA22GA	TCAAGTCCCTGTTCAGGCGCCA	up	4.04201	2.01507	0.0040752	8.50185	34.3646	7.62406	5.70518	12.1763	28.4775	39.0439	35.5724	9.5	10.5	11.5	30.5	36	30.5	middle
55	pal-miR-9226-5p_1ss15GA	TCAAGTCCCTGTTCAGGCGCCA	up	4.04201	2.01507	0.0040752	8.50185	34.3646	7.62406	5.70518	12.1763	28.4775	39.0439	35.5724	9.5	10.5	11.5	30.5	36	30.5	middle
56	cgr-miR-324-5p_L+2R+1	ATCGCATCCCCTAGGGCATTGGTGT	up	inf	inf	0.00409424	0	1.06152	0	0	0	0.93369	1.08455	1.16631	0	0	0	1	1	1	low
57	hsa-miR-4497_L+2R-1	AACTCCGGGACGGCTGGG	up	inf	inf	0.00409424	0	1.06152	0	0	0	0.93369	1.08455	1.16631	0	0	0	1	1	1	low
58	PC-3p-1051383_1	CGCCCCTGCCGCCGCGCCCCTGC	up	inf	inf	0.00409424	0	1.06152	0	0	0	0.93369	1.08455	1.16631	0	0	0	1	1	1	low
59	PC-5p-283890_3	AAATAAGTTCGTTTGGGTTTTTC	up	inf	inf	0.00409424	0	1.06152	0	0	0	0.93369	1.08455	1.16631	0	0	0	1	1	1	low
60	chi-let-7d-5p	AGAGGTAGTAGGTTGCATAGTT	down	0.732279	-0.449535	0.00440567	12359	9050.2	12256.5	12732.8	12087.6	9798.61	8738.24	8613.77	15272.3	23433.8	11416.2	10494.5	8057	7385.5	high
61	cfa-let-7a_R+2	TGAGGTAGTAGGTTGTATAGTTAA	up	4.9828	2.31696	0.00455172	1238.7	6172.22	1238.31	1152.17	1325.63	6512.02	6546.9	5457.74	1543	2120.5	1252	6974.5	6036.5	4679.5	high
62	mml-miR-320b_R-1_1ss20CA	AAAAGCTGGGTTGAGAGGGAA	up	2.94188	1.55674	0.0045573	3.83697	11.2879	5.61773	2.71675	3.17643	10.2706	11.9301	11.6631	7	5	3	11	11	10	middle
63	cgr-miR-1839-3p_R-1	AGACCTACTTATCTACCAACA	up	1.86945	0.902612	0.00491085	172.48	322.442	170.939	154.855	191.645	354.802	322.112	290.411	213	285	181	380	297	249	middle
64	cja-miR-2355	ATTGTCCTTGCTGTTTGGAGAT	down	0.790346	-0.339444	0.00528313	199.551	157.714	204.646	190.716	203.292	152.191	151.837	169.115	255	351	192	163	140	145	middle
65	chi-miR-130b-5p	ACTCTTTCCCTGTTGCACTACT	up	1.32423	0.405159	0.00534723	2196.11	2908.16	2096.21	2211.44	2280.68	2913.11	2913.11	2898.27	2612	4070	2154	3120	2686	2485	middle
66	chi-miR-485-3p_L-1	GTCATACACGGCTCTCCTCTCT	up	19.1475	4.25909	0.00542909	0.352937	6.75787	0	0	1.05881	5.60214	6.50731	8.16415	0	0	1	6	6	7	middle
67	mmu-miR-339-5p_L+2R-3	AATCCCTGTCCTCCAGGAGCTC	up	2.5571	1.35451	0.00549103	10.5123	26.8811	12.8405	6.5202	12.1763	27.5438	22.7756	30.324	16	12	11.5	29.5	21	26	middle
68	chi-miR-449b-3p_L+1R-1	CAGCCACAACTGCCCTGCCACT	down	0.692311	-0.530508	0.00559431	101.317	70.1429	107.539	103.237	93.1754	66.292	68.3268	75.81	134	190	88	71	63	65	middle
69	ocu-miR-222-5p_L-2	CTCAGTAGCCAGTGTAGATCC	up	1.26413	0.338142	0.00565356	467.282	590.704	489.545	459.131	453.171	565.816	583.489	622.808	610	845	428	606	538	534	middle
70	chi-miR-33a-5p	GTGCATTGTAGTTGCATTGC	up	1.74242	0.801092	0.00576794	117.809	205.273	98.7115	126.601	128.116	228.754	187.628	199.439	123	233	121	245	173	171	middle
71	cfa-miR-212	ACCTTGGCTCTAGACTGCTTACT	up	1.69271	0.759336	0.00579581	162.295	274.718	185.385	134.208	167.292	303.449	255.954	264.752	231	247	158	325	236	227	middle
72	chi-miR-30e-5p	TGTAAACATCCTTGACTGGAAGCT	down	0.688168	-0.539168	0.00582145	31898.1	21951.3	34545.8	30072	31076.6	21611.6	24267.4	19974.8	43046	55345.5	29350.5	23146.5	22375.5	17126.5	high
73	PC-3p-6721_433	AAAAACCGAGTGAACTTTTTGT	down	0.439557	-1.18588	0.00593488	34.2757	15.0661	38.1203	35.5894	29.1173	16.8064	17.8951	10.4968	47.5	65.5	27.5	18	16.5	9	middle
74	chi-miR-218	TTGTGCTTGATCTAACCATGT	up	1.46516	0.551059	0.00600231	196.395	287.75	183.78	222.23	183.174	307.184	281.984	274.082	229	409	173	329	260	235	middle
75	PC-3p-130605_7	ACTCCTTTATTTATTCTTAGCT	up	1.88	0.910731	0.00604388	2.05176	3.8573	2.4076	1.63005	2.11762	3.73476	4.33821	3.49892	3	3	2	4	4	3	low
76	ppy-mir-378d-p5_1ss22TG	AAACTGGACTTGGAGTCAGAAGA	up	6.10686	2.61043	0.0061958	0.495989	3.02893	0.401266	1.0867	0	2.33422	3.25366	3.49892	0.5	2	0	2.5	3	3	low
77	bta-mir-7862-p5	CACAGCTCCAGGGGACGCCGTTC	down	0.761113	-0.393818	0.00629762	126.548	96.3172	119.577	128.774	131.293	98.0374	97.6097	93.3046	149	237	124	105	90	80	middle
78	chi-miR-1306-5p_R+1	CCACCTCCCCTGCAAACGTCCA	up	1.35106	0.434089	0.00643256	253.28	342.195	227.919	262.982	268.938	344.531	358.987	323.067	284	484	254	369	331	277	middle
79	cfa-miR-101_R+3	TACAGTACTGTGATAACTGAAGA	up	6.2472	2.64321	0.00699651	54.9792	343.466	52.9671	51.6183	60.3522	293.179	369.832	367.387	66	95	57	314	341	315	middle
80	hsa-mir-7977-p5_1ss5AG	TCCCGGCCAACGCACCAAAA	up	5.83883	2.54568	0.00701756	2.82872	16.5164	2.80886	4.61848	1.05881	17.7401	18.9797	12.8294	3.5	8.5	1	19	17.5	11	middle
81	mmu-mir-6240-p5_1ss4TG	GACGCGATGTGATTTCTGCCCAGT	up	1.57322	0.653723	0.00721391	159.821	251.434	149.271	148.606	181.586	260.966	224.502	268.834	186	273.5	171.5	279.5	207	230.5	middle
82	mmu-miR-2137_L-2_1ss16AG	CGGCGGGAGCCCCGGGGAG	up	1.90544	0.930125	0.00731584	4.2456	8.08974	3.6114	4.89015	4.23524	7.46952	9.2187	7.581	4.5	9	4	8	8.5	6.5	middle
83	chi-miR-671-5p	AGGAAGCCCTGGAGGGGCTGGAGG	down	0.551087	-0.859648	0.00734135	709.144	390.8	781.666	660.714	685.051	458.442	415.384	298.575	974	1216	647	491	383	256	middle
84	chi-miR-411a-5p_L-1R+1	TAGTAGACCGTATAGCGTACG	up	8.64267	3.11148	0.00741312	2.50775	21.6736	0	4.3468	3.17643	18.6738	19.5219	26.8251	0	8	3	20	18	23	middle
85	chi-miR-24-3p	TGGCTCAGTTCAGCAGGAAC	down	0.685039	-0.545742	0.00742259	218163	149450	235363	214411	204714	155448	141170	151732	293276	394609	193343	166488	130164	130096	high
86	efu-mir-9277-p5_1ss18CT	TTGAAATCCATTGGGGTTTCCCC	up	4.11514	2.04094	0.00744199	16.1808	66.5864	13.643	19.0173	15.8822	70.0267	73.7496	55.9828	17	35	15	75	68	48	middle
87	chi-let-7c-5p	TGAGGTAGTAGGTTGTATGGTT	down	0.882288	-0.180678	0.00756092	1886.01	1664	1834.32	1900.55	1923.15	1705.85	1597.64	1688.52	2285.67	3497.83	1816.33	1827	1473.08	1447.75	middle
88	chi-miR-874-3p	CTGCCCTGGCCCGAGGGACCGAC	down	0.480734	-1.05669	0.00759295	747.204	359.206	859.512	715.049	667.051	435.099	326.45	316.069	1071	1316	630	466	301	271	middle
89	chi-miR-30e-3p_R+1	CTTTCAGTCGGATGTTTACAGC	up	1.28685	0.363841	0.00767127	1963.41	2526.61	1934.1	1841.69	2114.45	2394.91	2512.91	2672.01	2410	3389.5	1997	2565	2317	2291	middle
90	hsa-mir-151b-p5_1ss22CA	TCGAGGAGCTCACAGTCTAGAAA	up	12.7952	3.67753	0.00788648	0.181117	2.31742	0	0.54335	0	1.86738	2.1691	2.91577	0	1	0	2	2	2.5	middle
91	hsa-miR-151b_R+5	TCGAGGAGCTCACAGTCTAGAAA	up	12.7952	3.67753	0.00788648	0.181117	2.31742	0	0.54335	0	1.86738	2.1691	2.91577	0	1	0	2	2	2.5	middle
92	chi-miR-380-3p	TATGTAATGTGGTCCACGTCT	up	1.78418	0.835264	0.00806561	32.5689	58.1089	36.114	27.7109	33.8819	56.9551	52.0585	65.3132	45	51	32	61	48	56	middle
93	pal-miR-339b-5p_R+1	TCCCTGTCCTCCAGGAGCTT	down	0.650505	-0.620369	0.00808556	42.5034	27.6487	41.7317	41.838	43.9407	27.5438	30.9097	24.4925	52	77	41.5	29.5	28.5	21	middle
94	efu-miR-210_R+1	AGCCACTGCCCACCGCACACTGC	up	1.39846	0.483842	0.00816676	19.2747	26.955	19.2608	17.3872	21.1762	28.0107	26.0293	26.8251	24	32	20	30	24	23	middle
95	chi-miR-219	TGATTGTCCAAACGCAATTCT	down	-inf	-inf	0.00836294	1.96536	0	1.60506	2.1734	2.11762	0	0	0	2	4	2	0	0	0	low
96	PC-5p-265073_3	CTGCCGGCAGGGGGTGGGCCGGGT	down	-inf	-inf	0.00836294	0.982681	0	0.802532	1.0867	1.05881	0	0	0	1	2	1	0	0	0	low
97	PC-3p-563473_2	TCTGCAGGCACACAGGCTCGCC	down	-inf	-inf	0.00836294	0.982681	0	0.802532	1.0867	1.05881	0	0	0	1	2	1	0	0	0	low
98	chi-miR-2404_R+1	TTGCACTGCATGGTATCTGC	up	3.60206	1.84882	0.00836847	5.98151	21.5458	4.01266	6.5202	7.41168	20.5412	18.4374	25.6588	5	12	7	22	17	22	middle
99	chi-miR-17-3p_R-1_1ss23CA	ACTGCAGTGAAGGCACTTGTAGA	up	1.31063	0.390263	0.00838563	263.716	345.635	284.096	263.525	243.527	368.807	327.535	340.562	354	485	230	395	302	292	middle
100	PC-5p-200139_4	TCTGTGGCCCTGGGTCCTGGCT	down	-inf	-inf	0.00863097	1.78425	0	1.60506	1.63005	2.11762	0	0	0	2	3	2	0	0	0	low
101	chi-miR-103-3p	AGCAGCATTGTACAGGGCTATGA	up	1.40477	0.490335	0.00875188	37879.5	53212	34911.8	38322	40404.8	49567.2	57731.3	52337.5	43502	70529	38160.5	53087.5	53230.5	44874.5	high
102	mml-miR-378d_L+1R-4	AACTGGACTTGGAGTCAGA	up	1.71188	0.775578	0.00891169	2.67685	4.58244	3.21013	2.1734	2.64703	4.2016	4.88049	4.66523	4	4	2.5	4.5	4.5	4	low
103	chi-miR-382-5p	GAAGTTGTTCGTGGTGGATTCG	up	22.3978	4.48529	0.00933429	0.448628	10.0483	0.802532	0.54335	0	12.138	8.67642	9.33046	1	1	0	13	8	8	middle
104	sha-miR-125a_R+2	TCCCTGAGACCCTAACTTGTGAGA	up	3.25401	1.70222	0.00950259	86.1347	280.283	97.9089	65.202	95.293	286.643	322.112	232.095	122	120	90	307	297	199	middle
105	chi-miR-410-3p	AATATAACACAGATGGCCTGT	up	5.57473	2.4789	0.00955658	1.9551	10.8991	0	1.63005	4.23524	10.2706	11.9301	10.4968	0	3	4	11	11	9	middle
106	chi-miR-329b-3p_R+1	AACACACCTGGTTAACCTCTC	up	17.1547	4.10054	0.00959088	0.0905584	1.55351	0	0.271675	0	1.86738	1.62683	1.16631	0	0.5	0	2	1.5	1	low
107	chi-miR-329a-3p_R+1_1ss19TC	AACACACCTGGTTAACCTCTC	up	17.1547	4.10054	0.00959088	0.0905584	1.55351	0	0.271675	0	1.86738	1.62683	1.16631	0	0.5	0	2	1.5	1	low
108	chi-miR-199a-5p	CCCAGTGTTCAGACTACCTGTTC	down	0.626498	-0.674618	0.00979621	434251	272057	473330	425964	403459	285246	268528	262399	589796	783958	381050	305504	247593	224982	high
109	cfa-miR-92b	TATTGCACTCGTCCCGGCCTCC	up	1.33411	0.41588	0.00986133	1989.07	2653.65	1883.54	2118.52	1965.15	2483.61	2625.7	2851.62	2347	3899	1856	2660	2421	2445	middle
110	PC-3p-131000_7	AATCCATGAACTTTTTGGCTA	down	0.121027	-3.0466	0.00990712	5.97415	0.723035	7.22279	4.3468	6.35287	0	2.1691	0	9	8	6	0	2	0	low
111	oan-miR-27b-3p_R+2	TTCACAGTGGCTAAGTTCTGCGT	up	1.51455	0.598891	0.00995547	177.799	269.285	154.086	174.959	204.351	292.245	246.193	269.417	192	322	193	313	227	231	middle
112	eca-miR-194_R+1	TGTAACAGCAACTCCATGTGGAA	up	1.40089	0.486341	0.0100018	963.71	1350.05	944.581	904.678	1041.87	1278.22	1474.99	1296.93	1177	1665	984	1369	1360	1112	middle
113	chi-miR-379-5p	TGGTAGACTATGGAACGTAGG	up	7.42232	2.89187	0.010058	4.67282	34.6831	1.60506	9.23696	3.17643	28.0107	43.3821	32.6566	2	17	3	30	40	28	middle
114	bta-mir-2284aa-1-p3	AAAAACCCAAATGAACTTTT	up	4.61171	2.2053	0.0102316	0.511938	2.36091	0.802532	0.380345	0.352937	2.17861	1.98835	2.91577	1	0.7	0.333333	2.33333	1.83333	2.5	low
115	chi-miR-1296	TTAGGGCCCTGGCTCCATCTCC	down	0.670431	-0.576839	0.0102572	728.621	488.49	686.165	779.708	719.991	567.683	452.258	445.53	855	1435	680	608	417	382	middle
116	mmu-mir-6240-p3_1ss22GA	ATTTCTGCCCAGTGCTCTGAAA	up	4.99225	2.31969	0.0106799	0.625096	3.12064	0.802532	0.54335	0.529405	3.73476	2.71138	2.91577	1	1	0.5	4	2.5	2.5	low
117	bta-miR-6525_R+3_1ss2TC	CCGGGGAAAGCAGGAGTGAGGGT	up	1.74148	0.800313	0.0107568	7.40546	12.8965	8.82786	5.97685	7.41168	14.4722	11.3878	12.8294	11	11	7	15.5	10.5	11	middle
118	bta-mir-2285t-p3	TGAACTTTTTGGCCAACCCAAT	down	0.539371	-0.890649	0.0108086	3.88697	2.09652	4.2668	3.44122	3.95289	1.55615	2.59518	2.13823	5.31667	6.33333	3.73333	1.66667	2.39286	1.83333	low
119	chi-miR-93-5p	CAAAGTGCTGTTCGTGCAGGTAG	up	1.34613	0.428819	0.0108429	13314.5	17923	12743.4	13107.2	14092.8	17586	19331.1	16852	15879	24123	13310	18835	17824	14449	high
120	ocu-let-7a-5p_L+1	ATGAGGTAGTAGGTTGTATAGTT	down	0.819962	-0.286371	0.0109346	3301.1	2706.77	3500.65	3208.21	3194.43	2810.87	2763.98	2545.47	4362	5904.5	3017	3010.5	2548.5	2182.5	middle
121	bta-mir-2285b-2-p5_1ss16TC	AAAAGTTCATTTGGGCTTTTCT	down	0.493043	-1.02021	0.0110776	23.4607	11.5671	22.0964	25.5918	22.6938	8.26315	14.9307	11.5076	27.5333	47.1	21.4333	8.85	13.7667	9.86667	middle
122	bta-mir-2285s-p5_1ss16TC	AAAAGTTCATTTGGGCTTTTCT	down	0.493043	-1.02021	0.0110776	23.4607	11.5671	22.0964	25.5918	22.6938	8.26315	14.9307	11.5076	27.5333	47.1	21.4333	8.85	13.7667	9.86667	middle
123	bta-mir-2285k-3-p5_1ss16TC	AAAAGTTCATTTGGGCTTTTCT	down	0.493043	-1.02021	0.0110776	23.4607	11.5671	22.0964	25.5918	22.6938	8.26315	14.9307	11.5076	27.5333	47.1	21.4333	8.85	13.7667	9.86667	middle
124	chi-miR-21-3p	CAACAGCAGTCGATGGGCTGT	down	0.725239	-0.463473	0.0111175	2926.13	2122.14	2857.82	3082.97	2837.61	2168.96	1873.02	2324.45	3561	5674	2680	2323	1727	1993	middle
125	bta-miR-2285cj_L-1_1ss6TC	AAACCGGAATGAACTTTTTGT	down	0.587624	-0.767036	0.0112156	93.2529	54.7976	101.996	96.3978	81.3647	60.9239	49.624	53.845	127.093	177.414	76.8454	65.2507	45.7553	46.167	middle
126	bta-miR-2285bn_L-1_1ss7TG	AAACCGGAATGAACTTTTTGT	down	0.587624	-0.767036	0.0112156	93.2529	54.7976	101.996	96.3978	81.3647	60.9239	49.624	53.845	127.093	177.414	76.8454	65.2507	45.7553	46.167	middle
127	PC-5p-68243_18	CGCCATGGCTGGACAGCGGG	up	11.137	3.47729	0.0115146	0.448628	4.99635	0.802532	0.54335	0	3.73476	5.42276	5.83154	1	1	0	4	5	5	middle
128	oan-miR-98_L+1	ATGAGGTAGTAAGTTGTATTGTT	down	0.597872	-0.742091	0.0117275	96.178	57.5022	106.737	90.7395	91.0577	56.9551	60.7349	54.8165	133	167	86	61	56	47	middle
129	chi-miR-374a-3p	CTTATCAGGTTGTATTGTAATT	down	0.672675	-0.572018	0.0118017	2614.28	1758.56	2720.58	2640.41	2481.85	1521.91	1755.89	1997.89	3390	4859.5	2344	1630	1619	1713	middle
130	chi-miR-378-5p	CTCCTGACTCCAGGTCCTGTGT	down	0.730562	-0.452922	0.011971	843.286	616.073	835.436	796.552	897.872	683.461	546.614	618.143	1041	1466	848	732	504	530	middle
131	chi-miR-224-3p	AAATGGTACCCTAGTGACTACA	down	0.658164	-0.60348	0.0120872	134.957	88.8239	148.468	130.404	125.998	104.573	80.2569	81.6415	185	240	119	112	74	70	middle
132	cja-miR-151_R+2_2	TCGAGGAGCTCACAGTCTAGTT	down	0.728398	-0.457201	0.0123357	295.873	215.513	307.37	268.958	311.29	212.881	203.896	229.763	383	495	294	228	188	197	middle
133	cja-miR-151_R+2_1	TCGAGGAGCTCACAGTCTAGCT	down	0.728398	-0.457201	0.0123357	295.873	215.513	307.37	268.958	311.29	212.881	203.896	229.763	383	495	294	228	188	197	middle
134	mmu-miR-28c_R+2	AGGAGCTCACAGTCTATTGAAA	up	4.15978	2.05651	0.0126098	4.96629	20.6587	3.21013	1.63005	10.0587	18.2069	22.7756	20.9935	4	3	9.5	19.5	21	18	middle
135	bta-miR-2285dh_L-1_1ss8AG	GGACCCGAATGAACTTTTTGG	down	0.264754	-1.91727	0.012752	6.35558	1.68267	7.28967	5.07127	6.7058	1.24492	1.85923	1.94385	9.08333	9.33333	6.33333	1.33333	1.71429	1.66667	low
136	oan-let-7b-5p_L+2	AATGAGGTAGTAGGTTGTGTGGTT	down	0.719148	-0.47564	0.0129205	471.03	338.74	464.265	448.536	500.288	372.542	349.768	293.91	578.5	825.5	472.5	399	322.5	252	middle
137	chi-miR-433	ATCATGATGGGCTCCTCGGTGT	up	6.89716	2.786	0.013141	0.352937	2.43426	0	0	1.05881	2.80107	2.1691	2.33262	0	0	1	3	2	2	low
138	pal-miR-152-5p	AGGTTCTGTGATACACTCCGACT	down	0.80505	-0.312851	0.013286	370.154	297.992	365.955	356.981	387.525	300.648	298.252	295.076	456	657	366	322	275	253	middle
139	hsa-miR-130b-5p_R+4	ACTCTTTCCCTGTTGCACTACTAAA	up	41.1771	5.36377	0.013618	0.181117	7.45787	0	0.54335	0	6.53583	6.50731	9.33046	0	1	0	7	6	8	middle
140	ocu-miR-199a-5p_L+1	ACCCAGTGTTCAGACTACCTGTTC	down	0.614791	-0.701832	0.0140188	10461.7	6431.77	11901.6	9999.82	9483.77	7414.43	6192.79	5688.08	14830	18404	8957	7941	5710	4877	middle
141	chi-miR-3431-5p	CCTCAGTCAGCCTTGTGGATGT	up	1.59382	0.672487	0.0140402	4478.87	7138.5	4080.88	4561.43	4794.3	6274.39	7394.48	7746.62	5085	8395	4528	6720	6818	6642	middle
142	pal-mir-9226-p3_1ss1AT	TGTCCCTGTTCGGGCGCCA	up	1.83222	0.873593	0.014138	48.7532	89.3267	40.1266	51.0749	55.0582	77.4962	87.8488	102.635	50	94	52	83	81	88	middle
143	PC-5p-6811_425	AGTTGAGGCTCCGAGCTTTGGT	down	0.624902	-0.678298	0.014193	134.663	84.151	118.775	139.098	146.116	74.6952	101.948	75.81	148	256	138	80	94	65	middle
144	efu-miR-9226_1ss22GA	TCAAGTCCCTGTTCGGGCGCCA	up	2.0575	1.0409	0.0147091	64.583	132.88	52.9671	80.9592	59.8228	121.846	118.758	158.035	66	149	56.5	130.5	109.5	135.5	middle
145	PC-3p-61849_21	TTGCTGTATGAATAGCAGTT	down	0.144996	-2.78592	0.0148453	4.29296	0.62246	3.21013	5.4335	4.23524	1.86738	0	0	4	10	4	2	0	0	low
146	chi-miR-504_R+1	AGACCCTGGTCTGCACTCTGTC	up	1.40999	0.495681	0.0149362	154.561	217.928	139.641	146.161	177.88	202.611	219.08	232.095	174	269	168	217	202	199	middle
147	chi-miR-29b-3p_R+3	TAGCACCATTTGAAATCAGTGTT	down	0.645413	-0.631706	0.0150088	12300.5	7938.93	12735.4	13251.5	10914.8	8493.31	7790.88	7532.6	15869	24388.5	10308.5	9096.5	7183.5	6458.5	high
148	cfa-miR-142_R+1	CCCATAAAGTAGAAAGCACTAC	down	0.711067	-0.491943	0.0152659	1362.57	968.881	1480.67	1371.42	1235.63	1045.73	919.701	941.21	1845	2524	1167	1120	848	807	middle
149	chi-miR-191-3p	CTGCGCTTGGATTTCGTTCCC	up	1.14618	0.196835	0.0152748	318.891	365.507	330.643	320.033	305.996	382.813	356.818	356.89	412	589	289	410	329	306	middle
150	chi-miR-34b-3p	AATCACTAGTTCCACTGCCATC	up	1.57807	0.658157	0.0153387	40.9094	64.5577	32.1013	45.0981	45.5289	70.9604	58.5658	64.1469	40	83	43	76	54	55	middle
151	bta-mir-2440-p3_1ss3GT	GTTCAGTGATGAGACCCT	up	1.48335	0.568859	0.0158071	294.393	436.688	247.982	305.906	329.29	388.415	476.119	445.53	309	563	311	416	439	382	middle
152	chi-miR-656	AATATTATACAGTCAACCTCT	up	4.43133	2.14774	0.0160351	0.887959	3.93484	1.60506	0	1.05881	2.80107	4.33821	4.66523	2	0	1	3	4	4	low
153	bta-miR-2285f	AAAACCTGAATGAACTTTTTGG	down	0.570917	-0.808648	0.0160548	120.466	68.7759	135.152	122.557	103.688	69.5534	76.0323	60.742	168.407	225.559	97.9289	74.4931	70.1048	52.0806	middle
154	bta-mir-2285cq-p3_1ss11TC	AAAACTGGAACGAACTTTTTGG	down	0.588517	-0.764843	0.0164177	146.19	86.0351	153.685	133.121	151.763	69.093	107.371	81.6415	191.5	245	143.333	74	99	70	middle
155	chi-miR-30a-5p	TGTAAACATCCTCGACTGGAAGCT	up	1.30728	0.38657	0.0164253	136.413	178.33	136.43	140.456	132.351	175.067	168.648	191.274	170	258.5	125	187.5	155.5	164	middle
156	hsa-miR-4286_R+3	ACCCCACTCCTGGTACCAAA	up	4.73511	2.2434	0.016463	18.5782	87.9697	19.2608	18.4739	17.9998	95.2363	98.6943	69.9785	24	34	17	102	91	60	middle
157	ssc-mir-1842-p5_1ss4GC	GAGCTTGGTGGTGCTGACG	down	-inf	-inf	0.0165384	1.43131	0	1.60506	1.63005	1.05881	0	0	0	2	3	1	0	0	0	low
158	chi-miR-15b-5p	TAGCAGCACATCATGGTTTACA	down	0.674119	-0.568924	0.0166148	10988.8	7407.76	12014.7	11259.3	9692.36	8446.16	7231.8	6545.32	14971	20722	9154	9046	6668	5612	middle
159	chi-miR-543-3p_R+1	AAACATTCGCGGTGCACTTCTT	up	19.9869	4.32098	0.0166823	1.05881	21.1623	0	0	3.17643	26.1433	15.1837	22.1598	0	0	3	28	14	19	middle
160	chi-miR-34c-5p	AGGCAGTGTAGTTAGCTGATTGC	up	1.33332	0.415028	0.0166921	289.235	385.644	312.185	254.288	301.232	366.94	396.946	393.046	389	468	284.5	393	366	337	middle
161	PC-3p-34178_48	ATCAGTGACCAGTTGAAG	down	0.501854	-0.994662	0.0168475	8.20606	4.11824	8.02532	7.06355	9.5293	5.60214	3.25366	3.49892	10	13	9	6	3	3	low
162	chi-miR-3431-3p	ATCTAGAGGACTGACTGAAATT	up	1.27283	0.348039	0.0170194	303.397	386.173	282.491	302.646	325.055	385.614	391.523	381.383	352	557	307	413	361	327	middle
163	dno-miR-503-5p_R+2	TAGCAGCGGGAACAGTACTGCAGAA	up	1.89579	0.922797	0.0171752	9.46361	17.941	6.42026	10.3237	11.6469	16.8064	19.5219	17.4946	8	19	11	18	18	15	middle
164	PC-3p-10490_235	AAAAACCCAGATGAACTTTTTTA	up	6.05084	2.59714	0.017182	3.03076	18.3386	4.81519	1.63005	2.64703	13.5385	22.2333	19.2441	6	3	2.5	14.5	20.5	16.5	middle
165	chi-miR-324-5p	CGCATCCCCTAGGGCATTGGTGT	up	1.5027	0.587552	0.0171844	303.163	455.561	255.205	306.993	347.29	511.662	431.652	423.37	318	565	328	548	398	363	middle
166	cfa-miR-181a_R+1	AACATTCAACGCTGTCGGTGAGT	down	0.632593	-0.66065	0.0175761	5244.43	3317.59	5992.51	4815.71	4925.06	3846.33	3300.29	2806.14	7467	8863	4651.5	4119.5	3043	2406	middle
167	bta-miR-199a-5p_L+2R+1	CACCCAGTGTTCAGACTACCTGTTC	down	0.658135	-0.603545	0.0176182	359.578	236.65	407.285	336.334	335.114	266.102	223.418	220.432	507.5	619	316.5	285	206	189	middle
168	chi-miR-7-5p	TGGAAGACTAGTGATTTTGTTGTT	up	1.47228	0.558052	0.0182238	9635.39	14186	10805.3	8951.7	9149.19	12946.5	15935.3	13676.1	13464	16475	8641	13866	14693	11726	high
169	cja-miR-151_R+1_1ss20GA_1	TCGAGGAGCTCACAGTCTAAA	up	8.7499	3.12927	0.0182377	0.448144	3.92121	0	0.815025	0.529405	2.80107	4.88049	4.08208	0	1.5	0.5	3	4.5	3.5	low
170	hsa-miR-151b_R+3	TCGAGGAGCTCACAGTCTAAA	up	8.7499	3.12927	0.0182377	0.448144	3.92121	0	0.815025	0.529405	2.80107	4.88049	4.08208	0	1.5	0.5	3	4.5	3.5	low
171	cja-miR-151_R+1_1ss20GA_2	TCGAGGAGCTCACAGTCTAAC	up	8.7499	3.12927	0.0182377	0.448144	3.92121	0	0.815025	0.529405	2.80107	4.88049	4.08208	0	1.5	0.5	3	4.5	3.5	low
172	chi-miR-345-5p	GCTGACTCCTAGTCCAGTGCT	down	0.599254	-0.73876	0.0184681	1015.28	608.413	1036.87	1006.28	1002.69	705.869	498.894	620.476	1292	1852	947	756	460	532	middle
173	chi-miR-127-3p_R+2	TCGGATCCGTCTGAGCTTGGCT	up	3.4661	1.79331	0.0184956	49.5542	171.76	55.3747	45.6414	47.6465	179.268	137.738	198.272	69	84	45	192	127	170	middle
174	bta-miR-2285ad_L-1_1ss8AG	AAACCCGAATGAACTTTTTGG	down	0.502967	-0.991464	0.0188441	140.325	70.5789	160.084	145.45	115.441	83.1386	66.651	61.9472	199.473	267.692	109.029	89.0431	61.4548	53.1139	middle
175	bta-miR-2285bq_L-1R-1_1ss18CT	AAACCCGAATGAACTTTTTGG	down	0.502967	-0.991464	0.0188441	140.325	70.5789	160.084	145.45	115.441	83.1386	66.651	61.9472	199.473	267.692	109.029	89.0431	61.4548	53.1139	middle
176	bta-miR-2285n_L-2R+1_1ss21GT	AAACCCGAATGAACTTTTTGG	down	0.502967	-0.991464	0.0188441	140.325	70.5789	160.084	145.45	115.441	83.1386	66.651	61.9472	199.473	267.692	109.029	89.0431	61.4548	53.1139	middle
177	bta-miR-2285f_L-1_1ss7TC	AAACCCGAATGAACTTTTTGG	down	0.502967	-0.991464	0.0188441	140.325	70.5789	160.084	145.45	115.441	83.1386	66.651	61.9472	199.473	267.692	109.029	89.0431	61.4548	53.1139	middle
178	bta-mir-2285bm-p5	AAAAGTTCATTAGGGTTTTTCT	down	0.491673	-1.02423	0.0188691	281.764	138.536	317.803	296.669	230.821	149.39	150.753	115.464	396	546	218	160	139	99	middle
179	chi-miR-660	TACCCATTGCATATCGGAGCTGT	up	1.36164	0.445346	0.0189242	7543.31	10271.3	6950.73	7377.07	8302.14	9182.84	10698	10933	8661	13577	7841	9835	9864	9374	high
180	pal-miR-339a-3p_2ss1AC10GA	CGCTCCTCGAGGCCAGAGCCC	down	0.82464	-0.278163	0.0189351	372.521	307.196	348.299	393.386	375.878	324.924	300.421	296.242	434	724	355	348	277	254	middle
181	ocu-miR-1277-3p_R-1	TACGTAGATATATATGTATTT	down	0.322207	-1.63394	0.0191901	11.8869	3.83005	8.82786	14.1271	12.7057	3.73476	5.42276	2.33262	11	26	12	4	5	2	middle
182	bta-mir-2284z-2-p3_1ss1AN	NAAAACCCAGATGAACTTTTT	down	-inf	-inf	0.0195935	0.625096	0	0.802532	0.54335	0.529405	0	0	0	1	1	0.5	0	0	0	low
183	PC-5p-313718_3	TAGAGAGAGAACCAACAGGAAT	down	-inf	-inf	0.0195935	1.25019	0	1.60506	1.0867	1.05881	0	0	0	2	2	1	0	0	0	low
184	chi-miR-758_R-1	TTTGTGACCTGGTCCACTAAC	up	4.82321	2.26999	0.0197562	1.33659	6.44664	2.4076	0.54335	1.05881	4.66845	6.50731	8.16415	3	1	1	5	6	7	low
185	chi-miR-29a-3p_R+1	TAGCACCATCTGAAATCGGTTA	down	0.801907	-0.318493	0.0204537	449226	360237	415138	471473	461066	354491	376937	349284	517286	867715	435456	379666	347551	299478	high
186	chi-miR-214-3p_L-1R+3	ACAGCAGGCACAGACAGGCAGT	down	0.775615	-0.366587	0.0205234	15365.4	11917.6	15742.5	15847.9	14505.7	13292.9	11491.9	10968	19616	29167	13700	14237	10596	9404	high
187	bta-miR-507-3p_1ss8TC	ATTGGCACGTCTTGGAATGAA	down	0.524123	-0.932023	0.0207643	108.498	56.8661	109.144	116.82	99.5282	44.8171	48.8049	76.9763	136	215	94	48	45	66	middle
188	chi-miR-29c-3p_R+1_1ss10TC	TAGCACCATCTGAAATTGGTTA	down	0.60448	-0.726233	0.0208084	32.0316	19.3625	32.5026	33.416	30.1761	19.6075	23.3179	15.162	40.5	61.5	28.5	21	21.5	13	middle
189	chi-miR-193a_R+3	AACTGGCCCACAAAGTCCCGCT	down	0.776582	-0.36479	0.0209645	27643.6	21467.5	30119	26331.8	26479.8	23672.8	20532.7	20197	37530	48462	25009	25354	18932	17317	high
190	bta-miR-2284y_L+2R-1	TGAAAAGTTCGTTCGGGTTTTT	up	1.3061	0.385266	0.0212265	3746.75	4893.63	3433.23	3646.42	4160.6	4470.51	4974.84	5235.56	4278	6711	3929.5	4788	4587	4489	middle
191	chi-miR-1814	GTTTTGTTTGGGTTTGTT	down	0.776042	-0.365794	0.0212852	21.6204	16.7784	20.0633	23.0924	21.7056	15.4059	16.2683	18.6609	25	42.5	20.5	16.5	15	16	middle
192	chi-miR-125b-5p_R+2	TCCCTGAGACCCTAACTTGTGA	down	0.872358	-0.197007	0.0214034	683710	596440	719711	667353	664066	592500	616783	580037	896800	1228218	627181	634579	568698	497328	high
193	PC-5p-145077_6	GTGTCTGTCTGTCCACACTCATC	up	6.48297	2.69665	0.0218125	0.267511	1.73426	0.802532	0	0	1.86738	2.1691	1.16631	1	0	0	2	2	1	low
194	hsa-miR-378f_R+3_1ss14CT	ACTGGACTTGGAGTCAGAAGGCT	down	0.690339	-0.534622	0.0220093	2546.31	1757.82	2828.93	2365.2	2444.79	1762.81	1670.21	1840.43	3525	4353	2309	1888	1540	1578	middle
195	cfa-miR-452_L-3R+2	TGTTTGCAGAGGAAACTGAGA	up	1.47587	0.561567	0.0220346	2820.61	4162.86	2744.66	2830.86	2886.32	3745.03	4474.86	4268.69	3420	5210	2726	4011	4126	3660	middle
196	chi-miR-27a-5p	AGGGCTTAGCTGCTTGTGAGCA	up	1.30074	0.379336	0.022613	1845.81	2400.93	1711	1749.04	2077.39	2252.99	2367.58	2582.21	2132	3219	1962	2413	2183	2214	middle
197	hsa-miR-10395-3p	ATGTATTCGTACTGTCTGATG	up	2.39964	1.26282	0.0228021	11.3054	27.1289	7.22279	8.6936	17.9998	24.2759	31.452	25.6588	9	16	17	26	29	22	middle
198	bta-miR-7857-5p	ATAGCCAGTTGGGGAAGAATGC	up	1.21798	0.284493	0.0238029	2053.41	2501.02	1931.29	2012.84	2216.09	2475.68	2560.63	2466.74	2406.5	3704.5	2093	2651.5	2361	2115	middle
199	mml-miR-378d_R-1_1ss21CA	ACTGGACTTGGAGTCAGAAGA	up	8.61703	3.10719	0.0238621	6.5978	56.8534	5.61773	5.70518	8.47049	42.016	58.5658	69.9785	7	10.5	8	45	54	60	middle
200	chi-miR-125a-3p	ACAGGTGAGGTTCTTGGGAGC	down	0.777364	-0.363337	0.0243911	465.474	361.843	435.775	486.299	474.347	367.874	319.943	397.711	543	895	448	394	295	341	middle
201	PC-3p-16967_123	TTGCTTATGCCAGGGCATGAACC	down	0.54674	-0.871074	0.0246502	39.5639	21.6312	45.7443	36.9478	35.9996	20.5412	22.7756	21.5767	57	68	34	22	21	18.5	middle
202	bta-miR-2285bm_1ss14GA	AAAAAACCGAGTGAACTTTTTG	down	0.366115	-1.44963	0.0247748	2367.26	866.689	2861.83	2163.62	2076.33	918.751	873.065	808.251	3566	3982	1961	984	805	693	middle
203	ocu-miR-16a-3p_R-1	CCAGTATTAACTGTGCTGCTGA	up	1.60072	0.678724	0.0249766	64.9211	103.921	51.3621	79.8725	63.5287	96.17	110.624	104.968	64	147	60	103	102	90	middle
204	bta-mir-2285n-5-p5	AAAAGTTCATTTGAGTTTTTC	up	1.7624	0.817544	0.0249803	47.0873	82.9868	47.9112	52.216	41.1348	85.9928	93.9222	69.0454	59.7	96.1	38.85	92.1	86.6	59.2	middle
205	chi-miR-493-5p	TTGTACATGGTAGGCTTTCATT	up	5.96593	2.57675	0.0250832	2.14745	12.8115	3.21013	2.1734	1.05881	9.3369	16.2683	12.8294	4	4	1	10	15	11	middle
206	mmu-miR-106b-5p_L+2	AATAAAGTGCTGACAGTGCAGAT	down	0.639683	-0.64457	0.025306	47.1867	30.1846	52.9671	48.3582	40.2348	24.2759	33.6211	32.6566	66	89	38	26	31	28	middle
207	cfa-miR-7_R+2	TGGAAGACTAGTGATTTTGTTGTTC	down	0.381213	-1.39133	0.0253632	9.02718	3.44128	10.4329	9.23696	7.41168	3.73476	5.42276	1.16631	13	17	7	4	5	1	middle
208	chi-miR-296-3p	AGGGTTGGGCGGAGGCTTTCCT	down	0.883103	-0.179346	0.0255262	3603.73	3182.47	3435.64	3729.01	3646.54	3076.51	3122.43	3348.47	4281	6863	3444	3295	2879	2871	middle
209	PC-3p-87410_13	AAAACCTGAAAGAACTTTCTGGT	down	0.0823756	-3.60164	0.0256538	4.38865	0.361517	4.01266	5.97685	3.17643	0	1.08455	0	5	11	3	0	1	0	low
210	chi-miR-335-3p	TTTTTCATTATTGCTCCTGACC	down	0.697985	-0.518733	0.0256798	819.718	572.151	869.945	781.338	807.873	475.248	584.574	656.631	1084	1438	763	509	539	563	middle
211	cgr-miR-1260_R+2	ATCCCACCGCTGCCACCATA	up	1.95609	0.967972	0.0258827	83.5659	163.462	65.8076	87.4794	97.4106	157.794	136.654	195.94	82	161	92	169	126	168	middle
212	chi-miR-130a-3p_R-1	CAGTGCAATGTTAAAAGGGC	down	0.790506	-0.339152	0.0261612	2020.57	1597.27	2068.13	2124.77	1868.8	1620.89	1558.5	1612.42	2577	3910.5	1765	1736	1437	1382.5	middle
213	chi-miR-33b-3p	CAGTGCCTCGGCAGTGCAGCC	down	0.690374	-0.534549	0.0264299	121.129	83.624	119.577	134.751	109.058	80.2973	88.9333	81.6415	149	248	103	86	82	70	middle
214	chi-miR-181b-5p_R+1	AACATTCATTGCTGTCGGTGGGTT	down	0.714087	-0.485828	0.0266765	2450.31	1749.73	2490.26	2327.98	2532.68	1887.92	1903.39	1457.88	3103	4284.5	2392	2022	1755	1250	middle
215	chi-miR-412-5p_R-3	TGGTCGACCAGTTGGAAAGT	up	6.11976	2.61348	0.0274462	0.448628	2.74549	0.802532	0.54335	0	3.73476	2.1691	2.33262	1	1	0	4	2	2	low
216	PC-5p-147574_6	CTGGACATGACAGAGTGACTTC	up	5.86095	2.55113	0.0278883	0.181117	1.06152	0	0.54335	0	0.93369	1.08455	1.16631	0	1	0	1	1	1	low
217	chi-miR-301b	CAGTGCAATGATATTGTCAAAGC	down	0.540681	-0.88715	0.0279086	32.2791	17.4527	32.9038	36.4045	27.5291	23.3422	17.3528	11.6631	41	67	26	25	16	10	middle
218	PC-5p-185716_5	AAAAATTTGTTCGGGTTTTTCTA	up	inf	inf	0.0281042	0	0.867132	0	0	0	0.93369	1.08455	0.583154	0	0	0	1	1	0.5	low
219	PC-5p-228299_4	CAGGGCTGGAGGGGGCGGGT	up	inf	inf	0.0281042	0	1.73426	0	0	0	1.86738	2.1691	1.16631	0	0	0	2	2	1	low
220	chi-let-7i-5p	TGAGGTAGTAGTTTGTGCTGTT	down	0.798876	-0.323956	0.0281238	624167	498633	607316	621048	644138	454692	495203	546002	756750	1.143e+06	608360	486984	456597	468146	high
221	PC-3p-12645_182	AAAAACCCAGATGAACTTTTTTAA	up	inf	inf	0.0281656	0	18.8149	0	0	0	14.0053	24.9447	17.4946	0	0	0	15	23	15	middle
222	ocu-miR-2355-5p	ATCCCCAGATACAATGGACAAT	down	0.494254	-1.01668	0.0281714	619.659	306.268	745.553	580.841	532.582	350.134	300.421	268.251	929	1069	503	375	277	230	middle
223	hsa-mir-7977-p5_1ss6AG	TTCCCGGCCAACGCACCA	up	1.98632	0.990098	0.0282322	311.691	619.118	251.594	382.247	301.232	613.434	502.148	741.772	313.5	703.5	284.5	657	463	636	middle
224	hsa-miR-7977_1ss6AG	TTCCCGGCCAACGCACCA	up	1.98632	0.990098	0.0282322	311.691	619.118	251.594	382.247	301.232	613.434	502.148	741.772	313.5	703.5	284.5	657	463	636	middle
225	PC-3p-21709_88	ATGCGGAACCTGCGGATACGGA	up	2.72643	1.44701	0.0283428	15.227	41.5154	14.4456	20.6473	10.5881	36.4139	53.1431	34.9892	18	38	10	39	49	30	middle
226	PC-5p-28610_61	TGGACCACCAGAGAAATCCTTGA	down	0.382989	-1.38463	0.0283521	9.18777	3.51882	7.22279	8.6936	11.6469	2.80107	5.42276	2.33262	9	16	11	3	5	2	middle
227	bta-miR-9851	TGGCACCAGCACTGGCGGTGG	down	0.236207	-2.08188	0.0283819	5.81163	1.37275	7.22279	5.97685	4.23524	1.86738	1.08455	1.16631	9	11	4	2	1	1	low
228	bta-miR-2285cz_L-1R-1_1ss15TC	AAACCCGAATGAACTTTTTG	down	0.418319	-1.25732	0.0284228	9.30203	3.89122	9.32649	9.06742	9.51217	2.34681	3.66682	5.66002	11.6213	16.688	8.98382	2.51348	3.38095	4.85294	low
229	bta-miR-2285n_L-2_1ss21GT	AAACCCGAATGAACTTTTTG	down	0.418319	-1.25732	0.0284228	9.30203	3.89122	9.32649	9.06742	9.51217	2.34681	3.66682	5.66002	11.6213	16.688	8.98382	2.51348	3.38095	4.85294	low
230	mdo-miR-199b-3-5p_L+1	CCCAGTGTTCAGACTACCTGTCC	down	0.606229	-0.722064	0.028456	72.9439	44.2207	73.4317	64.9304	80.4696	57.4219	38.5016	36.7387	91.5	119.5	76	61.5	35.5	31.5	middle
231	chi-let-7f-3p_1ss22CT	CTATACAATCTATTGCCTTCCT	down	0.86897	-0.202622	0.0284797	897.656	780.036	943.778	888.378	860.813	764.692	746.172	829.245	1176	1635	813	819	688	711	middle
232	chi-let-7a-5p	TGAGGTAGTAGGTTGTATAGTT	down	0.851666	-0.23164	0.0285573	246886	210265	246763	250467	243429	202271	203983	224541	307481	460968	229908	216636	188080	192523	high
233	chi-miR-323a-3p	CACATTACACGGTCGACCTCT	up	14.1294	3.82062	0.0289584	0.267511	3.77976	0.802532	0	0	4.66845	4.33821	2.33262	1	0	0	5	4	2	low
234	chi-mir-495-p5	GACCGCTGGTACCTGAAAA	up	inf	inf	0.0289785	0	12.12	0	0	0	10.2706	9.76097	16.3283	0	0	0	11	9	14	middle
235	chi-miR-409-3p_R+1	GAATGTTGCTCGGTGAACCCCT	up	4.74738	2.24713	0.0290477	6.33542	30.0766	5.61773	5.97685	7.41168	28.9444	37.9593	23.3262	7	11	7	31	35	20	middle
236	chi-miR-542-3p_R+2	TGTGACAGATTGATAACTGAAA	up	1.46891	0.554745	0.0294176	632.025	928.387	556.957	628.656	710.462	790.835	1006.46	987.863	694	1157	671	847	928	847	middle
237	PC-3p-2593_1670	AAAAAACCGAGTGAACTTTTTGT	down	0.614694	-0.702059	0.0297953	388.103	238.565	447.01	390.126	327.173	237.157	273.85	204.687	557	718	309	254	252.5	175.5	middle
238	PC-3p-69166_18	TAGAGAGCTGGCCTTTGGT	up	inf	inf	0.0298568	0	5.74664	0	0	0	3.73476	6.50731	6.99785	0	0	0	4	6	6	low
239	chi-miR-374b-5p_R-1	ATATAATACAACCTGCTAAGT	down	0.849389	-0.235503	0.0299416	1984.61	1685.7	2113.47	1961.49	1878.86	1737.13	1747.21	1572.77	2633.5	3610	1774.5	1860.5	1611	1348.5	middle
240	chi-miR-365-3p	TAATGCCCCTAAAAATCCTTAT	down	0.799724	-0.322426	0.0301584	43489.5	34779.6	47351.8	42741	40375.6	37208.5	34735	32395.4	59003	78662	38133	39851	32027	27776	high
241	hsa-mir-7977-p3_1ss5AG	TCCCGGCCAACGCACCAAA	up	3.79136	1.92272	0.0304239	11.7267	44.4602	10.8342	10.052	14.2939	49.4855	31.9943	51.9007	13.5	18.5	13.5	53	29.5	44.5	middle
242	bta-miR-12000_1ss22CT	TTGAATCCACAGATGTGAGACT	down	0.189481	-2.39987	0.0305043	2.05176	0.388769	2.4076	1.63005	2.11762	0	0	1.16631	3	3	2	0	0	1	low
243	bta-mir-2285t-p5_1ss16TC	AAAAGTTCGTTCAGGCTTTTCT	down	0.577138	-0.793012	0.0305107	49.2793	28.441	57.7823	43.468	46.5877	30.8118	19.5219	34.9892	72	80	44	33	18	30	middle
244	chi-miR-188-3p	CTCCCACATGCAGGGTTTGCA	down	0.549893	-0.862777	0.0309222	85.7344	47.1448	100.317	69.0055	87.8813	53.2203	52.0585	36.1555	125	127	83	57	48	31	middle
245	chi-miR-106b-3p_R+2	CCGCACTGTGGGTACTTGCTGC	up	1.511	0.595504	0.0311137	4157.8	6282.44	3713.32	4270.73	4489.36	5585.33	6050.72	7211.28	4627	7860	4240	5982	5579	6183	middle
246	chi-miR-496-5p	GAGTCGGGTACTCGAATGGA	up	inf	inf	0.0312277	0	1.37275	0	0	0	1.86738	1.08455	1.16631	0	0	0	2	1	1	low
247	bta-miR-2285k_R+1_1ss7GC	AAAACCCGAATGAACTTTTTGA	up	inf	inf	0.0312277	0	0.686373	0	0	0	0.93369	0.542276	0.583154	0	0	0	1	0.5	0.5	low
248	mmu-miR-2137_L-2R-1_1ss16AG	CGGCGGGAGCCCCGGGGA	up	2.06673	1.04735	0.0312464	13.8754	28.6767	8.42659	14.6705	18.5292	34.5465	28.7406	22.743	10.5	27	17.5	37	26.5	19.5	middle
249	PC-3p-105645_10	ACCCCACTTCTGGTACCAAA	up	2.97447	1.57263	0.0314329	1.79354	5.33483	1.60506	2.71675	1.05881	4.66845	4.33821	6.99785	2	5	1	5	4	6	middle
250	PC-5p-368999_2	AGGGGAGGAGCAGGGGATGTGA	up	13.8684	3.79373	0.0315644	0.181117	2.5118	0	0.54335	0	1.86738	2.1691	3.49892	0	1	0	2	2	3	low
251	mmu-miR-455-5p_R+3	TATGTGCCTTTGGACTACATCGTAA	up	15.2994	3.9354	0.0317304	0.448628	6.86373	0.802532	0.54335	0	9.3369	5.42276	5.83154	1	1	0	10	5	5	middle
252	PC-5p-47724_30	ATCCCACCAGAGTCGCCAAA	up	3.24686	1.69905	0.031972	2.77622	9.01402	2.4076	3.80345	2.11762	11.2043	6.50731	9.33046	3	7	2	12	6	8	middle
253	PC-5p-11178_215	AGCTGGCGTCCTGGCCCTGTCTCT	down	0.693347	-0.528351	0.0319835	76.6106	53.1177	79.4507	83.6759	66.7051	43.8834	61.8195	53.6502	99	154	63	47	57	46	middle
254	cgr-miR-339_2ss22CT23GA	TCCCTGTCCTCCAGGAGCTCATA	up	2.84364	1.50774	0.0322774	27.115	77.1051	30.8975	26.6242	23.8232	83.5652	90.0179	57.7322	38.5	49	22.5	89.5	83	49.5	middle
255	mml-miR-339-5p_2ss22CT23GA	TCCCTGTCCTCCAGGAGCTCATA	up	2.84364	1.50774	0.0322774	27.115	77.1051	30.8975	26.6242	23.8232	83.5652	90.0179	57.7322	38.5	49	22.5	89.5	83	49.5	middle
256	PC-5p-97421_11	CAGGCCCGGCTAGCTCAG	down	0.155876	-2.68153	0.0323554	2.31927	0.361517	3.21013	1.63005	2.11762	0	1.08455	0	4	3	2	0	1	0	low
257	chi-miR-93-3p	ACTGCTGAGCCAGCACTTCCCGA	up	1.35988	0.443482	0.0327472	159.922	217.475	146.863	161.375	171.527	241.826	215.826	194.773	183	297	162	259	199	167	middle
258	bta-mir-2428-p5	GAGTGCGGCGGAGGTGAGCC	down	-inf	-inf	0.0327768	0.801565	0	0.802532	0.54335	1.05881	0	0	0	1	1	1	0	0	0	low
259	cja-miR-651_R-1	TTTAGGATAAGCTTGACTTTT	down	-inf	-inf	0.0327768	0.801565	0	0.802532	0.54335	1.05881	0	0	0	1	1	1	0	0	0	low
260	PC-5p-183963_5	CATTGCTGTGCAGACAAACTCT	down	-inf	-inf	0.0327768	0.801565	0	0.802532	0.54335	1.05881	0	0	0	1	1	1	0	0	0	low
261	chi-miR-143-3p_1ss22GT	TGAGATGAAGCACTGTAGCTCT	up	1.54744	0.629887	0.0328867	1.10107e+06	1.70384e+06	1.00942e+06	1.06499e+06	1.22878e+06	1.47311e+06	1.68241e+06	1.956e+06	1257799	1960051	1160529	1577726	1551245	1677090	high
262	PC-3p-66536_19	AAAAACTAGAATGAACTTTTTGA	up	2.5908	1.3734	0.0330329	2.81429	7.29127	2.00633	3.2601	3.17643	8.87005	5.42276	7.581	2.5	6	3	9.5	5	6.5	low
263	PC-3p-200233_4	CGGGCCGTCGGCTCAAGGTCGA	down	0.133713	-2.90279	0.0330819	2.3276	0.31123	1.60506	3.2601	2.11762	0.93369	0	0	2	6	2	1	0	0	low
264	sha-miR-27b_R+1	TTCACAGTGGCTAAGTTCTGCG	up	1.41063	0.496344	0.0334276	452.093	637.738	373.178	453.698	529.405	621.837	599.758	691.62	465	835	500	666	553	593	middle
265	chi-miR-15b-3p	CGAATCATTATTTGCTGCTCT	up	1.3457	0.428354	0.0334551	1622.84	2183.85	1463.82	1798.49	1606.22	2274.47	1915.32	2361.77	1824	3310	1517	2436	1766	2025	middle
266	chi-miR-100-3p	CAAGCTTGTGTCTATAGGTAT	up	1.44977	0.535829	0.0344465	48.6335	70.5077	45.7443	45.0981	55.0582	80.2973	69.4114	61.8143	57	83	52	86	64	53	middle
267	chi-miR-9-5p	TCTTTGGTTATCTAGCTGTATGA	up	1.75899	0.814745	0.0345693	290.868	511.634	256.008	303.189	313.408	413.624	550.953	570.324	319	558	296	443	508	489	middle
268	efu-miR-449_L+1R-3	ATGGCAGTGTATTGTTAGCTGGT	down	0.712167	-0.489713	0.0347985	92.442	65.8341	91.4887	83.1326	102.705	75.6289	54.2276	67.6458	114	153	97	81	50	58	middle
269	PC-5p-84053_13	AGCCGGGGCCTGGAGAGTGCGG	up	inf	inf	0.0348019	0	5.20701	0	0	0	6.53583	3.25366	5.83154	0	0	0	7	3	5	middle
270	chi-miR-409-5p	AGGTTACCCGAGCAACTTTGCAT	up	3.67653	1.87834	0.0349576	4.29586	15.7938	8.02532	3.80345	1.05881	11.2043	15.1837	20.9935	10	7	1	12	14	18	middle
271	pal-miR-153-2-5p	GTCATTTTTGTGATCTGCAGCT	down	0.439647	-1.18558	0.0350984	8.48287	3.72947	8.82786	8.15025	8.47049	5.60214	3.25366	2.33262	11	15	8	6	3	2	low
272	PC-5p-61390_21	TACAGAGGACAGCACCAGA	up	17.5138	4.13042	0.0351543	0.267511	4.68512	0.802532	0	0	2.80107	5.42276	5.83154	1	0	0	3	5	5	low
273	ssc-mir-1285-p3_1ss15CT	ACATAGCGAGACCCTGTCTCTT	up	1.42044	0.506343	0.0358516	6432.63	9137.19	5910.65	6421.31	6965.92	10225.8	7980.14	9205.67	7365	11818	6579	10952	7358	7893	high
274	chi-let-7b-5p	TGAGGTAGTAGGTTGTGTGGTT	down	0.854067	-0.227579	0.0364952	69121.9	59034.7	66123.7	67941.6	73300.4	59623.2	57997.9	59483.1	82393.8	125042	69229	63857.7	53476.3	51001.2	high
275	bta-miR-6121-3p_1ss2CT	CTGGATGATGGACACTGAGG	up	10.7448	3.42556	0.0373357	0.983649	10.5691	2.4076	0.54335	0	11.2043	6.50731	13.9957	3	1	0	12	6	12	middle
276	chi-miR-34b-5p_L+1	TAGGCAGTGTAATTAGCTGATTGT	up	3.96623	1.98777	0.0373637	0.900936	3.57332	0	2.1734	0.529405	2.80107	3.25366	4.66523	0	4	0.5	3	3	4	low
277	PC-3p-128723_7	TTTGCACCATCCACCCCTCC	up	2.69313	1.42929	0.037481	0.581899	1.56713	0.401266	0.815025	0.529405	1.86738	1.08455	1.74946	0.5	1.5	0.5	2	1	1.5	low
278	chi-miR-99a-5p	AACCCGTAGATCCGATCTTGT	down	0.696807	-0.52117	0.03754	37773.4	26320.7	42348	36602	34370.1	27006.5	25689.3	26266.4	52768	67363.5	32461	28924.5	23686.5	22521	high
279	PC-5p-92399_12	CTGGGCCTATCCTAGAATT	down	-inf	-inf	0.0375929	1.61243	0	1.60506	2.1734	1.05881	0	0	0	2	4	1	0	0	0	low
280	chi-miR-148a-5p	AAAGTTCTGAGACACTCCGACT	down	0.783957	-0.351153	0.0383384	1117.31	875.925	1228.68	1024.22	1099.05	901.944	777.624	948.208	1531	1885	1038	966	717	813	middle
281	hsa-miR-1260a_L+1_1ss10TG_1	AATCCCACCGCTGCCACCA	up	1.39134	0.476471	0.0387017	116.34	161.867	100.718	113.832	134.469	180.202	141.534	163.866	125.5	209.5	127	193	130.5	140.5	middle
282	cgr-miR-1260_L+1_1	AATCCCACCGCTGCCACCA	up	1.39134	0.476471	0.0387017	116.34	161.867	100.718	113.832	134.469	180.202	141.534	163.866	125.5	209.5	127	193	130.5	140.5	middle
283	hsa-miR-1260a_L+1_1ss10TG_2	CATCCCACCGCTGCCACCA	up	1.39134	0.476471	0.0387017	116.34	161.867	100.718	113.832	134.469	180.202	141.534	163.866	125.5	209.5	127	193	130.5	140.5	middle
284	chi-miR-2332_L-4	TTAAGGTCTTGGAGACAAAG	up	1.83257	0.873872	0.0390292	17.43	31.9419	13.643	20.6473	17.9998	25.2096	37.9593	32.6566	17	38	17	27	35	28	middle
285	bta-miR-2285ce_L-2_1ss8TC	AAACCCGAATGAACTTTTTGA	up	5.13156	2.3594	0.0391556	0.668777	3.43187	2.00633	0	0	4.66845	2.71138	2.91577	2.5	0	0	5	2.5	2.5	middle
286	bta-miR-2285k_L-1R+1_1ss7GC	AAACCCGAATGAACTTTTTGA	up	5.13156	2.3594	0.0391556	0.668777	3.43187	2.00633	0	0	4.66845	2.71138	2.91577	2.5	0	0	5	2.5	2.5	middle
287	chi-miR-25-5p	AGGCGGAGACTTGGGCAATTGCT	up	1.7788	0.830905	0.0391676	271.47	482.892	286.504	271.675	256.232	527.535	529.262	391.879	357	500	242	565	488	336	middle
288	bta-miR-2285e_L+1R-1	AAAACCTGAACGAACTTTTTGG	down	0.515186	-0.956835	0.0394262	15.0273	7.74185	14.4456	17.9306	12.7057	7.46952	7.59187	8.16415	18	33	12	8	7	7	middle
289	hsa-miR-10527-5p_L-2R+1	AGCAAATGTTGGGTGAACGGCT	up	9.41728	3.23531	0.0396854	1.86038	17.5197	0.802532	0.54335	4.23524	11.2043	23.8602	17.4946	1	1	4	12	22	15	middle
290	chi-miR-3959-5p	GGTTGATCAGAGAACATACATT	up	7.62174	2.93012	0.0399181	0.54335	4.14128	0	1.63005	0	4.66845	5.42276	2.33262	0	3	0	5	5	2	middle
291	chi-miR-25-3p	CATTGCACTTGTCTCGGTCTGA	up	1.65653	0.728161	0.0400035	28329.8	46929	25138.5	29287.1	30563.6	39393.3	46577.2	54816.5	31324	53901	28866	42191	42946	47000	high
292	hsa-miR-151b_R+6	TCGAGGAGCTCACAGTCTAGAAAA	up	inf	inf	0.040178	0	1.76152	0	0	0	1.86738	1.08455	2.33262	0	0	0	2	1	2	middle
293	cja-miR-361_R+4	TTATCAGAATCTCCAGGGGTACTCTA	up	inf	inf	0.040178	0	0.880758	0	0	0	0.93369	0.542276	1.16631	0	0	0	1	0.5	1	low
294	mml-miR-361-5p_R+4	TTATCAGAATCTCCAGGGGTACTCTA	up	inf	inf	0.040178	0	0.880758	0	0	0	0.93369	0.542276	1.16631	0	0	0	1	0.5	1	low
295	PC-3p-120265_8	TGGAGGACCACTCCCCTGGGAC	down	0.251757	-1.98989	0.0402459	2.6722	0.672747	3.21013	1.63005	3.17643	0.93369	1.08455	0	4	3	3	1	1	0	low
296	chi-miR-532-5p	CATGCCTTGAGTGTAGGACCGT	up	1.38395	0.468792	0.0412593	8691.73	12028.9	7866.42	8431.71	9777.06	10561	11929	13596.8	9802	15518	9234	11311	10999	11658	high
297	ocu-let-7a-2-3p_1ss8AG	CTGTACAGCCTCCTAGCTTTCC	up	1.25648	0.329391	0.0415261	46.3181	58.1979	48.9545	41.2946	48.7053	56.9551	63.9886	53.6502	61	76	46	61	59	46	middle
298	PC-3p-44561_33	AAGTCCGGTAGGCTCGTCGTGC	up	1.78153	0.833119	0.0416098	7.58658	13.5157	8.82786	6.5202	7.41168	11.2043	13.0146	16.3283	11	12	7	12	12	14	middle
299	chi-miR-542-5p	TCGGGGATCATCATGTCACGAGA	up	1.35799	0.441468	0.0421334	40.8575	55.4839	38.5216	36.4045	47.6465	54.154	57.4813	54.8165	48	67	45	58	53	47	middle
300	chi-miR-23a	ATCACATTGCCAGGGATTTCC	down	0.821626	-0.283446	0.0426005	111522	91629.7	120386	110165	104017	98508	94017.1	82364.1	150008	202750	98239	105504	86687.5	70619.5	high
301	chi-miR-148b-5p	GAAGTTCTGTTATACACTCAGGC	down	0.752854	-0.409558	0.0427422	197.31	148.545	222.301	189.629	179.998	145.656	167.021	132.959	277	349	170	156	154	114	middle
302	ssc-miR-7134-5p	ATGTCCGCGGGTTCCCTATCC	down	0.703575	-0.507223	0.0430617	329.206	231.621	362.745	336.877	287.997	224.085	237.517	233.262	452	620	272	240	219	200	middle
303	bta-mir-2285dc-p3_1ss12AC	AAAACTTGAACCAACTTTTTGG	down	0.3374	-1.56747	0.0431024	6.44137	2.17332	8.02532	7.06355	4.23524	0.93369	3.25366	2.33262	10	13	4	1	3	2	low
304	PC-3p-166961_5	AAGACTAGAATGAACTTTTTGG	down	0.458074	-1.12635	0.0432079	3.53091	1.61742	4.41393	3.53178	2.64703	0.93369	2.1691	1.74946	5.5	6.5	2.5	1	2	1.5	low
305	ocu-miR-34a-3p_L+1R-1	CAATCAGCAAGTATACTGCCCT	up	1.41515	0.500952	0.0433745	167.399	236.895	166.927	171.155	164.116	264.234	235.348	211.102	208	315	155	283	217	181	middle
306	cfa-miR-125b_R+1	TCCCTGAGACCCTAACTTGTGAT	down	0.838765	-0.253662	0.0438527	27421.3	23000	29337.4	26120.5	26805.9	23959.4	24321.1	20719.5	36556	48073	25317	25661	22425	17765	high
307	chi-miR-146a	TGAGAACTGAATTCCATAGGTT	up	2.09386	1.06616	0.0439031	202.419	423.835	256.409	179.849	170.998	531.736	405.623	334.147	319.5	331	161.5	569.5	374	286.5	middle
308	mmu-miR-345-3p_L+1_1ss23CA	CCCTGAACTAGGGGTCTGGAGAA	up	2.63539	1.39802	0.0440164	3.08596	8.13272	2.00633	4.07513	3.17643	7.93636	5.96504	10.4968	2.5	7.5	3	8.5	5.5	9	middle
309	cja-miR-320_R-1_1ss19GA	AAAAGCTGGGTTGAGAGGA	up	1.8912	0.9193	0.0445803	23.146	43.7736	20.0633	26.0808	23.2938	33.6128	49.8894	47.8186	25	48	22	36	46	41	middle
310	chi-miR-20a-5p	TAAAGTGCTTATAGTGCAGGTAG	up	1.31864	0.399047	0.0450024	10865.6	14327.8	10411.9	10760.2	11424.7	13403	16054.4	13526.1	12973.8	19803.5	10790.2	14354.8	14802.8	11597.3	high
311	chi-miR-99a-3p	CAAGCTCGCTTCTATGGGTCTGT	down	0.841748	-0.248541	0.0451373	88.7342	74.6918	84.2659	96.173	85.7637	69.093	79.1723	75.81	105	177	81	74	73	65	middle
312	bta-miR-2285bz_R+1	AATAAGTTCGTTTGGGTTTTTC	up	1.35842	0.441926	0.0456324	18.2191	24.7491	16.8532	18.7456	19.0586	21.4749	27.1138	25.6588	21	34.5	18	23	25	22	middle
313	chi-miR-493-3p	TGAAGGTCTACTGTGTGCCAGG	up	4.57328	2.19323	0.0461949	1.33562	6.10816	0.802532	1.0867	2.11762	3.73476	7.59187	6.99785	1	2	2	4	7	6	middle
314	PC-3p-14730_148	CTCACACACACCCTCCCCTGCAGT	down	0.882009	-0.181135	0.0462661	53.9316	47.5682	56.1773	51.6183	53.9994	50.4192	44.4667	47.8186	70	95	51	54	41	41	middle
315	chi-miR-361-3p_R+1	TCCCCCAGGTGTGATTCTGATTT	up	1.45129	0.53734	0.0466738	777.406	1128.25	671.72	815.569	844.931	1023.32	1319.9	1041.51	837	1501	798	1096	1217	893	middle
316	PC-5p-5476_573	TCCCCGAGTCCCTGGTGTGCACT	down	0.518608	-0.947283	0.0469519	131.668	68.2841	138.838	141.814	114.352	98.0374	68.3268	38.4882	173	261	108	105	63	33	middle
317	chi-miR-2318_L-1	GTGTATGATGAATTATCTGACC	up	1.89068	0.918908	0.0470709	72.7662	137.578	77.0431	78.7858	62.4698	107.374	142.076	163.283	96	145	59	115	131	140	middle
318	PC-5p-130741_7	CCAGGGCAGGATGGCTATCTCGG	down	0.428794	-1.22164	0.0479627	7.12865	3.05672	8.02532	4.89015	8.47049	4.66845	2.1691	2.33262	10	9	8	5	2	2	low
319	pal-miR-664a-3p_L+2	TATTCATTTATCTCCCAGCCTACA	up	1.15085	0.202703	0.0480901	539.392	620.761	552.945	497.709	567.523	597.561	659.408	605.314	689	916	536	640	608	519	middle
320	chi-miR-147-5p	TGGAAACACTTCTGCACAAACT	up	1.40567	0.491259	0.048676	16.9462	23.8207	16.0506	14.6705	20.1174	24.2759	23.8602	23.3262	20	27	19	26	22	20	middle
321	chi-miR-197-3p	TTCACCACCTTCTCCACCCAGC	down	0.891045	-0.16643	0.0487346	4404.17	3924.31	4270.27	4271.82	4670.41	3990.59	3780.75	4001.6	5321	7862	4411	4274	3486	3431	middle
322	bta-miR-2468_1ss5GA	ATAGAAACATGGAAGATTGTCA	down	0.257977	-1.95468	0.049574	13.8513	3.57332	8.82786	16.8439	15.8822	2.80107	3.25366	4.66523	11	31	15	3	3	4	middle
323	PC-3p-56051_24	ACTCCGCTGTCCACCCCCTCAGT	down	0.529921	-0.916151	0.0496983	10.1621	5.38512	9.63039	8.15025	12.7057	3.73476	5.42276	6.99785	12	15	12	4	5	6	middle
324	hsa-miR-378d	ACTGGACTTGGAGTCAGAAA	up	2.16503	1.11439	0.0497298	3.15841	6.83805	2.80886	1.90173	4.76465	7.46952	4.88049	8.16415	3.5	3.5	4.5	8	4.5	7	middle
325	chi-miR-99b-5p	CACCCGTAGAACCGACCTTGCG	down	0.779285	-0.359777	0.0499708	144844	112875	162252	138495	133784	107331	110294	120999	202175	254891	126353	114954	101695	103745	high
Following miRNAs do not show significant difference (p-value<=0.05).
326	chi-miR-20b_R+2_1ss10CT	CAAAGTGCTTACAGTGCAGGTAGTT	down	0.547791	-0.868304	0.0500464	18.539	10.1555	21.8021	14.5799	19.2351	10.7374	9.03794	10.6912	27.1667	26.8333	18.1667	11.5	8.33333	9.16667	middle
327	chi-miR-708-5p	AAGGAGCTTACAATCTAGCTGGG	up	1.28857	0.36577	0.0513857	50.0214	64.4561	56.1773	48.3582	45.5289	68.1593	56.3967	68.8122	70	89	43	73	52	59	middle
328	chi-miR-106b-5p	TAAAGTGCTGACAGTGCAGAT	down	0.920896	-0.11889	0.0514636	3965.42	3651.74	3804.81	4043.61	4047.83	3715.15	3749.3	3490.76	4741	7442	3823	3979	3457	2993	middle
329	cfa-miR-30d	TGTAAACATCCCCGACTGGAAGCT	up	1.14505	0.195412	0.0520198	28339.3	32450	29337.4	27079.5	28601.1	31986.3	34677.5	30686.1	36556	49838	27012.5	34258	31974	26310.5	high
330	hsa-miR-4454_L-2_1ss3AC	CTCCGAGTCACGGCACCA	down	0.404422	-1.30607	0.0525443	3.04325	1.23076	2.4076	4.07513	2.64703	1.40053	0.542276	1.74946	3	7.5	2.5	1.5	0.5	1.5	low
331	chi-miR-22-5p	AGTTCTTCAGTGGCAAGCTTT	down	0.827946	-0.272391	0.0525745	3601.04	2981.46	3297.61	3779.54	3725.96	2942.06	2979.27	3023.07	4109	6956	3519	3151	2747	2592	middle
332	chi-miR-98-5p	TGAGGTAGTAAGTTGTATTGTT	down	0.830619	-0.267741	0.0525847	10314.3	8567.22	11093.3	10389.2	9460.3	8280.11	8545.37	8876.18	13822.8	19120.7	8934.83	8868.17	7879.17	7610.5	middle
333	pal-miR-23a-5p_R-1	GGGGTTCCTGGGGATGGGATTT	down	0.738443	-0.437441	0.0526827	67.4664	49.8201	75.438	58.1385	68.8227	55.0877	47.7203	46.6523	94	107	65	59	44	40	middle
334	bta-miR-11989	CCCAGGGATGTAGCTCCTAGTGC	down	0.554874	-0.849768	0.0527542	36.3352	20.1615	36.114	34.7744	38.1172	20.5412	27.1138	12.8294	45	64	36	22	25	11	middle
335	PC-3p-9247_278	AAACCGACATGAACTTTTTGGT	down	0.47092	-1.08645	0.0529557	26.0394	12.2625	28.0886	30.971	19.0586	13.0717	10.3032	13.4125	35	57	18	14	9.5	11.5	middle
336	pal-miR-10001-5p_1ss2AT	GTGGGCGGGCGGGGCCGGG	up	2.05413	1.03853	0.0530925	8.39744	17.2494	9.63039	8.15025	7.41168	17.7401	13.0146	20.9935	12	15	7	19	12	18	middle
337	bta-mir-664a-p3_1ss20CA	TTCGTTTACTCCCTAGCCTACA	up	1.41569	0.501509	0.0532216	29.0039	41.0607	23.2734	28.7976	34.9408	35.4802	43.3821	44.3197	29	53	33	38	40	38	middle
338	bta-mir-1246-p3_1ss16AG	GATTTTTGGAGCAGGGAGT	up	1.66219	0.733084	0.0536638	15.4954	25.7563	14.8468	15.7572	15.8822	29.8781	21.1488	26.2419	18.5	29	15	32	19.5	22.5	middle
339	hsa-miR-4443_L+1	CTTGGAGGCGTGGGTTTT	down	0.231426	-2.11138	0.0544158	30.6636	7.09635	22.4709	27.1675	42.3524	6.53583	5.42276	9.33046	28	50	40	7	5	8	middle
340	mml-miR-7178-5p_R+1	TAGGAGCTATCAGAACTTAGTGA	up	inf	inf	0.054585	0	1.8118	0	0	0	0.93369	2.1691	2.33262	0	0	0	1	2	2	low
341	chi-miR-1248-5p_R+3	ACCTTCTTGTATAAGCACTGTGC	up	1.55162	0.633777	0.0548171	27.1958	42.1977	32.1013	30.4276	19.0586	43.8834	47.7203	34.9892	40	56	18	47	44	30	middle
342	chi-miR-381_1ss4AG	TATGCAAGGGCAAGCTCTCTGT	up	2.31396	1.21036	0.0551363	2.14745	4.9691	3.21013	2.1734	1.05881	3.73476	6.50731	4.66523	4	4	1	4	6	4	low
343	mdo-mir-28-p5_2	AAAATGGTCCTTGCCCTC	up	2.69667	1.43118	0.0551516	1.47451	3.97625	2.00633	1.35838	1.05881	5.13529	2.71138	4.08208	2.5	2.5	1	5.5	2.5	3.5	low
344	mdo-mir-28-p3	AAAATGGTCCTTGCCCTC	up	2.69667	1.43118	0.0551516	1.47451	3.97625	2.00633	1.35838	1.05881	5.13529	2.71138	4.08208	2.5	2.5	1	5.5	2.5	3.5	low
345	mdo-mir-28-p5_1	AAAAATGGTCCTTGCCCTC	up	2.69667	1.43118	0.0551516	1.47451	3.97625	2.00633	1.35838	1.05881	5.13529	2.71138	4.08208	2.5	2.5	1	5.5	2.5	3.5	low
346	chi-miR-214-5p	TGCCTGTCTACACTTGCTGTGC	down	0.864749	-0.209646	0.0556041	808.857	699.459	778.456	807.419	840.696	692.798	647.478	758.1	970	1486	794	742	597	650	middle
347	chi-miR-145-3p_L+2R-1	GGATTCCTGGAAATACTGTTCT	down	0.702512	-0.509406	0.0557068	24006.9	16865.1	27575.8	23464.6	20980.3	16557.1	16080.7	17957.6	34361	43185	19815	17733	14827	15397	high
348	mdo-miR-26-5p_L+1R+1	TTTCAAGTAATCCAGGATAGGCT	down	0.645315	-0.631924	0.0557673	51.4721	33.2157	51.3621	54.8784	48.1759	43.4166	27.6561	28.5745	64	101	45.5	46.5	25.5	24.5	middle
349	chi-miR-361-5p	TTATCAGAATCTCCAGGGGTAC	down	0.566156	-0.820728	0.056272	15638.5	8853.83	19091.4	14959.5	12864.6	9807.48	8741.49	8012.53	23789	27532	12150	10504	8060	6870	high
350	PC-5p-9661_262	GCAGTTTTGGTTGGGAAAA	up	2.25024	1.17008	0.0563158	12.0812	27.1856	15.2481	13.5838	7.41168	33.6128	29.2829	18.6609	19	25	7	36	27	16	middle
351	oan-miR-92b_2ss16AG22TA	TATTGCACTTGTCCCGGCCTGA	up	1.17945	0.238113	0.0563838	182.015	214.677	177.761	188.814	179.468	197.008	227.756	219.266	221.5	347.5	169.5	211	210	188	middle
352	mdo-miR-92a-3p_1ss22TA	TATTGCACTTGTCCCGGCCTGA	up	1.17945	0.238113	0.0563838	182.015	214.677	177.761	188.814	179.468	197.008	227.756	219.266	221.5	347.5	169.5	211	210	188	middle
353	mmu-miR-455-5p_L-2R+3	TGTGCCTTTGGACTACATCGTGA	up	3.638	1.86315	0.056407	11.286	41.0585	9.63039	15.7572	8.47049	26.1433	43.3821	53.6502	12	29	8	28	40	46	middle
354	cfa-miR-103_R+2	AGCAGCATTGTACAGGGCTATGAAG	up	2.24886	1.16919	0.056555	10.3487	23.2727	3.21013	11.9537	15.8822	25.2096	27.1138	17.4946	4	22	15	27	25	15	middle
355	chi-miR-335-5p_R+2	TCAAGAGCAATAACGAAAAATGT	down	0.517103	-0.951477	0.0566573	1081.57	559.284	1345.04	1037.8	861.872	628.373	559.629	489.849	1676	1910	814	673	516	420	middle
356	chi-miR-153	TTGCATAGTCACAAAAGTGATC	down	0.554649	-0.850354	0.0572618	9.199	5.10222	10.4329	8.6936	8.47049	7.46952	4.33821	3.49892	13	16	8	8	4	3	middle
357	chi-miR-502a_L-1R+3	TGCACCTGGACAAGGATTCAGA	down	0.702595	-0.509235	0.057667	62.7705	44.1022	60.5912	56.7801	70.9403	40.6155	36.8748	54.8165	75.5	104.5	67	43.5	34	47	middle
358	bta-mir-2285m-3-p5_1ss1AG_2	GAAAGGTTCATTTGGGTTTTT	down	0.229585	-2.1229	0.0577582	2.36198	0.542276	2.80886	1.63005	2.64703	0	1.62683	0	3.5	3	2.5	0	1.5	0	low
359	bta-mir-2285m-3-p5_1ss1AG_1	GAAAGGTTCATTTGGGTTTT	down	0.229585	-2.1229	0.0577582	2.36198	0.542276	2.80886	1.63005	2.64703	0	1.62683	0	3.5	3	2.5	0	1.5	0	low
360	chi-miR-455-3p_1ss22TC	GCAGTCCATGGGCATATACACC	down	0.844944	-0.243072	0.0577721	7873.27	6652.47	7873.64	8170.36	7575.79	7248.23	6700.37	6008.82	9811	15037	7155	7763	6178	5152	middle
361	chi-miR-136-3p_L+1	CATCATCGTCTCAAATGAGTCT	up	4.90315	2.29371	0.0578667	6.06984	29.7614	8.02532	4.89015	5.29405	42.016	22.7756	24.4925	10	9	5	45	21	21	middle
362	mml-miR-484	TCAGGCTCAGTCCCCTCCCGAT	down	0.885428	-0.175553	0.0579499	16516.2	14623.9	16515.3	16850.4	16182.9	15499.2	14718.5	13654	20579	31012	15284	16600	13571	11707	high
363	mmu-mir-6236-p5_1ss17TC	CCGAATCAACTAGCCCCGAA	up	1.4921	0.577344	0.0579967	3.16771	4.72654	2.80886	2.98843	3.70584	5.13529	3.79593	5.24838	3.5	5.5	3.5	5.5	3.5	4.5	low
364	eca-miR-191b	GAACGAAATCCAAGCGCAGCTG	down	0.46184	-1.11454	0.0581572	43.0627	19.8881	44.9418	44.0114	40.2348	30.8118	19.5219	9.33046	56	81	38	33	18	8	middle
365	pal-miR-132-5p	ACCGTGGCTTTCGATTGTTACT	up	1.56368	0.64495	0.0587712	152.976	239.206	138.036	147.248	173.645	289.444	214.741	213.434	172	271	164	310	198	183	middle
366	PC-5p-145188_6	AGAGCTGTCTTTGTGCTTTC	up	3.00207	1.58596	0.0591179	0.810861	2.43426	0.802532	1.63005	0	2.80107	2.1691	2.33262	1	3	0	3	2	2	low
367	chi-miR-628-5p_R-1	ATGCTGACATATTTACTAGAGG	up	1.47077	0.556569	0.0592831	52.906	77.8123	45.7443	49.4449	63.5287	65.3583	91.1024	76.9763	57	91	60	70	84	66	middle
368	bta-mir-2904-1-p3	CTCGGATAGCCGGTCCCCCGC	up	1.39969	0.485103	0.0595726	151.83	212.514	135.628	148.335	171.527	219.417	177.867	240.259	169	273	162	235	164	206	middle
369	chi-miR-144-3p_R+1	TACAGTATAGATGATGTACT	down	0.589967	-0.761293	0.0600421	37.744	22.2677	31.2988	36.4045	45.5289	15.8727	20.6065	30.324	39	67	43	17	19	26	middle
370	chi-miR-15a-3p_1ss22AT	CAGGCCATATTGTGCTGCCTCT	down	0.542786	-0.881544	0.060065	48.421	26.2823	55.3747	36.9478	52.9405	27.077	24.9447	26.8251	69	68	50	29	23	23	middle
371	cfa-miR-590	TAATTTTATGTATAAGCTAGT	up	2.52834	1.33819	0.0601596	0.982681	2.48455	0.802532	1.0867	1.05881	1.86738	3.25366	2.33262	1	2	1	2	3	2	low
372	chi-miR-1271-5p_R+2	CTTGGCACCTAGTAAGTACTCA	down	0.850983	-0.232798	0.0608345	12263.4	10436	13338.1	11676.1	11776.1	10070.8	9920.4	11316.7	16620	21489	11122	10786	9147	9703	high
373	hsa-miR-320d_R+1_1	AAAAGCTGGGTTGAGAGGAA	up	5.31791	2.41086	0.0619264	0.810861	4.31209	0.802532	1.63005	0	3.26791	3.25366	6.41469	1	3	0	3.5	3	5.5	low
374	hsa-miR-320d_R+1_2	AAAAGCTGGGTTGAGAGGAT	up	5.31791	2.41086	0.0619264	0.810861	4.31209	0.802532	1.63005	0	3.26791	3.25366	6.41469	1	3	0	3.5	3	5.5	low
375	bta-miR-11982	TTCGGCGCCACCACCCTGCGGGT	down	0.402351	-1.31347	0.0620015	17.8221	7.17075	16.8532	23.9074	12.7057	9.3369	8.67642	3.49892	21	44	12	10	8	3	middle
376	PC-3p-15900_134	CGGACTGAGGCTCCCCCACAGT	up	1.35266	0.435798	0.0628564	18.2223	24.6486	14.4456	20.104	20.1174	23.3422	24.9447	25.6588	18	37	19	25	23	22	middle
377	PC-5p-115309_9	CATAACACTAACTCTCGC	up	inf	inf	0.0628956	0	2.40701	0	0	0	2.80107	3.25366	1.16631	0	0	0	3	3	1	low
378	PC-3p-25946_70	AAAACTTGAGCGAACTTTTTGG	up	1.87516	0.90701	0.0631469	4.16385	7.80787	2.80886	5.97685	3.70584	7.00267	6.50731	9.91362	3.5	11	3.5	7.5	6	8.5	low
379	PC-3p-151443_6	ACGTGAAGAGGCGGGAATG	up	2.79518	1.48294	0.0632339	0.620448	1.73426	0.802532	0	1.05881	1.86738	2.1691	1.16631	1	0	1	2	2	1	low
380	mdo-miR-181b-5p_R+3_2	AACATTCATTGCTGTCGGTGGGTTGT	down	0.386534	-1.37133	0.0632443	11.8295	4.57249	15.6494	9.78031	10.0587	2.80107	2.1691	8.74731	19.5	18	9.5	3	2	7.5	middle
381	mdo-miR-181b-5p_R+3_1	AACATTCATTGCTGTCGGTGGGTAGT	down	0.386534	-1.37133	0.0632443	11.8295	4.57249	15.6494	9.78031	10.0587	2.80107	2.1691	8.74731	19.5	18	9.5	3	2	7.5	middle
382	PC-5p-28094_62	CAGAGTCTGTTTGGGTTTTTCC	down	0.469453	-1.09095	0.0634734	14.5537	6.83226	18.4582	12.4971	12.7057	8.40321	9.76097	2.33262	23	23	12	9	9	2	middle
383	chi-miR-500-3p	ATGCACCTGGGCAAGGATTCT	down	0.805529	-0.311992	0.0644726	4058.96	3269.61	4535.11	3890.93	3750.84	3058.3	3420.14	3330.39	5651	7161	3542.5	3275.5	3153.5	2855.5	middle
384	chi-miR-26a-5p	TTCAAGTAATCCAGGATAGGCT	down	0.787747	-0.344195	0.0652272	334210	263273	372400	317223	313006	263542	261289	264987	464032	583827	295620	282258	240919	227202	high
385	bta-miR-2285o_R-1	AAACCCGAACGAACTTTTG	down	0.623268	-0.682076	0.0652403	22.0627	13.751	22.6047	20.4662	23.1174	11.2043	11.3878	18.6609	28.1667	37.6667	21.8333	12	10.5	16	middle
386	PC-3p-37060_43	TCCCTGATTTTCCATTTTTA	up	2.22014	1.15065	0.0652762	4.10351	9.11038	4.81519	3.2601	4.23524	8.40321	11.9301	6.99785	6	6	4	9	11	6	middle
387	PC-5p-27559_64	ACGAATCAGACACGAGTTTGA	down	0.385374	-1.37567	0.065589	6.12089	2.35883	6.01899	6.5202	5.82346	4.2016	0.542276	2.33262	7.5	12	5.5	4.5	0.5	2	low
388	PC-5p-9883_255	TTAACCACTGGACTACCCTGGA	down	0.590068	-0.761047	0.0656809	61.2912	36.166	50.5595	58.1385	75.1756	34.5465	40.1284	33.8229	63	107	71	37	37	29	middle
389	chi-miR-151-5p	TCGAGGAGCTCACAGTCTAGT	down	0.860611	-0.216566	0.0661346	73824.3	63534.1	76603.3	71961	72908.7	60165.1	60547.3	69889.8	95452	132440	68859	64438	55827	59924	high
390	cfa-miR-370	GCCTGCTGGGGTGGAACCTGGT	up	5.26114	2.39537	0.0668168	1.51674	7.97975	0.802532	1.63005	2.11762	10.2706	4.33821	9.33046	1	3	2	11	4	8	middle
391	ssc-miR-4334-3p_R+4	TCCCTGTCCTCCAGGAGCTCACCA	up	1.69143	0.758243	0.0668709	9.50361	16.0747	9.22912	8.6936	10.5881	15.8727	19.5219	12.8294	11.5	16	10	17	18	11	middle
392	mml-miR-339-5p_R-1_1ss22CT	TCCCTGTCCTCCAGGAGCTCAT	down	0.754952	-0.405543	0.0674898	1274.38	962.094	1104.28	1333.93	1384.92	972.905	966.336	947.042	1376	2455	1308	1042	891	812	middle
393	pal-miR-9993b-3p_1ss6GA	ATCTCACTGGGGCCTCCA	up	2.51791	1.33223	0.067507	24.0583	60.5767	31.2988	24.9941	15.8822	52.2866	46.6358	82.8078	39	46	15	56	43	71	middle
394	chi-miR-125a-5p_R+1	TCCCTGAGACCCTTTAACCTGTG	down	0.811985	-0.300474	0.0678043	83681.4	67948	92711.7	80176.2	78156.1	72694.3	71979.6	59170.3	115524	147559	73815	77857	66368	50733	high
395	mdo-miR-22-3p	AAGCTGCCAGTTGAAGAACTGC	down	0.887327	-0.172462	0.0680691	2442.81	2167.57	2379.51	2517.89	2431.03	2340.76	2081.26	2080.69	2965	4634	2296	2507	1919	1784	middle
396	PC-5p-105134_10	ACACAGCTCCAGGGGACGCCGTTC	down	0.212796	-2.23246	0.0682776	3.65392	0.777538	2.4076	3.2601	5.29405	0	0	2.33262	3	6	5	0	0	2	low
397	PC-3p-46231_32	AACCTGCCCTAGAAAAGG	up	1.92603	0.945629	0.0687881	4.57073	8.80336	5.61773	5.97685	2.11762	8.40321	8.67642	9.33046	7	11	2	9	8	8	middle
398	chi-miR-411a-3p	TATGTAACACGGTCCACTAAC	up	4.95397	2.30859	0.0690205	1.79257	8.88037	0	3.2601	2.11762	5.13529	8.67642	12.8294	0	6	2	5.5	8	11	middle
399	bta-mir-2285k-3-p3_1ss3GC_1	CCCGAATGAACTTTTTGGCCT	up	1.83316	0.874331	0.069262	1.07324	1.96742	0.802532	1.35838	1.05881	1.40053	2.1691	2.33262	1	2.5	1	1.5	2	2	low
400	bta-mir-2285k-3-p3_1ss3GC_2	CCCGAATGAACTTTTTGGCCTA	up	1.83316	0.874331	0.069262	1.07324	1.96742	0.802532	1.35838	1.05881	1.40053	2.1691	2.33262	1	2.5	1	1.5	2	2	low
401	PC-3p-4801_685	AAAACCGACATGAACTTTTTGG	down	0.746688	-0.421422	0.069618	174.839	130.55	198.225	161.647	164.645	110.642	124.724	156.285	247	297.5	155.5	118.5	115	134	middle
402	bta-miR-11980_R-1_1ss4CG	AGGGAACGGGCTTGGCGGA	up	1.61732	0.693601	0.0705184	31.3193	50.6532	20.0633	32.601	41.2936	59.7561	45.5512	46.6523	25	60	39	64	42	40	middle
403	bta-mir-2284z-2-p3_1ss21GT	AAAACCCAGATGAACTTTTTTG	down	0.260604	-1.94007	0.0712549	4.07329	1.06152	2.80886	5.70518	3.70584	0.93369	1.08455	1.16631	3.5	10.5	3.5	1	1	1	low
404	cfa-miR-26a_L+1	ATTCAAGTAATCCAGGATAGGCT	down	0.718928	-0.47608	0.0713433	3793.58	2727.31	4477.33	3360.62	3542.78	2984.07	2820.92	2376.94	5579	6185	3346	3196	2601	2038	middle
405	eca-mir-1543-p3_1ss19AG	CTAGTCTGGGTGCAAACAGTT	up	2.31131	1.20871	0.0717025	4.37102	10.1028	5.61773	3.2601	4.23524	12.138	6.50731	11.6631	7	6	4	13	6	10	middle
406	oan-miR-125-3p_R+3_1ss11TC	ACGGGTTAGGCTCTTGGGAGCTGT	down	0.572254	-0.805273	0.0720804	20.0056	11.4483	14.4456	22.2774	23.2938	14.0053	8.67642	11.6631	18	41	22	15	8	10	middle
407	pal-miR-345-3p	CCCTGAACTAGGGGTCTGGAGA	up	1.64961	0.722126	0.0727962	21.3116	35.1558	16.0506	29.8843	17.9998	37.3476	40.1284	27.9914	20	55	17	40	37	24	middle
408	PC-3p-276280_3	AACTGCTGCCTGAAGTCAGGGC	down	-inf	-inf	0.0732893	1.06908	0	1.60506	0.54335	1.05881	0	0	0	2	1	1	0	0	0	low
409	bta-miR-2285am-5p_R+1_1ss14AG	AAAAAGTTAGTTTGGGTTTTTC	down	0.24786	-2.0124	0.073388	0.208365	0.0516454	0.267511	0.181117	0.176468	0	0.154936	0	0.333333	0.333333	0.166667	0	0.142857	0	low
410	PC-5p-40964_37	CACGGCAGGGACGTCTTT	up	2.54404	1.34712	0.0736226	1.97466	5.0236	1.60506	3.2601	1.05881	3.73476	4.33821	6.99785	2	6	1	4	4	6	low
411	bta-mir-1246-p5_2ss1AN19AG	NTGGATTTTTGGAGCAGGGAGT	up	1.7217	0.783837	0.0737084	2.41447	4.15701	3.21013	2.44508	1.58822	5.13529	3.25366	4.08208	4	4.5	1.5	5.5	3	3.5	low
412	bta-mir-1246-p3_2ss1AN19AG	NTGGATTTTTGGAGCAGGGAGT	up	1.7217	0.783837	0.0737084	2.41447	4.15701	3.21013	2.44508	1.58822	5.13529	3.25366	4.08208	4	4.5	1.5	5.5	3	3.5	low
413	cgr-miR-126b_1ss23GC	CGCGTACCAAAAGTAATAATGTC	down	0.670672	-0.576321	0.073736	25.2915	16.9623	20.0633	29.3409	26.4703	20.5412	15.1837	15.162	25	54	25	22	14	13	middle
414	PC-3p-39058_40	AAAACCTGAATGAACTCTTAGC	down	0.636932	-0.650788	0.0738349	9.47484	6.03483	9.63039	10.3237	8.47049	5.60214	4.33821	8.16415	12	19	8	6	4	7	middle
415	PC-3p-465977_2	TCAGTTCTTTGGGGTCTTCCCT	down	0.248946	-2.0061	0.0744135	1.25019	0.31123	1.60506	1.0867	1.05881	0.93369	0	0	2	2	1	1	0	0	low
416	PC-5p-45144_33	TTCATGCCCTGGCATATAGGC	down	0.635849	-0.653245	0.0749653	11.2395	7.14664	9.63039	10.3237	13.7645	5.60214	6.50731	9.33046	12	19	13	6	6	8	middle
417	chi-miR-27b-5p_R+1	AGAGCTTAGCTGATTGGTGAACA	up	1.18793	0.248454	0.0756456	1622.96	1927.97	1565.74	1492.58	1810.57	1880.45	1920.74	1982.72	1951	2747	1710	2014	1771	1700	middle
418	bta-mir-11991-p3	CAATCAAGATATAGAACATTT	down	0.395474	-1.33834	0.0757075	7.12769	2.81882	6.42026	5.4335	9.5293	1.86738	5.42276	1.16631	8	10	9	2	5	1	middle
419	PC-5p-18138_112	AGAGATCTGTCCTGAAACCAGC	down	0.698575	-0.517513	0.0757796	23.4442	16.3775	23.6747	23.3641	23.2938	13.5385	15.1837	20.4104	29.5	43	22	14.5	14	17.5	middle
420	PC-3p-232600_4	CTCTGGTGGAGGCTCGAA	up	inf	inf	0.0759997	0	2.09578	0	0	0	1.86738	3.25366	1.16631	0	0	0	2	3	1	low
421	chi-miR-671-3p	TCCGGTTCTCAGGGCTCCACC	down	0.826714	-0.27454	0.0762975	451.624	373.364	434.17	435.767	484.935	347.333	347.057	425.702	541	802	458	372	320	365	middle
422	bta-miR-2459	GCCAGATGATGGGAGCTGATT	up	2.56409	1.35845	0.0770626	7.50948	19.255	8.02532	8.15025	6.35287	17.7401	26.0293	13.9957	10	15	6	19	24	12	middle
423	dno-miR-507-3p_L+2	TGATTGGCATTTCTTAGAGTGAA	down	0.291441	-1.77872	0.0779555	17.2371	5.0236	24.8785	14.1271	12.7057	3.73476	4.33821	6.99785	31	26	12	4	4	6	middle
424	ocu-miR-1277-5p_R-1	TATATATATATATGTACGTAT	up	1.29624	0.374334	0.0780535	46.0543	59.6974	42.5342	54.335	41.2936	52.2866	66.1577	60.648	53	100	39	56	61	52	middle
425	bta-miR-2285az_1ss5TA	AAAAACCGAGTGAACTTTTTGG	down	0.437907	-1.1913	0.0783779	16.8488	7.37822	22.0696	16.3005	12.1763	7.00267	8.13414	6.99785	27.5	30	11.5	7.5	7.5	6	middle
426	pal-mir-9298-p3	CTGATTGTCACGTTCTGATT	up	2.8391	1.50544	0.0790261	0.620448	1.76152	0.802532	0	1.05881	1.86738	1.08455	2.33262	1	0	1	2	1	2	low
427	mml-miR-6134_L+2R+3_1ss15AT	AATGAGGTAGTAGGTTGTAGAGTT	up	2.8391	1.50544	0.0790261	0.620448	1.76152	0.802532	0	1.05881	1.86738	1.08455	2.33262	1	0	1	2	1	2	low
428	cfa-miR-181b_R+6	AACATTCATTGCTGTCGGTGGGTTAA	up	1.69901	0.764695	0.0797009	16.9136	28.7364	12.038	22.8207	15.8822	32.6791	32.5366	20.9935	15	42	15	35	30	18	middle
429	bta-miR-378d_R-2	CTGGACTTGGAGTCAGAAGA	up	3.747	1.90574	0.0797117	2.41767	9.05902	0.802532	3.80345	2.64703	4.66845	10.8455	11.6631	1	7	2.5	5	10	10	middle
430	bta-miR-2285k_L-1R+1_2	AAACCGGAATGAACTTTTTGG	down	0.573917	-0.801087	0.0798226	93.6441	53.7439	117.491	75.1544	88.2872	49.0809	53.7577	58.3931	146.4	138.317	83.3833	52.5667	49.5667	50.0667	middle
431	bta-miR-2285k_L-1R+1_1	AAACCGGAATGAACTTTTTGA	down	0.573917	-0.801087	0.0798226	93.6441	53.7439	117.491	75.1544	88.2872	49.0809	53.7577	58.3931	146.4	138.317	83.3833	52.5667	49.5667	50.0667	middle
432	oan-miR-1386_L+4	TCGGCTCCTGGCTGGCTCGCCA	down	0.822767	-0.281445	0.0806203	118.316	97.3464	114.762	117.364	122.822	108.308	84.5951	99.1362	143	216	116	116	78	85	middle
433	pal-miR-6119-3p_L+1R+1_1ss18CT	CAAATCATTTTTTACTCTCCAT	up	1.199	0.261826	0.0809315	1270.87	1523.77	1109.9	1344.25	1358.45	1379.06	1608.39	1583.85	1383	2474	1283	1477	1483	1358	middle
434	chi-miR-29a-5p_L-2R+2	TGATTTCTTTTGGTGTTCAGA	up	1.1085	0.148604	0.0809741	508.521	563.694	509.608	537.373	478.583	571.418	587.827	531.836	635	989	452	612	542	456	middle
435	chi-miR-1468-5p	CTCCGTTTGCCTGTTTTGCTGA	down	0.84615	-0.241015	0.0809872	77.1231	65.2577	74.6355	83.6759	73.058	71.8941	58.5658	65.3132	93	154	69	77	54	56	middle
436	chi-miR-133a-5p	AGCTGGTAAAATGGAACCAAAT	down	0.613841	-0.704064	0.0817185	23.3773	14.3499	22.4709	21.1907	26.4703	20.5412	10.8455	11.6631	28	39	25	22	10	10	middle
437	cja-mir-361-p3_1ss3TC	TTCCCTGGGATTTGGGAGC	up	1.41173	0.497465	0.0819535	16.3234	23.0442	13.2418	20.3756	15.3528	20.0743	22.2333	26.8251	16.5	37.5	14.5	21.5	20.5	23	middle
438	cja-mir-361-p5_1ss3TC	TTCCCTGGGATTTGGGAGC	up	1.41173	0.497465	0.0819535	16.3234	23.0442	13.2418	20.3756	15.3528	20.0743	22.2333	26.8251	16.5	37.5	14.5	21.5	20.5	23	middle
439	PC-5p-52471_26	TGAAAAGTTCGTTCGGGTTTTAA	up	9.94485	3.31395	0.0820123	0.896287	8.91344	0	1.63005	1.05881	13.0717	4.33821	9.33046	0	3	1	14	4	8	middle
440	chi-miR-410-5p	CGCCACTTTGGGTACTTGAGGAG	up	inf	inf	0.082093	0	1.45029	0	0	0	0.93369	1.08455	2.33262	0	0	0	1	1	2	low
441	chi-miR-532-3p_R+1	CCTCCCACACCCAAGGCTTGCA	up	1.2203	0.287234	0.0822291	657.88	802.81	586.651	637.35	749.638	860.862	728.819	818.748	731	1173	708	922	672	702	middle
442	bta-miR-2285bp_1ss19GT	AAAACCAGAACGAACTTTTTGT	down	0.540562	-0.887468	0.0823516	281.539	152.189	363.547	261.895	219.174	180.202	139.907	136.458	453	482	207	193	129	117	middle
443	PC-5p-297787_3	TGGGCTACAGTCCGTGTTGTTGT	down	0.168348	-2.57049	0.0832185	2.14745	0.361517	3.21013	2.1734	1.05881	0	1.08455	0	4	4	1	0	1	0	low
444	mdo-miR-24-3p_L+3R+4	AAATGGCTCAGTTCAGCAGGAAC	down	0.500135	-0.999609	0.0838042	70.9592	35.4892	95.5013	55.9651	61.411	47.6182	23.8602	34.9892	119	103	58	51	22	30	middle
445	chi-miR-1839_1ss9CT	AAGGTAGATAGAACAGGTCTTG	up	1.2959	0.373951	0.0838577	2307.22	2989.92	2119.49	2328.8	2473.38	2616.2	2930.46	3423.11	2641	4286	2336	2802	2702	2935	middle
446	chi-miR-432-5p	TCTTGGAGTAGGTCATTGGGTGG	up	8.49884	3.08727	0.0844004	0.801565	6.81237	0.802532	0.54335	1.05881	5.60214	4.33821	10.4968	1	1	1	6	4	9	middle
447	pal-miR-9993b-3p_1ss1AN	NTCTCGCTGGGGCCTCCA	up	1.77415	0.827128	0.0844688	5.31787	9.4347	2.80886	6.79188	6.35287	7.00267	11.3878	9.91362	3.5	12.5	6	7.5	10.5	8.5	middle
448	chi-miR-665_R+3	ACCAGTAGGCCGAGGCCCCTCAA	up	2.69891	1.43238	0.0847371	1.86134	5.0236	2.4076	0	3.17643	3.73476	4.33821	6.99785	3	0	3	4	4	6	middle
449	chi-let-7g-3p_1ss22CT	CTGTACAGGCCACTGCCTTGCT	down	0.741562	-0.431362	0.0853135	47.9249	35.5393	44.9418	55.4217	43.4112	31.7454	43.3821	31.4903	56	102	41	34	40	27	middle
450	pal-miR-339b-5p_L+2R+3	AATCCCTGTCCTCCAGGAGCTCAC	down	0.837962	-0.255043	0.0854812	228.04	191.089	206.251	230.109	247.762	188.605	196.304	188.359	257	423.5	234	202	181	161.5	middle
451	efu-miR-2683_L+1R-4_1ss11GA	TGATTGGAAGACACTCTGCAAC	up	1.60375	0.681453	0.0856182	20.4469	32.7917	18.4582	20.6473	22.235	26.1433	31.9943	40.2376	23	38	21	28	29.5	34.5	middle
452	chi-miR-26b-5p	TTCAAGTAATTCAGGATAGGTT	down	0.872907	-0.1961	0.0869458	34628	30227	36663.3	35496.5	31724.1	29814.1	31158.1	29708.8	45684.5	65329	29962	31931.5	28729	25472.5	high
453	cfa-miR-8903_1ss17CT	TCTTGGGCCCCACCCCTGGAGACT	down	0.678238	-0.560137	0.0871931	43.772	29.6879	35.3114	48.3582	47.6465	28.9444	37.9593	22.1598	44	89	45	31	35	19	middle
454	chi-miR-151-3p	CTAGACTGAAGCTCCTTGAGG	up	1.29093	0.368413	0.0872809	13534.8	17472.5	12549.2	13233.8	14821.2	15119.2	17364.8	19933.4	15637	24356	13998	16193	16011	17091	high
455	PC-5p-130326_7	TCGAGTTGGCCAAAAAGTTCATT	up	8.00746	3.00135	0.0877513	0.181117	1.45029	0	0.54335	0	0.93369	1.08455	2.33262	0	1	0	1	1	2	low
456	chi-miR-186-5p_R+1	CAAAGAATTCTCCTTTTGGGCTT	down	0.802671	-0.31712	0.087799	31837.6	25555.1	35936.6	30447.2	29128.9	27321.6	27469.5	21874.1	44779	56036	27511	29262	25328	18755	high
457	oan-miR-125-5p_L+3	AGATCCCTGAGACCCTAACTTGTGA	down	0.686906	-0.541815	0.088052	73.0041	50.147	86.6735	61.3986	70.9403	57.8888	56.3967	36.1555	108	113	67	62	52	31	middle
458	chi-miR-34a_R+1	TGGCAGTGTCTTAGCTGGTTGTT	up	1.23035	0.29907	0.0880724	9798.98	12056.2	9211.47	9149.48	11036	13516.1	11768.5	10884	11478	16839	10423	14476	10851	9332	high
459	hsa-miR-5701_L-1_1ss10CT	TATTGTCATGTTCTGATT	down	0.156254	-2.67803	0.0884289	2.31365	0.361517	1.60506	1.63005	3.70584	0	1.08455	0	2	3	3.5	0	1	0	low
460	efu-miR-9298_L-3R-4_1ss4GT	TATTGTCATGTTCTGATT	down	0.156254	-2.67803	0.0884289	2.31365	0.361517	1.60506	1.63005	3.70584	0	1.08455	0	2	3	3.5	0	1	0	low
461	PC-3p-8133_331	AAAACTGGAACGAACTTTTTGGT	down	0.727382	-0.459216	0.0885004	32.9502	23.9674	36.9165	30.6993	31.2349	20.5412	30.3675	20.9935	46	56.5	29.5	22	28	18	middle
462	chi-miR-374a-5p	TTATAATACAACCTGATAAGT	down	0.627388	-0.67257	0.0893794	10802.7	6777.46	13239	10530.7	8638.31	7304.72	6568.05	6459.6	16496.5	19381	8158.5	7823.5	6056	5538.5	high
463	bta-miR-2284y_L+1R+1_1ss13CT	AAAAAGTTCGTTTGGGTTTTTCC	down	0.647277	-0.627544	0.0894372	13.2304	8.56374	9.93803	14.8063	14.9469	8.58994	6.50731	10.594	12.3833	27.25	14.1167	9.2	6	9.08333	middle
464	bta-mir-2285bs-p5_1ss9TC	AAAAAGTTCGTTTGGGTTTTTCC	down	0.647277	-0.627544	0.0894372	13.2304	8.56374	9.93803	14.8063	14.9469	8.58994	6.50731	10.594	12.3833	27.25	14.1167	9.2	6	9.08333	middle
465	bta-mir-2285cm-p5_1ss9TC	AAAAAGTTCGTTTGGGTTTTTCC	down	0.647277	-0.627544	0.0894372	13.2304	8.56374	9.93803	14.8063	14.9469	8.58994	6.50731	10.594	12.3833	27.25	14.1167	9.2	6	9.08333	middle
466	bta-miR-2285aj-5p_L-1R+2_1ss2GA	AAAAAGTTCGTTTGGGTTTTTCC	down	0.647277	-0.627544	0.0894372	13.2304	8.56374	9.93803	14.8063	14.9469	8.58994	6.50731	10.594	12.3833	27.25	14.1167	9.2	6	9.08333	middle
467	pal-miR-9993a-3p_1ss1AC	CTCTCGGTGGGACCTCCA	up	2.27349	1.18491	0.0895479	3.93073	8.93648	3.21013	4.3468	4.23524	12.138	6.50731	8.16415	4	8	4	13	6	7	middle
468	chi-miR-874-5p	CGGCCCCACGCACCAGGGTAAGA	up	5.02187	2.32823	0.0898694	0.716138	3.59635	1.60506	0.54335	0	1.86738	5.42276	3.49892	2	1	0	2	5	3	middle
469	eca-miR-450b-5p_R+1_1ss9TC	TTTTGCAACATGTTCCTGAATAT	up	1.24789	0.319486	0.089979	3128.56	3904.09	3031.97	3168.82	3184.9	3389.29	4159.26	4163.72	3778	5832	3008	3630	3835	3570	middle
470	hsa-miR-1246_L+1R+4	NAATGGATTTTTGGAGCAGGGAGT	up	3.27615	1.712	0.0901163	1.12157	3.67443	2.00633	1.35838	0	3.26791	5.42276	2.33262	2.5	2.5	0	3.5	5	2	low
471	dno-miR-449c-3p_R+1_1ss22TG	CAGTTGCTAGTTGCACTCCCCGT	down	0.768668	-0.379567	0.0902627	52.0738	40.0275	44.1393	55.9651	56.117	39.215	41.213	39.6545	55	103	53	42	38	34	middle
472	ocu-miR-2387-5p	TGGAAGGCCTGGCTTTGCAGCGT	down	0.827828	-0.272598	0.0918104	890.477	737.161	864.327	813.939	993.165	706.803	740.749	763.932	1077	1498	938	757	683	655	middle
473	PC-5p-40466_38	CTGAGCAACTGAATGAACTGGC	up	2.29477	1.19835	0.0924099	5.57104	12.7843	4.81519	9.78031	2.11762	9.3369	17.3528	11.6631	6	18	2	10	16	10	middle
474	sha-miR-21_L+2R-2	AATAGCTTATCAGACTGATGTTGAC	down	0.80981	-0.304345	0.0924171	7282.42	5897.38	7361.63	6685.38	7800.26	6117.53	6635.29	4939.31	9173	12304	7367	6552	6118	4235	middle
475	PC-5p-571928_2	GAGGGCGGGAGCAGACACAGCAG	down	-inf	-inf	0.0924546	1.96633	0	3.21013	1.63005	1.05881	0	0	0	4	3	1	0	0	0	low
476	PC-3p-15931_134	TGAGACAGGGTGGAGACCAGCC	down	0.630898	-0.66452	0.0927104	62.7378	39.5812	65.8076	66.2887	56.117	40.1487	24.9447	53.6502	82	122	53	43	23	46	middle
477	ggo-miR-4484_L-1R+2_1ss22AG	AAAAAGGCGGGAGAAGCCCCGGA	up	21.3998	4.41953	0.0927487	0.133755	2.86234	0.401266	0	0	4.66845	2.1691	1.74946	0.5	0	0	5	2	1.5	low
478	PC-3p-34811_47	AAAACCCGAAGGAACCTTTTGG	down	0.65381	-0.613057	0.0932785	22.1797	14.5013	23.2734	25.2658	17.9998	11.2043	12.4724	19.8272	29	46.5	17	12	11.5	17	middle
479	PC-5p-34468_47	AAAAGTTGATTTAGGTTTTTCT	down	0.35206	-1.50611	0.0938439	4.45132	1.56713	4.01266	2.98843	6.35287	1.86738	1.08455	1.74946	5	5.5	6	2	1	1.5	low
480	PC-3p-188834_5	ACATAAGGCTGAGAGTTATTGT	down	0.279027	-1.84152	0.0940838	2.50871	0.699999	1.60506	3.80345	2.11762	0.93369	0	1.16631	2	7	2	1	0	1	low
481	PC-5p-84334_13	ATGCACAGTCGTTTGCTTTGGC	up	1.77357	0.826653	0.0942331	2.59143	4.59607	4.01266	2.1734	1.58822	4.2016	4.33821	5.24838	5	4	1.5	4.5	4	4.5	low
482	PC-3p-61351_21	TAGCTCAGTGGTGTCTGACACT	down	0.243371	-2.03877	0.094615	4.36173	1.06152	5.61773	2.1734	5.29405	0.93369	1.08455	1.16631	7	4	5	1	1	1	low
483	chi-miR-221-5p_R+3	ACCTGGCATACAATGTAGATTTCT	down	0.690385	-0.534528	0.094768	13103	9046.12	15725.6	11633.7	11949.7	9371.44	11148.1	6618.8	19595	21411	11286	10037	10279	5675	high
484	PC-3p-73619_16	GACCCGAATGAACTTTTTGGCCT	down	0.303514	-1.72016	0.0951796	3.8824	1.17836	2.00633	4.3468	5.29405	1.86738	1.08455	0.583154	2.5	8	5	2	1	0.5	low
485	bta-mir-2285cb-p5	AAAAAGTTCGTTTGGGTTTTT	down	0.44557	-1.16628	0.0956073	13.982	6.22998	18.1239	8.55777	15.2645	6.84706	9.2187	2.62419	22.5833	15.75	14.4167	7.33333	8.5	2.25	middle
486	bta-miR-2285ca_1ss9TC	AAGGGACCCGAATGAACTTTTTG	down	0.588625	-0.764579	0.0956495	166.896	98.2391	206.251	168.439	125.998	103.64	95.4406	95.6372	257	310	119	111	88	82	middle
487	bta-miR-12005_L+1R-2	TATGAAGTCCTTAAGGGGAGG	up	2.0619	1.04397	0.0967395	2.54871	5.25519	4.41393	2.1734	1.05881	5.13529	5.96504	4.66523	5.5	4	1	5.5	5.5	4	low
488	bta-mir-2285n-3-p3_1ss18GT	AACCCGAATGAACTTTTTGGA	up	1.69611	0.762233	0.0972326	2.06105	3.49578	2.4076	2.71675	1.05881	3.73476	3.25366	3.49892	3	5	1	4	3	3	low
489	PC-3p-40772_38	TCTCTAGCGTGGGTGTCCCCTT	down	0.486272	-1.04016	0.0976399	10.3804	5.04771	9.63039	13.0404	8.47049	7.46952	6.50731	1.16631	12	24	8	8	6	1	middle
490	cgr-miR-3535_R-8_1ss18TA	TGGATATGATGACTGATA	up	4.19345	2.06814	0.0984464	3.48307	14.6061	4.01266	3.2601	3.17643	10.2706	11.3878	22.1598	5	6	3	11	10.5	19	middle
491	pal-miR-181d-3p_L-1R-1	CCACCGAGGGATGAATGTCA	up	5.42141	2.43867	0.0988135	0.267511	1.45029	0.802532	0	0	0.93369	1.08455	2.33262	1	0	0	1	1	2	low
492	eca-mir-9027-p3_1ss9GA	AGGAGCTGACCAATGAGTTGT	up	2.12557	1.08785	0.099019	2.59414	5.51402	0.802532	3.80345	3.17643	6.53583	6.50731	3.49892	1	7	3	7	6	3	low
493	PC-3p-124238_8	TGAGAATCAGCTTGAAACTTT	down	0.189101	-2.40277	0.0998267	3.29168	0.62246	2.4076	2.1734	5.29405	1.86738	0	0	3	4	5	2	0	0	low
494	bta-miR-2285bg_L+1R+1_1ss5CT	AAAATCCGAACGAACTTTTTGG	down	0.36478	-1.4549	0.10037	5.04155	1.83906	2.80886	5.4335	6.88227	0.93369	1.08455	3.49892	3.5	10	6.5	1	1	3	low
495	hsa-mir-10527-p3_1ss9TC	CATGCACCCTACTCTTGCTGGT	up	inf	inf	0.100443	0	3.95787	0	0	0	1.86738	6.50731	3.49892	0	0	0	2	6	3	low
496	PC-5p-120851_8	TGCAGAACCAGAACGCCAGCGC	up	6.75468	2.75589	0.100758	0.352937	2.38398	0	0	1.05881	3.73476	1.08455	2.33262	0	0	1	4	1	2	low
497	hsa-miR-125a-5p_L+2R-1	GATCCCTGAGACCCTTTAACCTGTG	down	0.603226	-0.729229	0.10103	28.8871	17.4255	33.7064	21.1907	31.7643	23.3422	18.4374	10.4968	42	39	30	25	17	9	middle
498	chi-miR-582-5p	TACAGTTGTTCAACCAGTTACT	down	0.452188	-1.14501	0.101202	37.4397	16.9298	38.5216	49.4449	24.3527	14.939	19.5219	16.3283	48	91	23	16	18	14	middle
499	chi-miR-362-5p	AATCCTTGGAACCTAGGTGTGAGT	down	0.680253	-0.555856	0.101523	4203.4	2859.38	5217.26	3705.11	3687.84	3307.13	3057.35	2213.65	6501	6819	3483	3542	2819	1898	middle
500	chi-miR-449a-3p	TCAGCTAACATGCAACTGCTATC	up	1.19153	0.252813	0.102214	175.392	208.985	160.506	200.496	165.175	225.953	203.896	197.106	200	369	156	242	188	169	middle
501	oan-mir-29a-1-p3_1ss17TA	CATTTGAAATCGGTTAAAA	up	inf	inf	0.102688	0	1.60379	0	0	0	0.93369	2.71138	1.16631	0	0	0	1	2.5	1	low
502	chi-miR-195-3p_R+1	CCAATATTGGCTGTGCTGCTCC	up	1.37552	0.459982	0.102838	24.9608	34.3343	22.4709	20.6473	31.7643	30.8118	32.5366	39.6545	28	38	30	33	30	34	middle
503	mmu-miR-195a-5p_R+2	TAGCAGCACAGAAATATTGGCAT	up	2.57043	1.36201	0.103184	0.267027	0.686373	0	0.271675	0.529405	0.93369	0.542276	0.583154	0	0.5	0.5	1	0.5	0.5	low
504	PC-3p-168191_5	GGGTCTTGAGGGAGCTCCCAGA	up	2.87705	1.52459	0.103441	0.629744	1.8118	0.802532	1.0867	0	0.93369	2.1691	2.33262	1	2	0	1	2	2	low
505	eca-miR-193a-3p	AACTGGCCTACAAAGTCCCAGT	down	0.84142	-0.249102	0.10348	646.712	544.156	609.122	725.373	605.64	534.07	514.078	584.32	759	1335	572	572	474	501	middle
506	chi-let-7e-5p	TGAGGTAGGAGGTTGTATAGTT	down	0.836795	-0.257053	0.10372	12613.5	10554.9	14129.8	12125.2	11585.5	9876.26	10135	11653.6	17606.5	22315.7	10942	10577.7	9344.83	9991.83	high
507	bta-mir-10173-p3_1ss16CT	TTGCTCCCTCCACACTTCCAGA	up	2.1976	1.13593	0.103768	0.801565	1.76152	0.802532	0.54335	1.05881	1.86738	1.08455	2.33262	1	1	1	2	1	2	low
508	chi-miR-331-3p_L+1	GCCCCTGGGCCTATCCTAGAAC	down	0.934846	-0.0971987	0.104014	4197.41	3923.93	4114.58	4095.23	4382.42	4106.37	3815.46	3849.98	5127	7537	4139	4398	3518	3301	middle
509	mml-miR-503-5p_R-1	TAGCAGCGGGAACAGTTCTGCA	up	8.03812	3.00686	0.104198	0.267511	2.15028	0.802532	0	0	1.86738	1.08455	3.49892	1	0	0	2	1	3	low
510	hsa-miR-1260a_R+2_1ss9TG	ATCCCACCGCTGCCACCAAG	up	1.53203	0.615445	0.104214	8.88094	13.6059	12.4393	6.79188	7.41168	14.4722	14.0992	12.2462	15.5	12.5	7	15.5	13	10.5	middle
511	pal-miR-9226-5p_L-4_1ss5GA	ATCCCTGTTCGGGCGCCA	down	0.454531	-1.13755	0.104399	10.6558	4.84338	8.02532	14.9421	8.99989	6.06898	3.79593	4.66523	10	27.5	8.5	6.5	3.5	4	middle
512	hsa-miR-574-5p	TGAGTGTGTGTGTGTGAGTGTGT	up	1.15751	0.211029	0.104424	1885.64	2182.65	1893.98	1771.32	1991.62	2400.52	2134.4	2013.05	2360	3260	1881	2571	1968	1726	middle
513	chi-mir-421-p5	TTCGGTGCACATTGTAGGC	up	1.45629	0.542298	0.104662	98.3485	143.224	93.8963	122.797	78.352	112.976	146.415	170.281	117	226	74	121	135	146	middle
514	chi-miR-369-3p	AATAATACATGGTTGATCTTT	up	1.47998	0.565576	0.105378	20.6828	30.6101	16.8532	28.2542	16.941	30.8118	26.0293	34.9892	21	52	16	33	24	30	middle
515	cfa-miR-210_L-1	CTGTGCGTGTGACAGCGGCTGA	down	0.749265	-0.416451	0.105848	1438.44	1077.77	1185.34	1634.94	1495.04	1015.85	1094.31	1123.15	1477	3009	1412	1088	1009	963	middle
516	hsa-miR-8072_L+2	ATGGCGGCGGGGAGGTAGGCAG	up	3.17197	1.66538	0.107767	0.448628	1.42303	0.802532	0.54335	0	0.93369	2.1691	1.16631	1	1	0	1	2	1	low
517	bta-miR-2285da_R-1_1ss19TA	GAAAACCTGAATGAACTTATT	down	0.453028	-1.14233	0.107882	5.59213	2.53339	3.28409	6.72423	6.76809	1.72824	1.5726	4.29933	4.09216	12.3755	6.39216	1.85098	1.45	3.68627	low
518	chi-miR-449c_R+7	AGGCAGTGCATCTCTAGCTGGCTGTT	down	0.781905	-0.354934	0.108612	150.557	117.722	154.086	167.352	130.234	130.717	127.977	94.4709	192	308	123	140	118	81	middle
519	efu-miR-9226_L-1_2ss4AG22GA	CAGGTCCCTGTTCGGGCGCCA	up	2.30067	1.20205	0.109262	22.2004	51.0758	17.2544	24.9941	24.3527	30.8118	54.7699	67.6458	21.5	46	23	33	50.5	58	middle
520	bta-mir-6123-p3_1ss15AG	CCTTTGAGCTGGGAGGGGAAGC	up	2.18541	1.1279	0.109301	3.31861	7.2525	0.802532	5.97685	3.17643	9.3369	5.42276	6.99785	1	11	3	10	5	6	low
521	mmu-miR-339-3p_R-1_1ss12GA	TGAGCGCCTCGACGACAGAGCC	down	0.419646	-1.25275	0.109403	0.801565	0.336374	0.802532	0.54335	1.05881	0.466845	0.542276	0	1	1	1	0.5	0.5	0	low
522	bta-mir-2285ap-p3_1ss8CA	AAAAACCAGGATGAACTTTTTG	down	0.337745	-1.56599	0.109888	3.34001	1.12807	3.6114	2.1734	4.23524	2.80107	0	0.583154	4.5	4	4	3	0	0.5	low
523	bta-miR-2285ci_L+2R-1_1ss8CA	GAGAAACATGAATGAACTTTTG	down	0.553307	-0.853847	0.10995	5.40477	2.9905	5.61773	4.45547	6.1411	3.9215	1.08455	3.96545	7	8.2	5.8	4.2	1	3.4	low
524	PC-3p-139317_7	AAAACCTGAACTAACTTTTTGT	down	-inf	-inf	0.110469	1.52652	0	1.60506	2.44508	0.529405	0	0	0	2	4.5	0.5	0	0	0	low
525	efu-miR-181f	ACCACCGACCGTTGACTGTACC	up	1.13322	0.180423	0.110484	80.7871	91.5493	74.6355	78.7858	88.9401	90.5679	95.4406	88.6394	93	145	84	97	88	76	middle
526	PC-5p-4774_691	GATGAGGCTCAGCGAGCCCTGGA	up	1.59877	0.676962	0.111015	49.6636	79.4006	50.1583	34.7744	64.0581	98.5042	80.7992	58.8985	62.5	64	60.5	105.5	74.5	50.5	middle
527	cja-miR-9933_L-5	TCACCCATGACTGATGGCT	up	1.69612	0.762235	0.111028	6.92516	11.7459	3.6114	8.6936	8.47049	14.939	9.2187	11.0799	4.5	16	8	16	8.5	9.5	middle
528	mmu-miR-92a-3p_R+2	TATTGCACTTGTCCCGGCCTGAA	up	1.19915	0.262015	0.111134	125.974	151.062	130.01	139.913	107.999	149.39	155.091	148.704	162	257.5	102	160	143	127.5	middle
529	cfa-miR-25_L+2	CACATTGCACTTGTCTCGGTCTGA	up	1.31911	0.399565	0.111381	23.6698	31.223	18.4582	26.0808	26.4703	26.1433	32.5366	34.9892	23	48	25	28	30	30	middle
530	bta-mir-2284aa-3-p3	AAAATCCGAACGAACTTTTTGGT	down	-inf	-inf	0.112117	1.3022	0	1.2038	2.1734	0.529405	0	0	0	1.5	4	0.5	0	0	0	low
531	PC-5p-20345_97	AGTTGTAGACTGAATTTCAAGT	down	0.600141	-0.736626	0.1125	16.5756	9.94771	17.6557	11.9537	20.1174	14.0053	6.50731	9.33046	22	22	19	15	6	8	middle
532	PC-5p-54213_25	GATGGGAAAAAGTTGCTTTTA	up	4.84438	2.27631	0.112541	0.448628	2.17332	0.802532	0.54335	0	0.93369	3.25366	2.33262	1	1	0	1	3	2	low
533	cfa-miR-450a_L-1R+3	TTTTGCGATGTGTTCCTAATATGC	up	5.71095	2.51373	0.113122	0.448628	2.56209	0.802532	0.54335	0	0.93369	3.25366	3.49892	1	1	0	1	3	3	middle
534	PC-3p-62756_20	CTGGATGATGTGGTCTGAAA	up	3.35532	1.74645	0.113238	1.61339	5.41345	3.21013	1.63005	0	8.40321	4.33821	3.49892	4	3	0	9	4	3	low
535	PC-3p-243877_4	CTGAACAAAATTCTTTGGCCAACC	down	-inf	-inf	0.113572	1.38298	0	0.401266	1.63005	2.11762	0	0	0	0.5	3	2	0	0	0	low
536	chi-miR-143-5p	GGTGCAGTGCTGCATCTCTGG	up	1.28412	0.360779	0.113664	9208.57	11824.9	8146.51	8178.51	11300.7	12782.2	11438.8	11253.7	10151	15052	10673	13690	10547	9649	high
537	hsa-mir-7705-p3	GAATTGATAACTGAGCAAGGA	up	11.0534	3.46641	0.113828	0.716138	7.91574	1.60506	0.54335	0	3.73476	13.0146	6.99785	2	1	0	4	12	6	middle
538	bta-miR-11987_L-1R-1_1ss8TA	GAGGAAACTCTGGTGGAGG	up	1.56861	0.64949	0.114578	8.2386	12.9232	8.02532	10.867	5.82346	12.138	10.3032	16.3283	10	20	5.5	13	9.5	14	middle
539	chi-miR-197-5p_L+1	ATCTGTGCTCCGGGGGCTGTGC	up	1.26151	0.335148	0.114674	9.91321	12.5056	8.82786	10.3237	10.5881	14.0053	13.0146	10.4968	11	19	10	15	12	9	middle
540	PC-3p-98176_11	AGTCGTGGCCCCGTCTTCCTCT	down	0.281012	-1.8313	0.115447	2.76693	0.777538	2.4076	2.71675	3.17643	0	0	2.33262	3	5	3	0	0	2	low
541	bta-miR-2285at_L+1_1ss17TC	AAAAACCCGAAGGAACCTTTTG	down	0.377579	-1.40515	0.115594	8.19269	3.09338	10.8342	9.50863	4.23524	3.73476	3.79593	1.74946	13.5	17.5	4	4	3.5	1.5	middle
542	pal-miR-9993a-3p_L+1_1	GATCTCGGTGGGACCTCCA	up	5.91183	2.5636	0.116423	1.34075	7.92628	1.60506	1.35838	1.05881	6.06898	4.88049	12.8294	2	2.5	1	6.5	4.5	11	middle
543	pal-miR-9993a-3p_L+1_2	TATCTCGGTGGGACCTCCA	up	5.91183	2.5636	0.116423	1.34075	7.92628	1.60506	1.35838	1.05881	6.06898	4.88049	12.8294	2	2.5	1	6.5	4.5	11	middle
544	efu-miR-9226_L-1_2ss4AT22GA	CATGTCCCTGTTCGGGCGCCA	up	2.4717	1.3055	0.116516	3.25875	8.05465	3.6114	2.98843	3.17643	6.53583	5.96504	11.6631	4.5	5.5	3	7	5.5	10	middle
545	chi-miR-545-3p_1ss22CT	TCAACAAACATTTATTGTGTGT	down	0.803859	-0.314986	0.116523	99.5923	80.0582	108.342	97.2597	93.1754	92.4353	82.426	65.3132	135	179	88	99	76	56	middle
546	ocu-miR-24-2-5p_1ss3AG	GTGCCTACTGAGCTGAAACACAGT	down	0.791177	-0.337928	0.116923	3191.97	2525.41	3706.9	3001.74	2867.26	2787.06	2657.15	2132.01	4619	5524.5	2708	2985	2450	1828	middle
547	chi-miR-449b-5p_L-1R-1	GGCAGTGTATTGTTAGCTGG	down	0.775263	-0.367242	0.117062	129.13	100.11	131.615	126.601	129.175	94.3026	121.47	84.5573	164	233	122	101	112	72.5	middle
548	bta-mir-181b-1-p3_1ss21AT	CTCACTGAACAATGAGTGCAT	down	0.233023	-2.10146	0.117341	1.33562	0.31123	0.802532	1.0867	2.11762	0.93369	0	0	1	2	2	1	0	0	low
549	PC-3p-141216_6	ACAGGGAGTCCCTGGTAGTGTTC	down	0.441725	-1.17878	0.117821	3.75058	1.65672	4.81519	3.2601	3.17643	2.80107	2.1691	0	6	6	3	3	2	0	low
550	cfa-miR-152	TCAGTGCATGACAGAACTTGG	up	1.27589	0.351507	0.118169	49895.9	63661.8	45498	50766.3	53423.4	53876.7	63885.6	73223.1	56693	93432	50456	57703	58905	62782	high
551	oan-miR-23a-3p_L+3R-1_1	AAAATCACATTGCCAGGGATTTCC	down	0.654535	-0.611458	0.118556	55.8246	36.5391	60.9925	44.0114	62.4698	50.4192	34.7057	24.4925	76	81	59	54	32	21	middle
552	oan-miR-23a-3p_L+3R-1_2	AACATCACATTGCCAGGGATTTCC	down	0.654535	-0.611458	0.118556	55.8246	36.5391	60.9925	44.0114	62.4698	50.4192	34.7057	24.4925	76	81	59	54	32	21	middle
553	PC-5p-222229_4	TGGTTTTGCTTGAACTTAGTCTC	up	3.80885	1.92935	0.118759	0.802532	3.05672	2.4076	0	0	4.66845	2.1691	2.33262	3	0	0	5	2	2	low
554	PC-5p-69819_18	GAGAGAGACATAGTGAAA	up	2.69603	1.43084	0.11891	3.21749	8.67446	6.42026	2.1734	1.05881	5.60214	7.59187	12.8294	8	4	1	6	7	11	middle
555	PC-3p-129807_7	TCAAAGGCAGGAGCTTAGATTG	down	0.120795	-3.04937	0.119495	2.57651	0.31123	2.4076	1.0867	4.23524	0.93369	0	0	3	2	4	1	0	0	low
556	chi-miR-382-3p_R+1	AATCATTCACGGACAACACTTT	up	8.52551	3.09179	0.120132	0.534054	4.55308	0	0.54335	1.05881	3.73476	7.59187	2.33262	0	1	1	4	7	2	middle
557	ssc-miR-339_R+2	TCCCTGTCCTCCAGGAGCTCAAC	up	1.22483	0.292584	0.120237	148.693	182.124	123.322	154.583	168.174	176.467	188.351	181.555	153.667	284.5	158.833	189	173.667	155.667	middle
558	PC-3p-82648_14	AAGAACCTGAACGAACCTTTTGT	up	1.85645	0.892548	0.120394	1.82744	3.39256	2.00633	1.35838	2.11762	2.80107	2.71138	4.66523	2.5	2.5	2	3	2.5	4	low
559	bta-mir-11986-p3_1ss21CG	TGGCCAAAGTATTGGAGTTTGAG	down	0.464203	-1.10717	0.120501	3.84433	1.78455	2.4076	4.89015	4.23524	0.93369	3.25366	1.16631	3	9	4	1	3	1	middle
560	mmu-mir-6240-p3_1ss16GT	GCCCAGTGCTCTGAATGTC	up	1.61922	0.695296	0.121387	64.1849	103.929	68.6165	64.1153	59.8228	95.2363	82.426	134.125	85.5	118	56.5	102	76	115	middle
561	PC-3p-24310_76	AAAAACCCAGTGAACTTTTTGG	down	0.5374	-0.895933	0.121454	8.74941	4.70193	8.02532	8.6936	9.5293	7.93636	3.25366	2.91577	10	16	9	8.5	3	2.5	middle
562	bta-mir-2285o-3-p5_1ss12TC	AAAAATTTGTTCGGGTTTTTCT	down	0.834675	-0.260713	0.121713	272.091	227.108	303.357	265.155	247.762	211.014	259.208	211.102	378	488	234	226	239	181	middle
563	PC-3p-147338_6	ACAGAGTTCTACAGTTTT	up	7.411	2.88967	0.121744	0.534054	3.95787	0	0.54335	1.05881	1.86738	6.50731	3.49892	0	1	1	2	6	3	low
564	eca-miR-508-5p_R-3	TACTCCAGAGGGTGTCATTC	down	0.464043	-1.10767	0.121837	4.46671	2.07275	6.42026	3.80345	3.17643	2.80107	1.08455	2.33262	8	7	3	3	1	2	low
565	oan-miR-204-5p_R+3	TTCCCTTTGTCATCCTATGCCTGTA	up	2.40905	1.26846	0.123305	5.09452	12.273	4.01266	5.97685	5.29405	16.8064	13.0146	6.99785	5	11	5	18	12	6	middle
566	hsa-miR-1260a_R+3_1ss9TG	ATCCCACCGCTGCCACCAAAT	up	1.31758	0.397888	0.124182	4.29393	5.65758	4.81519	4.89015	3.17643	5.13529	5.42276	6.41469	6	9	3	5.5	5	5.5	low
567	chi-miR-10b-3p	ACAGATTCGATTCTAGGGGAAT	down	0.728559	-0.456882	0.124359	22.0622	16.0736	24.8785	21.1907	20.1174	11.2043	19.5219	17.4946	31	39	19	12	18	15	middle
568	bta-mir-2284z-2-p3_1ss14AG_1	AAAACCCAGATGAGCTTTTTG	down	0.15089	-2.72843	0.124433	1.28826	0.194385	1.2038	0.54335	2.11762	0	0	0.583154	1.5	1	2	0	0	0.5	low
569	bta-mir-2284z-2-p3_1ss14AG_2	AAAACCCAGATGAGCTTTTTGG	down	0.15089	-2.72843	0.124433	1.28826	0.194385	1.2038	0.54335	2.11762	0	0	0.583154	1.5	1	2	0	0	0.5	low
570	chi-miR-379-3p	TATGTAACATGGTCCACTAAC	up	inf	inf	0.124536	0	5.25362	0	0	0	7.00267	7.59187	1.16631	0	0	0	7.5	7	1	low
571	bta-mir-1246-p3_2ss1GN17AG	NGATTTTTGGAGCAGGGAGT	up	4.13557	2.04809	0.124654	0.491825	2.03398	1.2038	0.271675	0	3.26791	1.08455	1.74946	1.5	0.5	0	3.5	1	1.5	low
572	chi-miR-19a	TGTGCAAATCTATGCAAAACTGA	down	0.667308	-0.583575	0.124784	293.237	195.679	313.79	298.571	267.35	217.083	252.158	117.797	391	549.5	252.5	232.5	232.5	101	middle
573	chi-mir-660-p3	ACCTCCTATGTGCATGGATTAC	up	1.50753	0.592189	0.124893	6.42278	9.68255	8.02532	4.89015	6.35287	11.2043	10.8455	6.99785	10	9	6	12	10	6	middle
574	mmu-mir-6240-p3_1ss17GT	TGCCCAGTGCTCTGAATGTC	up	1.39772	0.483071	0.125001	22.9066	32.0168	27.2861	26.0808	15.3528	28.9444	30.3675	36.7387	34	48	14.5	31	28	31.5	middle
575	PC-3p-42447_36	AAAAACCCAGATGAGCTTTTTGA	up	2.19055	1.13129	0.125082	1.90822	4.18004	1.2038	0.815025	3.70584	4.2016	5.42276	2.91577	1.5	1.5	3.5	4.5	5	2.5	low
576	chi-miR-455-5p	TATGTGCCTTTGGACTACATCG	up	1.19926	0.262144	0.125532	940.796	1128.26	792.902	980.204	1049.28	1019.59	1161.56	1203.63	988	1804	991	1092	1071	1032	middle
577	chi-miR-191-5p	CAACGGAATCCCAAAAGCAGCT	down	0.786506	-0.34647	0.125555	83950.4	66027.6	98526.9	79173.7	74150.6	68955.8	68289.9	60836.9	122770	145714	70032	73853	62966	52162	high
578	PC-3p-45814_32	ACATCTCAGTCACTTTCTGTT	down	0.491137	-1.0258	0.12557	9.11261	4.47554	9.63039	9.23696	8.47049	4.66845	7.59187	1.16631	12	17	8	5	7	1	middle
579	cja-mir-9942-p3_1ss19CA	CGCGGAGGGCCGGGCGGGA	up	3.44858	1.786	0.125863	0.352937	1.21713	0	0	1.05881	1.40053	1.08455	1.16631	0	0	1	1.5	1	1	low
580	chi-miR-101-3p_L+1	GTACAGTACTGTGATAACTGA	up	1.338	0.420077	0.126698	5712.25	7642.98	5093.67	5699.74	6343.34	6168.89	7779.5	8980.57	6347	10490	5991	6607	7173	7700	middle
581	PC-3p-225232_4	TGACCGGCAGGCCTGGGACG	up	inf	inf	0.127405	0	3.28513	0	0	0	0.93369	5.42276	3.49892	0	0	0	1	5	3	low
582	hsa-mir-4485-p5_1ss5TA	CGTTAAACGGCCGCGGTA	down	0.315559	-1.66402	0.127754	2.05224	0.647604	3.21013	1.35838	1.58822	1.40053	0.542276	0	4	2.5	1.5	1.5	0.5	0	low
583	pal-miR-9995-3p	ATCTCGGTGGAACCTCCA	up	2.1056	1.07423	0.1278	250.889	528.271	174.952	293.953	283.761	401.487	424.06	759.266	218	541	268	430	391	651	middle
584	PC-3p-113146_9	AAAACCCAGATGAACTTTTTTGA	up	4.33739	2.11683	0.127918	0.54335	2.35672	0	1.63005	0	3.73476	2.1691	1.16631	0	3	0	4	2	1	low
585	chi-miR-2284e_L-1R+1	AAACTTGAATGAACTCTTTGGT	down	0.236621	-2.07935	0.128423	2.95831	0.699999	4.01266	3.80345	1.05881	0.93369	0	1.16631	5	7	1	1	0	1	low
586	PC-5p-122847_8	TGCAGGCCGGCAGGCTCAGGGGACA	down	0.37493	-1.41531	0.129207	4.28463	1.60644	4.81519	3.80345	4.23524	3.73476	1.08455	0	6	7	4	4	1	0	low
587	PC-5p-81521_14	TGACTTGAGAGGTGTAGTA	down	0.370365	-1.43298	0.129921	2.93972	1.08877	4.01266	1.63005	3.17643	0.93369	0	2.33262	5	3	3	1	0	2	low
588	ocu-miR-760-3p_1ss22CT	CGGCTCTGGGTCTGTGGGGAGT	down	0.772299	-0.372769	0.130618	276.016	213.167	239.957	265.155	322.937	255.831	201.727	181.944	299	488	305	274	186	156	middle
589	cfa-miR-339_R+3	TCCCTGTCCTCCAGGAGCTCAC	down	0.876061	-0.190896	0.130622	35330.5	30951.7	31698.4	36773.1	37520	30171.7	30794.2	31889.2	39498	67678.5	35436	32314.5	28393.5	27342	high
590	mmu-mir-1983-p5_1ss1GA	AAAAGCATGCTCCAGTGGCGC	up	1.59325	0.671972	0.131068	16.1651	25.7551	18.4582	15.2138	14.8234	17.7401	30.3675	29.1577	23	28	14	19	28	25	middle
591	chi-miR-154a-3p	AATCATACACGGTTCACCTACT	up	29.866	4.90043	0.131689	0.181117	5.40923	0	0.54335	0	7.46952	7.59187	1.16631	0	1	0	8	7	1	middle
592	pal-miR-6119-5p_R+2_1ss12TA	AGAGGTAAAAAATTGATTTGACT	down	0.694702	-0.525533	0.131948	9222.5	6406.89	11461.8	8853.35	7352.38	7378.01	6962.83	4879.83	14282	16294	6944	7902	6420	4184	middle
593	bta-miR-10172-3p_R-1	TCACTGGGCATCCTCTGCTTT	down	0.584279	-0.775271	0.132105	19.9703	11.6683	17.6557	16.8439	25.4115	8.40321	18.4374	8.16415	22	31	24	9	17	7	middle
594	PC-5p-116645_8	GAAATGGAGTGCTTGAGAACT	up	3.74235	1.90394	0.133172	0.314872	1.17836	0.401266	0.54335	0	1.86738	1.08455	0.583154	0.5	1	0	2	1	0.5	low
595	mdo-miR-152-3p_R+3	TCAGTGCATGACAGAACTTGGGTTT	up	1.54852	0.630892	0.133912	9.82778	15.2185	9.63039	10.3237	9.5293	12.138	19.5219	13.9957	12	19	9	13	18	12	middle
596	pal-miR-9995-3p_L+1_2	TATCTCGGTGGAACCTCCA	up	3.63429	1.86167	0.134756	4.38962	15.9531	5.61773	5.4335	2.11762	10.2706	11.9301	25.6588	7	10	2	11	11	22	middle
597	pal-miR-9995-3p_L+1_1	AATCTCGGTGGAACCTCCA	up	3.63429	1.86167	0.134756	4.38962	15.9531	5.61773	5.4335	2.11762	10.2706	11.9301	25.6588	7	10	2	11	11	22	middle
598	hsa-miR-4454_L-1_1ss2GC	CATCCGAGTCACGGCACCA	down	0.722752	-0.468428	0.135944	13.3953	9.68148	11.2355	14.1271	14.8234	6.53583	10.8455	11.6631	14	26	14	7	10	10	middle
599	chi-miR-2411-3p_L+1R-2	GCTGAACTGTCTTACTCCCACA	up	1.58335	0.662978	0.136155	6.85185	10.8489	7.22279	3.80345	9.5293	11.2043	10.8455	10.4968	9	7	9	12	10	9	middle
600	cfa-miR-503_R+3	TAGCAGCGGGAACAGTACTGCAG	up	1.03594	0.050943	0.137488	492.698	510.406	495.965	498.252	483.877	496.723	510.824	523.672	618	917	457	532	471	449	middle
601	chi-miR-135b-5p	TATGGCTTTTCATTCCTATGTGA	down	-inf	-inf	0.138005	1.33659	0	2.4076	0.54335	1.05881	0	0	0	3	1	1	0	0	0	low
602	ocu-miR-103a-5p_R+1	GGCTTCTTTACAGTGCTGCCTTGT	down	-inf	-inf	0.138005	1.33659	0	2.4076	0.54335	1.05881	0	0	0	3	1	1	0	0	0	low
603	cpo-miR-449c-3p_1ss21CT	CAGTTGCTAGTTGCACTCCTTT	down	-inf	-inf	0.138005	1.33659	0	2.4076	0.54335	1.05881	0	0	0	3	1	1	0	0	0	low
604	bta-miR-2285i_R+1_1ss6CT	AAAACTGGAACGAACTTTTTGGC	up	1.24878	0.32052	0.138236	40.4869	50.5593	40.1266	33.6877	47.6465	50.4192	56.939	44.3197	50	62	45	54	52.5	38	middle
605	pal-miR-9993b-3p_L+1_1	AATCTCGCTGGGGCCTCCA	up	1.86176	0.896668	0.138505	17.284	32.1787	6.42026	16.8439	28.5879	23.3422	34.7057	38.4882	8	31	27	25	32	33	middle
606	pal-miR-9993b-3p_L+1_3	GATCTCGCTGGGGCCTCCA	up	1.86176	0.896668	0.138505	17.284	32.1787	6.42026	16.8439	28.5879	23.3422	34.7057	38.4882	8	31	27	25	32	33	middle
607	pal-miR-9993b-3p_L+1_2	CATCTCGCTGGGGCCTCCA	up	1.86176	0.896668	0.138505	17.284	32.1787	6.42026	16.8439	28.5879	23.3422	34.7057	38.4882	8	31	27	25	32	33	middle
608	chi-miR-3958-3p	AGATATTGCACGGTTGATCTCT	up	5.49721	2.4587	0.139004	2.6815	14.7408	3.21013	2.71675	2.11762	12.138	7.59187	24.4925	4	5	2	13	7	21	middle
609	bta-mir-11986c-p5	TTTTCCAATGAGTCAGTTATT	down	0.574097	-0.800633	0.139921	191.181	109.757	239.957	208.647	124.94	114.844	110.624	103.801	299	384	118	123	102	89	middle
610	hsa-miR-4448_R-1_1ss6CG	GGCTCGTTGGTCTAGGGGT	up	inf	inf	0.140113	0	2.55322	0	0	0	4.2016	0.542276	2.91577	0	0	0	4.5	0.5	2.5	low
611	PC-5p-158156_6	TTACAGCTCTGTAAACCATGT	up	10.4867	3.39049	0.140404	0.352937	3.70115	0	0	1.05881	0.93369	4.33821	5.83154	0	0	1	1	4	5	low
612	ocu-miR-299-3p_R-1	TATGTGGGACGGTAAACCGCT	up	5.89181	2.55871	0.141025	1.43228	8.4387	3.21013	1.0867	0	12.138	10.8455	2.33262	4	2	0	13	10	2	middle
613	sha-miR-125a_L-6R+2	AGACCCTAACTTGTGAAA	up	4.57086	2.19247	0.141105	1.35421	6.18991	0.802532	3.2601	0	3.73476	4.33821	10.4968	1	6	0	4	4	9	middle
614	bta-miR-2285cy_L+1R-1_1ss7CT	AAAAACTAGAATGAACTTTTTT	down	-inf	-inf	0.141316	4.09228	0	1.60506	3.2601	7.41168	0	0	0	2	6	7	0	0	0	low
615	chi-miR-2290_L-2	GCCTCTGGTGGTCGGTTTGT	down	0.402996	-1.31116	0.141426	12.0132	4.84127	10.4329	7.6069	17.9998	5.60214	5.42276	3.49892	13	14	17	6	5	3	middle
616	PC-5p-18292_111	TGGTGGAACCGAGTCCTGGGT	down	0.713172	-0.487677	0.141682	20.6987	14.7617	24.076	16.8439	21.1762	19.6075	13.0146	11.6631	30	31	20	21	12	10	middle
617	ggo-mir-340-p5_1ss2CT	CTGTTTGTACCTGGTGTGA	up	5.5154	2.46347	0.142987	0.267511	1.47543	0.802532	0	0	0.466845	1.62683	2.33262	1	0	0	0.5	1.5	2	low
618	ggo-mir-340-p3_1ss2CT	CTGTTTGTACCTGGTGTGA	up	5.5154	2.46347	0.142987	0.267511	1.47543	0.802532	0	0	0.466845	1.62683	2.33262	1	0	0	0.5	1.5	2	low
619	PC-5p-96555_11	ATAGCAGTTTTGGTTGGGA	up	1.92116	0.941974	0.143504	2.50552	4.81349	4.01266	2.44508	1.05881	3.26791	6.50731	4.66523	5	4.5	1	3.5	6	4	middle
620	cfa-miR-196a_R+1	TAGGTAGTTTCATGTTGTTGGGA	down	0.310968	-1.68516	0.143765	1.25019	0.388769	1.60506	1.0867	1.05881	0	0	1.16631	2	2	1	0	0	1	low
621	PC-5p-23333_80	TGAGATGAAGCACTAGCTC	up	1.629	0.703984	0.144043	7.04129	11.4702	5.61773	5.97685	9.5293	8.40321	10.8455	15.162	7	11	9	9	10	13	middle
622	chi-miR-92b	TATTGCACTTGTCCCGGCCTGT	up	1.09465	0.130471	0.14414	42633	46668.3	42721.6	42467.2	42710.3	43641.1	46742.6	49621.1	53233.5	78158	40338	46740.5	43098.5	42545.5	high
623	chi-miR-16b-3p	ACCAATATTATTGTGCTGCTTT	down	0.858338	-0.220382	0.144537	486.443	417.533	524.054	467.281	467.994	450.038	446.836	355.724	653	860	442	482	412	305	middle
624	bta-mir-2284z-2-p3_1ss15AG	AAAAACCCAGATGAGCTTTTTG	down	0.33355	-1.58403	0.145352	4.61664	1.53988	2.80886	7.33523	3.70584	1.86738	2.1691	0.583154	3.5	13.5	3.5	2	2	0.5	low
625	PC-3p-50609_28	GGGGTACCACTGTAGGCCAGGCTCT	down	0.624067	-0.680227	0.145417	22.0269	13.7463	28.0886	15.7572	22.235	16.8064	16.2683	8.16415	35	29	21	18	15	7	middle
626	PC-3p-232188_4	CGCGGACGTGTCTGGGCGGGTTT	down	0.311088	-1.68461	0.146024	2.49942	0.777538	1.60506	2.71675	3.17643	0	0	2.33262	2	5	3	0	0	2	low
627	hsa-miR-4454_L-3R+1_2	TCCGAGTCACGGCACCAT	down	0.425098	-1.23413	0.146089	3.07763	1.3083	3.6114	2.44508	3.17643	0.466845	0.542276	2.91577	4.5	4.5	3	0.5	0.5	2.5	low
628	hsa-miR-4454_L-3R+1_1	TCCGAGTCACGGCACCAA	down	0.425098	-1.23413	0.146089	3.07763	1.3083	3.6114	2.44508	3.17643	0.466845	0.542276	2.91577	4.5	4.5	3	0.5	0.5	2.5	low
629	PC-3p-206263_4	ATACTTCAGTGGCTGTGTGTC	up	5.5254	2.46608	0.148324	0.534054	2.95086	0	0.54335	1.05881	0.93369	3.25366	4.66523	0	1	1	1	3	4	low
630	pal-miR-9226-5p_L-1	CAAGTCCCTGTTCGGGCGCCA	up	1.6179	0.694127	0.148434	1.9612	3.17303	2.4076	1.35838	2.11762	3.26791	2.1691	4.08208	3	2.5	2	3.5	2	3.5	low
631	oar-miR-665-5p_R-2	AGGGGTCTTGGCCTCTGCCC	up	inf	inf	0.148486	0	4.8402	0	0	0	0.93369	5.42276	8.16415	0	0	0	1	5	7	middle
632	PC-3p-62806_20	TTCCCATGATGCTTTCTGACT	up	6.78374	2.76208	0.149969	0.724467	4.9146	0	2.1734	0	3.73476	8.67642	2.33262	0	4	0	4	8	2	low
633	chi-miR-126-5p_R-1	CATTATTACTTTTGGTACGCG	down	0.85805	-0.220867	0.150044	178.363	153.044	195.818	182.566	156.704	146.589	155.091	157.452	244	336	148	157	143	135	middle
634	PC-5p-55802_24	TATAGAGGCAGAGAGTTGTAGA	down	0.234044	-2.09515	0.150954	7.96518	1.8642	12.8405	7.87858	3.17643	0.466845	1.62683	3.49892	16	14.5	3	0.5	1.5	3	middle
635	bta-miR-2285ab_1ss18CA	AAAACCTGAATGAACTTATTGG	down	0.566079	-0.820925	0.152412	8.59531	4.86563	10.8342	9.12829	5.82346	2.33422	4.68165	7.581	13.5	16.8	5.5	2.5	4.31667	6.5	middle
636	chi-miR-100-5p_R+1	AACCCGTAGATCCGAACTTGTG	down	0.87291	-0.196094	0.152828	314611	274627	347466	304841	291527	249515	272734	301634	432962	561040	275334	267236	251471	258623	high
637	eca-miR-3548_1ss21CT	CAGCACTGTCCGGTAAGATGTC	down	-inf	-inf	0.153611	2.3954	0	2.4076	0.54335	4.23524	0	0	0	3	1	4	0	0	0	low
638	PC-5p-301698_3	AGGAGCGGGCGGGCGAGGG	down	0.145424	-2.78166	0.15372	2.48596	0.361517	2.4076	0.815025	4.23524	0	1.08455	0	3	1.5	4	0	1	0	low
639	bta-miR-2285bu_L+1R-1_1ss5AG	AAAGGCCTGAATGAACTTTTTG	down	0.581671	-0.781725	0.15402	4.73511	2.75428	5.81836	3.62234	4.76465	4.51283	2.19493	1.55508	7.25	6.66667	4.5	4.83333	2.02381	1.33333	low
640	cja-mir-138-p5_1ss12CT	AGTTCTGGTATTGTTGCTGC	up	1.74201	0.800757	0.154528	10.6831	18.6101	5.21646	14.1271	12.7057	17.7401	13.0146	25.0756	6.5	26	12	19	12	21.5	middle
641	chi-miR-502b-3p_1ss3CG	ATGCACCTGGGCAAGGATTCTGAA	up	1.16415	0.219276	0.155985	94.238	109.707	99.1127	88.8378	94.7636	95.2363	115.505	118.38	123.5	163.5	89.5	102	106.5	101.5	middle
642	PC-5p-4326_796	AAAAGTTCATTTGTGGTTTTTCT	down	0.624581	-0.67904	0.156639	112.938	70.539	149.271	103.78	85.7637	84.0321	86.7642	40.8208	186	191	81	90	80	35	middle
643	mdo-miR-449a-5p_L+2	AATGGCAGTGTATTGTTAGCTGGT	down	0.87291	-0.196095	0.156938	100.398	87.6386	97.1064	92.9129	111.175	91.5016	93.2715	78.1426	121	171	105	98	86	67	middle
644	bta-miR-2284y_L+2_1ss23CT	NGAAAAGTTCGTTCGGGTTTTTT	up	2.51234	1.32903	0.157226	4.91341	12.3441	4.01266	5.4335	5.29405	5.60214	16.2683	15.162	5	10	5	6	15	13	middle
645	PC-5p-106803_10	TCTAGGGCACGAGAGCTTCAGT	up	3.52354	1.81703	0.157274	0.897255	3.16151	1.60506	1.0867	0	3.73476	1.08455	4.66523	2	2	0	4	1	4	low
646	chi-miR-340-5p	TTATAAAGCAATGAGACTGATT	up	1.27584	0.351449	0.15745	1402.2	1788.99	1215.03	1481.72	1509.86	1434.15	1887.12	2045.7	1514	2727	1426	1536	1740	1754	middle
647	chi-miR-140-5p	CAGTGGTTTTACCCTATGGTAG	up	1.2663	0.34062	0.157457	1527.83	1934.69	1457.4	1503.99	1622.1	2082.13	2162.6	1559.35	1816	2768	1532	2230	1994	1337	middle
648	chi-miR-21-5p	TAGCTTATCAGACTGATGTTGAC	down	0.882085	-0.18101	0.15816	1.38051e+06	1.21773e+06	1.35339e+06	1.32667e+06	1.46149e+06	1.06887e+06	1.32764e+06	1.25669e+06	1686395	2441646	1380311	1144782	1224133	1077492	high
649	PC-3p-219962_4	AGTGGTGGCTCCCAGGTTCTAGT	down	0.116876	-3.09695	0.158248	2.66291	0.31123	3.21013	0.54335	4.23524	0.93369	0	0	4	1	4	1	0	0	low
650	cgr-miR-1260_L-1R+4	TCCCACCGCTGCCACCAAAAA	up	inf	inf	0.158536	0	4.36766	0	0	0	7.93636	1.08455	4.08208	0	0	0	8.5	1	3.5	middle
651	chi-miR-221-3p_R+1	AGCTACATTGTCTGCTGGGTTTC	up	1.09769	0.134473	0.158874	292207	320753	269937	300976	305706	310513	344836	306909	336357	553927	288726	332566	317952	263146	high
652	mmu-miR-339-5p_R+1	TCCCTGTCCTCCAGGAGCTCACGA	up	1.15718	0.210612	0.15919	97.1981	112.476	87.2085	111.387	92.9989	111.576	118.939	106.912	108.667	205	87.8333	119.5	109.667	91.6667	middle
653	chi-miR-323b	CACAATACACGGTCGGCCTCT	up	3.09589	1.63035	0.159464	0.802532	2.48455	2.4076	0	0	1.86738	3.25366	2.33262	3	0	0	2	3	2	low
654	bta-mir-2285ar-p3_1ss10TA	GAAAAACCCAGATGAACTTTT	down	0.507499	-0.978524	0.159692	11.0716	5.61881	16.0506	8.6936	8.47049	5.60214	5.42276	5.83154	20	16	8	6	5	5	middle
655	PC-3p-45693_32	CTTGAAATAAGTTTGGCTCCAT	down	0.548219	-0.867177	0.159775	9.53238	5.22583	8.82786	7.06355	12.7057	4.66845	8.67642	2.33262	11	13	12	5	8	2	middle
656	chi-mir-2284c-p5_1ss16TG	AAAAAGTTCATTTGGGTTTTCC	down	0.342986	-1.54378	0.160189	6.72457	2.30644	4.01266	10.867	5.29405	4.66845	1.08455	1.16631	5	20	5	5	1	1	middle
657	pal-miR-9226-5p_L-3	AGTCCCTGTTCGGGCGCCA	up	1.70412	0.769025	0.162113	11.2112	19.1053	10.8342	11.682	11.1175	23.8091	11.9301	21.5767	13.5	21.5	10.5	25.5	11	18.5	middle
658	PC-5p-7647_360	GTCAAAAAATTCGTTTGGGTTT	down	0.702562	-0.509303	0.162356	69.1728	48.5981	78.6482	70.6355	58.2346	32.6791	46.6358	66.4795	98	130	55	35	43	57	middle
659	PC-3p-34915_46	AAAAACCAGAATGAACTTTTTGA	up	5.04333	2.33438	0.1634	0.62926	3.17357	0	1.35838	0.529405	5.60214	2.1691	1.74946	0	2.5	0.5	6	2	1.5	low
660	chi-miR-1271-3p_R+1	AGTGCCTGCTATGTGCCAGGC	down	0.630367	-0.665737	0.164236	45.9193	28.946	34.5089	41.838	61.411	30.8118	30.3675	25.6588	43	77	58	33	28	22	middle
661	ocu-miR-497-3p_1ss15GA	CAAACCACACTGTGATGTTAGA	down	0.709382	-0.495366	0.164257	27.3739	19.4185	23.2734	23.9074	34.9408	17.7401	19.5219	20.9935	29	44	33	19	18	18	middle
662	ocu-let-7f-5p_R+1	TGAGGTAGTAGATTGTATAGTTT	down	0.890234	-0.167743	0.16522	7589.94	6756.83	8374.42	7315.13	7080.27	6608.65	6943.31	6718.52	10435	13463	6687	7078	6402	5760.5	middle
663	bta-miR-677_R-5	CTCACTGATGAGCAGCTT	up	1.84784	0.885838	0.166444	17.8963	33.0695	12.8405	23.9074	16.941	24.2759	27.1138	47.8186	16	44	16	26	25	41	middle
664	eca-miR-302b	TAAGTGCTTCCATGTTTTAGTAG	up	1.3396	0.421806	0.167167	51.9828	69.6363	58.1836	48.1771	49.5876	54.9321	84.7759	69.2009	72.5	88.6667	46.8333	58.8333	78.1667	59.3333	middle
665	PC-3p-128783_7	TGACTGTCTGGTGTCTTCCCAGT	down	0.150399	-2.73313	0.167368	2.40373	0.361517	0.802532	2.1734	4.23524	0	1.08455	0	1	4	4	0	1	0	low
666	efu-miR-9298_L-3R-4	GATTGTCATGTTCTGATT	down	0.653671	-0.613363	0.167592	11.9311	7.79899	10.8342	13.3121	11.6469	10.2706	3.79593	9.33046	13.5	24.5	11	11	3.5	8	middle
667	PC-5p-175099_5	AGACTGAGGCTCTCGTGATGAC	up	11.0161	3.46155	0.167768	0.181117	1.99521	0	0.54335	0	3.73476	1.08455	1.16631	0	1	0	4	1	1	low
668	hsa-miR-1290_1ss13TG	TGGATTTTTGGAGCAGGGA	up	1.71665	0.779598	0.169183	27.0771	46.482	22.0696	25.8091	33.3525	34.5465	39.5862	65.3132	27.5	47.5	31.5	37	36.5	56	middle
669	PC-3p-126900_7	AAAGACCCAAACAAACTTTATG	down	0.324618	-1.62319	0.169195	3.83503	1.24492	2.4076	3.80345	5.29405	3.73476	0	0	3	7	5	4	0	0	low
670	mml-miR-339-5p_R-1_2ss1TN22CT	NCCCTGTCCTCCAGGAGCTCAT	down	0.635641	-0.653715	0.1696	14.4695	9.19742	13.643	14.9421	14.8234	14.0053	5.42276	8.16415	17	27.5	14	15	5	7	middle
671	PC-3p-125583_8	CATAGAGGGGCCCCCCAGGCTA	down	0.203947	-2.29373	0.170005	1.52603	0.31123	0.802532	2.71675	1.05881	0.93369	0	0	1	5	1	1	0	0	low
672	bta-mir-2284z-2-p3_1ss8GA	AAACCCAAATGAACTTTTTGGC	down	0.611161	-0.710375	0.170013	0.694754	0.424607	0.802532	0.43468	0.847049	0.373476	0.433821	0.466523	1	0.8	0.8	0.4	0.4	0.4	low
673	PC-5p-87262_13	TGGGACGTTGCTTTTAAAA	up	4.18043	2.06365	0.170219	0.705874	2.95086	0	0	2.11762	0.93369	3.25366	4.66523	0	0	2	1	3	4	low
674	chi-miR-2432_R+2	AGGATTCTAGGCTTAGAGGTCA	down	0.591774	-0.756883	0.170862	2.40469	1.42303	2.4076	1.63005	3.17643	0.93369	2.1691	1.16631	3	3	3	1	2	1	low
675	ggo-miR-1180_R+1	TTTCCGGCTCGCGTGGGTGTGT	down	-inf	-inf	0.171216	2.05272	0	4.01266	1.0867	1.05881	0	0	0	5	2	1	0	0	0	low
676	bta-mir-2285e-2-p5	AAAAAGTTCGTTTGGGTTTTTC	down	0.762025	-0.39209	0.171313	124.939	95.2063	149.445	126.284	99.0871	93.0888	89.992	102.538	186.217	232.417	93.5833	99.7	82.9762	87.9167	middle
677	hsa-miR-6516-3p_R+2	ATCATGTATGATACTGCAAACAGA	up	1.50166	0.586562	0.171587	1.87994	2.82303	2.4076	2.1734	1.05881	2.80107	2.1691	3.49892	3	4	1	3	2	3	low
678	efu-miR-31_R-1	TGCTATGCCAACATATTGCCATC	up	1.19296	0.254549	0.172043	625.907	746.684	653.261	657.997	566.464	780.564	829.683	629.806	814	1211	535	836	765	540	middle
679	PC-3p-44681_33	AAAACACGAACAAACTTTTCGC	down	0.391546	-1.35275	0.172141	2.31365	0.905902	1.60506	1.63005	3.70584	0.466845	1.08455	1.16631	2	3	3.5	0.5	1	1	low
680	PC-5p-10678_229	CCGAGGCATAGGTTGTTT	down	0.69723	-0.520294	0.172938	36.7228	25.6042	47.3494	34.2311	28.5879	20.5412	27.1138	29.1577	59	63	27	22	25	25	middle
681	PC-3p-83289_14	GAAAACCAAAACGAACTTTATGT	down	0.493326	-1.01939	0.173191	3.30195	1.62894	4.01266	2.71675	3.17643	0.466845	3.25366	1.16631	5	5	3	0.5	3	1	low
682	chi-miR-10a-3p	CAAATTCGTATCTAGGGGAAT	down	0.34156	-1.54979	0.17364	8.64249	2.95193	4.01266	8.15025	13.7645	5.60214	3.25366	0	5	15	13	6	3	0	middle
683	PC-3p-142593_6	TCTCCCATCGCTCTCCTGCAGT	up	7.00944	2.8093	0.174399	0.362234	2.53905	0	1.0867	0	1.86738	1.08455	4.66523	0	2	0	2	1	4	low
684	bta-mir-4449-p5_1ss22GA	CTGGGAGGGACGGGCGGCGGTA	down	0.28986	-1.78657	0.174467	2.41496	0.699999	4.01266	2.1734	1.05881	0.93369	0	1.16631	5	4	1	1	0	1	low
685	mml-miR-339-5p_L+1R-2_2	CTCCCTGTCCTCCAGGAGCTCA	down	0.698591	-0.517479	0.175624	24.7232	17.2714	24.8785	22.8207	26.4703	12.138	15.1837	24.4925	31	42	25	13	14	21	middle
686	mml-miR-339-5p_L+1R-2_1	ATCCCTGTCCTCCAGGAGCTCA	down	0.698591	-0.517479	0.175624	24.7232	17.2714	24.8785	22.8207	26.4703	12.138	15.1837	24.4925	31	42	25	13	14	21	middle
687	cfa-miR-24_R+1_1ss23GT	TGGCTCAGTTCAGCAGGAACAGTG	down	0.807232	-0.308945	0.175984	79.1212	63.8692	84.2659	86.3927	66.7051	70.9604	70.4959	50.1512	105	159	63	76	65	43	middle
688	mmu-mir-6240-p3_1ss1GC	CATTTCTGCCCAGTGCTCTGAA	up	1.98364	0.988151	0.176151	1.55945	3.09338	0.401266	1.63005	2.64703	3.73476	3.79593	1.74946	0.5	3	2.5	4	3.5	1.5	low
689	PC-5p-97276_11	TAAGAGCCAACGCAGCCAAAGA	up	1.68881	0.756004	0.177898	3.12916	5.28455	2.4076	3.80345	3.17643	5.60214	3.25366	6.99785	3	7	3	6	3	6	low
690	efu-miR-199_L-1R-1_1ss21TC	ACAGTAGTCTGCACATTGGCT	down	0.810695	-0.302769	0.178703	253.441	205.463	227.518	266.513	266.291	161.061	210.403	244.925	283.5	490.5	251.5	172.5	194	210	middle
691	bta-miR-199c_L-1R+2	ACAGTAGTCTGCACATTGGCT	down	0.810695	-0.302769	0.178703	253.441	205.463	227.518	266.513	266.291	161.061	210.403	244.925	283.5	490.5	251.5	172.5	194	210	middle
692	bta-mir-2285v-p3_1ss1GT	TGAACGAACTTTTTGGCCAACC	up	4.00051	2.00018	0.179252	1.04305	4.17274	0.802532	1.26782	1.05881	5.60214	1.08455	5.83154	1	2.33333	1	6	1	5	low
693	PC-3p-57505_23	GAAAACCTGAGTGAACATTTGT	down	0.713617	-0.486777	0.17928	4.02642	2.87332	4.01266	4.89015	3.17643	1.86738	3.25366	3.49892	5	9	3	2	3	3	low
694	mmr-miR-500_1ss22GA	ATGCACCTGGGCAAGGATTCTAGA	up	10.154	3.34397	0.179458	0.0905584	0.919528	0	0.271675	0	0.466845	0.542276	1.74946	0	0.5	0	0.5	0.5	1.5	low
695	hsa-miR-501-3p_L-1R+3_1ss9CT	ATGCACCTGGGCAAGGATTCTAGA	up	10.154	3.34397	0.179458	0.0905584	0.919528	0	0.271675	0	0.466845	0.542276	1.74946	0	0.5	0	0.5	0.5	1.5	low
696	ocu-miR-302d-3p_R-2_1ss18GT	TAAGTGCTTCCATGTTTTAGT	up	1.28729	0.364334	0.180296	12.3083	15.8444	12.038	13.946	10.941	19.4519	14.2799	13.8013	15	25.6667	10.3333	20.8333	13.1667	11.8333	middle
697	ocu-miR-302a-3p_R-2_1ss19GA	TAAGTGCTTCCATGTTTTAGT	up	1.28729	0.364334	0.180296	12.3083	15.8444	12.038	13.946	10.941	19.4519	14.2799	13.8013	15	25.6667	10.3333	20.8333	13.1667	11.8333	middle
698	chi-miR-192-5p	CTGACCTATGAATTGACAGCC	up	1.12448	0.169257	0.180301	5062.27	5692.42	5292.3	4844.51	5050	5602.6	5184.16	6290.48	6594.5	8916	4769.5	6000.5	4780	5393.5	middle
699	bta-miR-2285b_1ss10GA	AAAATCTGAATGAACTTTTTGG	down	0.888207	-0.171031	0.181423	49.1675	43.6709	52.5659	47.9959	46.9406	38.1257	46.4292	46.4579	65.5	88.3333	44.3333	40.8333	42.8095	39.8333	middle
700	PC-5p-38436_41	TGAGGTAGTAGTTTGTGAAA	up	6.27364	2.6493	0.181585	0.705874	4.4284	0	0	2.11762	1.86738	3.25366	8.16415	0	0	2	2	3	7	middle
701	bta-miR-10182-3p	GCGGCCCGCGGGCTCGGATGCT	down	0.422969	-1.24138	0.183053	2.50968	1.06152	3.21013	3.2601	1.05881	0.93369	1.08455	1.16631	4	6	1	1	1	1	low
702	bta-mir-2285ac-p5_1ss21CT	GAAAGTTTGTTTGGGTTTTTTC	down	-inf	-inf	0.183572	0.715171	0	0	1.0867	1.05881	0	0	0	0	2	1	0	0	0	low
703	oan-miR-142-5p_L+4	GATCCATAAAGTAGAAAGCACTACT	down	-inf	-inf	0.183572	0.715171	0	0	1.0867	1.05881	0	0	0	0	2	1	0	0	0	low
704	PC-3p-355297_3	TGCTCGGTCGTGTCCAGCCCT	down	-inf	-inf	0.183572	0.715171	0	0	1.0867	1.05881	0	0	0	0	2	1	0	0	0	low
705	bta-miR-2356_R+3_1ss3TC	TCCTGTGATGAGGGAGTCTGAGGAGC	up	1.69261	0.75925	0.183695	78.6207	133.074	89.8836	77.1557	68.8227	154.059	167.021	78.1426	112	142	65	165	154	67	middle
706	chi-miR-376a_R+2	GTAGATTCTCCTTCTATGAGTAC	up	inf	inf	0.184041	0	0.750287	0	0	0	0	1.08455	1.16631	0	0	0	0	1	1	low
707	chi-miR-1185-3p	ATATACAGAGGGAGACTCTTAT	up	inf	inf	0.184041	0	0.750287	0	0	0	0	1.08455	1.16631	0	0	0	0	1	1	low
708	bta-mir-2285r-p5_1ss14TC	CCAAAAGCTCATTCGGGTTTTT	up	inf	inf	0.184041	0	0.750287	0	0	0	0	1.08455	1.16631	0	0	0	0	1	1	low
709	bta-miR-2330-5p_R+2	TGGGCTTGGGCAGTGAGGACTGGGA	up	inf	inf	0.184041	0	0.750287	0	0	0	0	1.08455	1.16631	0	0	0	0	1	1	low
710	bta-miR-11996	ATCTGAGAGCACTTTGTCAAGG	up	inf	inf	0.184041	0	1.50057	0	0	0	0	2.1691	2.33262	0	0	0	0	2	2	low
711	mmr-miR-186_R+2	CAAAGAATTCTCTTTTTGGGCTTA	up	inf	inf	0.184041	0	0.750287	0	0	0	0	1.08455	1.16631	0	0	0	0	1	1	low
712	mmu-miR-301a-5p_L+2R-1	CAGCTCTGACTTTATTGCACTAC	up	inf	inf	0.184041	0	0.750287	0	0	0	0	1.08455	1.16631	0	0	0	0	1	1	low
713	PC-3p-873491_1	AGGGATGTTAAGGTCACCAAGAA	up	inf	inf	0.184041	0	0.750287	0	0	0	0	1.08455	1.16631	0	0	0	0	1	1	low
714	PC-5p-176875_5	TACCCCGTTACTTCTGTTTAAC	up	inf	inf	0.184041	0	0.750287	0	0	0	0	1.08455	1.16631	0	0	0	0	1	1	low
715	PC-3p-118043_8	CGTTCGTCTGACTTGGGTA	up	inf	inf	0.184041	0	1.50057	0	0	0	0	2.1691	2.33262	0	0	0	0	2	2	low
716	mmu-mir-6236-p5_1ss21TC	CCTGCCGAATCAACTAGCCCCGAAA	up	1.57778	0.657892	0.184247	2.28072	3.59846	2.80886	2.44508	1.58822	2.33422	3.79593	4.66523	3.5	4.5	1.5	2.5	3.5	4	low
717	PC-3p-187610_5	ACCCCAAAGGCAAACAGCACTCAGC	down	0.190655	-2.39096	0.184616	3.67154	0.699999	0.802532	5.97685	4.23524	0.93369	0	1.16631	1	11	4	1	0	1	low
718	chi-miR-181c-3p	ACCATCGACCGTTGAGTGGACC	up	1.28107	0.357346	0.184853	54.0271	69.2124	52.9671	43.468	65.6463	59.7561	65.0731	82.8078	66	80	62	64	60	71	middle
719	pal-miR-9993a-3p	ATCTCGGTGGGACCTCCA	up	1.67499	0.744149	0.184977	384.168	643.476	331.045	415.935	405.525	505.126	517.332	907.971	412.5	765.5	383	541	477	778.5	middle
720	bta-miR-2478_L-2	ATCCCACTTCTGACACCA	up	1.29594	0.374003	0.185651	7486.62	9702.23	5783.85	8199.16	8476.84	8289.3	9005.04	11812.4	7207	15090	8006	8878	8303	10128	middle
721	chi-mir-2284e-p5_1ss5AT	AAAGTTCATTTGGGTTTTTCTGA	up	inf	inf	0.185775	0	0.672747	0	0	0	0.93369	1.08455	0	0	0	0	1	1	0	low
722	chi-mir-2432-p5	TCTAAGTCTAGAACCCCTCTGATT	up	inf	inf	0.185775	0	0.672747	0	0	0	0.93369	1.08455	0	0	0	0	1	1	0	low
723	cpo-miR-7-2-3p	CAACAAGTCCCAGTCTGCCGCA	up	inf	inf	0.185775	0	0.672747	0	0	0	0.93369	1.08455	0	0	0	0	1	1	0	low
724	pal-miR-323b-3p	CCCAATACACGGTCGATCTCT	up	inf	inf	0.185775	0	0.672747	0	0	0	0.93369	1.08455	0	0	0	0	1	1	0	low
725	bta-mir-1584-p5_1ss18AT	GGGGCTGGGCTGGGGGCTGG	up	inf	inf	0.185775	0	0.672747	0	0	0	0.93369	1.08455	0	0	0	0	1	1	0	low
726	bta-mir-2284f-p3_1ss20TG	GAAAACCCGAACAAACTTTGTG	up	inf	inf	0.185775	0	0.672747	0	0	0	0.93369	1.08455	0	0	0	0	1	1	0	low
727	mmu-miR-8109_L-1R-1_1ss18CG	CGCCGCGTGCCGGCCGGGG	up	inf	inf	0.185775	0	0.672747	0	0	0	0.93369	1.08455	0	0	0	0	1	1	0	low
728	PC-3p-215327_4	AAAACCTGAACAAACTCTTTGGTT	up	inf	inf	0.185775	0	0.672747	0	0	0	0.93369	1.08455	0	0	0	0	1	1	0	low
729	PC-3p-281406_3	GCTGGGCCCAGAGATCTGCATTT	up	inf	inf	0.185775	0	2.01824	0	0	0	2.80107	3.25366	0	0	0	0	3	3	0	low
730	tch-miR-365a-3p_L+3	CAATAATGCCCCTAAAAATCCTTAT	down	0.550436	-0.861352	0.18586	8.1309	4.47554	10.4329	7.6069	6.35287	4.66845	7.59187	1.16631	13	14	6	5	7	1	middle
731	PC-3p-274478_3	GGGCACTGAGACTAGCTGGGG	down	-inf	-inf	0.185976	1.96439	0	0	2.71675	3.17643	0	0	0	0	5	3	0	0	0	low
732	chi-miR-107-3p_R+1	AGCAGCATTGTACAGGGCTATC	down	0.92638	-0.110323	0.186176	6396.71	5925.79	5909.85	6585.95	6694.33	6080.65	6005.71	5691	7364	12121	6322.5	6512.5	5537.5	4879.5	middle
733	ssc-miR-378_L-2R+2	TGGACTTGGAGTCAGAAGGCAC	down	-inf	-inf	0.186318	1.97563	0	3.21013	2.71675	0	0	0	0	4	5	0	0	0	0	low
734	chi-miR-128-5p	CGGGGCCGTAGCACTGTCTGAGA	up	1.32081	0.401426	0.186725	68.2149	90.0991	69.0178	65.7454	69.8815	86.8331	72.665	110.799	86	121	66	93	67	95	middle
735	ocu-miR-370-5p_1ss21GA	CAGGTCACGTCTCTGCAGTTACAC	up	inf	inf	0.188467	0	0.699999	0	0	0	0.93369	0	1.16631	0	0	0	1	0	1	low
736	bta-mir-2285bn-p5_1ss16AG	AAAAAGTTCATTCAGGTTTTTCCA	up	inf	inf	0.188467	0	0.233333	0	0	0	0.31123	0	0.388769	0	0	0	0.333333	0	0.333333	low
737	bta-miR-6527_R+1	CACGTGGACGAAGAGATGGGAA	up	inf	inf	0.188467	0	0.699999	0	0	0	0.93369	0	1.16631	0	0	0	1	0	1	low
738	bta-miR-10167-3p_1ss2GC	CCGGTGGTCGGGGCGGGTCAG	up	inf	inf	0.188467	0	0.699999	0	0	0	0.93369	0	1.16631	0	0	0	1	0	1	low
739	bta-miR-10175-5p_R+2	TGGAGAGAACAGGTGGCTTTCA	up	inf	inf	0.188467	0	1.4	0	0	0	1.86738	0	2.33262	0	0	0	2	0	2	low
740	hsa-miR-552-5p_L+1	TGTTTAACCTTTTGCCTGTTGG	up	inf	inf	0.188467	0	0.699999	0	0	0	0.93369	0	1.16631	0	0	0	1	0	1	low
741	hsa-miR-4508_L+1R+1	AGCGGGGCTGGGCGCGCGA	up	inf	inf	0.188467	0	1.4	0	0	0	1.86738	0	2.33262	0	0	0	2	0	2	low
742	pal-miR-9298-5p	ACAGATGATGAACTTATTGACGG	up	inf	inf	0.188467	0	0.699999	0	0	0	0.93369	0	1.16631	0	0	0	1	0	1	low
743	PC-5p-568380_2	AGAGTCTGCTGGTCTCCAGAGC	up	inf	inf	0.188467	0	0.699999	0	0	0	0.93369	0	1.16631	0	0	0	1	0	1	low
744	PC-5p-224539_4	TAGAGGTGCTCGAGGCTCT	up	inf	inf	0.188467	0	0.699999	0	0	0	0.93369	0	1.16631	0	0	0	1	0	1	low
745	cfa-mir-199-1-p3_1ss10TG	AGGGGGCTCGGAATGTGT	up	1.16936	0.225725	0.188556	51.7896	60.5609	46.5469	52.705	56.117	53.2203	59.6504	68.8122	58	97	53	57	55	59	middle
746	PC-3p-74925_16	AAGGAAAATGTTCTTATTTTTT	down	0.173885	-2.5238	0.188787	3.57972	0.62246	6.42026	3.2601	1.05881	1.86738	0	0	8	6	1	2	0	0	low
747	chi-miR-195-5p_R+1	TAGCAGCACAGAAATGTTGGT	up	1.54465	0.62728	0.18885	25.6919	39.685	21.6684	34.2311	21.1762	52.2866	27.1138	39.6545	27	63	20	56	25	34	middle
748	PC-3p-67296_18	TTTCTTTTTCCTTTCACTTCA	down	0.592543	-0.755009	0.188879	7.16584	4.24607	8.02532	9.23696	4.23524	3.73476	4.33821	4.66523	10	17	4	4	4	4	low
749	PC-5p-132878_7	CATATGTCTCAGTGTGTGTGTT	up	2.2597	1.17613	0.189089	0.629744	1.42303	0.802532	1.0867	0	0.93369	2.1691	1.16631	1	2	0	1	2	1	low
750	mdo-miR-183-3p_R-1_1ss10AG	TGAATTACCGAAGGGCCATAA	up	2.93048	1.55113	0.189786	0.362234	1.06152	0	1.0867	0	0.93369	1.08455	1.16631	0	2	0	1	1	1	low
751	PC-3p-147875_6	TGACCCGGACCCCTGGTGACAGT	down	0.64217	-0.638972	0.190224	4.27533	2.74549	4.81519	2.71675	5.29405	3.73476	2.1691	2.33262	6	5	5	4	2	2	low
752	PC-5p-486162_2	CAGACTTCAACTCCCTATCAGA	down	-inf	-inf	0.190327	0.624612	0	0	0.815025	1.05881	0	0	0	0	1.5	1	0	0	0	low
753	PC-5p-115182_9	AAACCATCTGAAATCGGTT	down	0.383569	-1.38244	0.190595	1.95607	0.750287	1.60506	1.0867	3.17643	0	1.08455	1.16631	2	2	3	0	1	1	low
754	PC-5p-146484_6	CGGGCCCCGCGGAGAGCAACTGT	up	3.17667	1.66752	0.190769	0.897255	2.85028	1.60506	1.0867	0	2.80107	1.08455	4.66523	2	2	0	3	1	4	low
755	mmu-miR-1843b-5p_L+1	CATGGAGGTCTCTGTCTGACTT	down	0.641981	-0.639398	0.190983	6.24999	4.01238	6.42026	5.97685	6.35287	1.86738	4.33821	5.83154	8	11	6	2	4	5	low
756	bta-miR-2285cr_R+2_1ss19CT	AAAAGTTCGTTCAGGTTTTTCC	down	-inf	-inf	0.191134	0.206816	0	0.267511	0	0.352937	0	0	0	0.333333	0	0.333333	0	0	0	low
757	bta-mir-2285ar-p5_1ss13CG	GAAAGTTCGTTCGGGTTTTTC	down	-inf	-inf	0.191134	1.2409	0	1.60506	0	2.11762	0	0	0	2	0	2	0	0	0	low
758	bta-mir-2285m-3-p5_1ss17TA	AAAAGGTTCATTTGGGATTTTC	down	-inf	-inf	0.191134	0.310224	0	0.401266	0	0.529405	0	0	0	0.5	0	0.5	0	0	0	low
759	cpo-miR-1271-5p_2ss13TC22AT	CTTGGCACCTAGCAAGCACTCT	down	-inf	-inf	0.191134	0.620448	0	0.802532	0	1.05881	0	0	0	1	0	1	0	0	0	low
760	PC-5p-1161073_1	TGGTCTCTCTCTCTCTGGCCCAGA	down	-inf	-inf	0.191134	0.620448	0	0.802532	0	1.05881	0	0	0	1	0	1	0	0	0	low
761	PC-3p-537936_2	TTGCCCCCTTCTCCCCTCCTCC	down	-inf	-inf	0.191134	0.620448	0	0.802532	0	1.05881	0	0	0	1	0	1	0	0	0	low
762	chi-miR-362-3p_R+1	AACACACCTATTCAAGGATTCT	down	0.833985	-0.261907	0.191568	139.794	116.586	122.787	149.421	147.175	98.9711	138.823	111.966	153	275	139	106	128	96	middle
763	chi-miR-1343	CTCCTGGGGCCCGCACTCTCGC	down	0.921644	-0.117718	0.191598	1523.92	1404.51	1446.97	1618.1	1506.69	1380.93	1319.9	1512.7	1803	2978	1423	1479	1217	1297	middle
764	mmu-miR-219c-5p_1ss13GT	GGACGTCCAGACTCAACTCTCG	down	-inf	-inf	0.192586	1.25949	0	1.60506	2.1734	0	0	0	0	2	4	0	0	0	0	low
765	PC-3p-495960_2	CGAATGAACTTTTTGGGCCAAT	down	-inf	-inf	0.192586	0.314872	0	0.401266	0.54335	0	0	0	0	0.5	1	0	0	0	0	low
766	PC-3p-363206_3	AAAACCCGTATGAACTTTTTGGT	down	-inf	-inf	0.192586	0.314872	0	0.401266	0.54335	0	0	0	0	0.5	1	0	0	0	0	low
767	PC-3p-147615_6	AAAACCTGAATGAACTTATTGGA	down	-inf	-inf	0.192586	0.314872	0	0.401266	0.54335	0	0	0	0	0.5	1	0	0	0	0	low
768	PC-5p-100424_10	TTGTGGTTGTCTTTCTTTTT	down	-inf	-inf	0.192586	1.88923	0	2.4076	3.2601	0	0	0	0	3	6	0	0	0	0	low
769	chi-miR-342-5p_R+3	AGGGGTGCTATCTGTGGTTGAGGACA	up	1.23461	0.30406	0.194257	33.9379	41.9001	30.4962	35.3178	35.9996	50.4192	37.9593	37.3218	38	65	34	54	35	32	middle
770	PC-3p-101608_10	TTCCTAGACCCTGCCCTGCGC	down	0.397322	-1.33162	0.194351	3.38641	1.34549	1.60506	3.2601	5.29405	1.86738	2.1691	0	2	6	5	2	2	0	low
771	PC-5p-274005_3	ACTGGCGAGGCTGCCGCTGCTTTC	up	inf	inf	0.19438	0	1.86209	0	0	0	0	3.25366	2.33262	0	0	0	0	3	2	low
772	PC-5p-498540_2	TGGTGGGCGGCGATGACGCC	up	inf	inf	0.19438	0	1.86209	0	0	0	0	3.25366	2.33262	0	0	0	0	3	2	low
773	chi-miR-28-3p	CACTAGATTGAGAGCTCCTGGA	up	1.12284	0.167147	0.19459	7920.2	8893.08	7309.46	7564.52	8886.6	8139.91	9287.02	9252.32	9108	13922	8393	8718	8563	7933	middle
774	hsa-miR-3168_R+1_1ss14AC	GAGTTCTACAGTCCGACA	up	2.50418	1.32434	0.195297	43.4892	108.905	20.8658	41.838	67.7639	88.7005	60.7349	177.279	26	77	64	95	56	152	middle
775	oan-miR-103-3p_R+1	AGCAGCATTGTACAGGGCTATGAG	up	1.309	0.388463	0.19536	35.9342	47.0378	27.6874	37.7628	42.3524	35.947	51.5162	53.6502	34.5	69.5	40	38.5	47.5	46	middle
776	mmu-miR-101c_R+2	ACAGTACTGTGATAACTGACC	down	0.713654	-0.486703	0.195563	28.9603	20.6677	28.0886	21.734	37.0584	22.4085	16.2683	23.3262	35	40	35	24	15	20	middle
777	bta-mir-2904-1-p5	CGGCAGCGCCGCGGGAGCCT	up	1.21446	0.280318	0.195824	730.697	887.404	695.796	605.836	890.46	915.016	803.653	943.543	867	1115	841	980	741	809	middle
778	chi-miR-33a-3p	CAATGTTTCCACAGTGCATCA	up	1.52242	0.606365	0.196068	22.5422	34.3187	16.0506	29.3409	22.235	46.6845	27.1138	29.1577	20	54	21	50	25	25	middle
779	PC-3p-79700_14	CAGGCCCCGCCCCGCCCCGCAGA	up	2.11697	1.082	0.197996	1.69882	3.59635	2.4076	1.63005	1.05881	1.86738	5.42276	3.49892	3	3	1	2	5	3	low
780	bta-mir-2285e-2-p5_1ss1GA_1	AGCCAAAAAGTTCGTTTGGGTT	down	-inf	-inf	0.198235	0.448628	0	0.802532	0.54335	0	0	0	0	1	1	0	0	0	0	low
781	bta-mir-2285e-2-p5_1ss1GA_2	AGCCAAAAAGTTCGTTTGGGTTT	down	-inf	-inf	0.198235	0.448628	0	0.802532	0.54335	0	0	0	0	1	1	0	0	0	0	low
782	bta-miR-2285cy_L+1R-1_1ss8AC	AAAAACCCGAATGAACTTTTTT	down	-inf	-inf	0.198235	0.448628	0	0.802532	0.54335	0	0	0	0	1	1	0	0	0	0	low
783	bta-miR-2285cy_R-1_2ss9AG21TG	AAAACCAGGATGAACTTTTTG	down	-inf	-inf	0.198235	0.448628	0	0.802532	0.54335	0	0	0	0	1	1	0	0	0	0	low
784	bta-miR-2285e_L+1_1ss23CT	AAAACCTGAACGAACTTTTTGGT	down	-inf	-inf	0.198235	0.448628	0	0.802532	0.54335	0	0	0	0	1	1	0	0	0	0	low
785	oan-miR-33-5p_L+2R+1	AAGTGCATTGTAGTTGCATTGC	down	-inf	-inf	0.198235	0.448628	0	0.802532	0.54335	0	0	0	0	1	1	0	0	0	0	low
786	hsa-miR-548au-5p_L+1R+1_1ss12GT	CAAAAGTAATTTCGGTTTTTGCC	down	-inf	-inf	0.198235	0.448628	0	0.802532	0.54335	0	0	0	0	1	1	0	0	0	0	low
787	PC-5p-1318765_1	CTGCCTGTTGTCTGTTTTTCCT	down	-inf	-inf	0.198235	0.224314	0	0.401266	0.271675	0	0	0	0	0.5	0.5	0	0	0	0	low
788	PC-3p-1672936_1	TGGGTACTGACTCATTATCATA	down	-inf	-inf	0.198235	0.448628	0	0.802532	0.54335	0	0	0	0	1	1	0	0	0	0	low
789	PC-5p-1203746_1	CTGCGGGGGCTGTGGGGGCGGCAGGA	down	-inf	-inf	0.198235	0.448628	0	0.802532	0.54335	0	0	0	0	1	1	0	0	0	0	low
790	PC-3p-565802_2	GATAAGGATTGGCTCTGAGGA	down	-inf	-inf	0.198235	0.448628	0	0.802532	0.54335	0	0	0	0	1	1	0	0	0	0	low
791	PC-5p-100867_10	CCTGCCCCGAGCTCTGAGAGTCCT	down	0.3325	-1.58857	0.19864	3.11057	1.03426	2.4076	1.63005	5.29405	0.93369	2.1691	0	3	3	5	1	2	0	low
792	pal-miR-9993b-3p	ATCTCGCTGGGGCCTCCA	up	1.39994	0.485362	0.198879	319.417	447.164	234.741	384.692	338.819	393.55	367.121	580.821	292.5	708	320	421.5	338.5	498	middle
793	chi-miR-494	TGAAACATACACGGGAAACCTCT	up	1.4901	0.57541	0.199674	12.4248	18.5142	15.2481	12.4971	9.5293	24.2759	18.4374	12.8294	19	23	9	26	17	11	middle
794	mmu-miR-1983	CTCACCTGGAGCATGTTTTCT	down	0.848663	-0.236736	0.199848	3000.03	2546.01	3178.03	2956.91	2865.14	2833.75	2750.43	2053.87	3960	5442	2706	3035	2536	1761	middle
795	bta-mir-2285dm-p3_1ss13CT	AAAACTCAAACTTTTTGGCC	down	-inf	-inf	0.200147	0.443979	0	0.802532	0	0.529405	0	0	0	1	0	0.5	0	0	0	low
796	bta-mir-2285y-p5_1ss4TC	TGTCGAGTTGGCCAAAAAGTTC	down	-inf	-inf	0.200147	0.887959	0	1.60506	0	1.05881	0	0	0	2	0	1	0	0	0	low
797	chi-miR-26a-3p	CCTATTCTCGGTTACTTGCACG	up	1.35559	0.438917	0.200503	43.1506	58.4944	32.9038	48.9015	47.6465	45.7508	73.7496	55.9828	41	90	45	49	68	48	middle
798	chi-miR-134_1ss22GA	TGTGACTGGTTGACCAGAGGGA	up	28.7435	4.84517	0.200665	0.181117	5.20594	0	0.54335	0	1.86738	3.25366	10.4968	0	1	0	2	3	9	middle
799	bta-miR-2285m_1ss6GT	AAAACTCAAATGAACTTTTTGG	down	0.545373	-0.874685	0.200674	4.87056	2.65627	4.8687	2.82542	6.91756	2.42759	2.81984	2.72138	6.06667	5.2	6.53333	2.6	2.6	2.33333	low
800	chi-miR-324-3p_1ss21GT	ACTGCCCCAGGTGCTGCTGGT	up	1.22199	0.289237	0.200907	367.648	449.263	280.084	398.276	424.583	459.375	421.891	466.523	349	733	401	492	389	400	middle
801	chi-miR-326-3p_1ss21CT	CCTCTGGGCCCTTCCTCCAGT	up	16.1654	4.01484	0.200954	0.181117	2.92782	0	0.54335	0	1.86738	1.08455	5.83154	0	1	0	2	1	5	low
802	chi-miR-545-5p_L-1R+2	TCAGTAAATGTTTATTGGATGA	up	1.6223	0.698042	0.201047	15.3293	24.8687	22.4709	8.6936	14.8234	32.6791	16.2683	25.6588	28	16	14	35	15	22	middle
803	hsa-miR-3662	GAAAATGATGAGTAGTGACTGATG	down	-inf	-inf	0.201328	0.896287	0	0	1.63005	1.05881	0	0	0	0	3	1	0	0	0	low
804	PC-3p-362580_3	ACCGCAGTGGGGCCGTCCTTCT	down	-inf	-inf	0.201328	0.896287	0	0	1.63005	1.05881	0	0	0	0	3	1	0	0	0	low
805	PC-5p-282778_3	TCCAGGCAGACAGGAGGGAA	down	-inf	-inf	0.201328	0.896287	0	0	1.63005	1.05881	0	0	0	0	3	1	0	0	0	low
806	bta-miR-2285bf_1ss20TC	AAAACACGAACAAACTTTTCG	down	0.812172	-0.300142	0.201745	373.39	303.257	449.418	329.814	340.937	338.929	302.59	268.251	560	607	322	363	279	230	middle
807	hsa-miR-664a-3p	TATTCATTTATCCCCAGCCTACA	down	0.232854	-2.1025	0.201756	1.33659	0.31123	2.4076	0.54335	1.05881	0.93369	0	0	3	1	1	1	0	0	low
808	PC-3p-184739_5	TGAAGTCCTTAAGGGGAGGGCT	down	0.232854	-2.1025	0.201756	1.33659	0.31123	2.4076	0.54335	1.05881	0.93369	0	0	3	1	1	1	0	0	low
809	hsa-miR-6516-3p	ATCATGTATGATACTGCAAACA	up	1.37847	0.463065	0.201759	12.3774	17.0618	13.643	7.6069	15.8822	14.0053	17.3528	19.8272	17	14	15	15	16	17	middle
810	bta-mir-763-p3	CCCAGCCAGCCATTAATTCCGA	down	0.183654	-2.44494	0.202891	1.69466	0.31123	3.21013	0.815025	1.05881	0.93369	0	0	4	1.5	1	1	0	0	low
811	efu-mir-9341-p5_1ss4TC	CATCGCTTCTCGGCCTTTT	up	inf	inf	0.20447	0	1.01123	0	0	0	1.86738	0	1.16631	0	0	0	2	0	1	low
812	dno-miR-450c-5p_R+1	TTTTGTGATGTGTTCCTAATATA	up	inf	inf	0.20447	0	1.01123	0	0	0	1.86738	0	1.16631	0	0	0	2	0	1	low
813	cgr-miR-1285_L-1R-4_1ss15GA	GCACTCCAGCCTGAGCAAC	up	inf	inf	0.20447	0	1.01123	0	0	0	1.86738	0	1.16631	0	0	0	2	0	1	low
814	PC-3p-193643_4	ACGCAGTTCTTCAGAATCTTAGC	up	inf	inf	0.20447	0	1.01123	0	0	0	1.86738	0	1.16631	0	0	0	2	0	1	low
815	ocu-let-7a-3p_1ss22CT	CTATACAATCTACTGTCTTTCT	up	1.10065	0.138354	0.204915	3808.21	4191.51	3519.1	3813.23	4092.3	3812.72	4418.47	4343.33	4385	7018	3865	4083.5	4074	3724	middle
816	bta-miR-2285j_L-1	AAAACCAGAACGAACTTTTTG	down	0.372862	-1.42328	0.204973	5.06857	1.88988	7.22279	1.63005	6.35287	2.33422	2.1691	1.16631	9	3	6	2.5	2	1	low
817	eca-miR-615-3p_R-1	TCCGAGCCTGGGTCTCCCTCT	down	0.664896	-0.588799	0.205362	21.8421	14.5228	25.681	26.0808	13.7645	12.138	16.2683	15.162	32	48	13	13	15	13	middle
818	PC-3p-119661_8	TTCCATCCCCTGCCCCCGCAGT	down	0.155424	-2.68572	0.205453	2.50135	0.388769	4.81519	1.63005	1.05881	0	0	1.16631	6	3	1	0	0	1	low
819	PC-3p-249955_3	AAGGCAGGATTGGCTAATCAC	down	0.219031	-2.19079	0.205533	1.77495	0.388769	1.60506	0.54335	3.17643	0	0	1.16631	2	1	3	0	0	1	low
820	bta-miR-2284aa_R+1_1ss17GA	AAAAAAGTTTGTTTGGATTTTT	down	0.664759	-0.589097	0.205829	17.0386	11.3266	11.6399	17.1401	22.3359	10.3528	15.0925	8.53441	14.504	31.5452	21.0952	11.0881	13.9159	7.31746	middle
821	chi-let-7d-3p_R+1	CTATACGACCTGCTGCCTTTCT	up	1.07509	0.104454	0.206274	3213.46	3454.75	2952.52	3306.56	3381.31	3460.25	3496.05	3407.95	3679	6085.5	3193.5	3706	3223.5	2922	middle
822	mmu-miR-101c_L-2R+1	AGTACTGTGATAACTGAT	up	1.98939	0.992327	0.206797	0.983165	1.9559	1.60506	0.815025	0.529405	1.86738	1.08455	2.91577	2	1.5	0.5	2	1	2.5	low
823	mml-miR-660-5p_L+1R+2_1ss21TC	ATACCCATTGCATATCGGAGCTGTA	up	6.94151	2.79525	0.207138	0.724467	5.02889	0	2.1734	0	9.3369	1.08455	4.66523	0	4	0	10	1	4	middle
824	chi-miR-490	CAACCTGGAGGACTCCATGCTGT	down	0.747504	-0.419847	0.207216	129.368	96.7029	117.17	139.641	131.293	81.231	75.9187	132.959	146	257	124	87	70	114	middle
825	PC-5p-242036_4	GACAGAGCGTCGAGCGGGGCTCT	up	inf	inf	0.207822	0	2.48877	0	0	0	2.80107	0	4.66523	0	0	0	3	0	4	low
826	hsa-miR-4508_L+2R-1	AAGCGGGGCTGGGCGCGC	up	1.97946	0.985104	0.207994	4.54188	8.99045	4.01266	3.2601	6.35287	9.80374	4.33821	12.8294	5	6	6	10.5	4	11	middle
827	PC-5p-39430_39	AGTTTGCTCGGGCTTTTCTGT	up	2.07196	1.051	0.20823	2.05689	4.2618	3.21013	1.90173	1.05881	4.2016	2.1691	6.41469	4	3.5	1	4.5	2	5.5	low
828	chi-miR-184	TGGACGGAGAACTGATAAGGGT	down	0.820105	-0.286119	0.208915	281.949	231.228	332.248	271.132	242.468	190.473	255.954	247.257	414	499	229	204	236	212	middle
829	hsa-miR-378d_R+1	ACTGGACTTGGAGTCAGAAAA	up	2.13272	1.09269	0.209135	0.491341	1.04789	0.401266	0.54335	0.529405	0.93369	1.62683	0.583154	0.5	1	0.5	1	1.5	0.5	low
830	PC-3p-234188_4	CTCTGACTGCCAGGGTTCCAGA	up	11.1433	3.47811	0.209914	0.181117	2.01824	0	0.54335	0	2.80107	3.25366	0	0	1	0	3	3	0	low
831	mmu-mir-703-p5_1ss11AG	ACAATGCATCGTAAAACCT	up	inf	inf	0.210783	0	0.983977	0	0	0	1.86738	1.08455	0	0	0	0	2	1	0	low
832	bta-mir-2284z-7-p5_1ss1AG	GAAAGTTTGTTTGGGTTTTTCA	up	inf	inf	0.210783	0	1.47597	0	0	0	2.80107	1.62683	0	0	0	0	3	1.5	0	low
833	bta-mir-2285ac-p5_1ss22CA	GAAAGTTTGTTTGGGTTTTTCA	up	inf	inf	0.210783	0	1.47597	0	0	0	2.80107	1.62683	0	0	0	0	3	1.5	0	low
834	bta-miR-2285ce_L-1_1ss21TA	AAAACCTGAATGAACTTTTAGA	up	inf	inf	0.210783	0	0.983977	0	0	0	1.86738	1.08455	0	0	0	0	2	1	0	low
835	PC-3p-151813_6	CAATTTCTATTCTGAGGCT	up	inf	inf	0.210783	0	0.983977	0	0	0	1.86738	1.08455	0	0	0	0	2	1	0	low
836	PC-3p-58948_22	CATCCTGAATGAACTTTTTGG	down	0.552545	-0.855837	0.211184	6.39401	3.53298	8.42659	6.5202	4.23524	5.13529	4.88049	0.583154	10.5	12	4	5.5	4.5	0.5	middle
837	PC-3p-141175_6	AGTTCTCCGAGCTCTGGGA	up	inf	inf	0.21187	0	1.70701	0	0	0	1.86738	3.25366	0	0	0	0	2	3	0	low
838	eca-miR-193a-5p_R+3	TGGGTCTTTGCGGGCGAGATGAGAA	up	2.96906	1.57001	0.21272	0.705874	2.09578	0	0	2.11762	1.86738	3.25366	1.16631	0	0	2	2	3	1	low
839	oan-miR-1417-3p_R-3_1ss11TC	ATTTCACCGGCTCTGAGA	up	1.13589	0.183823	0.2128	22.4286	25.4764	24.076	23.0924	20.1174	22.4085	26.0293	27.9914	30	42.5	19	24	24	24	middle
840	chi-miR-369-5p	AGATCGACCGTGTTATATTCG	up	11.8491	3.5667	0.213001	0.181117	2.14607	0	0.54335	0	0.93369	4.33821	1.16631	0	1	0	1	4	1	low
841	chi-miR-454-3p_R+1	TAGTGCAATATTGCTTATAGGGTT	down	0.808586	-0.306527	0.214026	1217.47	984.432	1377.15	1192.11	1083.16	1063.47	1155.05	734.774	1716	2194	1023	1139	1065	630	middle
842	chi-miR-499-3p	GAACATCACAGCAAGTCTGTGC	up	2.30298	1.2035	0.216127	0.629744	1.45029	0.802532	1.0867	0	0.93369	1.08455	2.33262	1	2	0	1	1	2	low
843	bta-miR-2477_L-1_1ss12AG	TGGAATGATGGTAAGTCTGACG	up	7.32113	2.87207	0.216521	1.61339	11.8119	3.21013	1.63005	0	5.60214	6.50731	23.3262	4	3	0	6	6	20	middle
844	PC-3p-230856_4	CCTCCCGGAGCCTCCCCCCAGA	up	1.32431	0.405236	0.216667	0.801565	1.06152	0.802532	0.54335	1.05881	0.93369	1.08455	1.16631	1	1	1	1	1	1	low
845	mml-miR-1260b_1ss9AG	ATCCCACCGCTGCCACCA	down	0.779177	-0.359978	0.216697	7200.97	5610.82	5427.53	8124.17	8051.2	5435.94	4742.75	6653.79	6763	14952	7604	5822	4373	5705	middle
846	PC-5p-124711_8	CGTAGTCGTGGCCGAGTGG	up	1.87644	0.908001	0.216803	1.51674	2.84607	0.802532	1.63005	2.11762	1.86738	4.33821	2.33262	1	3	2	2	4	2	low
847	PC-5p-410360_2	GTGAGGTGGGGTGGCTGCGGCCC	up	8.28512	3.05052	0.216961	0.181117	1.50057	0	0.54335	0	0	2.1691	2.33262	0	1	0	0	2	2	low
848	oan-miR-1386_L-1R+1	TCCTGGCTGGCTCGCCAT	down	0.469641	-1.09037	0.217049	2.3183	1.08877	1.60506	2.1734	3.17643	0.93369	0	2.33262	2	4	3	1	0	2	low
849	mdo-miR-22-5p_L+2_1ss17GA	CCAGTTCTTCAGTGGCAAGCTTTA	up	1.97358	0.980815	0.21728	2.76789	5.46266	4.01266	2.1734	2.11762	2.80107	5.42276	8.16415	5	4	2	3	5	7	low
850	PC-3p-50417_28	AATATCTGAATGAACTTTTTGG	down	0.745442	-0.423832	0.217531	2.81429	2.09789	2.00633	3.2601	3.17643	2.33422	1.62683	2.33262	2.5	6	3	2.5	1.5	2	low
851	PC-3p-135583_7	ACTGCCCTAGAAAAGGGCCC	up	inf	inf	0.218078	0	1.1118	0	0	0	0	2.1691	1.16631	0	0	0	0	2	1	low
852	bta-mir-2285dk-p3_1ss16AC	AAAACCTGAATGAACCTTTTGG	down	0.478013	-1.06488	0.218232	2.86883	1.37134	1.33755	3.03371	4.23524	1.55615	2.1691	0.388769	1.66667	5.58333	4	1.66667	2	0.333333	low
853	bta-miR-2285ax_1ss6TC	AAAACCTGAATGAACCTTTTGG	down	0.478013	-1.06488	0.218232	2.86883	1.37134	1.33755	3.03371	4.23524	1.55615	2.1691	0.388769	1.66667	5.58333	4	1.66667	2	0.333333	low
854	PC-3p-31232_54	TAAAAATCTGCATGAACTTTGT	up	1.21413	0.279922	0.218431	17.0985	20.7598	16.4519	16.8439	17.9998	18.6738	24.9447	18.6609	20.5	31	17	20	23	16	middle
855	bta-miR-2285bf_L+1_1ss21TC	AAAAACACGAACAAACTTTTCG	up	1.16412	0.219236	0.219287	2.99124	3.48215	2.80886	2.98843	3.17643	3.73476	3.79593	2.91577	3.5	5.5	3	4	3.5	2.5	low
856	PC-3p-68830_18	TACCATGTCACCCCGTTTCACTC	down	0.511087	-0.968361	0.219375	5.52359	2.82303	3.21013	4.89015	8.47049	2.80107	2.1691	3.49892	4	9	8	3	2	3	low
857	PC-3p-4299_801	TCACTGTATAGTTACCCTCTTT	down	0.871104	-0.199084	0.219646	69.0325	60.1345	59.7887	77.4274	69.8815	58.3556	59.6504	62.3975	74.5	142.5	66	62.5	55	53.5	middle
858	PC-3p-129412_7	TTCCAGTTAATAGCTCTGTTAA	up	1.78649	0.83713	0.219698	4.53355	8.09915	5.61773	1.63005	6.35287	6.53583	11.9301	5.83154	7	3	6	7	11	5	middle
859	bta-mir-1246-p3	TTAAATGGATTTTTGGAGC	up	1.55505	0.636961	0.220172	3.2295	5.02203	3.21013	4.89015	1.58822	5.60214	5.96504	3.49892	4	9	1.5	6	5.5	3	middle
860	PC-5p-47804_30	AAGGAGTAGCGGGAACGTGGA	down	0.613864	-0.704009	0.22069	14.6259	8.97833	11.2355	13.5838	19.0586	9.3369	14.0992	3.49892	14	25	18	10	13	3	middle
861	hsa-miR-3620-5p_L-1R-1_1ss2TA	AGGGCTGGGCTGGGCTGGGC	up	3.49557	1.80553	0.221292	0.529405	1.85057	0	0	1.58822	0.466845	2.1691	2.91577	0	0	1.5	0.5	2	2.5	low
862	PC-5p-67720_18	TTTCTCTTCCTCTCTAGTGAGC	up	3.81937	1.93334	0.221657	1.42201	5.43119	1.60506	0.54335	2.11762	1.86738	9.76097	4.66523	2	1	2	2	9	4	low
863	bta-mir-2284z-4-p3_1ss3TA	AAAAATCCAAATGAACTTTTTGA	up	27.1642	4.76363	0.221702	0.0362234	0.983977	0	0.10867	0	1.86738	1.08455	0	0	0.2	0	2	1	0	low
864	mml-miR-378d_2ss21CA22AC	ACTGGACTTGGAGTCAGAAGAC	up	3.05705	1.61214	0.222537	2.11306	6.45973	2.00633	3.80345	0.529405	2.33422	5.96504	11.0799	2.5	7	0.5	2.5	5.5	9.5	middle
865	bta-miR-12048_L-1R+2_1ss4GN	AANGAGGAGGTGAAGCACCAGAGA	down	-inf	-inf	0.22274	0.534054	0	0	0.54335	1.05881	0	0	0	0	1	1	0	0	0	low
866	bta-miR-2285b_L+1R-1_1ss6TA	AAAAAACTGAGTGAACTTTTTG	down	-inf	-inf	0.22274	0.534054	0	0	0.54335	1.05881	0	0	0	0	1	1	0	0	0	low
867	cpo-miR-1388-3p_2ss11TC22GT	ATCTCAGGTTCGTCAGCCCGTT	down	-inf	-inf	0.22274	0.534054	0	0	0.54335	1.05881	0	0	0	0	1	1	0	0	0	low
868	PC-5p-753698_1	CCTGGGCGAGCGGAGCAGGAGC	down	-inf	-inf	0.22274	0.534054	0	0	0.54335	1.05881	0	0	0	0	1	1	0	0	0	low
869	PC-3p-100755_10	AAAACTTGAACCAACTTTTTGGA	up	1.85882	0.894389	0.223104	2.04808	3.80701	4.01266	0.54335	1.58822	4.66845	3.25366	3.49892	5	1	1.5	5	3	3	low
870	rno-miR-3549_R+3_1ss5TC	ATCTCGCCCGCAAAGACCCAGC	up	1.10145	0.139409	0.223343	4.46575	4.91881	4.81519	4.3468	4.23524	4.66845	5.42276	4.66523	6	8	4	5	5	4	low
871	hsa-mir-1303-p3	CTGGGCAACATAGCGAGACCT	up	7.42888	2.89314	0.223474	0.0905584	0.672747	0	0.271675	0	0.93369	1.08455	0	0	0.5	0	1	1	0	low
872	PC-3p-174619_5	TGTTTATTTGAAGTTTGGCTC	down	-inf	-inf	0.223816	1.61339	0	3.21013	1.63005	0	0	0	0	4	3	0	0	0	0	low
873	bta-mir-2285bp-p5_1ss16AG	AAAAAGTTCATTCAGGTTTTTCT	up	2.75041	1.45965	0.223829	0.334388	0.919706	1.00317	0	0	1.24492	0.542276	0.971923	1.25	0	0	1.33333	0.5	0.833333	low
874	bta-mir-2285t-p5_1ss10GA	AAAAAGTTCATTCAGGTTTTTCT	up	2.75041	1.45965	0.223829	0.334388	0.919706	1.00317	0	0	1.24492	0.542276	0.971923	1.25	0	0	1.33333	0.5	0.833333	low
875	eca-miR-3065_1ss22GA	TCAGCACCAGGATATTGTTGGAG	up	7.72981	2.95043	0.224978	0.181117	1.4	0	0.54335	0	1.86738	0	2.33262	0	1	0	2	0	2	low
876	chi-miR-204-3p_R+2	GCTGGGAAGGCAAAGGGACGT	up	2.10664	1.07494	0.225255	3.38001	7.12046	6.42026	0.54335	3.17643	10.2706	7.59187	3.49892	8	1	3	11	7	3	middle
877	bta-miR-2284y_L+2R-1_1ss22TA	TGAAAAGTTCGTTCGGGTTTTA	up	3.03911	1.60365	0.226218	3.97073	12.0675	6.01899	2.71675	3.17643	3.26791	19.5219	13.4125	7.5	5	3	3.5	18	11.5	middle
878	cfa-miR-6529	CCTGTGCCTTTTACCTCTTTAA	up	1.1197	0.163112	0.226525	79.0494	88.5116	73.0304	82.5892	81.5284	98.9711	80.2569	86.3068	91	152	77	106	74	74	middle
879	bta-miR-7859	AAAAACTGGCAGCTTCATGTAA	up	1.04502	0.0635356	0.226759	275.189	287.579	268.848	280.369	276.35	274.505	288.491	299.741	335	516	261	294	266	257	middle
880	bta-miR-339b	TCCCTGTCCTCCAGGAGCTC	up	1.23703	0.306876	0.226804	3251.37	4022.04	2494.27	3335.9	3923.95	3727.76	3638.13	4700.22	3108	6139.5	3706	3992.5	3354.5	4030	middle
881	PC-3p-54774_25	AAAACCTGAGTGAACTTTCTAGT	down	0.484614	-1.04509	0.226806	2.64344	1.28105	3.6114	3.2601	1.05881	0.466845	1.62683	1.74946	4.5	6	1	0.5	1.5	1.5	low
882	bta-miR-148d_R+1	AAAGTTCTGTAGTGCACTGACTT	down	-inf	-inf	0.227006	0.810861	0	0.802532	1.63005	0	0	0	0	1	3	0	0	0	0	low
883	eca-mir-8915-p5_1ss17CG	CCTGGATGTTGGGCAGGACACCGCC	down	-inf	-inf	0.227006	0.810861	0	0.802532	1.63005	0	0	0	0	1	3	0	0	0	0	low
884	bta-miR-2284y_L+1R-2	CAAAAGTTCGTTCGGGTTTT	down	-inf	-inf	0.227006	0.405431	0	0.401266	0.815025	0	0	0	0	0.5	1.5	0	0	0	0	low
885	PC-5p-228702_4	ACTGGGGGTTAGCGGGGGTATT	down	-inf	-inf	0.227006	1.62172	0	1.60506	3.2601	0	0	0	0	2	6	0	0	0	0	low
886	PC-3p-575302_2	ACAACCCGGCACCTCCACC	down	-inf	-inf	0.227006	0.810861	0	0.802532	1.63005	0	0	0	0	1	3	0	0	0	0	low
887	PC-3p-59069_22	TTGATGTATGTATTCTTGCAGT	down	0.703092	-0.508215	0.227035	2.94804	2.07275	2.4076	3.2601	3.17643	2.80107	1.08455	2.33262	3	6	3	3	1	2	low
888	cgr-miR-1260_1ss2TA	AACCCACCGCTGCCACCA	down	0.44017	-1.18387	0.227635	3.82574	1.68398	2.4076	2.71675	6.35287	2.80107	1.08455	1.16631	3	5	6	3	1	1	low
889	ocu-miR-506-5p_R+1	TACTCAGGAAGGCATTATTCAC	down	0.69722	-0.520315	0.22774	21.0805	14.6977	25.681	19.5606	17.9998	13.0717	21.691	9.33046	32	36	17	14	20	8	middle
890	PC-3p-218944_4	TCGGGAAAACCACTAGACTATA	up	2.44916	1.29229	0.2278	0.973385	2.38398	0.802532	0	2.11762	3.73476	1.08455	2.33262	1	0	2	4	1	2	low
891	ssc-mir-4332-p3_1ss11CA	CGCCGGGCGCATTTCCAC	up	1.72986	0.790654	0.227864	4.73229	8.18619	4.01266	4.89015	5.29405	12.138	5.42276	6.99785	5	9	5	13	5	6	middle
892	PC-3p-268724_3	CTGGATCCATTGCTGCCCCTCC	down	0.538115	-0.894013	0.228038	1.25019	0.672747	1.60506	1.0867	1.05881	0.93369	1.08455	0	2	2	1	1	1	0	low
893	chi-miR-423-5p	TGAGGGGCAGAGAGCGAGACTTT	down	0.940734	-0.0881405	0.228065	14065.6	13232	14482.5	14083.1	13631.1	13864.4	13566.7	12264.9	18046	25919	12874	14849	12509	10516	high
894	ocu-miR-541-3p_2ss18AG20AC	TGGTGGGCACAGAATCCGGCCT	down	-inf	-inf	0.228109	1.0774	0	0	2.1734	1.05881	0	0	0	0	4	1	0	0	0	low
895	bta-mir-2285ai-p3_1ss13GA	AGAAAAACCTGAATGAACTTTT	down	-inf	-inf	0.228109	0.179567	0	0	0.362234	0.176468	0	0	0	0	0.666667	0.166667	0	0	0	low
896	PC-5p-171280_5	CATTGGCTTTATCATATTCTCT	down	-inf	-inf	0.228109	0.538702	0	0	1.0867	0.529405	0	0	0	0	2	0.5	0	0	0	low
897	chi-miR-133b_L-1R+2	TTGGTCCCCTTCAACCAGCTGT	down	0.936761	-0.0942477	0.228373	783.032	733.513	772.437	787.315	789.344	717.074	790.096	693.37	962.5	1449	745.5	768	728.5	594.5	middle
898	ocu-miR-6529-5p	GAGAGATCAGAGGCGCAGAGT	up	1.15955	0.213563	0.232162	1274.67	1478.05	1175.71	1287.74	1360.57	1326.77	1388.23	1719.14	1465	2370	1285	1421	1280	1474	middle
899	efu-miR-9-3p_R+1	ATAAAGCTAGATAACCGAAAGTAA	up	inf	inf	0.233056	0	0.569528	0	0	0	0	0.542276	1.16631	0	0	0	0	0.5	1	low
900	ocu-miR-9-3p_R+1	ATAAAGCTAGATAACCGAAAGTAA	up	inf	inf	0.233056	0	0.569528	0	0	0	0	0.542276	1.16631	0	0	0	0	0.5	1	low
901	bta-miR-2284y_L+1_1ss22CA	NAAAAGTTCGTTCGGGTTTTTA	up	inf	inf	0.233056	0	0.569528	0	0	0	0	0.542276	1.16631	0	0	0	0	0.5	1	low
902	bta-miR-2285ce_L-1_1ss19TA	AAAACCTGAATGAACTTATTGA	up	inf	inf	0.233056	0	1.13906	0	0	0	0	1.08455	2.33262	0	0	0	0	1	2	low
903	hsa-mir-5100-p3_1ss17TC	ATCCCAGCGGTGCCTCCAA	up	inf	inf	0.233056	0	1.13906	0	0	0	0	1.08455	2.33262	0	0	0	0	1	2	low
904	PC-5p-483355_2	GCAGTACTGTGGTTATGCAGGA	up	inf	inf	0.233056	0	1.13906	0	0	0	0	1.08455	2.33262	0	0	0	0	1	2	low
905	bta-miR-2285l_R-1	AAAACCCGCATGAACTTTTTGG	down	0.876217	-0.19064	0.233122	6209.18	5440.59	7093.98	5942.84	5590.7	5046.92	5933.67	5341.17	8839.5	10937.4	5280.17	5405.35	5471.07	4579.55	middle
906	bta-miR-2285at_L+1_1ss12GT	AAAAACCCGAATGAACTTTTTG	down	0.455154	-1.13557	0.233485	0.878962	0.400063	0.802532	0.422606	1.41175	0.31123	0.241012	0.647949	1	0.777778	1.33333	0.333333	0.222222	0.555556	low
907	bta-mir-7857-1-p3_1ss1TC	CTTGTTCTCCAACCTGGCTCTTT	down	0.907712	-0.139693	0.233894	745.835	677.003	676.936	820.459	740.109	654.516	669.711	706.782	843.5	1510	699	701	617.5	606	middle
908	oan-miR-24-1-5p_L+2R+2	AGTGCCTACTGAGCTGATATCAGT	down	0.584974	-0.773556	0.23486	10.9666	6.41517	15.2481	7.06355	10.5881	3.73476	10.8455	4.66523	19	13	10	4	10	4	middle
909	chi-miR-103-5p_R-7	AGCTTCTTTACAGTGCTGCCTTG	down	0.653089	-0.614648	0.235442	65.8127	42.9815	89.8836	65.202	42.3524	54.154	44.4667	30.324	112	120	40	58	41	26	middle
910	pal-mir-9298-p5	TGATGAACTTATTGACGGGC	up	1.9494	0.963027	0.236375	1.59383	3.10701	1.60506	0	3.17643	3.73476	3.25366	2.33262	2	0	3	4	3	2	low
911	mmu-miR-339-5p_L+2R-2	AATCCCTGTCCTCCAGGAGCTCA	down	0.660621	-0.598105	0.236522	38.8896	25.6913	30.8975	31.2426	54.5288	35.0134	22.2333	19.8272	38.5	57.5	51.5	37.5	20.5	17	middle
912	oan-miR-191-5p_L+3	AGACAACGGAATCCCAAAAGCAGCT	down	0.638397	-0.647474	0.236624	5.27564	3.36795	4.01266	6.5202	5.29405	5.60214	2.1691	2.33262	5	12	5	6	2	2	low
913	hsa-miR-1246_R+4_1ss1AN	NATGGATTTTTGGAGCAGGGAGT	up	1.98847	0.991661	0.236743	1.15963	2.3059	1.60506	0.815025	1.05881	2.33422	1.08455	3.49892	2	1.5	1	2.5	1	3	low
914	chi-miR-424-5p	CAGCAGCAATTCATGTTTTGA	down	0.90713	-0.140618	0.237691	1038.63	942.175	1057.74	1066.05	992.106	1014.92	985.858	825.746	1318	1962	937	1087	909	708	middle
915	cpo-miR-1271-3p_L+4R-1	GATCAGTGCCTGCTATGTGCCAGGC	down	-inf	-inf	0.239076	1.15547	0	2.4076	0	1.05881	0	0	0	3	0	1	0	0	0	low
916	PC-5p-240996_4	TGCTGACAGGCTGTTGGGCCAGT	down	-inf	-inf	0.239076	1.15547	0	2.4076	0	1.05881	0	0	0	3	0	1	0	0	0	low
917	chi-mir-329b-p5	CACCCATGGTACCTGAAGA	up	inf	inf	0.239456	0	4.79413	0	0	0	2.80107	1.08455	10.4968	0	0	0	3	1	9	middle
918	mmu-miR-491-5p_L+2	AAAGTGGGGAACCCTTCCATGAGG	down	0.48319	-1.04934	0.239572	2.68053	1.29521	1.60506	3.2601	3.17643	2.80107	1.08455	0	2	6	3	3	1	0	low
919	PC-3p-86689_13	TACCTCAGAGGGGGCACCA	up	5.57166	2.47811	0.240209	0.362234	2.01824	0	1.0867	0	2.80107	3.25366	0	0	2	0	3	3	0	low
920	PC-3p-65167_19	AAAACTTGAATGAACTTTCTGGT	down	0.299142	-1.7411	0.241215	3.02834	0.905902	0.802532	2.98843	5.29405	0.466845	1.08455	1.16631	1	5.5	5	0.5	1	1	low
921	efu-mir-9298-p3_1ss1TG	GCTGTGCTGATTGTCATGTTCTGATT	up	1.08691	0.120234	0.241274	233.893	254.22	255.607	218.427	227.644	268.903	257.581	236.177	318.5	402	215	288	237.5	202.5	middle
922	bta-mir-3533-p5	TGGAGTCCTGTGGCATCC	up	inf	inf	0.241422	0	1.03426	0	0	0	0.93369	2.1691	0	0	0	0	1	2	0	low
923	bta-mir-6517-p3_1ss23GT	CCGGAACTCCGGGTCCTGGAAGT	up	inf	inf	0.241422	0	1.03426	0	0	0	0.93369	2.1691	0	0	0	0	1	2	0	low
924	ssc-miR-664-3p_L-2R+4	TTCATTTATCTCCCAGCCTACAAAAA	up	inf	inf	0.241422	0	1.03426	0	0	0	0.93369	2.1691	0	0	0	0	1	2	0	low
925	PC-3p-511251_2	TGGTATTCAGTTCTGTGATGGA	up	inf	inf	0.241422	0	1.03426	0	0	0	0.93369	2.1691	0	0	0	0	1	2	0	low
926	PC-5p-362259_3	GCTTTGGGGCCTGCGCTAG	up	inf	inf	0.241422	0	1.03426	0	0	0	0.93369	2.1691	0	0	0	0	1	2	0	low
927	PC-3p-160737_5	ACTTTGACCTGTAACCCATCTGG	up	inf	inf	0.241422	0	1.03426	0	0	0	0.93369	2.1691	0	0	0	0	1	2	0	low
928	rno-miR-450a-5p_R+1_1ss22TA	TTTTGCGATGTGTTCCTAATGAG	up	inf	inf	0.241498	0	2.58513	0	0	0	0	5.42276	2.33262	0	0	0	0	5	2	low
929	ocu-miR-139-5p	TCTACAGTGCACGTGTCTCCAGT	up	1.35321	0.436381	0.241658	15.9422	21.573	14.4456	21.734	11.6469	20.5412	17.3528	26.8251	18	40	11	22	16	23	middle
930	PC-3p-109200_9	TCACTTGGACCTCATCCCACTT	down	0.538324	-0.893455	0.242204	2.49942	1.34549	1.60506	2.71675	3.17643	1.86738	2.1691	0	2	5	3	2	2	0	low
931	cgr-miR-1973_L+7R+1	GGTATTCTGACCGTGCAAAGGTAGCA	up	5.43068	2.44113	0.242312	0.448144	2.43373	0	0.815025	0.529405	0.466845	2.1691	4.66523	0	1.5	0.5	0.5	2	4	low
932	PC-3p-48036_30	AAAAACCTGAACGAACTCTTTGT	up	2.71486	1.44088	0.242328	4.74449	12.8806	8.82786	4.3468	1.05881	6.53583	22.7756	9.33046	11	8	1	7	21	8	middle
933	chi-miR-98-3p_1ss22CT	CTATACAACTTACTACTTTCCT	up	1.27909	0.355115	0.242526	168.458	215.473	170.939	179.849	154.586	183.003	273.307	190.108	213	331	146	196	252	163	middle
934	PC-3p-130550_7	GCCTGCCGTCTTGTGGACACTT	down	0.323014	-1.63033	0.242622	4.00976	1.29521	7.22279	1.63005	3.17643	2.80107	1.08455	0	9	3	3	3	1	0	low
935	ppy-mir-1268-p3_1ss8TC	AGCTACTCGGGAGGCTGAG	down	0.290867	-1.78157	0.242673	1.33659	0.388769	2.4076	0.54335	1.05881	0	0	1.16631	3	1	1	0	0	1	low
936	PC-3p-329472_3	AAAAGTGCTTAGGGTTCCAATT	down	0.290867	-1.78157	0.242673	1.33659	0.388769	2.4076	0.54335	1.05881	0	0	1.16631	3	1	1	0	0	1	low
937	hsa-miR-362-5p_L+2	TCAATCCTTGGAACCTAGGTGTGAGT	up	3.67204	1.87658	0.242766	0.54335	1.99521	0	1.63005	0	3.73476	1.08455	1.16631	0	3	0	4	1	1	low
938	hsa-miR-4454_L-1	GATCCGAGTCACGGCACCA	up	7.2553	2.85903	0.242965	0.362234	2.62811	0	1.0867	0	0.466845	2.1691	5.24838	0	2	0	0.5	2	4.5	low
939	PC-3p-130620_7	CTCCTCCTGTCCCTGGCCCAGT	down	0.425018	-1.2344	0.243849	3.11154	1.32246	4.01266	1.0867	4.23524	2.80107	0	1.16631	5	2	4	3	0	1	low
940	PC-5p-49873_28	ATTCATGATGTTGCCTGAGA	up	2.80361	1.48729	0.243912	2.32856	6.52839	3.21013	2.71675	1.05881	4.66845	3.25366	11.6631	4	5	1	5	3	10	middle
941	efu-miR-503_L-1	GGAGTATTGTTTCTGCTGCCCGG	up	1.30237	0.38114	0.244045	46.2511	60.2361	37.719	58.6818	42.3524	62.5572	72.665	45.486	47	108	40	67	67	39	middle
942	cpo-miR-328-3p_R-2	CTGGCCCTCTCTGCCCTTCT	down	0.26293	-1.92725	0.244732	5.41221	1.42303	7.22279	0.54335	8.47049	0.93369	2.1691	1.16631	9	1	8	1	2	1	low
943	PC-3p-140944_6	AATGGTGCTTTTTTGTGAAGA	down	0.36365	-1.45938	0.244989	1.06908	0.388769	1.60506	0.54335	1.05881	0	0	1.16631	2	1	1	0	0	1	low
944	ocu-miR-215-3p_R-1	TCTGTCATTTCTGTAGGCCAAT	up	inf	inf	0.24508	0	1.32246	0	0	0	2.80107	0	1.16631	0	0	0	3	0	1	low
945	PC-3p-41763_36	ACTACAGTCCGGACGATC	up	6.49447	2.69921	0.24518	2.41399	15.6776	2.4076	2.71675	2.11762	11.2043	4.33821	31.4903	3	5	2	12	4	27	middle
946	bta-mir-2284z-1-p3_1ss10AG	AAAACCTGAGCAAACTTTTGG	down	0.504327	-0.987568	0.245986	5.32959	2.68786	8.15908	2.53563	5.29405	2.33422	1.35569	4.37365	10.1667	4.66667	5	2.5	1.25	3.75	low
947	PC-3p-16453_128	TAATTTTTGCAAGGCTTTTCC	down	0.757995	-0.399739	0.246648	38.2912	29.0245	31.7	43.468	39.7054	27.077	39.5862	20.4104	39.5	80	37.5	29	36.5	17.5	middle
948	bta-miR-2366_R+1	TGGGTCACAGAAGAGGGTCTGGT	up	1.33928	0.421459	0.247406	20.5396	27.5084	14.4456	22.8207	24.3527	32.6791	19.5219	30.324	18	42	23	35	18	26	middle
949	PC-3p-62990_20	CGCTACTCTGTATTAGGCACTC	down	0.317584	-1.65479	0.249036	5.0583	1.60644	5.61773	1.0867	8.47049	3.73476	1.08455	0	7	2	8	4	1	0	low
950	chi-miR-18a-3p_R-2	ACTGCCCTAAGTGCTCCTTCT	down	0.94171	-0.0866454	0.249278	108.465	102.143	105.132	104.323	115.94	105.507	104.117	96.8035	131	192	109.5	113	96	83	middle
951	mmu-mir-682-p3_1ss20AT	CCTACAACACCACCTCTGCTGT	up	inf	inf	0.249445	0	1.08877	0	0	0	0.93369	0	2.33262	0	0	0	1	0	2	low
952	bta-miR-2285ce_L-1_1ss21TG	AAAACCTGAATGAACTTTTGGA	up	inf	inf	0.249445	0	1.08877	0	0	0	0.93369	0	2.33262	0	0	0	1	0	2	low
953	PC-5p-341084_3	TCCATGGTGGGGTCATAAAGAGT	up	inf	inf	0.249445	0	1.08877	0	0	0	0.93369	0	2.33262	0	0	0	1	0	2	low
954	PC-3p-326074_3	CTTCGAGGAGGTAGCGCCGC	up	inf	inf	0.249445	0	3.26631	0	0	0	2.80107	0	6.99785	0	0	0	3	0	6	low
955	PC-3p-278384_3	CCTGGCACAGAAGTAGCACCTG	down	0.194022	-2.36571	0.250055	1.6041	0.31123	3.21013	0.54335	1.05881	0.93369	0	0	4	1	1	1	0	0	low
956	mmu-miR-5126_L-1R-1_1ss18CT	CGGGCGGGGCCGGGGGTGGG	up	2.30709	1.20607	0.250306	1.11644	2.57572	1.2038	1.0867	1.05881	0.93369	2.71138	4.08208	1.5	2	1	1	2.5	3.5	low
957	PC-3p-135434_7	AAAGGCCTGAATGAACTTTTTGT	down	0.207512	-2.26873	0.250746	2.49206	0.517132	4.81519	0.54335	2.11762	0.466845	1.08455	0	6	1	2	0.5	1	0	low
958	PC-3p-102414_10	TTTGGGTTCTGGGGAGACATAG	up	1.91617	0.938224	0.251011	2.85139	5.46373	0	3.2601	5.29405	7.46952	5.42276	3.49892	0	6	5	8	5	3	low
959	bta-mir-507-p5	ATTCCAAGGCTTGCCATTCATC	down	0.182831	-2.45142	0.251991	5.53095	1.01123	0	7.06355	9.5293	1.86738	0	1.16631	0	13	9	2	0	1	low
960	ocu-miR-490-5p	CCATGGATCTCCAGGTGGGT	up	1.3036	0.382499	0.252101	37.8089	49.2876	27.2861	35.3178	50.8229	40.1487	56.3967	51.3175	34	65	48	43	52	44	middle
961	PC-3p-278329_3	TCGGGCTCAGGGCCGCCACGCT	up	7.05159	2.81795	0.25235	0.352937	2.48877	0	0	1.05881	2.80107	0	4.66523	0	0	1	3	0	4	low
962	PC-5p-240170_4	TCGTCCTCTCTTGTCCCTTCT	up	3.28435	1.71561	0.25273	0.54335	1.78455	0	1.63005	0	0.93369	3.25366	1.16631	0	3	0	1	3	1	low
963	PC-5p-298711_3	TGGGGGCCTGGGGCGGAGCCAGGG	up	inf	inf	0.253134	0	1.29521	0	0	0	2.80107	1.08455	0	0	0	0	3	1	0	low
964	PC-3p-343826_3	TCACACCCCTCTTGCTCTCTC	down	-inf	-inf	0.2538	1.9551	0	0	1.63005	4.23524	0	0	0	0	3	4	0	0	0	low
965	chi-miR-196a_R+1	TAGGTAGTTTCATGTTGTTGGG	down	0.211647	-2.24027	0.254091	1.70812	0.361517	2.4076	2.71675	0	0	1.08455	0	3	5	0	0	1	0	low
966	chi-miR-338-3p	TCCAGCATCAGTGATTTTGTT	down	0.388278	-1.36484	0.254238	1.60313	0.62246	1.60506	1.0867	2.11762	1.86738	0	0	2	2	2	2	0	0	low
967	cja-miR-654	TATGTCTGCTGACCATCACC	up	2.65977	1.4113	0.254309	0.535022	1.42303	1.60506	0	0	0.93369	2.1691	1.16631	2	0	0	1	2	1	middle
968	mmu-let-7c-5p_R+2	TGAGGTAGTAGGTTGTATGGTTAT	down	0.580832	-0.783807	0.254386	7.44111	4.32203	4.41393	6.79188	11.1175	4.66845	5.96504	2.33262	5.5	12.5	10.5	5	5.5	2	middle
969	mmu-miR-148a-5p_L+2	AAAAAGTTCTGAGACACTCCGACT	down	0.500971	-0.997201	0.254644	5.7355	2.87332	8.02532	7.06355	2.11762	1.86738	3.25366	3.49892	10	13	2	2	3	3	low
970	PC-3p-224156_4	TGGAATCCCCTGTGTTGCAAGT	down	0.217591	-2.20031	0.255321	1.43034	0.31123	0	2.1734	2.11762	0.93369	0	0	0	4	2	1	0	0	low
971	PC-3p-270121_3	TAAAATGGAGATCTCCTGAGGTAAT	down	-inf	-inf	0.255517	0.486692	0	0.401266	0	1.05881	0	0	0	0.5	0	1	0	0	0	low
972	PC-5p-162440_5	TGTGTCCAATAGTAGGGGATTG	down	0.472037	-1.08303	0.255728	3.13013	1.47754	4.01266	3.2601	2.11762	0.93369	0	3.49892	5	6	2	1	0	3	low
973	PC-3p-55118_25	CTGTGGGTTATCATATTTA	up	2.18617	1.1284	0.256038	1.77495	3.88033	1.60506	0.54335	3.17643	2.80107	6.50731	2.33262	2	1	3	3	6	2	low
974	PC-3p-173720_5	CTTGGTCAAGAGTGTTCACAAC	down	-inf	-inf	0.256112	2.57845	0	5.61773	0	2.11762	0	0	0	7	0	2	0	0	0	low
975	PC-3p-189924_5	AAAAAACCGACATGAACTTTTTGG	down	0.444082	-1.1711	0.25622	1.68952	0.750287	2.4076	0.54335	2.11762	0	1.08455	1.16631	3	1	2	0	1	1	low
976	ggo-mir-4488-p5_1ss18TC_1	CCCGCCCTCCCTCCGCCC	down	0.519711	-0.944218	0.258827	3.29265	1.71123	4.01266	1.63005	4.23524	2.80107	0	2.33262	5	3	4	3	0	2	low
977	ggo-mir-4488-p5_1ss18TC_2	CCCGCCCTCCCTCCGCCCC	down	0.519711	-0.944218	0.258827	3.29265	1.71123	4.01266	1.63005	4.23524	2.80107	0	2.33262	5	3	4	3	0	2	low
978	bta-miR-2285f_1ss22GA	AAAACCTGAATGAACTTTTTGA	up	2.14307	1.09968	0.258849	1.48581	3.18419	2.14009	0.905584	1.41175	1.24492	3.25366	5.054	2.66667	1.66667	1.33333	1.33333	3	4.33333	low
979	ocu-miR-107-5p_R+1	AGCTTCTTTACAGTGTTGCCTTGA	up	2.04607	1.03285	0.260749	2.49109	5.09693	3.21013	1.0867	3.17643	1.86738	7.59187	5.83154	4	2	3	2	7	5	low
980	ssc-miR-9788-3p_L+1	TAGAGGAGAGGCTACCACCACCA	up	inf	inf	0.261693	0	1.47332	0	0	0	0	3.25366	1.16631	0	0	0	0	3	1	low
981	PC-5p-324271_3	TCTGGTGTGGAGTAGACAGGAGG	up	inf	inf	0.261693	0	1.47332	0	0	0	0	3.25366	1.16631	0	0	0	0	3	1	low
982	PC-3p-204814_4	AGTGAGAGCAGAGACGTTTT	up	inf	inf	0.261693	0	1.47332	0	0	0	0	3.25366	1.16631	0	0	0	0	3	1	low
983	PC-5p-93973_11	AAATACTGAGTTGGCCAAAGAGT	up	3.45284	1.78778	0.262097	1.61243	5.56745	1.60506	2.1734	1.05881	1.86738	4.33821	10.4968	2	4	1	2	4	9	middle
984	bta-miR-296-5p_R+2_1ss6CT	GAGGGTCCCCCCCAATCCTGT	down	0.559913	-0.836725	0.262821	1.25019	0.699999	1.60506	1.0867	1.05881	0.93369	0	1.16631	2	2	1	1	0	1	low
985	chi-miR-544-5p	TCTTGTTAAAAGGCAGATTCT	up	5.5833	2.48112	0.263415	0.181117	1.01123	0	0.54335	0	1.86738	0	1.16631	0	1	0	2	0	1	low
986	PC-5p-221107_4	GTAAGCACCGTTGTAGACTGGGA	up	5.5833	2.48112	0.263415	0.362234	2.02246	0	1.0867	0	3.73476	0	2.33262	0	2	0	4	0	2	low
987	ocu-miR-2387-3p_R-1_1ss21GA	CCTGCAGACCCGGCCTTGGCAA	down	0.213133	-2.23017	0.263425	3.28432	0.699999	5.61773	0	4.23524	0.93369	0	1.16631	7	0	4	1	0	1	low
988	PC-3p-109423_9	TTTCTCTCTGCCCCTCCCCAGT	up	3.47632	1.79756	0.263575	0.810861	2.81882	0.802532	1.63005	0	1.86738	5.42276	1.16631	1	3	0	2	5	1	low
989	bta-mir-2285g-3-p5	AAAAGTTCATTCAGGTTTTTC	up	1.20776	0.272331	0.264062	1.45763	1.76046	1.29743	1.22254	1.85292	1.63396	1.89797	1.74946	1.61667	2.25	1.75	1.75	1.75	1.5	low
990	cfa-miR-365_L+3	CCATAATGCCCCTAAAAATCCTTAT	down	0.501932	-0.994437	0.264675	4.12114	2.06853	3.21013	5.97685	3.17643	1.86738	4.33821	0	4	11	3	2	4	0	low
991	bta-miR-2285r_L-1_1ss10GA	GAAACCTGAATGAACTTTTTGG	down	0.606598	-0.721188	0.264947	9.28888	5.63461	13.6297	5.34294	8.89401	5.44652	6.59769	4.85962	16.9833	9.83333	8.4	5.83333	6.08333	4.16667	middle
992	PC-5p-97004_11	AATAGTAGGTTGTATAGTT	down	0.313137	-1.67513	0.266758	2.309	0.723035	1.60506	1.0867	4.23524	0	2.1691	0	2	2	4	0	2	0	low
993	hsa-miR-548e-3p	AAAAACTGAGACTACTTTTGCA	down	-inf	-inf	0.266848	0.236841	0	0	0.181117	0.529405	0	0	0	0	0.333333	0.5	0	0	0	low
994	PC-3p-345695_3	AGTGTTTAGTGAGCATCTGCT	down	-inf	-inf	0.266848	1.42104	0	0	1.0867	3.17643	0	0	0	0	2	3	0	0	0	low
995	mmu-mir-6240-p3_2ss1TN17GT	NGCCCAGTGCTCTGAATGTC	down	0.23675	-2.07856	0.267246	0.7635	0.180759	1.2038	1.0867	0	0	0.542276	0	1.5	2	0	0	0.5	0	low
996	bta-miR-2399-3p	TTCTAACAACTACAGAAAGTGT	down	-inf	-inf	0.268009	0.716138	0	1.60506	0.54335	0	0	0	0	2	1	0	0	0	0	low
997	PC-3p-142724_6	ACCCGAATGAACTTTTTGGCCTAA	down	-inf	-inf	0.268009	1.07421	0	2.4076	0.815025	0	0	0	0	3	1.5	0	0	0	0	low
998	PC-3p-215761_4	CTGGTCACTCTCCAGCCTCAT	down	0.190434	-2.39264	0.268693	2.04149	0.388769	0.802532	1.0867	4.23524	0	0	1.16631	1	2	4	0	0	1	low
999	chi-miR-1224_R-1	GTGAGGACTCGGGAGGTGGAG	up	4.14256	2.05052	0.269311	0.181117	0.750287	0	0.54335	0	0	1.08455	1.16631	0	1	0	0	1	1	low
1000	cgr-miR-1260_L-1R+2_2	TCCCACCGCTGCCACCAGA	up	1.67186	0.741456	0.270662	0.844278	1.41152	0.401266	0.54335	1.58822	1.40053	1.08455	1.74946	0.5	1	1.5	1.5	1	1.5	low
1001	cgr-miR-1260_L-1R+2_1	TCCCACCGCTGCCACCAAC	up	1.67186	0.741456	0.270662	0.844278	1.41152	0.401266	0.54335	1.58822	1.40053	1.08455	1.74946	0.5	1	1.5	1.5	1	1.5	low
1002	cgr-miR-1260_L-1R+2_3	TCCCACCGCTGCCACCATA	up	1.67186	0.741456	0.270662	0.844278	1.41152	0.401266	0.54335	1.58822	1.40053	1.08455	1.74946	0.5	1	1.5	1.5	1	1.5	low
1003	PC-3p-204268_4	TTTGTACCTTGTTTTATGCCC	down	-inf	-inf	0.270858	1.42298	0	3.21013	0	1.05881	0	0	0	4	0	1	0	0	0	low
1004	chi-miR-26b-3p	CCTGTTCTCCATTACTTGGCTC	down	0.902481	-0.148031	0.271368	207.284	187.07	206.251	207.016	208.586	208.213	190.881	162.117	257	381	197	223	176	139	middle
1005	PC-3p-28149_62	TGGTGCTCCCTGGAGCTGAGCA	down	0.750587	-0.413909	0.271548	19.5858	14.7009	15.2481	24.4508	19.0586	9.3369	18.4374	16.3283	19	45	18	10	17	14	middle
1006	PC-3p-160158_6	AAAACAGCTTAGAAAAATCA	down	-inf	-inf	0.272544	1.43964	0	0	3.2601	1.05881	0	0	0	0	6	1	0	0	0	low
1007	PC-5p-157951_6	AGTTCTAGGTCGCTGGTT	down	-inf	-inf	0.272544	1.43964	0	0	3.2601	1.05881	0	0	0	0	6	1	0	0	0	low
1008	ocu-miR-216b-3p_L-2R-1	CACTTACCCGTAGAGATTCT	up	6.1386	2.61791	0.272926	0.181117	1.1118	0	0.54335	0	0	2.1691	1.16631	0	1	0	0	2	1	low
1009	PC-3p-126740_7	CAGCTGCGGAGGTCCTGCGACT	up	1.88248	0.912633	0.273204	2.14648	4.0407	1.60506	2.71675	2.11762	6.53583	3.25366	2.33262	2	5	2	7	3	2	low
1010	bta-miR-2448-3p_R+1	GTGGTTGATTGGATCCGTGGGTT	down	0.216644	-2.2066	0.273691	1.79451	0.388769	3.21013	2.1734	0	0	0	1.16631	4	4	0	0	0	1	low
1011	PC-5p-88748_12	GACCAGGGCTGCTCGGTGGGCT	down	0.216644	-2.2066	0.273691	1.79451	0.388769	3.21013	2.1734	0	0	0	1.16631	4	4	0	0	0	1	low
1012	PC-3p-15416_140	GCGTCTCACTGAGCAGCCTGT	down	0.705561	-0.503158	0.274035	30.5877	21.5815	27.2861	36.9478	27.5291	22.4085	10.8455	31.4903	34	68	26	24	10	27	middle
1013	PC-3p-127689_7	CCCCGGCACTCGCCTCCTGCA	down	-inf	-inf	0.274101	2.40663	0	5.61773	0.54335	1.05881	0	0	0	7	1	1	0	0	0	low
1014	pal-miR-92b-5p_R+1	AGGGACGGGACGCGGTGCAGTGTT	up	1.29068	0.368131	0.27463	24.0905	31.0931	19.2608	23.3641	29.6467	36.4139	34.7057	22.1598	24	43	28	39	32	19	middle
1015	bta-miR-2285k_R+1	AAAACCGGAATGAACTTTTTGA	up	3.19237	1.67463	0.275065	1.25852	4.01766	0	2.71675	1.05881	7.46952	1.08455	3.49892	0	5	1	8	1	3	low
1016	pal-miR-9993b-3p_1ss1AC	CTCTCGCTGGGGCCTCCA	up	1.86224	0.897036	0.275361	2.9002	5.40086	2.00633	2.98843	3.70584	4.2016	3.25366	8.74731	2.5	5.5	3.5	4.5	3	7.5	low
1017	hsa-miR-4791_R+3	TGGATATGATGACTGAAAAAA	up	2.35632	1.23653	0.276182	1.34172	3.16151	3.21013	0.815025	0	3.73476	1.08455	4.66523	4	1.5	0	4	1	4	low
1018	PC-5p-68232_18	AAGCGTCCTGTGGCGAAACT	up	1.62437	0.699876	0.277398	2.85235	4.63326	1.60506	2.71675	4.23524	5.60214	5.96504	2.33262	2	5	4	6	5.5	2	low
1019	bta-mir-2285af-1-p3_1ss13AG	AAAAACTCAAACGAACTTTTGG	up	inf	inf	0.277598	0	1.52783	0	0	0	0	1.08455	3.49892	0	0	0	0	1	3	low
1020	mmu-miR-92a-3p_L-2R+2	TTGCACTTGTCCCGGCCTGAA	up	inf	inf	0.277598	0	1.52783	0	0	0	0	1.08455	3.49892	0	0	0	0	1	3	low
1021	cfa-miR-7_L+1R+1	CTGGAAGACTAGTGATTTTGTTGTT	up	1.14944	0.200927	0.278204	57.4499	66.0351	56.9798	60.3119	55.0582	56.9551	77.0032	64.1469	71	111	52	61	71	55	middle
1022	bta-miR-2284y_L+2R-1_1ss3AG	TGGAAAGTTCGTTCGGGTTTTT	up	1.80932	0.855447	0.278269	0.801565	1.45029	0.802532	0.54335	1.05881	0.93369	1.08455	2.33262	1	1	1	1	1	2	low
1023	oan-miR-218-3p_R+2_1ss12TC	AAACATGGTTCCGTCAAGCACC	down	0.306491	-1.70608	0.278378	4.55408	1.39578	8.82786	2.71675	2.11762	0.93369	3.25366	0	11	5	2	1	3	0	low
1024	PC-3p-91811_12	TGGTGAGCCTGGTGGGCGGC	up	inf	inf	0.278544	0	3.30816	0	0	0	0	7.59187	2.33262	0	0	0	0	7	2	low
1025	chi-miR-376c-3p	AACATAGAGGAAATTCCACGT	up	3.70964	1.89128	0.280252	0.886991	3.29041	0	0.54335	2.11762	6.53583	2.1691	1.16631	0	1	2	7	2	1	low
1026	PC-3p-106313_10	TTCTTCCACTTTCTTTCCCACC	up	1.97209	0.979725	0.280894	1.60313	3.16151	1.60506	1.0867	2.11762	3.73476	1.08455	4.66523	2	2	2	4	1	4	low
1027	cgr-mir-3535-p3_2	GATAGTCAAGTTCTGATCCA	up	3.96671	1.98794	0.281667	0.352937	1.4	0	0	1.05881	1.86738	0	2.33262	0	0	1	2	0	2	low
1028	cgr-mir-3535-p3_1	AGATAGTCAAGTTCTGATC	up	3.96671	1.98794	0.281667	0.352937	1.4	0	0	1.05881	1.86738	0	2.33262	0	0	1	2	0	2	low
1029	PC-3p-113364_9	GAAAACTTGAACCAACTTTTTGT	up	3.96671	1.98794	0.281667	0.176468	0.699999	0	0	0.529405	0.93369	0	1.16631	0	0	0.5	1	0	1	low
1030	PC-5p-21845_88	TAGTCTCCTGTTGTCACTGGTCT	up	1.5595	0.641083	0.281787	10.9526	17.0806	11.2355	17.3872	4.23524	12.138	22.7756	16.3283	14	32	4	13	21	14	middle
1031	PC-3p-64055_20	AACATCCTGAATGAACTTTTTGG	down	0.236012	-2.08307	0.282086	2.19113	0.517132	4.41393	1.63005	0.529405	0.466845	1.08455	0	5.5	3	0.5	0.5	1	0	low
1032	PC-3p-62870_20	TCTGTGGTTGTTTGGCTTTTT	up	1.47472	0.560439	0.283998	5.74286	8.4691	4.81519	9.23696	3.17643	8.40321	6.50731	10.4968	6	17	3	9	6	9	middle
1033	PC-3p-20613_95	AAAACCCGCATGAACTTTTTTGG	down	0.724464	-0.465014	0.284091	13.7296	9.94663	11.2355	11.9537	17.9998	9.3369	6.50731	13.9957	14	22	17	10	6	12	middle
1034	chi-miR-543-5p_L+2R-1	TGACCTGTGGTGCTTAAGGA	up	inf	inf	0.284547	0	1.60644	0	0	0	3.73476	1.08455	0	0	0	0	4	1	0	low
1035	bta-miR-11995	TTGTCCTACTTCTCAGCTGTCT	down	0.484041	-1.0468	0.284854	4.01809	1.94492	5.61773	3.2601	3.17643	4.66845	0	1.16631	7	6	3	5	0	1	low
1036	PC-3p-158710_6	AAAAAACCCGCATGAACTTTTTGGT	down	0.467743	-1.09621	0.284919	2.49012	1.16474	1.60506	1.63005	4.23524	1.86738	1.62683	0	2	3	4	2	1.5	0	low
1037	mmu-miR-1843b-3p_L+1_1ss3CT	TCTGATCGTTCCCCTCCATAC	up	3.17601	1.66722	0.285178	1.51674	4.81717	0.802532	1.63005	2.11762	1.86738	3.25366	9.33046	1	3	2	2	3	8	low
1038	PC-3p-344385_3	CAGTCTCCCTGTTCGGGCGCCA	down	0.280003	-1.83649	0.285698	2.67957	0.750287	0	3.80345	4.23524	0	1.08455	1.16631	0	7	4	0	1	1	low
1039	PC-3p-174342_5	TAAAGAATCTGCCTGCCGCTAC	up	inf	inf	0.285795	0	1.39578	0	0	0	0.93369	3.25366	0	0	0	0	1	3	0	low
1040	hsa-miR-4448_1ss6CG	GGCTCGTTGGTCTAGGGGTA	down	0.710743	-0.492599	0.287173	2.40469	1.70912	2.4076	1.63005	3.17643	2.33422	1.62683	1.16631	3	3	3	2.5	1.5	1	low
1041	chi-mir-218-p3	GGTGGAACGATGGAAACGGAAC	up	6.45777	2.69104	0.287223	0.352937	2.27918	0	0	1.05881	4.66845	2.1691	0	0	0	1	5	2	0	low
1042	pal-miR-9226-5p_L-3_1ss15GA	AGTCCCTGTTCAGGCGCCA	up	1.89785	0.924368	0.287848	2.27927	4.32571	0.401266	3.2601	3.17643	3.26791	2.71138	6.99785	0.5	6	3	3.5	2.5	6	low
1043	pal-mir-9226-p3_1ss12GA	AGTCCCTGTTCAGGCGCCA	up	1.89785	0.924368	0.287848	2.27927	4.32571	0.401266	3.2601	3.17643	3.26791	2.71138	6.99785	0.5	6	3	3.5	2.5	6	low
1044	pal-miR-32-3p_L+1	CAATTTAGTGTGTGTGATATT	down	0.907326	-0.140308	0.288401	69.9954	63.5087	68.2152	78.2424	63.5287	57.8888	66.1577	66.4795	85	144	60	62	61	57	middle
1045	mdo-miR-106-5p_R+2_1ss1AT	TAAAGTGCTTATAGTGCAGGTAGGT	up	3.71444	1.89314	0.289528	0.181117	0.672747	0	0.54335	0	0.93369	1.08455	0	0	1	0	1	1	0	low
1046	hsa-miR-4516_L+1	GGGGAGAAGGGTCGGGGC	up	3.71444	1.89314	0.289528	0.181117	0.672747	0	0.54335	0	0.93369	1.08455	0	0	1	0	1	1	0	low
1047	PC-5p-1729053_1	TTGCATCTGGATCATATAGGGTTC	up	3.71444	1.89314	0.289528	0.181117	0.672747	0	0.54335	0	0.93369	1.08455	0	0	1	0	1	1	0	low
1048	PC-5p-1737540_1	CCGGAGGTGGGTGTGAGGAGGCCT	up	3.71444	1.89314	0.289528	0.181117	0.672747	0	0.54335	0	0.93369	1.08455	0	0	1	0	1	1	0	low
1049	cgr-miR-1260_L+1_2	TATCCCACCGCTGCCACCA	up	1.7442	0.802565	0.29019	7.03103	12.2635	4.01266	5.4335	11.6469	8.87005	8.67642	19.2441	5	10	11	9.5	8	16.5	middle
1050	PC-5p-55631_24	AAAAGTTCATTTGAGTTTTTCAGT	down	0.656388	-0.60738	0.290419	1.91335	1.2559	2.00633	1.0867	2.64703	0.93369	1.08455	1.74946	2.5	2	2.5	1	1	1.5	low
1051	PC-3p-25122_73	TCAAACTCGTGTCTGATTCGTT	down	0.855835	-0.224596	0.291896	19.1498	16.3891	18.057	18.7456	20.6468	13.0717	16.2683	19.8272	22.5	34.5	19.5	14	15	17	middle
1052	PC-3p-640361_2	GAACCACCACAGATCTTCTCT	up	4.93816	2.30397	0.292047	0.362234	1.78877	0	1.0867	0	1.86738	0	3.49892	0	2	0	2	0	3	low
1053	ssc-miR-7134-3p_L+1	GATGCGGAACCTGCGGATACGG	up	1.08247	0.114321	0.292199	162.438	175.834	145.258	167.352	174.704	166.197	173.528	187.776	181	308	165	178	160	161	middle
1054	chi-miR-487a-3p	AATCATACAGGGACATCCAGTT	up	inf	inf	0.292552	0	1.83484	0	0	0	0	4.33821	1.16631	0	0	0	0	4	1	low
1055	mmu-mir-6236-p3_1ss1GA	AAAAATGGATGGCGCTGGAGC	up	1.28651	0.363464	0.292926	1.74105	2.23988	1.2038	1.90173	2.11762	2.80107	2.1691	1.74946	1.5	3.5	2	3	2	1.5	low
1056	bta-miR-2285n_L-1R+2_1ss21GT	AAAACCCGAATGAACTTTTTGGA	up	6.68084	2.74003	0.293104	0.267511	1.7872	0.802532	0	0	3.73476	1.62683	0	1	0	0	4	1.5	0	low
1057	bta-miR-378_R+1_1ss12AG	ACTGGACTTGGGGTCAGAAGGCT	up	inf	inf	0.293312	0	1.47754	0	0	0	0.93369	0	3.49892	0	0	0	1	0	3	low
1058	PC-5p-205772_4	CCACCGCCGTCCCCTCCCCAGCC	down	0.192904	-2.37405	0.293385	1.61339	0.31123	3.21013	1.63005	0	0.93369	0	0	4	3	0	1	0	0	low
1059	oan-miR-145-5p_R+1_1ss19TA	GTCCAGTTTTCCCAGGAAAA	up	7.30169	2.86823	0.293461	0.181117	1.32246	0	0.54335	0	2.80107	0	1.16631	0	1	0	3	0	1	low
1060	PC-5p-102572_10	TCCCTCCGCAGCTAGCTTCT	up	7.30169	2.86823	0.293461	0.181117	1.32246	0	0.54335	0	2.80107	0	1.16631	0	1	0	3	0	1	low
1061	ocu-miR-138-2-3p_R+2	GCTATTTCACGACACCAGGGTTT	down	-inf	-inf	0.294455	1.69049	0	4.01266	0	1.05881	0	0	0	5	0	1	0	0	0	low
1062	hsa-miR-4791_R+2	TGGATATGATGACTGAAAAA	up	1.89085	0.919038	0.294769	1.1638	2.20057	0.802532	1.63005	1.05881	0.93369	2.1691	3.49892	1	3	1	1	2	3	low
1063	PC-3p-32373_51	AAAAACCTGAGCAAACTTTTGG	down	0.759102	-0.397634	0.294838	21.3739	16.225	23.2734	23.9074	16.941	10.7374	22.7756	15.162	29	44	16	11.5	21	13	middle
1064	PC-5p-64793_20	AATGTCCGCGGGTTCCCTATCC	up	1.57919	0.659185	0.295468	8.98534	14.1896	6.42026	16.3005	4.23524	16.8064	14.0992	11.6631	8	30	4	18	13	10	middle
1065	PC-3p-14594_150	CAGAGTGAGATCCTGGGT	down	0.58935	-0.762804	0.295864	17.6604	10.4081	14.4456	16.3005	22.235	6.53583	20.6065	4.08208	18	30	21	7	19	3.5	middle
1066	chi-miR-3432-5p	TGCGGGATCTTTAGTTGTGGCG	up	1.06612	0.0923669	0.296641	6766.58	7213.97	6280.62	6701.68	7317.44	7087.64	6932.46	7621.82	7826	12334	6911	7591	6392	6535	middle
1067	bta-mir-2285f-2-p5_1ss13AG	GAAAATTTGTTCGGGTTTTTCT	down	-inf	-inf	0.297274	0.886991	0	0	0.54335	2.11762	0	0	0	0	1	2	0	0	0	low
1068	PC-5p-307387_3	TGGGCGGCCCTCACTGTCCTGGCT	down	-inf	-inf	0.297274	0.886991	0	0	0.54335	2.11762	0	0	0	0	1	2	0	0	0	low
1069	PC-5p-96362_11	TCAGACTCGCAACAAAGAATGC	up	2.39385	1.25933	0.298066	0.724467	1.73426	0	2.1734	0	1.86738	2.1691	1.16631	0	4	0	2	2	1	low
1070	PC-5p-217159_4	CGGTCCTGACTGAAGACCTGCAGTT	down	0.391091	-1.35442	0.298122	3.57972	1.4	6.42026	3.2601	1.05881	1.86738	0	2.33262	8	6	1	2	0	2	low
1071	PC-5p-54527_25	GCGACTCCATGGACTGTCGGCT	down	0.18919	-2.40209	0.298201	5.75488	1.08877	5.61773	0	11.6469	0.93369	0	2.33262	7	0	11	1	0	2	middle
1072	PC-3p-84306_13	TGAGGTAGAGATTGTATAGTT	up	1.84764	0.885687	0.298355	1.1638	2.15028	0.802532	1.63005	1.05881	1.86738	1.08455	3.49892	1	3	1	2	1	3	low
1073	PC-3p-327909_3	TTGGTTGCTTTTATTTATAGGT	down	-inf	-inf	0.298814	1.32632	0	0.802532	0	3.17643	0	0	0	1	0	3	0	0	0	low
1074	bta-mir-2285ah-p3_1ss23GT	TCGTGCCCACGCTATCCTCCAGT	up	14.1693	3.8247	0.299207	0.181117	2.56631	0	0.54335	0	1.86738	0	5.83154	0	1	0	2	0	5	low
1075	bta-miR-2295_1ss8GC	TCGGGGTCGGAGGAAGGTTCT	down	0.824315	-0.278732	0.299647	86.415	71.2332	91.0874	74.9823	93.1754	56.4882	65.0731	92.1383	113.5	138	88	60.5	60	79	middle
1076	PC-3p-34221_48	TCACGGCCTCTCTGCCCCCAGT	up	1.50463	0.589413	0.299791	7.31616	11.0082	3.21013	8.15025	10.5881	10.2706	7.59187	15.162	4	15	10	11	7	13	middle
1077	bta-mir-2285ba-1-p5_1ss19CT	AAAAGTTTGTTCAGGTTTTTGT	up	inf	inf	0.299928	0	0.388984	0	0	0	0.93369	0	0.233262	0	0	0	1	0	0.2	low
1078	hsa-mir-320d-2-p5	AAAGCTGGGTTGAGAGGA	up	1.86256	0.897289	0.300102	0.944616	1.75941	1.2038	1.63005	0	1.40053	2.71138	1.16631	1.5	3	0	1.5	2.5	1	low
1079	hsa-miR-320d_L-1	AAAGCTGGGTTGAGAGGA	up	1.86256	0.897289	0.300102	0.944616	1.75941	1.2038	1.63005	0	1.40053	2.71138	1.16631	1.5	3	0	1.5	2.5	1	low
1080	PC-5p-244006_4	TGGCCCGTCATGTGAACCCCGA	down	0.288611	-1.7928	0.300702	1.07837	0.31123	1.60506	1.63005	0	0.93369	0	0	2	3	0	1	0	0	low
1081	cfa-miR-29c_L+1	ATAGCACCATTTGAAATCGGTTA	up	1.25461	0.327235	0.30188	16.1828	20.303	16.8532	17.9306	13.7645	26.1433	18.4374	16.3283	21	33	13	28	17	14	middle
1082	bta-miR-2285ce_L-1R-1_1ss11AG	AAAACCTGAGTGAACTTTTTG	up	4.65642	2.21922	0.302002	0.328416	1.52924	0.401266	0.407513	0.176468	3.26791	0.542276	0.777538	0.5	0.75	0.166667	3.5	0.5	0.666667	low
1083	chi-miR-27a-3p_R+1	TTCACAGTGGCTAAGTTCCGC	down	0.913516	-0.130498	0.3025	196550	179551	212116	199279	178254	200227	166662	171765	264308	366760	168353	214447	153668	147272	high
1084	ocu-miR-760-5p_L-1	CCCCTCAGTCCACCAGAGCCCGGA	up	1.39763	0.482987	0.302989	12.2482	17.1185	7.22279	15.7572	13.7645	23.3422	15.1837	12.8294	9	29	13	25	14	11	middle
1085	PC-5p-248036_3	TGTATTAACAGTGGTAGGTTCTTTTA	up	4.10016	2.03568	0.303018	0.54335	2.22782	0	1.63005	0	0.93369	1.08455	4.66523	0	3	0	1	1	4	low
1086	chi-miR-877-3p_1ss22GT	TCCTCTTCTCCCTCCTCCCAGT	up	1.17468	0.232264	0.303101	56.3522	66.1956	57.7823	65.7454	45.5289	75.6289	55.3122	67.6458	72	121	43	81	51	58	middle
1087	PC-3p-113806_9	ACCCCTGTTCCTCTCTCTCCTAGT	down	0.407295	-1.29586	0.30329	2.67317	1.08877	4.81519	1.0867	2.11762	0.93369	0	2.33262	6	2	2	1	0	2	low
1088	chi-miR-3432-3p	CAGCAACTAAAGATCCCTCAGG	up	1.06569	0.0917819	0.303583	401.409	427.776	387.623	381.432	435.171	412.691	456.597	414.039	483	702	411	442	421	355	middle
1089	PC-3p-160398_5	GAAACATGAATGAACTTTTGGGA	up	2.3186	1.21325	0.304315	1.1545	2.67683	0.802532	0.54335	2.11762	1.40053	4.88049	1.74946	1	1	2	1.5	4.5	1.5	low
1090	PC-5p-43151_35	TGCAGCATGTGGGGTTCTAGCT	down	0.590825	-0.759197	0.304508	8.6268	5.09693	8.82786	4.3468	12.7057	1.86738	7.59187	5.83154	11	8	12	2	7	5	middle
1091	cfa-miR-9_L+1	ATCTTTGGTTATCTAGCTGTATGA	up	1.55598	0.63782	0.30463	5.42373	8.4392	3.21013	3.53178	9.5293	5.60214	9.2187	10.4968	4	6.5	9	6	8.5	9	middle
1092	rno-mir-3549-p5	TGGGACTTTGTAGGCCAGTTGA	up	2.28076	1.18951	0.305697	1.0774	2.4573	0	2.1734	1.05881	1.86738	4.33821	1.16631	0	4	1	2	4	1	low
1093	bta-mir-2285n-6-p3_2ss1AN18GT	NACCCGAATGAACTTTTTGGCC	up	5.71049	2.51361	0.305839	0.0905584	0.517132	0	0.271675	0	0.466845	1.08455	0	0	0.5	0	0.5	1	0	low
1094	bta-miR-2285ca_L-4_1ss9TC	GACCCGAATGAACTTTTTG	down	0.0405112	-4.62553	0.3064	0.424947	0.0172151	1.00317	0.271675	0	0	0.0516454	0	1.25	0.5	0	0	0.047619	0	low
1095	hsa-miR-3065-5p	TCAACAAAATCACTGATGCTGGA	down	0.594967	-0.749119	0.306565	16.452	9.78841	16.8532	8.15025	24.3527	14.939	9.76097	4.66523	21	15	23	16	9	4	middle
1096	PC-3p-226033_4	CTGGAGGACATGGTGATA	up	inf	inf	0.306912	0	1.91659	0	0	0	0	1.08455	4.66523	0	0	0	0	1	4	low
1097	PC-5p-307555_3	AGGAGAAAGGATGAAAGCC	up	inf	inf	0.306912	0	1.91659	0	0	0	0	1.08455	4.66523	0	0	0	0	1	4	low
1098	PC-5p-165561_5	ACCAGGGAAGCCCTGAATTGG	up	inf	inf	0.306978	0	1.91767	0	0	0	4.66845	1.08455	0	0	0	0	5	1	0	low
1099	PC-5p-196314_4	TGTCGAGGCTAGAGTCACGCTTGGA	up	inf	inf	0.306978	0	1.91767	0	0	0	4.66845	1.08455	0	0	0	0	5	1	0	low
1100	hsa-miR-4454_L-2	ATCCGAGTCACGGCACCA	down	0.871345	-0.198683	0.307309	151.725	132.205	163.315	150.508	141.351	150.791	104.117	141.706	203.5	277	133.5	161.5	96	121.5	middle
1101	mml-miR-1260b_L-1R+1_1ss9AG	TCCCACCGCTGCCACCAT	up	1.47284	0.558601	0.307363	7.54561	11.1135	4.41393	8.6936	9.5293	11.6711	6.50731	15.162	5.5	16	9	12.5	6	13	middle
1102	cgr-miR-1260_L+2_1	AAATCCCACCGCTGCCACCA	down	0.854825	-0.226299	0.307781	42.9088	36.6795	40.1266	38.3062	50.2935	43.8834	35.248	30.9072	50	70.5	47.5	47	32.5	26.5	middle
1103	cgr-miR-1260_L+2_3	CAATCCCACCGCTGCCACCA	down	0.854825	-0.226299	0.307781	42.9088	36.6795	40.1266	38.3062	50.2935	43.8834	35.248	30.9072	50	70.5	47.5	47	32.5	26.5	middle
1104	cgr-miR-1260_L+2_2	AGATCCCACCGCTGCCACCA	down	0.854825	-0.226299	0.307781	42.9088	36.6795	40.1266	38.3062	50.2935	43.8834	35.248	30.9072	50	70.5	47.5	47	32.5	26.5	middle
1105	chi-miR-425-5p_L-1R+2	ATGACACGATCACTCCCGTTGAGT	down	0.918152	-0.123196	0.308187	968.434	889.169	1029.65	1009.54	866.107	934.623	931.631	801.253	1283	1858	818	1001	859	687	middle
1106	PC-3p-265973_3	CTGGCTGACCCTCTCTCCTCCT	down	0.225644	-2.14788	0.309105	1.60216	0.361517	0	1.63005	3.17643	0	1.08455	0	0	3	3	0	1	0	low
1107	PC-3p-328800_3	CTCAGTCTTGCCCCACTCTGCGA	down	-inf	-inf	0.309713	0.983649	0	2.4076	0.54335	0	0	0	0	3	1	0	0	0	0	low
1108	chi-miR-24-5p_R+3	GTGCCTACTGAGCTGATATCAGT	down	0.85344	-0.228639	0.310061	1236.99	1055.7	1433.32	1181.79	1095.87	1284.76	991.281	891.059	1786	2175	1035	1376	914	764	middle
1109	cpo-miR-1388-5p_R+2	AGGACTGTCCAACCTGAGAATGTA	up	3.78014	1.91844	0.310125	0.133755	0.505614	0.401266	0	0	0.93369	0	0.583154	0.5	0	0	1	0	0.5	low
1110	oan-miR-155-5p_L+2	AGTTAATGCTAATCGTGATAGGGGT	up	1.46486	0.550767	0.310882	3.48307	5.10222	4.01266	3.2601	3.17643	7.46952	4.33821	3.49892	5	6	3	8	4	3	low
1111	PC-3p-38156_41	AAACTCGAGCAAACTTTTTGGC	up	1.77726	0.829652	0.310912	5.36077	9.52747	10.4329	3.53178	2.11762	13.0717	10.8455	4.66523	13	6.5	2	14	10	4	middle
1112	PC-3p-613116_2	ATTCTGTTGGATCTCTCTCTCT	up	6.01142	2.5877	0.311094	0.181117	1.08877	0	0.54335	0	0.93369	0	2.33262	0	1	0	1	0	2	low
1113	hsa-mir-4443-p5_1ss1GC	CGGTTGGAGGCGTGGGTT	down	0.410293	-1.28527	0.3128	13.1251	5.38512	9.63039	24.4508	5.29405	3.73476	5.42276	6.99785	12	45	5	4	5	6	middle
1114	cja-miR-589_R-1	TGAGAACCACGTCTGCTCTGA	up	3.12062	1.64183	0.312838	0.448628	1.4	0.802532	0.54335	0	1.86738	0	2.33262	1	1	0	2	0	2	low
1115	ocu-miR-487a-5p_1ss5CT	GTGGTTATCCCTGCTGTGTTCG	up	inf	inf	0.314096	0	0.87865	0	0	0	0.466845	2.1691	0	0	0	0	0.5	2	0	low
1116	PC-3p-341961_3	AGCTCCGATTCCCGCTCTGCCT	up	inf	inf	0.314096	0	1.7573	0	0	0	0.93369	4.33821	0	0	0	0	1	4	0	low
1117	cfa-mir-374a-p3	CTTACCAGGTTGTATTGTAATT	up	1.68563	0.753289	0.314611	0.629744	1.06152	0.802532	1.0867	0	0.93369	1.08455	1.16631	1	2	0	1	1	1	low
1118	ppy-mir-4484-p3	AAAGGCGGGAGAAGCCCCGGC	up	1.32634	0.407453	0.315407	5.46605	7.24986	4.01266	8.15025	4.23524	6.53583	7.04959	8.16415	5	15	4	7	6.5	7	low
1119	chi-miR-154b-5p_R+1	AGAGGTCTTCCATGGTGCATTCG	up	19.4576	4.28226	0.31545	0.181117	3.5241	0	0.54335	0	8.40321	2.1691	0	0	1	0	9	2	0	low
1120	PC-5p-212750_4	AGATAGTTTGTGTGGGTTTTTC	down	0.458706	-1.12436	0.315694	1.52603	0.699999	0.802532	2.71675	1.05881	0.93369	0	1.16631	1	5	1	1	0	1	low
1121	ocu-miR-541-5p	AAAGGATTCTGCTGTCGGTCCCACT	up	4.9912	2.31939	0.316	0.716138	3.57439	1.60506	0.54335	0	7.46952	3.25366	0	2	1	0	8	3	0	low
1122	PC-3p-43748_34	AAAAACCCGAAGGAACCTTTTGA	down	0.717869	-0.478207	0.316084	2.23704	1.6059	1.60506	2.98843	2.11762	1.40053	1.08455	2.33262	2	5.5	2	1.5	1	2	low
1123	chi-miR-182_R+3	TTTGGCAATGGTAGAACTCACACT	up	1.35005	0.433008	0.316299	42.9197	57.9435	46.5469	47.2715	34.9408	80.2973	43.3821	50.1512	58	87	33	86	40	43	middle
1124	ocu-miR-452-3p	TCAGTCTCATCTGCAAAGAAGT	down	0.919971	-0.12034	0.316423	949.585	873.591	1040.88	905.765	902.107	931.822	911.024	777.927	1297	1667	852	998	840	667	middle
1125	mmu-miR-3968_L-1_1ss14AT	GAATCCCACTCCTGACACCA	up	1.24031	0.3107	0.316906	2.27607	2.82303	2.80886	1.90173	2.11762	2.80107	2.1691	3.49892	3.5	3.5	2	3	2	3	low
1126	bta-mir-12005-2-p5	CTCCCCTTAAGGACTTCATA	down	0.565669	-0.82197	0.318339	1.51257	0.855614	1.60506	0.815025	2.11762	1.40053	0	1.16631	2	1.5	2	1.5	0	1	low
1127	bta-miR-2285ba	AAACCCTGAACGAACTTTTTGG	down	0.240964	-2.05311	0.319242	1.61339	0.388769	3.21013	1.63005	0	0	0	1.16631	4	3	0	0	0	1	low
1128	pal-miR-9993b-3p_1ss15TC	ATCTCGCTGGGGCCCCCA	up	3.73508	1.90114	0.319464	0.443979	1.6583	0.802532	0	0.529405	0.93369	0.542276	3.49892	1	0	0.5	1	0.5	3	low
1129	bta-mir-2285n-3-p3_1ss19GT	AAACCCGAATGAACTTTTTGGA	up	1.32663	0.407764	0.320127	47.9623	63.6282	56.9798	44.5547	42.3524	51.3529	52.0585	87.4731	71	82	40	55	48	75	middle
1130	eca-miR-486-5p	TCCTGTACTGAGCTGCCCCGAG	down	0.817475	-0.290754	0.320427	90.2231	73.7551	93.0937	70.6355	106.94	67.2256	60.7349	93.3046	116	130	101	72	56	80	middle
1131	PC-3p-82646_14	AAGAACCCGAGCGAACTTTTGG	up	2.3604	1.23903	0.320661	1.96536	4.63905	1.60506	2.1734	2.11762	4.66845	1.08455	8.16415	2	4	2	5	1	7	low
1132	PC-5p-108436_9	GATCTGGATAAGGCACTGGC	down	0.243921	-2.03551	0.321623	1.59383	0.388769	1.60506	0	3.17643	0	0	1.16631	2	0	3	0	0	1	low
1133	bta-miR-2285cx_L+1_1ss4CA	AAAAACCCAAATGAACTTTTTGA	up	2.32725	1.21863	0.32169	2.60592	6.06465	1.73882	3.07899	2.99996	6.38021	1.31696	10.4968	2.16667	5.66667	2.83333	6.83333	1.21429	9	middle
1134	ocu-miR-342-3p_R-2	TCTCACACAGAAATCGCACCCT	up	8.43558	3.07649	0.32178	0.181117	1.52783	0	0.54335	0	0	1.08455	3.49892	0	1	0	0	1	3	low
1135	PC-5p-197625_4	TTGTACTACAAAGACTTGTCTT	up	8.43558	3.07649	0.32178	0.181117	1.52783	0	0.54335	0	0	1.08455	3.49892	0	1	0	0	1	3	low
1136	PC-5p-208808_4	CGGCTCCGGGTTCTGGGCTCC	up	3.00078	1.58534	0.321992	0.715171	2.14607	0	1.0867	1.05881	0.93369	4.33821	1.16631	0	2	1	1	4	1	low
1137	chi-miR-155-5p	TTAATGCTAATCGTGATAGGGGT	down	0.925313	-0.111987	0.322694	18165.7	16809	19589.8	17698.5	17208.9	16856.8	18423.3	15146.8	24410	32573	16253	18054	16987	12987	high
1138	bta-mir-677-p3	TTTCGTTCTTCTGAGTTTGCTGA	up	3.67827	1.87903	0.32291	0.802532	2.95193	2.4076	0	0	5.60214	3.25366	0	3	0	0	6	3	0	low
1139	cfa-miR-302a_L-3R+2	TAAACGTGGATGTACTTGCTTT	up	1.14539	0.195834	0.325165	87.5195	100.244	91.4887	85.306	85.7637	81.231	105.202	114.298	114	157	81	87	97	98	middle
1140	PC-3p-280606_3	GTGAGCGAGCTCGGCCTTC	down	-inf	-inf	0.325255	1.67926	0	0.802532	0	4.23524	0	0	0	1	0	4	0	0	0	low
1141	PC-3p-65360_19	TCTGAACAAACTTTTTGGCCACC	up	2.0271	1.01941	0.325581	1.24506	2.52386	0.802532	0.815025	2.11762	3.73476	3.25366	0.583154	1	1.5	2	4	3	0.5	low
1142	PC-3p-137687_7	TTGACTAAGGCACAAGGGAAG	down	0.43795	-1.19116	0.325814	2.309	1.01123	1.60506	1.0867	4.23524	1.86738	0	1.16631	2	2	4	2	0	1	low
1143	PC-5p-69146_18	CTAGTGGCTGCCATATTGCAC	down	0.401981	-1.3148	0.326113	3.73295	1.50057	6.42026	0.54335	4.23524	0	2.1691	2.33262	8	1	4	0	2	2	low
1144	PC-3p-81539_14	TTTCGGACTGACTGCTTTCACT	up	3.42622	1.77662	0.326393	0.982681	3.36688	0.802532	1.0867	1.05881	0.93369	2.1691	6.99785	1	2	1	1	2	6	low
1145	bta-mir-2285cp-p3_1ss17TC	AAAACCTGAACAAACTCT	up	inf	inf	0.326817	0	1.72902	0	0	0	0	0.813414	4.37365	0	0	0	0	0.75	3.75	low
1146	bta-mir-2284aa-3-p3_1ss6CT	CCGAATGAACTTTTTGGT	down	0.311209	-1.68405	0.327108	0.624612	0.194385	0	0.815025	1.05881	0	0	0.583154	0	1.5	1	0	0	0.5	low
1147	bta-mir-7863-p3	TCCCTCAGGCAACAGTCCAAA	down	0.67898	-0.558558	0.328251	5.53289	3.75672	3.21013	5.97685	7.41168	5.60214	2.1691	3.49892	4	11	7	6	2	3	low
1148	PC-5p-64302_20	TTGGAAATGCAGATTCATGGGCT	up	1.51767	0.601858	0.329266	3.75058	5.69214	4.81519	3.2601	3.17643	3.73476	8.67642	4.66523	6	6	3	4	8	4	low
1149	PC-3p-112289_9	AAACCCGAATGAACTTTTTGGTA	up	3.56084	1.83222	0.329347	0.624612	2.22414	0	0.815025	1.05881	2.33422	4.33821	0	0	1.5	1	2.5	4	0	low
1150	chi-miR-1	TGGAATGTAAAGAAGTATGTAT	up	1.16166	0.216186	0.329503	3055.41	3549.34	3269.52	2977.56	2919.14	2889.77	3528.05	4230.2	4074	5480	2757	3095	3253	3627	middle
1151	PC-3p-66925_19	TGACGATGATGAGCCCTGAGGA	up	2.05099	1.03632	0.331674	3.31028	6.78934	2.4076	4.3468	3.17643	6.53583	2.1691	11.6631	3	8	3	7	2	10	middle
1152	PC-3p-296179_3	CTGCTCTGGGCCCAGGAGTGCT	down	0.281112	-1.83079	0.33175	2.21428	0.62246	2.4076	0	4.23524	1.86738	0	0	3	0	4	2	0	0	low
1153	bta-miR-2285j_R-1_1ss1AG	GAAAACCAGAACGAACTTTTT	down	0.320733	-1.64056	0.332056	1.21213	0.388769	2.00633	1.63005	0	0	0	1.16631	2.5	3	0	0	0	1	low
1154	bta-mir-2284z-2-p3_1ss22GC	AAAAACCCAGATGAACTTTTTC	down	0.488897	-1.0324	0.332281	1.43179	0.699999	2.4076	1.35838	0.529405	0.93369	0	1.16631	3	2.5	0.5	1	0	1	low
1155	cfa-mir-29b-1-p3	ATTTAAATAGTGATTGTC	up	1.34303	0.425494	0.332729	111.18	149.318	85.871	140.728	106.94	116.711	123.639	207.603	107	259	101	125	114	178	middle
1156	ocu-let-7f-2-3p_2ss1CN22CT	NTATACAGTCTACTGTCTTTCT	up	1.49241	0.577648	0.332981	5.34441	7.97607	6.42026	3.2601	6.35287	11.6711	7.59187	4.66523	8	6	6	12.5	7	4	middle
1157	PC-5p-166090_5	TTCGGGGGCCCCCTCCAGACCCA	up	inf	inf	0.333056	0	2.11882	0	0	0	0.93369	5.42276	0	0	0	0	1	5	0	low
1158	hsa-miR-1260a_L+2_1ss11TG	TCATCCCACCGCTGCCACCA	down	0.786058	-0.347292	0.333126	6.80216	5.34689	5.61773	8.96528	5.82346	6.53583	5.42276	4.08208	7	16.5	5.5	7	5	3.5	low
1159	PC-5p-226141_4	GAGCAGGCTGTGCTGCCCACAGGC	down	-inf	-inf	0.33357	1.23993	0	0	0.54335	3.17643	0	0	0	0	1	3	0	0	0	low
1160	PC-3p-146340_6	TTGCCTTCTGCCTTTCTCTCAGT	down	0.1997	-2.3241	0.334184	1.94677	0.388769	1.60506	0	4.23524	0	0	1.16631	2	0	4	0	0	1	low
1161	chi-miR-491-3p	CTTATGCAAGATTCCCTTCTAC	down	0.778825	-0.360629	0.334376	53.2997	41.5112	40.1266	66.8321	52.9405	35.4802	56.3967	32.6566	50	123	50	38	52	28	middle
1162	PC-3p-211338_4	CGTCCTCTTGTCCCTCCCAGA	down	-inf	-inf	0.334394	1.25116	0	3.21013	0.54335	0	0	0	0	4	1	0	0	0	0	low
1163	ssc-miR-664-5p_R-1_1ss14GA	CAGGCTAGGAGAAATGATTGGA	up	1.15907	0.212969	0.334675	211.246	244.849	210.263	204.3	219.174	197.942	246.193	290.411	262	376	207	212	227	249	middle
1164	bta-mir-11996-p3	TTGGCAGAGAGCTCTTAGT	up	4.8417	2.27551	0.334969	0.267511	1.29521	0.802532	0	0	2.80107	1.08455	0	1	0	0	3	1	0	low
1165	PC-3p-143332_6	CGGCGTCTCGGAACCCCTCATC	down	0.195957	-2.35139	0.335603	1.98396	0.388769	1.60506	4.3468	0	0	0	1.16631	2	8	0	0	0	1	low
1166	PC-3p-141988_6	TGGCTGAAGGACCCTGGACTGT	down	-inf	-inf	0.336398	2.49302	0	6.42026	0	1.05881	0	0	0	8	0	1	0	0	0	low
1167	bta-miR-2285cv_L-1R-1	AAAATCCAAATGAACTTTTT	up	2.68309	1.4239	0.337496	0.71023	1.90561	0.401266	1.37649	0.352937	2.80107	0	2.91577	0.5	2.53333	0.333333	3	0	2.5	low
1168	PC-3p-150352_6	CCTCAGCCACGCCCCTCACACC	down	0.439701	-1.18541	0.338496	4.7044	2.06853	4.01266	1.63005	8.47049	1.86738	4.33821	0	5	3	8	2	4	0	middle
1169	oan-miR-1386_L+1_1	ACTCCTGGCTGGCTCGCCA	down	0.702335	-0.50977	0.339136	12.7418	8.94903	9.63039	10.5953	17.9998	7.46952	5.96504	13.4125	12	19.5	17	8	5.5	11.5	middle
1170	oan-miR-1386_L+1_2	CCTCCTGGCTGGCTCGCCA	down	0.702335	-0.50977	0.339136	12.7418	8.94903	9.63039	10.5953	17.9998	7.46952	5.96504	13.4125	12	19.5	17	8	5.5	11.5	middle
1171	oan-miR-1386_L+1_3	TCTCCTGGCTGGCTCGCCA	down	0.702335	-0.50977	0.339136	12.7418	8.94903	9.63039	10.5953	17.9998	7.46952	5.96504	13.4125	12	19.5	17	8	5.5	11.5	middle
1172	oga-miR-28b_R+2	TCGAGGAGCTCACAGTCTAGTTA	up	1.44295	0.529024	0.339243	10.0806	14.5458	16.8532	5.97685	7.41168	11.2043	18.4374	13.9957	21	11	7	12	17	12	middle
1173	ocu-miR-29b-5p	GCTGGTTTCATATGGTGGTTTAGA	down	0.867224	-0.205523	0.339396	107.01	92.8015	117.972	93.9996	109.058	94.3026	110.624	73.4774	147	173	103	101	102	63	middle
1174	bta-miR-194b-3p_L+1R-2	CACATGGAGTTGCTGTTACAAT	down	0.863648	-0.211485	0.33954	72.0787	62.2506	71.0241	67.9188	77.2932	57.8888	77.5455	51.3175	88.5	125	73	62	71.5	44	middle
1175	cgr-miR-300_R-4	TATGCAAGGGCAAGCTCT	down	0.217768	-2.19913	0.339747	4.28753	0.93369	9.63039	2.1734	1.05881	2.80107	0	0	12	4	1	3	0	0	low
1176	bta-mir-194b-p5	AGTAACAGCATCTCCACTGGA	down	0.77599	-0.36589	0.34025	10.5439	8.18198	11.2355	10.867	9.5293	11.2043	8.67642	4.66523	14	20	9	12	8	4	middle
1177	chi-miR-200c	TAATACTGCCGGGTAATGATGGA	up	1.19866	0.261419	0.34204	212.562	254.788	218.69	205.115	213.88	311.852	193.593	258.92	272.5	377.5	202	334	178.5	222	middle
1178	PC-3p-176152_5	TGGCTCCCGCCTTGACCCTGCA	down	0.424377	-1.23658	0.343028	2.50135	1.06152	4.81519	1.63005	1.05881	0.93369	1.08455	1.16631	6	3	1	1	1	1	low
1179	efu-miR-9226_L-1R-1	CAAGTCCCTGTTCGGGCGCC	down	0.421076	-1.24785	0.344124	4.40114	1.85322	1.60506	8.42193	3.17643	3.26791	0.542276	1.74946	2	15.5	3	3.5	0.5	1.5	low
1180	bta-mir-2424-p5	CCTGTGCTGTGGCCACTGAGA	down	0.580914	-0.783604	0.345128	3.83503	2.22782	2.4076	3.80345	5.29405	0.93369	1.08455	4.66523	3	7	5	1	1	4	low
1181	chi-miR-17-5p_R-1	CAAAGTGCTTACAGTGCAGGTAG	up	1.08519	0.117943	0.345405	4753.66	5158.61	4952.03	4678.43	4630.53	5161.75	5729.33	4584.76	6170.5	8610.33	4373.33	5528.33	5282.67	3931	middle
1182	chi-miR-106a-5p_R-1_1ss1AC	CAAAGTGCTTACAGTGCAGGTAG	up	1.08519	0.117943	0.345405	4753.66	5158.61	4952.03	4678.43	4630.53	5161.75	5729.33	4584.76	6170.5	8610.33	4373.33	5528.33	5282.67	3931	middle
1183	bta-miR-2474	TACCGGGCCAGCTGGAAGGAGA	down	0.561752	-0.831994	0.346272	1.33562	0.750287	0.802532	1.0867	2.11762	0	1.08455	1.16631	1	2	2	0	1	1	low
1184	chi-miR-1388-5p_R+1	AGGACTGTCCAACCTGAGAATG	down	0.929027	-0.106207	0.349791	316.255	293.81	345.891	284.172	318.702	285.709	281.984	313.737	431	523	301	306	260	269	middle
1185	bta-mir-2285bb-p3	AAAAGCCCAAATGAACTTTTTG	down	0.436681	-1.19535	0.350364	2.13815	0.93369	3.21013	1.0867	2.11762	2.80107	0	0	4	2	2	3	0	0	low
1186	cgr-miR-1260_L+1R+2	AATCCCACCGCTGCCACCAAT	down	0.267204	-1.90399	0.350607	1.16477	0.31123	2.4076	1.0867	0	0.93369	0	0	3	2	0	1	0	0	low
1187	bta-miR-2284y_R+1_2ss2AG12CA	AGAAGTTCGTTAGGGTTTTTCT	up	6.00513	2.5862	0.350612	0.133755	0.803218	0.401266	0	0	1.86738	0.542276	0	0.5	0	0	2	0.5	0	low
1188	bta-miR-2284d_L-1R+1_1ss3AG	AGAAGTTCGTTAGGGTTTTTCT	up	6.00513	2.5862	0.350612	0.133755	0.803218	0.401266	0	0	1.86738	0.542276	0	0.5	0	0	2	0.5	0	low
1189	chi-miR-154b-3p_R-1_1ss22TA	ATCATACATGGTTGACCTTTTA	up	3.86626	1.95094	0.351222	0.267511	1.03426	0.802532	0	0	0.93369	2.1691	0	1	0	0	1	2	0	low
1190	bta-miR-194b	CACATGGAGTTGCTGTTACA	down	0.586241	-0.770434	0.351406	4.6859	2.74706	6.01899	3.80345	4.23524	1.86738	0.542276	5.83154	7.5	7	4	2	0.5	5	low
1191	PC-3p-1723329_1	TTCCAGGCTCTGCGTTCGCGAGA	down	0.451015	-1.14875	0.3516	0.801565	0.361517	0.802532	0.54335	1.05881	0	1.08455	0	1	1	1	0	1	0	low
1192	chi-miR-330-3p_L+1	GCAAAGCACACGGCCTGCAGAGA	up	1.06135	0.0858962	0.35162	1123.93	1192.88	1063.36	1143.75	1164.69	1190.45	1289.53	1098.66	1325	2105	1100	1275	1189	942	middle
1193	bta-mir-7865-p5	AGGCTGTGTGCAGGCCTGCC	up	2.39034	1.25721	0.352515	1.5177	3.62782	2.4076	1.0867	1.05881	2.80107	1.08455	6.99785	3	2	1	3	1	6	low
1194	chi-miR-328-3p	CTGGCCCTCTCTGCCCTTCCGT	down	0.926834	-0.109617	0.353506	976.661	905.202	912.479	925.869	1091.63	906.613	850.289	958.705	1137	1704	1031	971	784	822	middle
1195	mdo-miR-200a-3p_R+2	TAACACTGTCTGGTAACGATGTTT	down	0.606472	-0.721486	0.353833	4.17964	2.53484	4.01266	2.1734	6.35287	0.93369	4.33821	2.33262	5	4	6	1	4	2	low
1196	PC-3p-355646_3	TTTCCCCTTCCTCTTGCCCAG	down	-inf	-inf	0.353876	1.59286	0	0	0.54335	4.23524	0	0	0	0	1	4	0	0	0	low
1197	PC-3p-78647_15	TCCCCCGTTTCCTCCTCGGCCT	down	0.596763	-0.744771	0.355577	5.34344	3.18877	4.81519	3.80345	7.41168	3.73476	0	5.83154	6	7	7	4	0	5	low
1198	hsa-miR-4454_L+2	TCGGATCCGAGTCACGGCACCA	down	0.918995	-0.121872	0.355721	50.8044	46.689	56.9798	46.7281	48.7053	47.6182	42.2975	50.1512	71	86	46	51	39	43	middle
1199	PC-5p-67047_19	TTGGCCTACAGAAATGACAGAC	down	0.631553	-0.663025	0.357319	4.62924	2.92361	6.42026	2.1734	5.29405	0.93369	4.33821	3.49892	8	4	5	1	4	3	low
1200	PC-3p-340283_3	TACGAACTTTTTGGCCGACGCA	down	0.219015	-2.1909	0.357437	1.42104	0.31123	0	1.0867	3.17643	0.93369	0	0	0	2	3	1	0	0	low
1201	mmu-mir-5100-p5	CGAATCCCAGCGGTGCCTC	up	1.70892	0.773083	0.359319	1.65194	2.82303	3.6114	0.815025	0.529405	2.80107	2.1691	3.49892	4.5	1.5	0.5	3	2	3	low
1202	bta-mir-2285cf-p3_1ss2AG	GGAAAACCCGAACAAACTTTGT	down	0.282604	-1.82315	0.359416	1.10129	0.31123	2.4076	0.54335	0.352937	0.93369	0	0	3	1	0.333333	1	0	0	low
1203	mmu-miR-6238_L-1R-3_1ss12TC	TATTAGTCAGCGGAGGAA	up	2.35417	1.23522	0.359645	1.25436	2.95297	0.802532	1.90173	1.05881	1.40053	1.62683	5.83154	1	3.5	1	1.5	1.5	5	low
1204	bta-mir-2285m-3-p5_1ss1AN	NAAAGGTTCATTTGGGTTTTT	up	2.8047	1.48785	0.360268	0.267511	0.750287	0.802532	0	0	0	1.08455	1.16631	1	0	0	0	1	1	low
1205	cfa-miR-218_R+4	TTGTGCTTGATCTAACCATGTGGTT	down	0.703613	-0.507145	0.360574	6.32806	4.45251	8.82786	3.80345	6.35287	5.60214	5.42276	2.33262	11	7	6	6	5	2	middle
1206	PC-3p-92904_12	TGCTTACTGAGTGCCGAAGAGT	down	0.399758	-1.3228	0.360639	2.68421	1.07303	0	4.3468	3.70584	0.466845	2.1691	0.583154	0	8	3.5	0.5	2	0.5	low
1207	bta-mir-2285k-3-p3_1ss5GC	AACCCGAATGAACTTTTTGGCCT	up	3.66231	1.87275	0.360649	0.352937	1.29256	0	0	1.05881	0	2.71138	1.16631	0	0	1	0	2.5	1	low
1208	PC-3p-478921_2	CAGTGACCTCTCATCCAGTGTTC	up	2.19495	1.13419	0.361488	0.802532	1.76152	2.4076	0	0	1.86738	1.08455	2.33262	3	0	0	2	1	2	low
1209	PC-3p-164436_5	CCTGCGCCGCGGAATGCGCCTC	down	0.218717	-2.19286	0.36183	1.42298	0.31123	3.21013	0	1.05881	0.93369	0	0	4	0	1	1	0	0	low
1210	PC-3p-103910_10	TCCCCTCTAGTTGGACACTTAGA	up	1.99244	0.994533	0.363552	2.2505	4.48397	0.802532	4.89015	1.05881	6.53583	1.08455	5.83154	1	9	1	7	1	5	low
1211	bta-mir-12000-p5	TCTGCATCCGAGGACTCAACCC	down	0.688155	-0.539194	0.363587	8.51076	5.85672	8.82786	11.4104	5.29405	8.40321	2.1691	6.99785	11	21	5	9	2	6	middle
1212	chi-miR-10b-5p	TACCCTGTAGAACCGAATTTGT	down	0.835901	-0.258596	0.364198	1763	1473.7	2258.33	1489.05	1541.63	1534.52	1540.06	1346.5	2814	2740.5	1456	1643.5	1420	1154.5	middle
1213	cgr-miR-15b-5p_L+2	AATAGCAGCACATCATGGTTTACA	down	0.8344	-0.261189	0.364804	141.311	117.91	162.112	155.942	105.881	139.12	123.639	90.972	202	287	100	149	114	78	middle
1214	mmu-mir-6236-p3_1ss19GC	TGGATGGCGCTGGAGCGTCGGG	up	1.2808	0.357041	0.365604	27.3123	34.9815	30.8975	18.7456	32.2937	46.2176	25.487	33.2398	38.5	34.5	30.5	49.5	23.5	28.5	middle
1215	PC-5p-136831_7	TTGGATGCCTTGAGATGCAGA	down	0.606359	-0.721755	0.365706	2.77719	1.68398	4.01266	3.2601	1.05881	2.80107	1.08455	1.16631	5	6	1	3	1	1	low
1216	PC-3p-399999_2	CCAGCGCTCGACCGCTCTCCCGCCT	up	1.77576	0.828438	0.365953	0.991978	1.76152	0.802532	2.1734	0	1.86738	1.08455	2.33262	1	4	0	2	1	2	low
1217	PC-3p-79504_15	TATATAAGCCATTGCCTTCTCT	up	5.3897	2.4302	0.366032	0.629744	3.39413	0.802532	1.0867	0	0.93369	1.08455	8.16415	1	2	0	1	1	7	low
1218	bta-miR-2285j_1ss1AG	GAAAACCAGAACGAACTTTTTG	down	0.183099	-2.4493	0.366634	0.849894	0.155615	2.00633	0.54335	0	0.466845	0	0	2.5	1	0	0.5	0	0	low
1219	PC-3p-120994_8	AGCCCGCGGTGGAGCCTGGTGA	down	0.183099	-2.4493	0.366634	1.69979	0.31123	4.01266	1.0867	0	0.93369	0	0	5	2	0	1	0	0	low
1220	PC-5p-234452_4	ATGGGTCCTGAAATTTGCTTAT	down	0.183099	-2.4493	0.366634	1.69979	0.31123	4.01266	1.0867	0	0.93369	0	0	5	2	0	1	0	0	low
1221	PC-5p-56380_24	CGGGGCTGGCCTGGGCCTGC	down	0.550347	-0.861588	0.366891	2.19064	1.20561	3.6114	1.90173	1.05881	1.86738	0	1.74946	4.5	3.5	1	2	0	1.5	low
1222	chi-miR-1306-3p_1ss22GT	ACGTTGGCTCTGGTGGTGATGT	down	0.891509	-0.165679	0.367845	130.562	116.397	114.762	125.514	151.41	133.518	109.54	106.134	143	231	143	143	101	91	middle
1223	pal-miR-9993a-3p_L+1R-1	AATCTCGGTGGGACCTCC	up	3.47983	1.79902	0.368024	0.710522	2.4725	0	0.54335	1.58822	0	2.1691	5.24838	0	1	1.5	0	2	4.5	low
1224	bta-miR-2424_L+2	ACAGATCTTTGGTAATCTGATGGCT	up	1.58937	0.668451	0.368076	7.08235	11.2564	12.038	8.15025	1.05881	9.3369	16.2683	8.16415	15	15	1	10	15	7	middle
1225	PC-3p-26944_66	CTCCCTCGGAACCCGGCTGGGACT	down	0.848225	-0.237481	0.369594	15.5364	13.1783	19.2608	13.5838	13.7645	14.939	14.0992	10.4968	24	25	13	16	13	9	middle
1226	ppy-miR-320b_1ss22AT	AAAAGCTGGGTTGAGAGGGCAT	up	1.25074	0.322782	0.370306	20.2165	25.2856	17.6557	24.9941	17.9998	22.4085	33.6211	19.8272	22	46	17	24	31	17	middle
1227	ggo-miR-548c_R+2	AAAAGTACTTGCGGATTTTGCT	down	0.347243	-1.52598	0.371379	0.896287	0.31123	0	1.63005	1.05881	0.93369	0	0	0	3	1	1	0	0	low
1228	chi-miR-215-5p_R+1	ATGACCTATGAATTGACAGACA	up	1.34492	0.427521	0.371507	72.8173	97.9335	83.0621	56.5084	78.8814	139.587	66.1577	88.0562	103.5	104	74.5	149.5	61	75.5	middle
1229	PC-3p-25569_71	CTCTACAGCGCCTTGTCCATGC	down	0.799522	-0.322791	0.371652	21.0136	16.8009	26.4836	21.734	14.8234	12.138	18.4374	19.8272	33	40	14	13	17	17	middle
1230	cfa-miR-95_R-1	TTCAACGGGTATTTATTGAGC	up	1.77812	0.830349	0.372433	5.25801	9.34936	5.61773	3.80345	6.35287	15.8727	8.67642	3.49892	7	7	6	17	8	3	middle
1231	chi-miR-424-3p	CAAAACGTGAGGCGCTGCTAT	up	1.12259	0.166829	0.372837	258.243	289.901	203.843	275.479	295.408	281.041	298.252	290.411	254	507	279	301	275	249	middle
1232	hsa-miR-944_R+1	AAATTATTGTACATCGGATGAGA	down	0.3505	-1.51251	0.372993	0.887959	0.31123	1.60506	0	1.05881	0.93369	0	0	2	0	1	1	0	0	low
1233	bta-mir-2284x-p5	TGAAAAGTTCGTTCGGGTT	up	1.34188	0.424252	0.373048	5.63274	7.55844	3.21013	7.33523	6.35287	4.66845	8.67642	9.33046	4	13.5	6	5	8	8	middle
1234	sha-miR-92a_L+3R+4	GATTATTGCACTTGTCCCGGCCTGT	up	1.48994	0.575257	0.37408	4.73645	7.05704	3.21013	5.70518	5.29405	4.66845	5.42276	11.0799	4	10.5	5	5	5	9.5	middle
1235	eca-mir-8986b-p5_1ss22TC	CCCGAGACTAGAGTCACATCCCG	down	0.885917	-0.174757	0.374573	127.843	113.259	150.074	123.341	110.116	128.849	110.624	100.302	187	227	104	138	102	86	middle
1236	PC-3p-14030_158	ATTTGGTGTATGTGCTTGG	up	1.19496	0.256967	0.374784	38.4462	45.9418	28.8912	47.2715	39.176	43.8834	37.9593	55.9828	36	87	37	47	35	48	middle
1237	bta-mir-2285bz-p3_1ss19TC	AAAACTTGAATGAACTTTCTGG	up	1.16671	0.222449	0.376046	6.24534	7.28652	6.42026	5.4335	6.88227	5.60214	8.67642	7.581	8	10	6.5	6	8	6.5	low
1238	bta-miR-2284y_L+2R-1_1ss8TG	TGAAAAGGTCGTTCGGGTTTTT	up	3.26186	1.7057	0.377448	0.405431	1.32246	0.401266	0.815025	0	2.80107	0	1.16631	0.5	1.5	0	3	0	1	low
1239	cfa-mir-632-p3_1ss17CG	TCCTGTGGGACGCGGTGGTGGC	down	0.252408	-1.98617	0.378073	1.43228	0.361517	3.21013	1.0867	0	0	1.08455	0	4	2	0	0	1	0	low
1240	chi-miR-190a-5p	TGATATGTTTGATATATTAGGTT	down	0.811593	-0.301172	0.378101	57.5933	46.7423	71.4254	50.5316	50.8229	45.7508	61.8195	32.6566	89	93	48	49	57	28	middle
1241	efu-mir-9341-p5_1ss3TC_1	ATCGCTTCTCGGCCTTTTGGCT	up	1.42826	0.51426	0.378135	5.3295	7.61191	4.81519	2.1734	8.99989	8.87005	8.13414	5.83154	6	4	8.5	9.5	7.5	5	low
1242	efu-mir-9341-p5_1ss3TC_2	ATCGCTTCTCGGCCTTTTGGCTA	up	1.42826	0.51426	0.378135	5.3295	7.61191	4.81519	2.1734	8.99989	8.87005	8.13414	5.83154	6	4	8.5	9.5	7.5	5	low
1243	efu-mir-9341-p5_1ss3TC_3	ATCGCTTCTCGGCCTTTTGGCTAA	up	1.42826	0.51426	0.378135	5.3295	7.61191	4.81519	2.1734	8.99989	8.87005	8.13414	5.83154	6	4	8.5	9.5	7.5	5	low
1244	hsa-mir-4454-p3_1ss18AC	ATCCGAGTCACGGCACCCA	up	14.5975	3.86765	0.378207	0.0905584	1.32192	0	0.271675	0	0.466845	0	3.49892	0	0.5	0	0.5	0	3	low
1245	hsa-miR-4454_L-1_1ss2GA	AATCCGAGTCACGGCACCA	up	1.37687	0.461388	0.378685	3.53556	4.86799	4.41393	4.07513	2.11762	3.26791	4.33821	6.99785	5.5	7.5	2	3.5	4	6	low
1246	PC-5p-106251_10	TGAGGCTTGGCAGCTGTGGTGTGA	up	4.00521	2.00188	0.378876	0.724467	2.90164	0	2.1734	0	6.53583	2.1691	0	0	4	0	7	2	0	low
1247	bta-mir-2285db-p3_1ss16AG	TGGAAAAACCCAAACGAACTT	down	0.556815	-0.84473	0.379085	2.97061	1.65408	4.21329	2.58091	2.11762	0	3.79593	1.16631	5.25	4.75	2	0	3.5	1	low
1248	bta-mir-2285cw-2-p3_1ss15GC	TGGAAAAACCCAAACGAACTT	down	0.556815	-0.84473	0.379085	2.97061	1.65408	4.21329	2.58091	2.11762	0	3.79593	1.16631	5.25	4.75	2	0	3.5	1	low
1249	bta-mir-2285o-3-p3_1ss12GA	TGGAAAAACCCAAACGAACTT	down	0.556815	-0.84473	0.379085	2.97061	1.65408	4.21329	2.58091	2.11762	0	3.79593	1.16631	5.25	4.75	2	0	3.5	1	low
1250	PC-3p-97106_11	TTGCCCTCTCTATCTGCCTACAG	up	2.59467	1.37555	0.379828	1.79354	4.65366	1.60506	2.71675	1.05881	1.86738	9.76097	2.33262	2	5	1	2	9	2	low
1251	mmu-miR-339-5p_L+1R-1	ATCCCTGTCCTCCAGGAGCTCAC	down	0.920351	-0.119744	0.380174	51.707	47.5886	46.1456	58.6818	50.2935	46.6845	48.2626	47.8186	57.5	108	47.5	50	44.5	41	middle
1252	PC-3p-10004_251	AAAACTCTGAATGAACTTTATG	up	1.10969	0.150158	0.381263	70.3724	78.0916	69.8203	59.7685	81.5284	70.4936	86.2219	77.5595	87	110	77	75.5	79.5	66.5	middle
1253	PC-3p-54518_25	TATCTGTGATGACTTACA	down	0.611173	-0.710347	0.383238	4.27437	2.61238	3.21013	3.2601	6.35287	0	4.33821	3.49892	4	6	6	0	4	3	low
1254	PC-3p-189850_5	ACAAGCGTGCGGTCTGAGCA	up	5.43345	2.44187	0.383624	0.352937	1.91767	0	0	1.05881	4.66845	1.08455	0	0	0	1	5	1	0	low
1255	bta-mir-2285cy-p3_1ss11AG	GAAAAACCAGGATGAACTTTTT	up	1.62478	0.700241	0.384698	0.892607	1.45029	1.60506	0.54335	0.529405	0.93369	1.08455	2.33262	2	1	0.5	1	1	2	low
1256	PC-3p-127224_7	CCAGTTTTCCATGTTCCTATGC	up	2.79165	1.48112	0.384969	0.362234	1.01123	0	1.0867	0	1.86738	0	1.16631	0	2	0	2	0	1	low
1257	PC-3p-52802_26	TCCCTGTGGTCTAGTGGC	up	2.74899	1.4589	0.385553	1.69785	4.66738	0.802532	2.1734	2.11762	9.3369	0	4.66523	1	4	2	10	0	4	low
1258	eca-mir-8986a-p5_2	GTCGAGGCTAGAGTCACGCTTGGGTA	up	1.1792	0.237806	0.385894	12.0616	14.223	13.643	11.9537	10.5881	10.7374	17.3528	14.5788	17	22	10	11.5	16	12.5	middle
1259	eca-mir-8986a-p5_1	GAGGCTAGAGTCACGCTTGGGTAT	up	1.1792	0.237806	0.385894	12.0616	14.223	13.643	11.9537	10.5881	10.7374	17.3528	14.5788	17	22	10	11.5	16	12.5	middle
1260	bta-mir-2284z-2-p5_1ss1AG	GAAAGTTTGTTTGGGTTTTTCT	down	0.835055	-0.260057	0.386769	23.0186	19.2218	23.8479	22.8091	22.3989	14.9301	26.0646	16.6708	29.7159	41.9786	21.1548	15.9905	24.0325	14.2937	middle
1261	bta-mir-2284z-4-p5_1ss1AG	GAAAGTTTGTTTGGGTTTTTCT	down	0.835055	-0.260057	0.386769	23.0186	19.2218	23.8479	22.8091	22.3989	14.9301	26.0646	16.6708	29.7159	41.9786	21.1548	15.9905	24.0325	14.2937	middle
1262	bta-mir-2285cx-p5_1ss1AG	GAAAGTTTGTTTGGGTTTTTCT	down	0.835055	-0.260057	0.386769	23.0186	19.2218	23.8479	22.8091	22.3989	14.9301	26.0646	16.6708	29.7159	41.9786	21.1548	15.9905	24.0325	14.2937	middle
1263	bta-mir-2285ce-p5_1ss1AG	GAAAGTTTGTTTGGGTTTTTCT	down	0.835055	-0.260057	0.386769	23.0186	19.2218	23.8479	22.8091	22.3989	14.9301	26.0646	16.6708	29.7159	41.9786	21.1548	15.9905	24.0325	14.2937	middle
1264	bta-miR-2285bb_1ss12GT	GAAAGTTTGTTTGGGTTTTTCT	down	0.835055	-0.260057	0.386769	23.0186	19.2218	23.8479	22.8091	22.3989	14.9301	26.0646	16.6708	29.7159	41.9786	21.1548	15.9905	24.0325	14.2937	middle
1265	chi-miR-99b-3p_R+3	CAAGCTCGTGTCTGTGGGTCCGT	up	1.09677	0.133262	0.386916	561.314	615.633	515.226	528.137	640.581	583.556	569.39	693.953	642	972	605	625	525	595	middle
1266	PC-3p-95581_11	CCTGGCTCTGACTCGCTGGCCT	up	3.70638	1.89001	0.387057	0.810861	3.00536	0.802532	1.63005	0	0.93369	1.08455	6.99785	1	3	0	1	1	6	low
1267	bta-miR-2285aq_L+2_1ss4AG	AAAGGCCCAGATGAACTTTTTG	down	0.200634	-2.31736	0.387162	0.900936	0.180759	0	2.1734	0.529405	0	0.542276	0	0	4	0.5	0	0.5	0	low
1268	PC-3p-72739_17	AGGCCAAAGCAAACGACTGTGC	up	1.33729	0.419313	0.387598	1.74153	2.32894	2.00633	1.63005	1.58822	1.40053	3.25366	2.33262	2.5	3	1.5	1.5	3	2	low
1269	PC-3p-214873_4	ATGACCACCTCCCCTCGCCCCTAT	up	2.32307	1.21603	0.387778	0.801565	1.86209	0.802532	0.54335	1.05881	0	3.25366	2.33262	1	1	1	0	3	2	low
1270	mdo-miR-22-5p_R+1_1ss15GA	AGTTCTTCAGTGGCAAGCTTTAC	down	0.847912	-0.238014	0.388192	17.7654	15.0635	15.2481	17.9306	20.1174	14.0053	19.5219	11.6631	19	33	19	15	18	10	middle
1271	cfa-miR-375	TTTGTTCGTTCGGCTCGCGTGA	up	1.38382	0.468651	0.389017	28.4879	39.422	37.719	24.4508	23.2938	58.8224	31.452	27.9914	47	45	22	63	29	24	middle
1272	mmu-mir-6236-p3_1ss16GA	AAATGGATGGCGCTGAAGC	down	0.617147	-0.696314	0.389091	1.42714	0.880758	2.4076	0.815025	1.05881	0.93369	0.542276	1.16631	3	1.5	1	1	0.5	1	low
1273	PC-3p-78919_15	AAAACCCGAATGAACCTTTTGGA	down	0.440568	-1.18256	0.389142	1.527	0.672747	2.4076	2.1734	0	0.93369	1.08455	0	3	4	0	1	1	0	low
1274	bta-miR-11980_L-1R-1_1ss4CG	GGGAACGGGCTTGGCGGA	up	1.36995	0.454124	0.389206	2.85235	3.90758	1.60506	2.71675	4.23524	2.80107	5.42276	3.49892	2	5	4	3	5	3	low
1275	chi-miR-451-3p	TTTAGTAATGGTAACGGTTCT	up	2.61671	1.38776	0.390698	0.535022	1.4	1.60506	0	0	1.86738	0	2.33262	2	0	0	2	0	2	low
1276	bta-miR-12010_1ss9GA	TGGAGGCTAGGAGTGCATGAGCT	down	0.420735	-1.24902	0.391229	1.78328	0.750287	0	2.1734	3.17643	0	1.08455	1.16631	0	4	3	0	1	1	low
1277	eca-miR-8970_L-4R-3_1ss18TA	GGGGGCTGTAGTGACCGC	up	2.78797	1.47921	0.392425	0.352937	0.983977	0	0	1.05881	1.86738	1.08455	0	0	0	1	2	1	0	low
1278	chi-miR-211	TTCCCTTTGTCATCCTTTGCCC	down	0.162442	-2.622	0.393037	2.22551	0.361517	5.61773	0	1.05881	0	1.08455	0	7	0	1	0	1	0	low
1279	chi-miR-301a-3p	CAGTGCAATAGTATTGTCAAAGC	down	0.841014	-0.249798	0.395571	174.342	146.624	182.977	171.699	168.351	147.523	190.881	101.469	228	316	159	158	176	87	middle
1280	PC-3p-336138_3	CTGGGATCGCCGGCCCCACTTC	up	3.64153	1.86454	0.395743	0.448628	1.63369	0.802532	0.54335	0	3.73476	0	1.16631	1	1	0	4	0	1	low
1281	PC-3p-67484_18	GATGGGAAAAGTTGCTGTT	up	1.60804	0.685304	0.398128	4.3505	6.99578	2.4076	2.1734	8.47049	8.40321	3.25366	9.33046	3	4	8	9	3	8	low
1282	bta-miR-2285cy_L+1R-1_1ss22TG	NAAAACCAGAATGAACTTTTTG	down	0.333775	-1.58305	0.399354	1.16477	0.388769	2.4076	1.0867	0	0	0	1.16631	3	2	0	0	0	1	low
1283	chi-miR-183	TATGGCACTGGTAGAATTCACT	up	1.32238	0.403133	0.400902	60.0809	79.4496	49.757	51.0749	79.4108	112.976	54.2276	71.1448	62	94	75	121	50	61	middle
1284	PC-3p-92352_12	CGGGAGGCCCGGGTTTTT	down	0.562676	-0.829625	0.401372	2.57748	1.45029	4.01266	0.54335	3.17643	0.93369	1.08455	2.33262	5	1	3	1	1	2	low
1285	PC-5p-188395_5	CCCGCCCAGCAGGTCTGACGCT	down	0.556611	-0.845258	0.40144	1.95607	1.08877	1.60506	1.0867	3.17643	0.93369	0	2.33262	2	2	3	1	0	2	low
1286	chi-miR-140-3p	ACCACAGGGTAGAACCACGGAC	up	1.06235	0.0872614	0.401971	13811.6	14672.8	13054	13697.3	14683.6	13426.5	14531.9	16060.1	16266	25209	13868	14380	13399	13770	high
1287	bta-miR-2285co_L+1R-1_1ss12TC	AAAAACCTGAACGAACTCTTTG	up	1.39292	0.478113	0.401977	12.7588	17.772	16.4519	14.9421	6.88227	9.3369	23.8602	20.1188	20.5	27.5	6.5	10	22	17.25	middle
1288	mmu-miR-3968_L-2R-1_1ss14AT	AATCCCACTCCTGACACC	up	1.51268	0.597105	0.402732	2.41351	3.65086	1.60506	2.98843	2.64703	1.86738	3.25366	5.83154	2	5.5	2.5	2	3	5	low
1289	bta-miR-2284y_1ss21CT	AAAAGTTCGTTCGGGTTTTTT	down	0.387178	-1.36893	0.403194	2.81206	1.08877	6.01899	1.35838	1.05881	0.93369	0	2.33262	7.5	2.5	1	1	0	2	low
1290	bta-mir-3596-p5_1ss18TA	AGTAGGTTGTATAGTTAA	up	1.75422	0.810832	0.403584	1.33659	2.34467	2.4076	0.54335	1.05881	1.86738	1.08455	4.08208	3	1	1	2	1	3.5	low
1291	PC-3p-39063_40	CGGGGCGGGCCGGGTGTGG	up	1.78569	0.836478	0.403756	6.77378	12.0958	4.81519	5.97685	9.5293	6.53583	7.59187	22.1598	6	11	9	7	7	19	middle
1292	bta-miR-2285ce_L-1_1ss6CT	AAAATCTGAATGAACTTTTTGA	up	2.51484	1.33047	0.403984	0.133755	0.336374	0.401266	0	0	0.466845	0.542276	0	0.5	0	0	0.5	0.5	0	low
1293	PC-3p-31773_53	AAAAAACCGAGTGAACTTTTTA	up	1.95496	0.96714	0.406225	1.38908	2.7156	2.80886	1.35838	0	0.93369	4.88049	2.33262	3.5	2.5	0	1	4.5	2	low
1294	PC-3p-326734_3	CTCTACCCCTCGCCTCTGCAGA	up	3.08488	1.62521	0.40642	0.352937	1.08877	0	0	1.05881	0.93369	0	2.33262	0	0	1	1	0	2	low
1295	cfa-miR-32_R-2	TATTGCACATTACTAAGTTGC	down	0.931328	-0.102639	0.407308	389.976	363.195	387.623	406.426	375.878	393.083	383.932	312.57	483	748	355	421	354	268	middle
1296	bta-miR-1584-3p_R+1_1ss9GA	CTCTCTCCACAGACCTCAGCCGC	down	0.58403	-0.775886	0.407661	3.68181	2.15028	2.4076	6.5202	2.11762	1.86738	1.08455	3.49892	3	12	2	2	1	3	low
1297	chi-miR-2331_R+3	ACCCTGCAGCCAAAGAAGCTACT	down	0.899006	-0.153597	0.4079	31.3726	28.2041	31.2988	34.2311	28.5879	32.6791	22.7756	29.1577	39	63	27	35	21	25	middle
1298	hsa-miR-6516-5p_R-1_1ss20GA	TTTGCAGTAACAGGTGTGAAC	up	1.36016	0.443773	0.408292	15.5317	21.1255	15.2481	24.9941	6.35287	19.6075	22.7756	20.9935	19	46	6	21	21	18	middle
1299	PC-3p-231108_4	CAAGGAACAGCCAGCGCCCGGT	down	0.36398	-1.45807	0.410293	1.06811	0.388769	0	1.0867	2.11762	0	0	1.16631	0	2	2	0	0	1	low
1300	PC-3p-167531_5	ATGGAGGAGCATGGTGAGCTACA	down	0.357672	-1.48329	0.411129	1.8809	0.672747	4.01266	1.63005	0	0.93369	1.08455	0	5	3	0	1	1	0	low
1301	bta-miR-10182-5p_R+1	CAGTCCGGTCCCGCGGTGTCTCCGA	down	0.605901	-0.722845	0.412284	1.87994	1.13906	2.4076	2.1734	1.05881	0	1.08455	2.33262	3	4	1	0	1	2	low
1302	PC-3p-12727_180	GTAGGGACCTCTCATGTCTGTG	down	0.873705	-0.194782	0.412702	50.5162	44.1362	40.9291	60.8552	49.7641	38.2813	50.974	43.1534	51	112	47	41	47	37	middle
1303	pal-miR-194a-5p_L+1R+1	ATGTAACAGCAACTCCATGTGGA	down	0.609199	-0.715014	0.415206	1.87064	1.13959	2.4076	1.0867	2.11762	2.33422	1.08455	0	3	2	2	2.5	1	0	low
1304	chi-miR-30b-3p	CTGGGAGGTGGATGTTTACTTC	down	0.907742	-0.139646	0.416609	56.4905	51.2788	60.1899	49.9882	59.2934	57.8888	42.2975	53.6502	75	92	56	62	39	46	middle
1305	PC-3p-139908_7	CCTAGCCTCCCGCCCCTTCCCC	up	2.49403	1.31848	0.41819	1.05881	2.6407	0	0	3.17643	4.66845	3.25366	0	0	0	3	5	3	0	low
1306	PC-3p-122638_8	TTGAATGAATTTTTTGGCCAAC	up	2.29157	1.19633	0.420399	0.802532	1.83906	2.4076	0	0	0.93369	1.08455	3.49892	3	0	0	1	1	3	low
1307	mmu-mir-677-p5_1ss18CT	TGAAGCCAGATGCCGTTTCTGAGA	up	2.57651	1.36542	0.420832	1.51867	3.91287	4.01266	0.54335	0	8.40321	2.1691	1.16631	5	1	0	9	2	1	low
1308	PC-3p-92455_12	CAGTTCGCGCGCGCGCTCCCT	up	1.78621	0.836902	0.4217	1.86967	3.33963	0.802532	1.63005	3.17643	0.93369	3.25366	5.83154	1	3	3	1	3	5	low
1309	mmu-mir-6236-p5_1ss2CA	CATGAAAATGGATGGCGCTGGAGC	up	1.36735	0.451384	0.422053	2.01786	2.75912	2.00633	2.98843	1.05881	3.73476	1.62683	2.91577	2.5	5.5	1	4	1.5	2.5	low
1310	mmu-miR-6238_L-1R-2_1ss12TC	TATTAGTCAGCGGAGGAAA	up	1.45846	0.544446	0.422105	3.02882	4.41742	1.60506	2.71675	4.76465	4.66845	2.1691	6.41469	2	5	4.5	5	2	5.5	low
1311	mdo-miR-19a-5p	AGTTTTGCATAGTTGCACTAC	down	-inf	-inf	0.42265	0.181117	0	0	0.54335	0	0	0	0	0	1	0	0	0	0	low
1312	mml-miR-20b-3p_L+2R-3	TCTACTGTAGTGTGGGCACTTC	up	inf	inf	0.42265	0	0.31123	0	0	0	0.93369	0	0	0	0	0	1	0	0	low
1313	ocu-miR-135a-3p_1ss22CT	ATATAGGGATTGGAGCCGTGGT	up	inf	inf	0.42265	0	0.31123	0	0	0	0.93369	0	0	0	0	0	1	0	0	low
1314	ssc-miR-146a-3p_R+1_1ss20CT	CCTGTGAAGTTTAGTTCTTTAGA	up	inf	inf	0.42265	0	0.31123	0	0	0	0.93369	0	0	0	0	0	1	0	0	low
1315	chi-mir-187-p5	CGACACGGTGTGAGACCTCG	up	inf	inf	0.42265	0	0.31123	0	0	0	0.93369	0	0	0	0	0	1	0	0	low
1316	mdo-miR-200c-5p_R-1_1ss2AG	CGTCTTACCCAGCAGTGTTTG	down	-inf	-inf	0.42265	0.267511	0	0.802532	0	0	0	0	0	1	0	0	0	0	0	low
1317	chi-miR-202-3p_R+1	AGAGGTGTAGGGCATGGGAAT	up	inf	inf	0.42265	0	0.361517	0	0	0	0	1.08455	0	0	0	0	0	1	0	low
1318	chi-miR-208b_L-1R+1	ATAAGACGAACAAAAGGTTTGT	down	-inf	-inf	0.42265	0.181117	0	0	0.54335	0	0	0	0	0	1	0	0	0	0	low
1319	chi-miR-211_R+2_2ss17TA22CT	TTCCCTTTGTCATCCTATGCCTGG	up	inf	inf	0.42265	0	0.361517	0	0	0	0	1.08455	0	0	0	0	0	1	0	low
1320	cfa-miR-219-3p	AGAATTGTGGCTGGACATCTGT	down	-inf	-inf	0.42265	0.54335	0	0	1.63005	0	0	0	0	0	3	0	0	0	0	low
1321	chi-mir-223-p5	CCTTCTGCAGTGCCATGCTC	up	inf	inf	0.42265	0	0.62246	0	0	0	1.86738	0	0	0	0	0	2	0	0	low
1322	chi-miR-376e-3p	AACATAGAGGAAAATCCACATT	down	-inf	-inf	0.42265	0.535022	0	1.60506	0	0	0	0	0	2	0	0	0	0	0	low
1323	cfa-miR-376a_L+1	AATCATAGAGGAAAATCCACGT	up	inf	inf	0.42265	0	0.62246	0	0	0	1.86738	0	0	0	0	0	2	0	0	low
1324	chi-miR-383_R-1	AGATCAGAAGGTGATTGTGGCT	up	inf	inf	0.42265	0	0.361517	0	0	0	0	1.08455	0	0	0	0	0	1	0	low
1325	chi-miR-429_R+1	TAATACTGTCTGGTAATGCCGT	down	-inf	-inf	0.42265	0.267511	0	0.802532	0	0	0	0	0	1	0	0	0	0	0	low
1326	chi-miR-483_L+1	TCACTCCTCTCCTCCCGTCTTCT	up	inf	inf	0.42265	0	0.31123	0	0	0	0.93369	0	0	0	0	0	1	0	0	low
1327	chi-miR-496-3p	TGAGTATTACATGGCCAATCT	down	-inf	-inf	0.42265	0.535022	0	1.60506	0	0	0	0	0	2	0	0	0	0	0	low
1328	chi-miR-873-5p_R+2	TGCAGGAACTTGTGAGTCTCC	up	inf	inf	0.42265	0	0.31123	0	0	0	0.93369	0	0	0	0	0	1	0	0	low
1329	chi-miR-873-3p_1ss4GA	GAGACTGATGAGTTCCCGGGAA	up	inf	inf	0.42265	0	0.31123	0	0	0	0.93369	0	0	0	0	0	1	0	0	low
1330	chi-mir-1185-p5	CTGCCCTTTGGTACTTGAAG	up	inf	inf	0.42265	0	0.778075	0	0	0	2.33422	0	0	0	0	0	2.5	0	0	low
1331	chi-miR-2284b_L-1_1ss10TC	GAAAAGTTCGTTCGGGTTA	up	inf	inf	0.42265	0	0.93369	0	0	0	2.80107	0	0	0	0	0	3	0	0	low
1332	chi-miR-2284a_L-1R+2_1ss9CT	AAAAGTTTGTTGGGGTTTTTCT	down	-inf	-inf	0.42265	0.181117	0	0	0.54335	0	0	0	0	0	1	0	0	0	0	low
1333	chi-miR-2320	TCGATGATGGTCCCTGTGTTTT	up	inf	inf	0.42265	0	0.723035	0	0	0	0	2.1691	0	0	0	0	0	2	0	low
1334	chi-mir-2332-p5	ATAGCAGCTCCAGCACCATGT	down	-inf	-inf	0.42265	0.267511	0	0.802532	0	0	0	0	0	1	0	0	0	0	0	low
1335	chi-miR-3955-5p_L-1_1ss12AT	TTGATGGCTGTTCCTCTCACT	down	-inf	-inf	0.42265	0.181117	0	0	0.54335	0	0	0	0	0	1	0	0	0	0	low
1336	cfa-miR-1_R+4	TGGAATGTAAAGAAGTATGTATTTT	down	-inf	-inf	0.42265	0.802532	0	2.4076	0	0	0	0	0	3	0	0	0	0	0	low
1337	pal-miR-7b-2-3p_R-1	CAACAAGTCACAGCTTCCTC	up	inf	inf	0.42265	0	0.361517	0	0	0	0	1.08455	0	0	0	0	0	1	0	low
1338	mmu-miR-30f_L+1R-2_1ss17AG	TGTAAACATCCGACTGGAAGC	up	inf	inf	0.42265	0	1.24492	0	0	0	3.73476	0	0	0	0	0	4	0	0	low
1339	ocu-miR-138-3p_L+2R-1_1ss22GC	CGGCTACTTCACAACACCAGGC	up	inf	inf	0.42265	0	0.361517	0	0	0	0	1.08455	0	0	0	0	0	1	0	low
1340	bta-mir-148d-p3	CTATCATATTCAGAGTCGGAG	down	-inf	-inf	0.42265	0.802532	0	2.4076	0	0	0	0	0	3	0	0	0	0	0	low
1341	ggo-miR-203b_R+2	TTGAACTGTTAAGAACCACTGGAA	up	inf	inf	0.42265	0	0.361517	0	0	0	0	1.08455	0	0	0	0	0	1	0	low
1342	mmu-miR-216c-5p_L-2R+1_1ss14AG	AGAATCTCTACGGGTAAGTGTG	down	-inf	-inf	0.42265	0.267511	0	0.802532	0	0	0	0	0	1	0	0	0	0	0	low
1343	hsa-miR-219b-3p_L+1R-3	AAGAATTGCGTTTGGACAATC	down	-inf	-inf	0.42265	0.535022	0	1.60506	0	0	0	0	0	2	0	0	0	0	0	low
1344	eca-miR-431_R-2	TGTCTTGCAGGCCGTCATGCA	up	inf	inf	0.42265	0	0.31123	0	0	0	0.93369	0	0	0	0	0	1	0	0	low
1345	cfa-miR-448_L-1R-1_1ss21AT	TGCATATGTAGGATGTCCCT	down	-inf	-inf	0.42265	0.267511	0	0.802532	0	0	0	0	0	1	0	0	0	0	0	low
1346	ocu-miR-539-3p_L+3R-2	AATCATACAAGGACAATTTCTTT	up	inf	inf	0.42265	0	0.31123	0	0	0	0.93369	0	0	0	0	0	1	0	0	low
1347	hsa-mir-935-p5_1ss17CG	GCGGGGGCGCGGGCGGGA	down	-inf	-inf	0.42265	0.267511	0	0.802532	0	0	0	0	0	1	0	0	0	0	0	low
1348	bta-mir-1225-p5_1ss19GA	GTGGGTACGGCCCAGGGGAG	down	-inf	-inf	0.42265	0.181117	0	0	0.54335	0	0	0	0	0	1	0	0	0	0	low
1349	bta-mir-1264-p3_1ss4AT	AGATTAAGAGAACCAACA	down	-inf	-inf	0.42265	0.181117	0	0	0.54335	0	0	0	0	0	1	0	0	0	0	low
1350	cja-mir-1895-p3_1ss7GT	GAGGAGTACGAGGAGGAGG	up	inf	inf	0.42265	0	1.08455	0	0	0	0	3.25366	0	0	0	0	0	3	0	low
1351	mml-miR-1911-5p_R+1	TGAGTACCGCCATGTCTGTTGGG	down	-inf	-inf	0.42265	0.181117	0	0	0.54335	0	0	0	0	0	1	0	0	0	0	low
1352	bta-mir-2284j-p3_1ss4GT	ACTTTTTGGCCAGCCCAAT	up	inf	inf	0.42265	0	0.155615	0	0	0	0.466845	0	0	0	0	0	0.5	0	0	low
1353	bta-mir-2284r-p5_1ss15AG	AAAAGTTCGTTCGGGTTTTA	down	-inf	-inf	0.42265	0.0452792	0	0	0.135838	0	0	0	0	0	0.25	0	0	0	0	low
1354	bta-mir-2285bg-p5_1ss2TG	GGTTTTCTGTAAGATGTTAC	up	inf	inf	0.42265	0	0.180759	0	0	0	0	0.542276	0	0	0	0	0	0.5	0	low
1355	bta-mir-2285bw-p3_1ss13GC	TACAGAAAAACCCAAATGAACTT	down	-inf	-inf	0.42265	0.0905584	0	0	0.271675	0	0	0	0	0	0.5	0	0	0	0	low
1356	bta-miR-2285p	AAAAACTTGAGTGAACTTTTGG	down	-inf	-inf	0.42265	0.181117	0	0	0.54335	0	0	0	0	0	1	0	0	0	0	low
1357	bta-mir-2285br-p5_1ss7GC	AAAGTTCGTTTGGATTTTTC	down	-inf	-inf	0.42265	0.0452792	0	0	0.135838	0	0	0	0	0	0.25	0	0	0	0	low
1358	bta-mir-2285n-2-p5_1ss6AG	ATTGGGTTGGCCAAAAAGTTTGA	up	inf	inf	0.42265	0	0.31123	0	0	0	0.93369	0	0	0	0	0	1	0	0	low
1359	bta-miR-2285bs_L-2	AACCTGGATGAACTTTTTGG	down	-inf	-inf	0.42265	0.181117	0	0	0.54335	0	0	0	0	0	1	0	0	0	0	low
1360	bta-mir-2285g-1-p3_1ss8TC	AAAAACCCGAACAAGCTTTTT	up	inf	inf	0.42265	0	0.466845	0	0	0	1.40053	0	0	0	0	0	1.5	0	0	low
1361	bta-miR-2285ah-5p_L-3R-1_1ss19AG	GGGGTAGAGGTGGGCGGG	down	-inf	-inf	0.42265	0.535022	0	1.60506	0	0	0	0	0	2	0	0	0	0	0	low
1362	bta-mir-2285i-p3_1ss1GT	TGAACGAACTTTTTGGCCAAC	down	-inf	-inf	0.42265	0.0603723	0	0	0.181117	0	0	0	0	0	0.333333	0	0	0	0	low
1363	bta-mir-2285am-p5_2ss20GT21TA	TGGGTTGGCCAAAAAGTTATATT	down	-inf	-inf	0.42265	0.267511	0	0.802532	0	0	0	0	0	1	0	0	0	0	0	low
1364	bta-mir-2285o-4-p5	TGGCCCAAAAGTTCATTC	down	-inf	-inf	0.42265	0.181117	0	0	0.54335	0	0	0	0	0	1	0	0	0	0	low
1365	bta-mir-2286-p3_1ss1AT	TTGGGGGAGGAAGCAGGGCGGA	down	-inf	-inf	0.42265	0.267511	0	0.802532	0	0	0	0	0	1	0	0	0	0	0	low
1366	bta-mir-2299-p5_1ss16TC	ACACACTGGATTCATCTCTCTGA	down	-inf	-inf	0.42265	0.267511	0	0.802532	0	0	0	0	0	1	0	0	0	0	0	low
1367	bta-mir-2319a-p5_1ss3AG	CTGAGTGCCTAATACAGAG	up	inf	inf	0.42265	0	0.155615	0	0	0	0.466845	0	0	0	0	0	0.5	0	0	low
1368	bta-mir-2319b-p5_1ss3AG	CTGAGTGCCTAATACAGAG	up	inf	inf	0.42265	0	0.155615	0	0	0	0.466845	0	0	0	0	0	0.5	0	0	low
1369	bta-miR-2397-3p	CAGAGCAGTGGCAAGAACGCAT	up	inf	inf	0.42265	0	1.08455	0	0	0	0	3.25366	0	0	0	0	0	3	0	low
1370	bta-miR-2408_L+3R-2	GCACACGTGTGTGAGCTCAGCC	down	-inf	-inf	0.42265	0.267511	0	0.802532	0	0	0	0	0	1	0	0	0	0	0	low
1371	bta-miR-2433_L+1R-2	ATGGGGGCGCTGCAGACACGGA	up	inf	inf	0.42265	0	0.93369	0	0	0	2.80107	0	0	0	0	0	3	0	0	low
1372	bta-mir-2447-p3	CAGCCCCTCCTTTTCCCTGCT	down	-inf	-inf	0.42265	0.535022	0	1.60506	0	0	0	0	0	2	0	0	0	0	0	low
1373	bta-miR-2464-5p_L-3R-3_1ss11CA	TCTGCTGAAGACCTGGAA	up	inf	inf	0.42265	0	1.24492	0	0	0	3.73476	0	0	0	0	0	4	0	0	low
1374	hsa-mir-2861-p3_1ss1GC	CGCGGGCGGAAGAGGCGG	up	inf	inf	0.42265	0	0.31123	0	0	0	0.93369	0	0	0	0	0	1	0	0	low
1375	bta-mir-2886-p3_1ss14CG	GCCGCCGGCCGCAGCGCC	up	inf	inf	0.42265	0	0.361517	0	0	0	0	1.08455	0	0	0	0	0	1	0	low
1376	pal-miR-3120-5p_L-1R-1	CCTGTCTGTGCCTGCTGTAC	down	-inf	-inf	0.42265	0.267511	0	0.802532	0	0	0	0	0	1	0	0	0	0	0	low
1377	bta-mir-3141-p5	CCCCGGAGCCGCTGAGTGGC	down	-inf	-inf	0.42265	0.267511	0	0.802532	0	0	0	0	0	1	0	0	0	0	0	low
1378	bta-miR-3432a_R+3_1ss21TA	TGCGGGATCTTTAGTTGTGGAGAAC	down	-inf	-inf	0.42265	0.267511	0	0.802532	0	0	0	0	0	1	0	0	0	0	0	low
1379	rno-miR-3590-5p_R+1	TGCCCTTTTAACATTGCACTGC	up	inf	inf	0.42265	0	0.723035	0	0	0	0	2.1691	0	0	0	0	0	2	0	low
1380	bta-mir-3604-1-p3_1ss21TG	CAGGTAGTCTGAACACTGGGG	up	inf	inf	0.42265	0	0.361517	0	0	0	0	1.08455	0	0	0	0	0	1	0	low
1381	aja-mir-3618-p3_1ss9AG	GTGGTTCTGAAAGCTGTCTAC	up	inf	inf	0.42265	0	0.62246	0	0	0	1.86738	0	0	0	0	0	2	0	0	low
1382	hsa-miR-3661_1ss2GA	TAACCTGGGACTCGGACAGCTG	up	inf	inf	0.42265	0	0.31123	0	0	0	0.93369	0	0	0	0	0	1	0	0	low
1383	hsa-mir-3661-p3	GCACTCGTTCAGCTGCTCGATC	up	inf	inf	0.42265	0	0.31123	0	0	0	0.93369	0	0	0	0	0	1	0	0	low
1384	bta-mir-6530-p5	GATGGACACCGCGGAGGA	up	inf	inf	0.42265	0	0.31123	0	0	0	0.93369	0	0	0	0	0	1	0	0	low
1385	bta-mir-6535-p3_1ss8AG	CCTTCCTGCCTCTCTCCGTAG	up	inf	inf	0.42265	0	0.31123	0	0	0	0.93369	0	0	0	0	0	1	0	0	low
1386	bta-mir-8548-p5_1ss8TC	TCCCCTTCTCCTCCTGCC	down	-inf	-inf	0.42265	0.535022	0	1.60506	0	0	0	0	0	2	0	0	0	0	0	low
1387	efu-miR-8915_L+1R-1	GCGGATGGCCAGCTGCAGGTGAC	up	inf	inf	0.42265	0	0.62246	0	0	0	1.86738	0	0	0	0	0	2	0	0	low
1388	eca-mir-9130-p5	GCCTTCCTGGAGACTCCT	up	inf	inf	0.42265	0	0.31123	0	0	0	0.93369	0	0	0	0	0	1	0	0	low
1389	efu-miR-9221_L+1R-1_1ss4CT	GTCTAAGATCAAGGTGCTGGC	down	-inf	-inf	0.42265	0.362234	0	0	1.0867	0	0	0	0	0	2	0	0	0	0	low
1390	efu-mir-9334-p3_1ss3AC	CGCGAGCGGGACCGCGACT	up	inf	inf	0.42265	0	0.723035	0	0	0	0	2.1691	0	0	0	0	0	2	0	low
1391	ssc-mir-9796-p5_1ss11CG	TGGCCGGACCGGAAGAGG	up	inf	inf	0.42265	0	0.31123	0	0	0	0.93369	0	0	0	0	0	1	0	0	low
1392	ssc-mir-9796-p3_1ss17CT	GCTCAGGGAACTTTGTTGTC	down	-inf	-inf	0.42265	0.267511	0	0.802532	0	0	0	0	0	1	0	0	0	0	0	low
1393	bta-miR-10185-5p_R+2	GCGGAGGGAGCGAGCGAGCCGGCT	up	inf	inf	0.42265	0	1.24492	0	0	0	3.73476	0	0	0	0	0	4	0	0	low
1394	bta-mir-11976-1-p5	AGCGGAGGAAACAAAAGGCTA	down	-inf	-inf	0.42265	0.181117	0	0	0.54335	0	0	0	0	0	1	0	0	0	0	low
1395	bta-mir-11976-1-p3	GCGGAGGAAACAAAAGGCTAAGG	down	-inf	-inf	0.42265	0.362234	0	0	1.0867	0	0	0	0	0	2	0	0	0	0	low
1396	bta-mir-11989-p3	TCTGGGGGCCCATCCCTGCA	down	-inf	-inf	0.42265	0.181117	0	0	0.54335	0	0	0	0	0	1	0	0	0	0	low
1397	bta-mir-11998-p5_1ss6AG	ATACTGGAGAGGGTTGCCATT	down	-inf	-inf	0.42265	1.26782	0	0	3.80345	0	0	0	0	0	7	0	0	0	0	low
1398	bta-mir-12002b-p5	ACTAAAGATTCCACATGCTGT	down	-inf	-inf	0.42265	0.181117	0	0	0.54335	0	0	0	0	0	1	0	0	0	0	low
1399	bta-miR-12004	CTGGCTCTGGCTCTCTGCCTCCT	up	inf	inf	0.42265	0	0.31123	0	0	0	0.93369	0	0	0	0	0	1	0	0	low
1400	bta-mir-12028-p3_1ss2TG	CGGCAGGGCAGGAGAACTGATG	down	-inf	-inf	0.42265	0.181117	0	0	0.54335	0	0	0	0	0	1	0	0	0	0	low
1401	bta-miR-12038	TCTGCAGAAGCTGTCAGTGCCT	up	inf	inf	0.42265	0	1.86738	0	0	0	5.60214	0	0	0	0	0	6	0	0	low
1402	bta-mir-12045-p3	GTTGAAGGACTTCCCTGGAG	down	-inf	-inf	0.42265	0.267511	0	0.802532	0	0	0	0	0	1	0	0	0	0	0	low
1403	bta-miR-12051_L+1R-2	AACTCCTGCAGCATCTGTTCC	down	-inf	-inf	0.42265	0.905584	0	0	2.71675	0	0	0	0	0	5	0	0	0	0	low
1404	bta-mir-12059-p5_1ss1GA	AATGGGGCAGGTGGATGGAGTCC	down	-inf	-inf	0.42265	0.181117	0	0	0.54335	0	0	0	0	0	1	0	0	0	0	low
1405	bta-miR-12060_L-1R-1_1ss20CA	TGGGAGACCAGGGGAAGAA	down	-inf	-inf	0.42265	0.362234	0	0	1.0867	0	0	0	0	0	2	0	0	0	0	low
1406	bta-mir-12063-p3_1ss1GT	TGCAGGGGACACGGGTTCA	down	-inf	-inf	0.42265	0.267511	0	0.802532	0	0	0	0	0	1	0	0	0	0	0	low
1407	hsa-mir-12121-p3_1ss15GC	CAGCGCTCGGCCGGCCGG	up	inf	inf	0.42265	0	0.723035	0	0	0	0	2.1691	0	0	0	0	0	2	0	low
1408	oan-mir-21-p3_1ss17GT_1	TGACATTTTGGTATCTTTC	up	inf	inf	0.42265	0	1.55615	0	0	0	4.66845	0	0	0	0	0	5	0	0	low
1409	oan-miR-27b-5p_R+4_2	AGAGCTTAGCTGATTGGTGAACAGTA	up	inf	inf	0.42265	0	0.93369	0	0	0	2.80107	0	0	0	0	0	3	0	0	low
1410	sha-mir-125b-p5	TGAGACCCTAACTTGTGAGA	up	inf	inf	0.42265	0	0.31123	0	0	0	0.93369	0	0	0	0	0	1	0	0	low
1411	oan-miR-128-3p_L+4	AGTCTCACAGTGAACCGGTCTCTTT	down	-inf	-inf	0.42265	0.535022	0	1.60506	0	0	0	0	0	2	0	0	0	0	0	low
1412	oan-miR-130c-3p	CAGTGCAATGGTAAAAGGGCAT	down	-inf	-inf	0.42265	0.535022	0	1.60506	0	0	0	0	0	2	0	0	0	0	0	low
1413	pal-miR-150-5p_R+2	TCTCCCAACCCTTGTACCAGTGG	down	-inf	-inf	0.42265	0.267511	0	0.802532	0	0	0	0	0	1	0	0	0	0	0	low
1414	eca-mir-195-p5_1ss2AG	CGCCCAGCTCCCCTGGCTC	down	-inf	-inf	0.42265	0.181117	0	0	0.54335	0	0	0	0	0	1	0	0	0	0	low
1415	mdo-miR-210-3p_L-1R+1	CTGTGCGTGTGACAGCGGCTA	up	inf	inf	0.42265	0	0.723035	0	0	0	0	2.1691	0	0	0	0	0	2	0	low
1416	mdo-miR-219-5p_R+3	TGATTGTCCAAACGCAATTCTCGT	down	-inf	-inf	0.42265	0.267511	0	0.802532	0	0	0	0	0	1	0	0	0	0	0	low
1417	cfa-mir-346-p3_1ss7GC	CGGAAGCAGGCAGGGGCT	down	-inf	-inf	0.42265	0.181117	0	0	0.54335	0	0	0	0	0	1	0	0	0	0	low
1418	cfa-miR-350_R-2_1ss10CT	TTCACAAAGTCCATACACTT	up	inf	inf	0.42265	0	0.31123	0	0	0	0.93369	0	0	0	0	0	1	0	0	low
1419	mdo-miR-449a-3p_L+1	CCAGCTAACATGCAACTGCTATC	down	-inf	-inf	0.42265	0.181117	0	0	0.54335	0	0	0	0	0	1	0	0	0	0	low
1420	mmu-miR-1271-3p_L-4R-1_1ss6CT	CTTACTGTGTGCCAAGAC	up	inf	inf	0.42265	0	0.62246	0	0	0	1.86738	0	0	0	0	0	2	0	0	low
1421	bta-mir-2284f-p3_2ss1AN20TG	NAAACCCGAACAAACTTTTG	down	-inf	-inf	0.42265	0.267511	0	0.802532	0	0	0	0	0	1	0	0	0	0	0	low
1422	bta-miR-2284d_L-1R+1	AAAAGTTCGTTAGGGTTTTTCT	down	-inf	-inf	0.42265	0.181117	0	0	0.54335	0	0	0	0	0	1	0	0	0	0	low
1423	bta-miR-2285j_L-2R+2	AAACCAGAACGAACTTTTTGTC	down	-inf	-inf	0.42265	0.271675	0	0	0.815025	0	0	0	0	0	1.5	0	0	0	0	low
1424	bta-miR-2284y_L+1R-1_1ss8TC	GAAAAGTCCGTTCGGGTTTTT	down	-inf	-inf	0.42265	0.271675	0	0	0.815025	0	0	0	0	0	1.5	0	0	0	0	low
1425	bta-miR-2284m_1ss1GN	NAAAAGTTTGTTCGGGTTTT	down	-inf	-inf	0.42265	0.133755	0	0.401266	0	0	0	0	0	0.5	0	0	0	0	0	low
1426	bta-mir-2284z-2-p3_1ss2TG	TGAAAAACCCAGATGAACTTTTT	down	-inf	-inf	0.42265	0.362234	0	0	1.0867	0	0	0	0	0	2	0	0	0	0	low
1427	bta-mir-2284z-6-p3_1ss1CG	GCAAACGAACTTTTTGGCCAAC	down	-inf	-inf	0.42265	0.271675	0	0	0.815025	0	0	0	0	0	1.5	0	0	0	0	low
1428	bta-miR-2284y_L+4R-1	CCTGAAAAGTTCGTTCGGGTTTTT	down	-inf	-inf	0.42265	0.267511	0	0.802532	0	0	0	0	0	1	0	0	0	0	0	low
1429	bta-mir-2284z-2-p3_1ss21GA	AAAACCCAGATGAACTTTTTA	down	-inf	-inf	0.42265	0.0905584	0	0	0.271675	0	0	0	0	0	0.5	0	0	0	0	low
1430	bta-miR-2284d_R-1_1ss3AG	AAGAAGTTCGTTAGGGTTTTT	up	inf	inf	0.42265	0	0.31123	0	0	0	0.93369	0	0	0	0	0	1	0	0	low
1431	bta-miR-2284y_L+1_2ss3AG10GA	AAGAAGTTCATTCGGGTTTTTC	down	-inf	-inf	0.42265	0.181117	0	0	0.54335	0	0	0	0	0	1	0	0	0	0	low
1432	bta-mir-2284z-2-p3_1ss6AG	CCCAGGTGAACTTTTTGGCCA	up	inf	inf	0.42265	0	0.31123	0	0	0	0.93369	0	0	0	0	0	1	0	0	low
1433	bta-mir-2285aw-p5_1ss21TC	AAGAAGTTCGTTTGGGTTTTCC	down	-inf	-inf	0.42265	0.181117	0	0	0.54335	0	0	0	0	0	1	0	0	0	0	low
1434	bta-miR-2285aw_2ss2AG12AG	AGAACCTGAACGAACTTTTTG	down	-inf	-inf	0.42265	0.267511	0	0.802532	0	0	0	0	0	1	0	0	0	0	0	low
1435	bta-mir-2285bl-p5_1ss22CT	AAAAAGTTCATTCCAGTTTTTT	down	-inf	-inf	0.42265	0.181117	0	0	0.54335	0	0	0	0	0	1	0	0	0	0	low
1436	bta-miR-2285bt_R-1_1ss13TC	AAAAAGTTCATTCGGGTTGTC	up	inf	inf	0.42265	0	0.180759	0	0	0	0	0.542276	0	0	0	0	0	0.5	0	low
1437	bta-mir-2284f-p3_2ss1AN19TG	NAACCCGAACAAACTTTTG	down	-inf	-inf	0.42265	0.181117	0	0	0.54335	0	0	0	0	0	1	0	0	0	0	low
1438	bta-miR-2285an_1ss21AG	AAAGCCCGAATGAACTTTTTGG	down	-inf	-inf	0.42265	0.133755	0	0.401266	0	0	0	0	0	0.5	0	0	0	0	0	low
1439	bta-miR-2285ap_L+1R-1	AAAACCCGGATGAACTTTTTGG	down	-inf	-inf	0.42265	0.0905584	0	0	0.271675	0	0	0	0	0	0.5	0	0	0	0	low
1440	bta-mir-2285k-5-p3_1ss4CA	AACAGGAATGAACTTTTTGGTCA	up	inf	inf	0.42265	0	0.723035	0	0	0	0	2.1691	0	0	0	0	0	2	0	low
1441	bta-miR-2285i_L+1R+1_1ss7CT	AAAAACTGGAACGAACTTTTTGGC	down	-inf	-inf	0.42265	0.535022	0	1.60506	0	0	0	0	0	2	0	0	0	0	0	low
1442	bta-miR-2285cy_L+1R-1_1ss22TA	AAAAACCAGAATGAACTTTTTA	down	-inf	-inf	0.42265	0.133755	0	0.401266	0	0	0	0	0	0.5	0	0	0	0	0	low
1443	bta-miR-2285e_L+2R-1_1ss23GT	AAAAACCTGAACGAACTTTTTGT	up	inf	inf	0.42265	0	0.62246	0	0	0	1.86738	0	0	0	0	0	2	0	0	low
1444	bta-miR-2285aq_L+2	AAAAGCCCAGATGAACTTTTTG	up	inf	inf	0.42265	0	0.62246	0	0	0	1.86738	0	0	0	0	0	2	0	0	low
1445	bta-mir-2285s-p5_1ss1TA	ATTGGTTGGCCAAAAAGTTCATT	down	-inf	-inf	0.42265	0.181117	0	0	0.54335	0	0	0	0	0	1	0	0	0	0	low
1446	bta-mir-2285m-3-p5_1ss1CA	AAAAAGGTTCATTTGGGTTTTTC	down	-inf	-inf	0.42265	0.271675	0	0	0.815025	0	0	0	0	0	1.5	0	0	0	0	low
1447	bta-mir-2285ac-p5_1ss4AG	GAAGGTTTGTTTGGGTTTTTC	down	-inf	-inf	0.42265	0.267511	0	0.802532	0	0	0	0	0	1	0	0	0	0	0	low
1448	bta-miR-2285k_L-1R+3_1ss7GC	AAACCCGAATGAACTTTTTGATC	up	inf	inf	0.42265	0	0.155615	0	0	0	0.466845	0	0	0	0	0	0.5	0	0	low
1449	bta-miR-2285az_L-1_1ss5TC	AAACCCGAGTGAACTTTTTGG	down	-inf	-inf	0.42265	0.535022	0	1.60506	0	0	0	0	0	2	0	0	0	0	0	low
1450	bta-miR-2285cc_L-1R-1_1ss8TC	AAAACCCGAATGAACCTTTTG	down	-inf	-inf	0.42265	0.181117	0	0	0.54335	0	0	0	0	0	1	0	0	0	0	low
1451	bta-miR-2285ap_L+2R-1	AAAAACCCGGATGAACTTTTTGG	down	-inf	-inf	0.42265	0.0905584	0	0	0.271675	0	0	0	0	0	0.5	0	0	0	0	low
1452	bta-mir-2285b-2-p3_1ss3TC	TCCGAGTGAACTTTTTGGCCAA	down	-inf	-inf	0.42265	0.535022	0	1.60506	0	0	0	0	0	2	0	0	0	0	0	low
1453	bta-miR-2285cn_1ss22GA	AAACCCAAATGAACTTCTTTGA	up	inf	inf	0.42265	0	0.723035	0	0	0	0	2.1691	0	0	0	0	0	2	0	low
1454	bta-mir-2285cy-p3_1ss1AC_1	CGAAAAACCAGAATGAACTTT	up	inf	inf	0.42265	0	0.31123	0	0	0	0.93369	0	0	0	0	0	1	0	0	low
1455	bta-mir-2285cw-2-p3_1ss22GA	AAAACCCAAAGGAACTTTTTGA	up	inf	inf	0.42265	0	0.361517	0	0	0	0	1.08455	0	0	0	0	0	1	0	low
1456	bta-miR-2285cn_1ss22GT	AAACCCAAATGAACTTCTTTGT	down	-inf	-inf	0.42265	1.0867	0	0	3.2601	0	0	0	0	0	6	0	0	0	0	low
1457	bta-mir-2285m-3-p5_1ss21CT	AAAGGTTCATTTGGGTTTTTT	up	inf	inf	0.42265	0	0.542276	0	0	0	0	1.62683	0	0	0	0	0	1.5	0	low
1458	bta-mir-2285cy-p3_1ss1AC_2	CGAAAAACCAGAATGAACTTTT	up	inf	inf	0.42265	0	0.31123	0	0	0	0.93369	0	0	0	0	0	1	0	0	low
1459	bta-miR-2285j_1ss1AC	CAAAACCAGAACGAACTTTTTG	down	-inf	-inf	0.42265	0.54335	0	0	1.63005	0	0	0	0	0	3	0	0	0	0	low
1460	bta-miR-2285cy_L+1R-1_1ss22TC	AAAAACCAGAATGAACTTTTTC	down	-inf	-inf	0.42265	0.267511	0	0.802532	0	0	0	0	0	1	0	0	0	0	0	low
1461	mmu-mir-7009-p3_1ss7TA	CTCCAGAGACCCTGTCTCT	down	-inf	-inf	0.42265	0.535022	0	1.60506	0	0	0	0	0	2	0	0	0	0	0	low
1462	mmu-mir-8112-p5_1ss20CT	TGCCTCTCCGCCACCTCCAT	up	inf	inf	0.42265	0	0.180759	0	0	0	0	0.542276	0	0	0	0	0	0.5	0	low
1463	bta-miR-12002b_R-1_1ss20CT	CCTCATGTGGAATCTTTAGT	down	-inf	-inf	0.42265	0.267511	0	0.802532	0	0	0	0	0	1	0	0	0	0	0	low
1464	bta-miR-12013_L-1R+2_1ss3CT	CTGAGTTTGGGCAGCAGTTCAGA	up	inf	inf	0.42265	0	0.361517	0	0	0	0	1.08455	0	0	0	0	0	1	0	low
1465	oan-mir-21-p3_1ss17GT_2	TGACATTTTGGTATCTTTCATC	up	inf	inf	0.42265	0	1.55615	0	0	0	4.66845	0	0	0	0	0	5	0	0	low
1466	ocu-miR-30b-5p_R+4	TGTAAACATCCTACACTCAGCTGTGA	up	inf	inf	0.42265	0	0.723035	0	0	0	0	2.1691	0	0	0	0	0	2	0	low
1467	ppy-miR-151b	TCCAGGAGCTCACAGTCTAG	down	-inf	-inf	0.42265	0.181117	0	0	0.54335	0	0	0	0	0	1	0	0	0	0	low
1468	mmu-mir-378c-p5_1ss1TG	GATACTGGACTTGGAGTCAGAAG	down	-inf	-inf	0.42265	0.267511	0	0.802532	0	0	0	0	0	1	0	0	0	0	0	low
1469	hsa-mir-663a-p5_1ss20GC	GTGGCGGTGGGATCCCGCGC	up	inf	inf	0.42265	0	0.155615	0	0	0	0.466845	0	0	0	0	0	0.5	0	0	low
1470	hsa-mir-663a-p3_1ss20GC	GTGGCGGTGGGATCCCGCGC	up	inf	inf	0.42265	0	0.155615	0	0	0	0.466845	0	0	0	0	0	0.5	0	0	low
1471	cgr-miR-1260_R+2_1ss18AT	ATCCCACCGCTGCCACCTAA	down	-inf	-inf	0.42265	0.181117	0	0	0.54335	0	0	0	0	0	1	0	0	0	0	low
1472	cgr-mir-1260-p3_1ss18TA_2	CCACCGCTGCCACCAAAAAA	up	inf	inf	0.42265	0	0.155615	0	0	0	0.466845	0	0	0	0	0	0.5	0	0	low
1473	cgr-mir-1260-p3_1ss18TA_1	CCACCGCTGCCACCAAAAA	up	inf	inf	0.42265	0	0.155615	0	0	0	0.466845	0	0	0	0	0	0.5	0	0	low
1474	bta-miR-2285n_R+2_1ss21GT	AAAAACCCGAATGAACTTTTTGGA	up	inf	inf	0.42265	0	0.466845	0	0	0	1.40053	0	0	0	0	0	1.5	0	0	low
1475	hsa-miR-4286_L+1R+3	CACCCCACTCCTGGTACCAAA	up	inf	inf	0.42265	0	1.55615	0	0	0	4.66845	0	0	0	0	0	5	0	0	low
1476	hsa-miR-4485-5p_L+4_1ss7CT	AGGCACTGCCTGCCCAGTGA	up	inf	inf	0.42265	0	0.180759	0	0	0	0	0.542276	0	0	0	0	0	0.5	0	low
1477	hsa-miR-4485-5p_L+5_1ss8CT	GAGGCACTGCCTGCCCAGTGA	up	inf	inf	0.42265	0	0.361517	0	0	0	0	1.08455	0	0	0	0	0	1	0	low
1478	mmu-mir-6236-p3_1ss16CT	CCTGAAAATGGATGGTGCTGGAGC	down	-inf	-inf	0.42265	0.0905584	0	0	0.271675	0	0	0	0	0	0.5	0	0	0	0	low
1479	mmu-mir-6240-p3	ATTTCTGCCCAGTGCTCT	down	-inf	-inf	0.42265	0.181117	0	0	0.54335	0	0	0	0	0	1	0	0	0	0	low
1480	mmu-mir-6240-p5_1ss1GA_1	AATGTGATTTCTGCCCAGT	down	-inf	-inf	0.42265	0.452792	0	0	1.35838	0	0	0	0	0	2.5	0	0	0	0	low
1481	mmu-mir-6240-p5_1ss1GA_2	AATGTGATTTCTGCCCAGTGCTC	down	-inf	-inf	0.42265	0.452792	0	0	1.35838	0	0	0	0	0	2.5	0	0	0	0	low
1482	bta-miR-6531_L-1R-4_1ss14CT	AGACTTGGTGTATTTTGA	up	inf	inf	0.42265	0	0.31123	0	0	0	0.93369	0	0	0	0	0	1	0	0	low
1483	mmu-mir-8092-p3_1ss20GA	GCAGGCAATGGGGACCACGAC	down	-inf	-inf	0.42265	0.535022	0	1.60506	0	0	0	0	0	2	0	0	0	0	0	low
1484	cfa-mir-8835-p5_1ss21GT	GCCAAGATGCTGCGGAATCTTC	down	-inf	-inf	0.42265	0.401266	0	1.2038	0	0	0	0	0	1.5	0	0	0	0	0	low
1485	eca-mir-8915-p3_1ss3CT	GTTTTCTTGGGCAGCAGCAC	up	inf	inf	0.42265	0	0.31123	0	0	0	0.93369	0	0	0	0	0	1	0	0	low
1486	ssc-mir-10391-p5_1ss21GA	CTTGTAAACCAGAAAAGGAGA	up	inf	inf	0.42265	0	0.361517	0	0	0	0	1.08455	0	0	0	0	0	1	0	low
1487	bta-mir-12031-p5_1ss19GA	TTCTGTAGATAAGCCCCAAT	down	-inf	-inf	0.42265	0.54335	0	0	1.63005	0	0	0	0	0	3	0	0	0	0	low
1488	hsa-mir-12136-p3_1ss20TC	GGGTTCGATTCCTTCCTTTCT	down	-inf	-inf	0.42265	0.0905584	0	0	0.271675	0	0	0	0	0	0.5	0	0	0	0	low
1489	cgr-miR-7a_L+2R+1	CATGGAAGACTAGTGATTTTGTTGTT	down	-inf	-inf	0.42265	0.267511	0	0.802532	0	0	0	0	0	1	0	0	0	0	0	low
1490	oan-miR-15a-5p_L-1R+4	AGCAGCACATAATGGTTTGTGAGA	down	-inf	-inf	0.42265	0.267511	0	0.802532	0	0	0	0	0	1	0	0	0	0	0	low
1491	oan-miR-27b-5p_R+4_1	AGAGCTTAGCTGATTGGTGAACAGAA	up	inf	inf	0.42265	0	0.93369	0	0	0	2.80107	0	0	0	0	0	3	0	0	low
1492	bta-miR-29e_L-4R-1_1ss5AC	CTCATTTGAAATCAGTGTT	down	-inf	-inf	0.42265	0.267511	0	0.802532	0	0	0	0	0	1	0	0	0	0	0	low
1493	rno-miR-93-5p_R+3	CAAAGTGCTGTTCGTGCAGGTAGTAC	up	inf	inf	0.42265	0	0.62246	0	0	0	1.86738	0	0	0	0	0	2	0	0	low
1494	mdo-miR-96_L+2R-2	GATTTGGCACTAGCACATTTTTG	up	inf	inf	0.42265	0	0.31123	0	0	0	0.93369	0	0	0	0	0	1	0	0	low
1495	ggo-miR-100_R+4	AACCCGTAGATCCGAACTTGTGTTAT	down	-inf	-inf	0.42265	0.181117	0	0	0.54335	0	0	0	0	0	1	0	0	0	0	low
1496	oan-miR-128-3p_L+4R-1	AGTTTCACAGTGAACCGGTCTCTT	down	-inf	-inf	0.42265	0.54335	0	0	1.63005	0	0	0	0	0	3	0	0	0	0	low
1497	ocu-miR-134-5p_R+1_1ss22CA	TGTGACTGGTTGACCAGAGGGAG	down	-inf	-inf	0.42265	0.267511	0	0.802532	0	0	0	0	0	1	0	0	0	0	0	low
1498	mml-miR-141-5p_L+3	ACATCTTCCAGTACAGTGTTGGA	up	inf	inf	0.42265	0	0.62246	0	0	0	1.86738	0	0	0	0	0	2	0	0	low
1499	mmu-miR-146a-3p_L+1R-2	ACCTGTGAAATTCAGTTCTTC	down	-inf	-inf	0.42265	0.0891703	0	0.267511	0	0	0	0	0	0.333333	0	0	0	0	0	low
1500	dno-miR-146a-3p_R-2	ACCTGTGAAATTCAGTTCTTC	down	-inf	-inf	0.42265	0.0891703	0	0.267511	0	0	0	0	0	0.333333	0	0	0	0	0	low
1501	sbo-miR-151_1ss22AT	CTAGACTGAAACTCCTTGAGGT	down	-inf	-inf	0.42265	0.362234	0	0	1.0867	0	0	0	0	0	2	0	0	0	0	low
1502	mdo-miR-151_R-3_1ss16TG	TAGACTGTGAGCTCCGTG	down	-inf	-inf	0.42265	0.181117	0	0	0.54335	0	0	0	0	0	1	0	0	0	0	low
1503	oan-miR-181a-1-3p_L+4	AGAGACCATCGACCGTTGATTGTACC	down	-inf	-inf	0.42265	0.181117	0	0	0.54335	0	0	0	0	0	1	0	0	0	0	low
1504	mdo-miR-215_R+1_1ss20AC	ATGACCTATGAATTGACAGCCAT	down	-inf	-inf	0.42265	0.267511	0	0.802532	0	0	0	0	0	1	0	0	0	0	0	low
1505	mmu-miR-218-1-3p_L+3R-1	CAAAAACATGGTTCCGTCAAGCAC	up	inf	inf	0.42265	0	0.361517	0	0	0	0	1.08455	0	0	0	0	0	1	0	low
1506	ppy-miR-331-3p_R+5	GCCCCTGGGCCTATCCTAGACAA	up	inf	inf	0.42265	0	0.62246	0	0	0	1.86738	0	0	0	0	0	2	0	0	low
1507	cfa-miR-374a_R+5	TTATAATACAACCTGATAAGTGATGT	down	-inf	-inf	0.42265	0.267511	0	0.802532	0	0	0	0	0	1	0	0	0	0	0	low
1508	rno-miR-450a-3p_L-1R+1_1ss4TC	ATCGGGAACATTTTGCATAAA	up	inf	inf	0.42265	0	0.723035	0	0	0	0	2.1691	0	0	0	0	0	2	0	low
1509	ggo-miR-517c-3p	ATCGTGCATCCCTTTAGAGTGT	up	inf	inf	0.42265	0	0.180759	0	0	0	0	0.542276	0	0	0	0	0	0.5	0	low
1510	mmu-miR-542-3p_L+3R-2	CATTGTGACAGATTGATAACTGA	up	inf	inf	0.42265	0	0.723035	0	0	0	0	2.1691	0	0	0	0	0	2	0	low
1511	hsa-miR-548q_L-2R+2	TGGTGCAAAAGTAATGGCGGTT	up	inf	inf	0.42265	0	0.361517	0	0	0	0	1.08455	0	0	0	0	0	1	0	low
1512	hsa-miR-550a-3p_L-1R+1	GTCTTACTCCCTCAGGCACATC	up	inf	inf	0.42265	0	0.31123	0	0	0	0.93369	0	0	0	0	0	1	0	0	low
1513	hsa-miR-556-5p_R-1	GATGAGCTCATTGTAATATGA	down	-inf	-inf	0.42265	0.133755	0	0.401266	0	0	0	0	0	0.5	0	0	0	0	0	low
1514	cja-miR-556	GATGAGCTCATTGTAATATGA	down	-inf	-inf	0.42265	0.133755	0	0.401266	0	0	0	0	0	0.5	0	0	0	0	0	low
1515	hsa-miR-576-3p_1ss22CA	AAGATGTGGAAAAATTGGAATA	down	-inf	-inf	0.42265	0.181117	0	0	0.54335	0	0	0	0	0	1	0	0	0	0	low
1516	hsa-miR-585-3p_R+3_1ss4GA	TGGACGTATCTGTATGCTAGGG	down	-inf	-inf	0.42265	0.181117	0	0	0.54335	0	0	0	0	0	1	0	0	0	0	low
1517	hsa-miR-610_L+2R-1	TGTGAGCTAAATGTGTGCTGGG	up	inf	inf	0.42265	0	0.31123	0	0	0	0.93369	0	0	0	0	0	1	0	0	low
1518	hsa-miR-625-3p	GACTATAGAACTTTCCCCCTCA	up	inf	inf	0.42265	0	0.93369	0	0	0	2.80107	0	0	0	0	0	3	0	0	low
1519	ocu-miR-628-5p_R-1_1ss22GA	ATGCTGACATATTTACTAGAAA	down	-inf	-inf	0.42265	0.181117	0	0	0.54335	0	0	0	0	0	1	0	0	0	0	low
1520	hsa-miR-664a-5p_R-1	ACTGGCTAGGGAAAATGATTGGA	down	-inf	-inf	0.42265	0.181117	0	0	0.54335	0	0	0	0	0	1	0	0	0	0	low
1521	hsa-miR-664b-5p_R-1_1ss23TA	TGGGCTAAGGGAGATGATTGGGA	up	inf	inf	0.42265	0	0.155615	0	0	0	0.466845	0	0	0	0	0	0.5	0	0	low
1522	mml-miR-675-3p	CTGTATGCCCTCACCGCTCAGC	down	-inf	-inf	0.42265	0.181117	0	0	0.54335	0	0	0	0	0	1	0	0	0	0	low
1523	dno-miR-760-3p_R-1_2ss19GA20AG	CGGCTCTGGGTCTGTGGGAG	up	inf	inf	0.42265	0	0.361517	0	0	0	0	1.08455	0	0	0	0	0	1	0	low
1524	eca-miR-769a-3p_R-2_1ss11GC	CTGGGATCTCCGGGGTCTTGG	down	-inf	-inf	0.42265	0.0905584	0	0	0.271675	0	0	0	0	0	0.5	0	0	0	0	low
1525	hsa-miR-769-3p_R-2	CTGGGATCTCCGGGGTCTTGG	down	-inf	-inf	0.42265	0.0905584	0	0	0.271675	0	0	0	0	0	0.5	0	0	0	0	low
1526	cfa-miR-889_L+1R-1	ATTAATATCGGACAACCATTGT	down	-inf	-inf	0.42265	0.181117	0	0	0.54335	0	0	0	0	0	1	0	0	0	0	low
1527	hsa-miR-892a_R+1	CACTGTGTCCTTTCTGCGTAGA	down	-inf	-inf	0.42265	0.267511	0	0.802532	0	0	0	0	0	1	0	0	0	0	0	low
1528	hsa-miR-936	ACAGTAGAGGGAGGAATCGCAG	down	-inf	-inf	0.42265	0.267511	0	0.802532	0	0	0	0	0	1	0	0	0	0	0	low
1529	mml-miR-1226	TCACCAGCCCTGTGTTCCCTAG	up	inf	inf	0.42265	0	0.31123	0	0	0	0.93369	0	0	0	0	0	1	0	0	low
1530	hsa-miR-1257_L-1	GTGAATGATGGGTTCTGACC	down	-inf	-inf	0.42265	0.181117	0	0	0.54335	0	0	0	0	0	1	0	0	0	0	low
1531	hsa-miR-1262_L+2R-1_1ss3AC	TGCTGGGTGAATTTGTAGAAGGA	down	-inf	-inf	0.42265	0.181117	0	0	0.54335	0	0	0	0	0	1	0	0	0	0	low
1532	hsa-miR-1276_R-1	TAAAGAGCCCTGTGGAGAC	up	inf	inf	0.42265	0	0.31123	0	0	0	0.93369	0	0	0	0	0	1	0	0	low
1533	hsa-miR-1292-5p	TGGGAACGGGTTCCGGCAGACGCTG	down	-inf	-inf	0.42265	0.267511	0	0.802532	0	0	0	0	0	1	0	0	0	0	0	low
1534	hsa-miR-1293_R+1	TGGGTGGTCTGGAGATTTGTGCA	up	inf	inf	0.42265	0	0.31123	0	0	0	0.93369	0	0	0	0	0	1	0	0	low
1535	cfa-miR-1839_R+3	AAGGTAGATAGAACAGGTCTTGATA	up	inf	inf	0.42265	0	0.62246	0	0	0	1.86738	0	0	0	0	0	2	0	0	low
1536	hsa-miR-1908-5p_R+1	CGGCGGGGACGGCGATTGGTCT	down	-inf	-inf	0.42265	0.181117	0	0	0.54335	0	0	0	0	0	1	0	0	0	0	low
1537	bta-miR-2284aa_L-2R+3	AAAAGTTTGTTTGGGTTTTTCA	up	inf	inf	0.42265	0	0.361517	0	0	0	0	1.08455	0	0	0	0	0	1	0	low
1538	bta-miR-2284s_L+1R-2_1ss2TG	TGGGCCCAAAAGTTTGTTCGG	down	-inf	-inf	0.42265	0.181117	0	0	0.54335	0	0	0	0	0	1	0	0	0	0	low
1539	bta-miR-2284m_L-1	AAAAGTTTGTTCGGGTTTT	down	-inf	-inf	0.42265	0.54335	0	0	1.63005	0	0	0	0	0	3	0	0	0	0	low
1540	bta-miR-2285au_R+2_1ss18TC	AAAAAGTTCGTTCGGGTCTTCTGT	down	-inf	-inf	0.42265	0.362234	0	0	1.0867	0	0	0	0	0	2	0	0	0	0	low
1541	bta-miR-2285aq_R+2_1ss7AG	AAGCCCGGATGAACTTTTTGGC	up	inf	inf	0.42265	0	0.723035	0	0	0	0	2.1691	0	0	0	0	0	2	0	low
1542	bta-miR-2285bz_2ss1AN21TC	NATAAGTTCGTTTGGGTTTTC	down	-inf	-inf	0.42265	0.181117	0	0	0.54335	0	0	0	0	0	1	0	0	0	0	low
1543	bta-miR-2285dd_L-1	AAAACCTGAATGAACTTTTTA	down	-inf	-inf	0.42265	0.181117	0	0	0.54335	0	0	0	0	0	1	0	0	0	0	low
1544	bta-miR-2285dj_R-1	GAAAGTTTGTTCAGGTTTGTCC	up	inf	inf	0.42265	0	0.361517	0	0	0	0	1.08455	0	0	0	0	0	1	0	low
1545	bta-miR-2285bw	AGAAAAACCGAAATGAACTTTT	down	-inf	-inf	0.42265	0.535022	0	1.60506	0	0	0	0	0	2	0	0	0	0	0	low
1546	bta-miR-2336	CTAACCGTAACTTTGAAGTGCT	down	-inf	-inf	0.42265	0.267511	0	0.802532	0	0	0	0	0	1	0	0	0	0	0	low
1547	bta-miR-2431-5p	CAGGTCATATAAGTGTGGAGTT	up	inf	inf	0.42265	0	0.31123	0	0	0	0.93369	0	0	0	0	0	1	0	0	low
1548	mmu-miR-3104-5p_L-3R-4_1ss4GC	CGGGCAGGAGCCGGAGCC	down	-inf	-inf	0.42265	0.181117	0	0	0.54335	0	0	0	0	0	1	0	0	0	0	low
1549	hsa-miR-3128_L-3R+1	GGCAAGTAAAAAACTCTCATT	down	-inf	-inf	0.42265	0.181117	0	0	0.54335	0	0	0	0	0	1	0	0	0	0	low
1550	hsa-miR-3177-3p	TGCACGGCACTGGGGACACGT	up	inf	inf	0.42265	0	0.31123	0	0	0	0.93369	0	0	0	0	0	1	0	0	low
1551	eca-miR-3200_R-1	CACCTTGCGCTACTCAGGTCTGC	up	inf	inf	0.42265	0	0.361517	0	0	0	0	1.08455	0	0	0	0	0	1	0	low
1552	cja-miR-3940_L+1	ACAGCCCGGATCCCAGCCCACT	up	inf	inf	0.42265	0	0.31123	0	0	0	0.93369	0	0	0	0	0	1	0	0	low
1553	hsa-miR-3942-5p_L-1R-1	AGCAATACTGTTACCTGAAA	up	inf	inf	0.42265	0	0.361517	0	0	0	0	1.08455	0	0	0	0	0	1	0	low
1554	ssc-miR-4332_R-1_1ss6CG	CACGGGCGCCGCCGGGCGC	up	inf	inf	0.42265	0	0.31123	0	0	0	0.93369	0	0	0	0	0	1	0	0	low
1555	hsa-miR-4449_L-1R+5	GTCCCGGGGCTGCGCGAGGCACAGGC	up	inf	inf	0.42265	0	0.31123	0	0	0	0.93369	0	0	0	0	0	1	0	0	low
1556	hsa-miR-4470	TGGCAAACGTGGAAGCCGAGA	down	-inf	-inf	0.42265	0.267511	0	0.802532	0	0	0	0	0	1	0	0	0	0	0	low
1557	hsa-miR-4662a-3p	AAAGATAGACAATTGGCTAAAT	up	inf	inf	0.42265	0	0.31123	0	0	0	0.93369	0	0	0	0	0	1	0	0	low
1558	hsa-miR-4677-3p	TCTGTGAGACCAAAGAACTACT	up	inf	inf	0.42265	0	0.361517	0	0	0	0	1.08455	0	0	0	0	0	1	0	low
1559	mmu-miR-5124a_L-1R-1_1ss5CA	GTCAAGTGACTAAGAGCA	down	-inf	-inf	0.42265	0.181117	0	0	0.54335	0	0	0	0	0	1	0	0	0	0	low
1560	hsa-miR-6501-5p_R+1	AGTTGCCAGGGCTGCCTTTGGTG	up	inf	inf	0.42265	0	0.31123	0	0	0	0.93369	0	0	0	0	0	1	0	0	low
1561	hsa-miR-6510-3p_R+1	CACCGACTCTGTCTCCTGCAGT	down	-inf	-inf	0.42265	0.267511	0	0.802532	0	0	0	0	0	1	0	0	0	0	0	low
1562	hsa-miR-6511b-3p	CCTCACCACCCCTTCTGCCTGCA	down	-inf	-inf	0.42265	0.0905584	0	0	0.271675	0	0	0	0	0	0.5	0	0	0	0	low
1563	mmu-miR-6539_L-1R-3_1ss2CA	AACAGTGATGAACTCTGAGG	down	-inf	-inf	0.42265	0.181117	0	0	0.54335	0	0	0	0	0	1	0	0	0	0	low
1564	hsa-miR-6744-5p_R+5	TGGATGACAGTGGAGGCCTCCTGA	down	-inf	-inf	0.42265	0.181117	0	0	0.54335	0	0	0	0	0	1	0	0	0	0	low
1565	hsa-miR-6749-5p_L-1R-3_1ss6CG	CGGGGCTGGGGTTGGGGG	down	-inf	-inf	0.42265	0.362234	0	0	1.0867	0	0	0	0	0	2	0	0	0	0	low
1566	hsa-miR-6789-3p	CGGCGCCCGTGTCTCCTCCAG	down	-inf	-inf	0.42265	0.181117	0	0	0.54335	0	0	0	0	0	1	0	0	0	0	low
1567	hsa-miR-6886-5p	CCCGCAGGTGAGATGAGGGCT	down	-inf	-inf	0.42265	0.181117	0	0	0.54335	0	0	0	0	0	1	0	0	0	0	low
1568	mmu-miR-7088-5p_L-4R-3_1ss5GC	CTGGTGGTGAGGAGGGGA	up	inf	inf	0.42265	0	0.361517	0	0	0	0	1.08455	0	0	0	0	0	1	0	low
1569	hsa-miR-7706_R-1	TGAAGCGCCTGTGCTCTGCCGAG	down	-inf	-inf	0.42265	0.181117	0	0	0.54335	0	0	0	0	0	1	0	0	0	0	low
1570	hsa-miR-9898_R+1	TACTTACCTGTCCCCTACCCCAC	up	inf	inf	0.42265	0	0.361517	0	0	0	0	1.08455	0	0	0	0	0	1	0	low
1571	hsa-miR-10401-3p_L+1R-1	GACCTCGCCGTCCCGCCCGCC	up	inf	inf	0.42265	0	0.31123	0	0	0	0.93369	0	0	0	0	0	1	0	0	low
1572	bta-miR-11993	GACCTGTGCGTGTACACTCATG	down	-inf	-inf	0.42265	0.267511	0	0.802532	0	0	0	0	0	1	0	0	0	0	0	low
1573	mdo-miR-12328-5p_R-4_1ss17AG	AAGGCAGAGGAGGAAGGA	up	inf	inf	0.42265	0	0.31123	0	0	0	0.93369	0	0	0	0	0	1	0	0	low
1574	oan-let-7d-3p_L+4_1ss11AG	ATACCTATACGACCTGCTGCCTTTCT	down	-inf	-inf	0.42265	0.535022	0	1.60506	0	0	0	0	0	2	0	0	0	0	0	low
1575	PC-3p-833220_1	AAAGAGGAAAAACAGACAACAGT	down	-inf	-inf	0.42265	0.133755	0	0.401266	0	0	0	0	0	0.5	0	0	0	0	0	low
1576	PC-5p-1463700_1	CAGGAGATCTCCATTTTACAA	down	-inf	-inf	0.42265	0.133755	0	0.401266	0	0	0	0	0	0.5	0	0	0	0	0	low
1577	PC-5p-1014818_1	GTCCAGTTTGACATAGAGGCCT	up	inf	inf	0.42265	0	0.180759	0	0	0	0	0.542276	0	0	0	0	0	0.5	0	low
1578	PC-3p-1638309_1	TTCTCAAGCACTCCATTTTCC	down	-inf	-inf	0.42265	0.271675	0	0	0.815025	0	0	0	0	0	1.5	0	0	0	0	low
1579	PC-3p-146406_6	GCAATACTGACACTTGTGAAG	down	-inf	-inf	0.42265	0.452792	0	0	1.35838	0	0	0	0	0	2.5	0	0	0	0	low
1580	PC-3p-868356_1	TTAGATCTCCAGGACTTATTTGC	down	-inf	-inf	0.42265	0.267511	0	0.802532	0	0	0	0	0	1	0	0	0	0	0	low
1581	PC-5p-617738_2	TGGAAGCATTCATTGAAAATT	down	-inf	-inf	0.42265	0.267511	0	0.802532	0	0	0	0	0	1	0	0	0	0	0	low
1582	PC-5p-1367836_1	AGAATTCTAGCTAGGTTAACAGA	up	inf	inf	0.42265	0	0.180759	0	0	0	0	0.542276	0	0	0	0	0	0.5	0	low
1583	PC-3p-1630785_1	TGTTAATCTAGCTAGAATTTGT	up	inf	inf	0.42265	0	0.180759	0	0	0	0	0.542276	0	0	0	0	0	0.5	0	low
1584	PC-5p-1505321_1	CTAGAGAGGATTCTGGAGAGGGC	down	-inf	-inf	0.42265	0.0905584	0	0	0.271675	0	0	0	0	0	0.5	0	0	0	0	low
1585	PC-3p-1014169_1	CTCCAGAATCCTCTCTAGAAT	up	inf	inf	0.42265	0	0.155615	0	0	0	0.466845	0	0	0	0	0	0.5	0	0	low
1586	PC-3p-567579_2	AAGCCAGGATCTGAGAGAAGGGT	down	-inf	-inf	0.42265	0.181117	0	0	0.54335	0	0	0	0	0	1	0	0	0	0	low
1587	PC-5p-1437208_1	TTCATCAACCTGGTTCCAACCC	down	-inf	-inf	0.42265	0.0905584	0	0	0.271675	0	0	0	0	0	0.5	0	0	0	0	low
1588	PC-5p-169832_5	AGAGAGTTCATTCAGGTTTTTCC	down	-inf	-inf	0.42265	0.452792	0	0	1.35838	0	0	0	0	0	2.5	0	0	0	0	low
1589	PC-3p-399750_2	TCAAAAGTTTTAAAGCAGTCA	up	inf	inf	0.42265	0	0.723035	0	0	0	0	2.1691	0	0	0	0	0	2	0	low
1590	PC-3p-367259_2	CAACTCTCTGCCTCTATACACC	up	inf	inf	0.42265	0	0.31123	0	0	0	0.93369	0	0	0	0	0	1	0	0	low
1591	PC-5p-1674468_1	NCCCCCTGGGCCCTCCAGCTCACCT	up	inf	inf	0.42265	0	0.361517	0	0	0	0	1.08455	0	0	0	0	0	1	0	low
1592	PC-3p-266992_3	TGAGCTGGGGGCCCAGGGAA	up	inf	inf	0.42265	0	0.62246	0	0	0	1.86738	0	0	0	0	0	2	0	0	low
1593	PC-3p-1550591_1	AGAATATGATAAAGCCGATGGG	down	-inf	-inf	0.42265	0.267511	0	0.802532	0	0	0	0	0	1	0	0	0	0	0	low
1594	PC-5p-779368_1	AGGGCCCTCGCCTCGGAACCGC	up	inf	inf	0.42265	0	0.31123	0	0	0	0.93369	0	0	0	0	0	1	0	0	low
1595	PC-3p-1494844_1	CGGTTCTGGAGGAAGGCCCTCG	up	inf	inf	0.42265	0	0.361517	0	0	0	0	1.08455	0	0	0	0	0	1	0	low
1596	PC-5p-202968_4	AAAAGTTCATTAGGGTTTTTTCT	down	-inf	-inf	0.42265	0.401266	0	1.2038	0	0	0	0	0	1.5	0	0	0	0	0	low
1597	PC-3p-1182388_1	GAAGAACCCAAATGAACCTTTT	down	-inf	-inf	0.42265	0.267511	0	0.802532	0	0	0	0	0	1	0	0	0	0	0	low
1598	PC-5p-246987_3	AGGGGCGGGGGAGCAGGCGGCGC	up	inf	inf	0.42265	0	0.93369	0	0	0	2.80107	0	0	0	0	0	3	0	0	low
1599	PC-5p-177091_5	TCAGACACGACTGCAGCAGCTT	down	-inf	-inf	0.42265	0.181117	0	0	0.54335	0	0	0	0	0	1	0	0	0	0	low
1600	PC-3p-1717792_1	CAAGCGGTTTCAGTCGTGTCT	up	inf	inf	0.42265	0	0.361517	0	0	0	0	1.08455	0	0	0	0	0	1	0	low
1601	PC-5p-1154249_1	TCCAGTAAGTTCGTTTGGGTTTTT	up	inf	inf	0.42265	0	0.31123	0	0	0	0.93369	0	0	0	0	0	1	0	0	low
1602	PC-5p-1183446_1	ACAGAGTTCATTTGGGTTTTTCC	down	-inf	-inf	0.42265	0.267511	0	0.802532	0	0	0	0	0	1	0	0	0	0	0	low
1603	PC-3p-689471_1	AAACTCTAATGAACTTTTTGGC	down	-inf	-inf	0.42265	0.267511	0	0.802532	0	0	0	0	0	1	0	0	0	0	0	low
1604	PC-5p-737042_1	TACCTTTTCCCCCTATAACTGA	up	inf	inf	0.42265	0	0.31123	0	0	0	0.93369	0	0	0	0	0	1	0	0	low
1605	PC-3p-653362_2	AAAATCTGAACAAACTTTCCGGA	up	inf	inf	0.42265	0	0.723035	0	0	0	0	2.1691	0	0	0	0	0	2	0	low
1606	PC-5p-1499119_1	AAAAGTTCACTTGGGTTTTTGT	up	inf	inf	0.42265	0	0.31123	0	0	0	0.93369	0	0	0	0	0	1	0	0	low
1607	PC-5p-602006_2	AGGGAGAGGGGGCGGCAGAAGGGA	up	inf	inf	0.42265	0	0.62246	0	0	0	1.86738	0	0	0	0	0	2	0	0	low
1608	PC-3p-483274_2	TCAGGCTGCTCATCTGGCATAG	down	-inf	-inf	0.42265	0.362234	0	0	1.0867	0	0	0	0	0	2	0	0	0	0	low
1609	PC-5p-194681_4	GAGAAACTGTGACTAGGTCCAC	down	-inf	-inf	0.42265	1.07004	0	3.21013	0	0	0	0	0	4	0	0	0	0	0	low
1610	PC-3p-510498_2	TGTGAACCTGGCCAGTTTCTT	up	inf	inf	0.42265	0	0.62246	0	0	0	1.86738	0	0	0	0	0	2	0	0	low
1611	PC-5p-621955_2	GTTTGGGAAGTGTGGTTA	down	-inf	-inf	0.42265	0.535022	0	1.60506	0	0	0	0	0	2	0	0	0	0	0	low
1612	PC-5p-1231300_1	NTAGAAACATGGAAGATTGTCA	up	inf	inf	0.42265	0	0.31123	0	0	0	0.93369	0	0	0	0	0	1	0	0	low
1613	PC-3p-942215_1	CGACCTTAGAGCAAGCTGCCCAT	down	-inf	-inf	0.42265	0.267511	0	0.802532	0	0	0	0	0	1	0	0	0	0	0	low
1614	PC-5p-841242_1	TGGCCAAAAAGTTTGCTCTGGGTT	up	inf	inf	0.42265	0	0.361517	0	0	0	0	1.08455	0	0	0	0	0	1	0	low
1615	PC-5p-1633801_1	TGGCGTGGCCCAGGGGAGCT	up	inf	inf	0.42265	0	0.31123	0	0	0	0.93369	0	0	0	0	0	1	0	0	low
1616	PC-3p-1476527_1	TGAGGCCTGGGACACCCACAC	up	inf	inf	0.42265	0	0.31123	0	0	0	0.93369	0	0	0	0	0	1	0	0	low
1617	PC-5p-1417284_1	TGGAGGAGAGGGTGGGGGTCT	up	inf	inf	0.42265	0	0.361517	0	0	0	0	1.08455	0	0	0	0	0	1	0	low
1618	PC-5p-301099_3	AGGACACCATGGGGAGAACGCTGAGT	down	-inf	-inf	0.42265	0.802532	0	2.4076	0	0	0	0	0	3	0	0	0	0	0	low
1619	PC-3p-1740277_1	CCAGTGCCCCGTGGTGACCTCT	down	-inf	-inf	0.42265	0.267511	0	0.802532	0	0	0	0	0	1	0	0	0	0	0	low
1620	PC-5p-116483_8	TATGTAATAATAAGCCTTTGTT	up	inf	inf	0.42265	0	2.1691	0	0	0	0	6.50731	0	0	0	0	0	6	0	low
1621	PC-3p-240025_4	CAAAGGCTTAGTATTACATACG	down	-inf	-inf	0.42265	0.362234	0	0	1.0867	0	0	0	0	0	2	0	0	0	0	low
1622	PC-5p-1457102_1	GGCGGGCTGGTTCTCAGAGCTTGT	down	-inf	-inf	0.42265	0.181117	0	0	0.54335	0	0	0	0	0	1	0	0	0	0	low
1623	PC-3p-1719475_1	CCGCCTGCCTCCCTCCCCACT	down	-inf	-inf	0.42265	0.267511	0	0.802532	0	0	0	0	0	1	0	0	0	0	0	low
1624	PC-5p-806967_1	CTCCAGCTCCGTGTGTACATTCT	up	inf	inf	0.42265	0	0.361517	0	0	0	0	1.08455	0	0	0	0	0	1	0	low
1625	PC-5p-1360926_1	CTAGGGGAGGGAGAGCGGGCT	up	inf	inf	0.42265	0	0.361517	0	0	0	0	1.08455	0	0	0	0	0	1	0	low
1626	PC-5p-406135_2	GTCAGCCAAGCTCTGCTTTCC	up	inf	inf	0.42265	0	0.361517	0	0	0	0	1.08455	0	0	0	0	0	1	0	low
1627	PC-3p-832014_1	AAAGCAGCAGTTAGGCTGAAGC	down	-inf	-inf	0.42265	0.181117	0	0	0.54335	0	0	0	0	0	1	0	0	0	0	low
1628	PC-5p-1143590_1	TTACAAACTCTTACTCCATAACC	up	inf	inf	0.42265	0	0.361517	0	0	0	0	1.08455	0	0	0	0	0	1	0	low
1629	PC-3p-328013_3	TATGAAATAAGAGTTTGTAACT	down	-inf	-inf	0.42265	0.54335	0	0	1.63005	0	0	0	0	0	3	0	0	0	0	low
1630	PC-3p-421714_2	TGGGCGGTCCCCGAGGGCCTGGT	up	inf	inf	0.42265	0	0.723035	0	0	0	0	2.1691	0	0	0	0	0	2	0	low
1631	PC-5p-627534_2	ACCAGAAGTGCCCACAAGGCGGC	up	inf	inf	0.42265	0	0.62246	0	0	0	1.86738	0	0	0	0	0	2	0	0	low
1632	PC-5p-242552_4	CAAAAGTTAATTTGGGTTTTTC	down	-inf	-inf	0.42265	0.362234	0	0	1.0867	0	0	0	0	0	2	0	0	0	0	low
1633	PC-5p-452173_2	AACTCCATGGACTGTCGGCT	down	-inf	-inf	0.42265	0.267511	0	0.802532	0	0	0	0	0	1	0	0	0	0	0	low
1634	PC-3p-1162397_1	AAAACCCGAACAAACTTTTGGGT	up	inf	inf	0.42265	0	0.361517	0	0	0	0	1.08455	0	0	0	0	0	1	0	low
1635	PC-5p-1408427_1	TGGGAGAGGAGGAGGAGGGCTGA	up	inf	inf	0.42265	0	0.31123	0	0	0	0.93369	0	0	0	0	0	1	0	0	low
1636	PC-5p-375863_2	TGAGGAGGGAGAGCTGTCAAGC	up	inf	inf	0.42265	0	0.62246	0	0	0	1.86738	0	0	0	0	0	2	0	0	low
1637	PC-3p-404249_2	TGACCCTGGGGCTTCTCTCC	down	-inf	-inf	0.42265	1.07004	0	3.21013	0	0	0	0	0	4	0	0	0	0	0	low
1638	PC-5p-1524663_1	TCCAGTTCCTCGGACGTGCTGC	down	-inf	-inf	0.42265	0.267511	0	0.802532	0	0	0	0	0	1	0	0	0	0	0	low
1639	PC-3p-1133055_1	AAAGACCAAACTGTGTTTTAA	up	inf	inf	0.42265	0	0.31123	0	0	0	0.93369	0	0	0	0	0	1	0	0	low
1640	PC-5p-1224721_1	ACGAGGGTCGGGGTAGGGAGGC	down	-inf	-inf	0.42265	0.535022	0	1.60506	0	0	0	0	0	2	0	0	0	0	0	low
1641	PC-3p-993074_1	TCTTCTTCCTCACCCTTGGTTC	down	-inf	-inf	0.42265	0.181117	0	0	0.54335	0	0	0	0	0	1	0	0	0	0	low
1642	PC-5p-1326381_1	AAGGGATCATCCAGGTAAAGAGA	up	inf	inf	0.42265	0	0.361517	0	0	0	0	1.08455	0	0	0	0	0	1	0	low
1643	PC-3p-1069790_1	TTTAACTGGGTGATCCCTTCT	up	inf	inf	0.42265	0	0.62246	0	0	0	1.86738	0	0	0	0	0	2	0	0	low
1644	PC-3p-326937_3	TGTTTCCTTTTGTTTCCCCCAGT	down	-inf	-inf	0.42265	0.54335	0	0	1.63005	0	0	0	0	0	3	0	0	0	0	low
1645	PC-5p-1109243_1	TGGGTTTCCGACTGCCTCTCCGCT	down	-inf	-inf	0.42265	0.267511	0	0.802532	0	0	0	0	0	1	0	0	0	0	0	low
1646	PC-3p-979619_1	CGGGGAGAGGTCGGGGACCCCT	down	-inf	-inf	0.42265	0.267511	0	0.802532	0	0	0	0	0	1	0	0	0	0	0	low
1647	PC-5p-1742093_1	TTGAGAGCTGGATCAAAACC	down	-inf	-inf	0.42265	0.267511	0	0.802532	0	0	0	0	0	1	0	0	0	0	0	low
1648	PC-5p-159562_6	AGACTAGCCCAGGGCTGCTAGA	down	-inf	-inf	0.42265	1.0867	0	0	3.2601	0	0	0	0	0	6	0	0	0	0	low
1649	PC-5p-874346_1	TANAAAGTTCATTTGGGTTTTC	up	inf	inf	0.42265	0	0.361517	0	0	0	0	1.08455	0	0	0	0	0	1	0	low
1650	PC-5p-1070012_1	ACAAGGATCTGTACAGGCTCTC	up	inf	inf	0.42265	0	0.31123	0	0	0	0.93369	0	0	0	0	0	1	0	0	low
1651	PC-3p-1574165_1	AAGTCCCAAATGAACTTTTTG	down	-inf	-inf	0.42265	0.267511	0	0.802532	0	0	0	0	0	1	0	0	0	0	0	low
1652	PC-5p-257220_3	GAGAGTTTGTTTGGGTTTTTCT	down	-inf	-inf	0.42265	0.54335	0	0	1.63005	0	0	0	0	0	3	0	0	0	0	low
1653	PC-5p-602653_2	TGTCTGCAGGTTCCGCATCTGT	down	-inf	-inf	0.42265	0.535022	0	1.60506	0	0	0	0	0	2	0	0	0	0	0	low
1654	PC-3p-787935_1	CAGCTGGCTCTTGGGCTGTCCGCT	up	inf	inf	0.42265	0	0.361517	0	0	0	0	1.08455	0	0	0	0	0	1	0	low
1655	PC-5p-610489_2	AATCTAAGCTCCTGTTTTTGG	down	-inf	-inf	0.42265	0.535022	0	1.60506	0	0	0	0	0	2	0	0	0	0	0	low
1656	PC-3p-1626914_1	ATCTCTAAGTCCGTCTTCCGTA	up	inf	inf	0.42265	0	0.361517	0	0	0	0	1.08455	0	0	0	0	0	1	0	low
1657	PC-5p-1363878_1	GGAGATGTCAGGACATTGTTGC	up	inf	inf	0.42265	0	0.31123	0	0	0	0.93369	0	0	0	0	0	1	0	0	low
1658	PC-3p-759379_1	CAACAGTTTCCTGACATCTATC	down	-inf	-inf	0.42265	0.267511	0	0.802532	0	0	0	0	0	1	0	0	0	0	0	low
1659	PC-5p-1408284_1	TTCCCCTTCCTGATGCTTCTGTT	down	-inf	-inf	0.42265	0.535022	0	1.60506	0	0	0	0	0	2	0	0	0	0	0	low
1660	PC-3p-489770_2	TTGGGTCAGAGAGATCCCCTGA	up	inf	inf	0.42265	0	0.723035	0	0	0	0	2.1691	0	0	0	0	0	2	0	low
1661	PC-3p-150691_6	GAAAAACCCAGATGAACTTTTA	up	inf	inf	0.42265	0	0.723035	0	0	0	0	2.1691	0	0	0	0	0	2	0	low
1662	PC-5p-1223181_1	NCTGGGCAGGGGTGAGGGGGAGTA	up	inf	inf	0.42265	0	0.361517	0	0	0	0	1.08455	0	0	0	0	0	1	0	low
1663	PC-3p-1649001_1	CCTCCCGCACGCCCCTTCCTCCCA	up	inf	inf	0.42265	0	0.361517	0	0	0	0	1.08455	0	0	0	0	0	1	0	low
1664	PC-5p-1725317_1	CGGCGGGGTGCAGGCCCCAG	up	inf	inf	0.42265	0	0.31123	0	0	0	0.93369	0	0	0	0	0	1	0	0	low
1665	PC-5p-369245_2	GAAAAGTTCGTTTGGGTTTTCCA	up	inf	inf	0.42265	0	0.466845	0	0	0	1.40053	0	0	0	0	0	1.5	0	0	low
1666	PC-5p-809573_1	TGAGGGGTGCAGGATACATGGGTGT	up	inf	inf	0.42265	0	0.31123	0	0	0	0.93369	0	0	0	0	0	1	0	0	low
1667	PC-5p-686753_2	TAAAAAGTTCTCTTGGGTTTTT	down	-inf	-inf	0.42265	0.181117	0	0	0.54335	0	0	0	0	0	1	0	0	0	0	low
1668	PC-3p-1185186_1	NAAACCCAAACGAACTTTTTGC	up	inf	inf	0.42265	0	0.31123	0	0	0	0.93369	0	0	0	0	0	1	0	0	low
1669	PC-3p-597119_2	TCAATCCCGGCTGCATCCAGA	up	inf	inf	0.42265	0	0.723035	0	0	0	0	2.1691	0	0	0	0	0	2	0	low
1670	PC-3p-342612_3	CACTTCATTACCTCACCATGATT	down	-inf	-inf	0.42265	0.181117	0	0	0.54335	0	0	0	0	0	1	0	0	0	0	low
1671	PC-5p-557120_2	GGGTTGGCCCAAAAAGTTCATT	up	inf	inf	0.42265	0	0.31123	0	0	0	0.93369	0	0	0	0	0	1	0	0	low
1672	PC-5p-477214_2	CCAAAGGGGAGGCCTGGGCT	up	inf	inf	0.42265	0	0.31123	0	0	0	0.93369	0	0	0	0	0	1	0	0	low
1673	PC-5p-509855_2	GCATCTGAGAACTGAATGCTGCTT	down	-inf	-inf	0.42265	0.362234	0	0	1.0867	0	0	0	0	0	2	0	0	0	0	low
1674	PC-5p-411620_2	CAGAGCTGCGGGGGCCGCGTGGC	down	-inf	-inf	0.42265	0.362234	0	0	1.0867	0	0	0	0	0	2	0	0	0	0	low
1675	PC-3p-391853_2	CCTGTAGCTCCCGCGCTCTCT	up	inf	inf	0.42265	0	0.62246	0	0	0	1.86738	0	0	0	0	0	2	0	0	low
1676	PC-3p-579351_2	TGAGCTGGTGGGGCAGGGAGC	down	-inf	-inf	0.42265	0.535022	0	1.60506	0	0	0	0	0	2	0	0	0	0	0	low
1677	PC-5p-1095331_1	AAGGATGCTTGTTTTAGGAAGA	up	inf	inf	0.42265	0	0.31123	0	0	0	0.93369	0	0	0	0	0	1	0	0	low
1678	PC-3p-501483_2	TCGAATAAAGTCTGTAGTTTTTA	up	inf	inf	0.42265	0	0.361517	0	0	0	0	1.08455	0	0	0	0	0	1	0	low
1679	PC-5p-531934_2	TGACTTAGCACACACATATATGT	down	-inf	-inf	0.42265	0.535022	0	1.60506	0	0	0	0	0	2	0	0	0	0	0	low
1680	PC-3p-327631_3	TATATATGTGTGTACTAAGGAGC	down	-inf	-inf	0.42265	0.54335	0	0	1.63005	0	0	0	0	0	3	0	0	0	0	low
1681	PC-5p-1116009_1	ACAATGGTGGCGGCGGCGGCGGC	up	inf	inf	0.42265	0	0.31123	0	0	0	0.93369	0	0	0	0	0	1	0	0	low
1682	PC-5p-649405_2	TTAGCTACACCATGGACTGTAGC	down	-inf	-inf	0.42265	0.535022	0	1.60506	0	0	0	0	0	2	0	0	0	0	0	low
1683	PC-3p-826646_1	GTCCATGGTGTAGCTAAGAGTTT	up	inf	inf	0.42265	0	0.31123	0	0	0	0.93369	0	0	0	0	0	1	0	0	low
1684	PC-3p-1652686_1	GCGAAGGCACGGGGCGCCGGGGC	up	inf	inf	0.42265	0	0.31123	0	0	0	0.93369	0	0	0	0	0	1	0	0	low
1685	PC-5p-469574_2	TGGAAACCTAAGCACTTCTTTT	down	-inf	-inf	0.42265	0.362234	0	0	1.0867	0	0	0	0	0	2	0	0	0	0	low
1686	PC-5p-1156027_1	GAAGAGTTCATTCAGGTTTTTTGGT	down	-inf	-inf	0.42265	0.267511	0	0.802532	0	0	0	0	0	1	0	0	0	0	0	low
1687	PC-5p-373964_2	TGGTGGTGTGCTGTCCTTTGTG	down	-inf	-inf	0.42265	0.362234	0	0	1.0867	0	0	0	0	0	2	0	0	0	0	low
1688	PC-5p-1175209_1	ACAGAAAGTTCGTTTGGGTTTCT	down	-inf	-inf	0.42265	0.362234	0	0	1.0867	0	0	0	0	0	2	0	0	0	0	low
1689	PC-3p-1570770_1	TCACCTTGCACTCCCTGCACTCTGC	up	inf	inf	0.42265	0	0.361517	0	0	0	0	1.08455	0	0	0	0	0	1	0	low
1690	PC-3p-383289_2	AAAAACCCGATGAACTTTTTG	down	-inf	-inf	0.42265	0.267511	0	0.802532	0	0	0	0	0	1	0	0	0	0	0	low
1691	PC-5p-333322_3	GCAGCTGGGCTCGTCTGACGCG	up	inf	inf	0.42265	0	1.08455	0	0	0	0	3.25366	0	0	0	0	0	3	0	low
1692	PC-3p-291684_3	TGGCTTCTCTCTGCGGCTGATGT	up	inf	inf	0.42265	0	0.62246	0	0	0	1.86738	0	0	0	0	0	2	0	0	low
1693	PC-3p-338733_3	TGACCTCTGATCCTTCCTTCCACT	up	inf	inf	0.42265	0	0.62246	0	0	0	1.86738	0	0	0	0	0	2	0	0	low
1694	PC-3p-331722_3	TGTAGCCGCCGGGCCTCCTCCT	up	inf	inf	0.42265	0	1.80759	0	0	0	0	5.42276	0	0	0	0	0	5	0	low
1695	PC-3p-289488_3	CAGCACTGTCCGGTAAGATGTCT	up	inf	inf	0.42265	0	1.08455	0	0	0	0	3.25366	0	0	0	0	0	3	0	low
1696	PC-3p-419951_2	AATGGGGCGGGAGCGGGGGTG	up	inf	inf	0.42265	0	1.24492	0	0	0	3.73476	0	0	0	0	0	4	0	0	low
1697	PC-5p-207560_4	TGTACTATTGGCTTGGCCA	down	-inf	-inf	0.42265	1.07004	0	3.21013	0	0	0	0	0	4	0	0	0	0	0	low
1698	PC-3p-376159_2	AAAGCTTGAGTGAGCTTTTTGGA	up	inf	inf	0.42265	0	1.08455	0	0	0	0	3.25366	0	0	0	0	0	3	0	low
1699	PC-5p-239987_4	CAGCATGAATTACTGCACT	down	-inf	-inf	0.42265	1.07004	0	3.21013	0	0	0	0	0	4	0	0	0	0	0	low
1700	PC-3p-206661_4	TGCAGGAAGTAGGCTCCTGAGAA	down	-inf	-inf	0.42265	0.802532	0	2.4076	0	0	0	0	0	3	0	0	0	0	0	low
1701	PC-5p-328505_3	ATAGAAACCTATGGGCCA	up	inf	inf	0.42265	0	1.08455	0	0	0	0	3.25366	0	0	0	0	0	3	0	low
1702	PC-5p-229007_4	TCCGCCTGGCCTCGCTGCG	up	inf	inf	0.42265	0	1.24492	0	0	0	3.73476	0	0	0	0	0	4	0	0	low
1703	PC-3p-295938_3	TTGGCCTCTCCCTGCCTTCCCT	down	-inf	-inf	0.42265	1.07004	0	3.21013	0	0	0	0	0	4	0	0	0	0	0	low
1704	PC-3p-182470_5	GCAGGAACGCAGCAGCTTGGAT	down	-inf	-inf	0.42265	0.181117	0	0	0.54335	0	0	0	0	0	1	0	0	0	0	low
1705	PC-3p-353037_3	GTATGGGGCCTGGGCCTGGAAT	up	inf	inf	0.42265	0	1.08455	0	0	0	0	3.25366	0	0	0	0	0	3	0	low
1706	PC-3p-262027_3	GAAACCTGAATGAACCTTTTGGA	up	inf	inf	0.42265	0	1.08455	0	0	0	0	3.25366	0	0	0	0	0	3	0	low
1707	PC-3p-649269_2	CTTTGTGTATGGACATGGA	up	inf	inf	0.42265	0	1.44607	0	0	0	0	4.33821	0	0	0	0	0	4	0	low
1708	PC-3p-233862_4	TTTAATAAACGGGCTCTGTTTC	up	inf	inf	0.42265	0	0.62246	0	0	0	1.86738	0	0	0	0	0	2	0	0	low
1709	PC-3p-473807_2	CCGTGAGGGAAAGGTGAA	down	-inf	-inf	0.42265	0.181117	0	0	0.54335	0	0	0	0	0	1	0	0	0	0	low
1710	PC-5p-159761_6	TTTTCTGGTGCTCCAGCTC	up	inf	inf	0.42265	0	1.86738	0	0	0	5.60214	0	0	0	0	0	6	0	0	low
1711	PC-3p-331121_3	ATATTCTAGAATTCCAAG	up	inf	inf	0.42265	0	1.08455	0	0	0	0	3.25366	0	0	0	0	0	3	0	low
1712	PC-5p-231035_4	TGGCGAGGTTCGGCGCAGCGGGC	down	-inf	-inf	0.42265	1.07004	0	3.21013	0	0	0	0	0	4	0	0	0	0	0	low
1713	PC-5p-141343_6	CGGGGCTGCGGCGGGTGGGA	up	inf	inf	0.42265	0	0.723035	0	0	0	0	2.1691	0	0	0	0	0	2	0	low
1714	PC-3p-508643_2	GGTGGGCGTGGGAACCCGGA	up	inf	inf	0.42265	0	0.361517	0	0	0	0	1.08455	0	0	0	0	0	1	0	low
1715	PC-5p-255992_3	AGTTAATGTCTGCCCCCCTAAT	up	inf	inf	0.42265	0	1.08455	0	0	0	0	3.25366	0	0	0	0	0	3	0	low
1716	PC-5p-118891_8	AGCTTGGTCCTGGGTCACGTGA	down	-inf	-inf	0.42265	0.362234	0	0	1.0867	0	0	0	0	0	2	0	0	0	0	middle
1717	PC-3p-343335_3	AGGCTGTGTCCAACTGCGGCAA	up	inf	inf	0.42265	0	1.24492	0	0	0	3.73476	0	0	0	0	0	4	0	0	low
1718	PC-5p-362636_3	AGGCCGAGGCCGGGCGTCG	up	inf	inf	0.42265	0	1.08455	0	0	0	0	3.25366	0	0	0	0	0	3	0	low
1719	PC-5p-307149_3	CCTGCCCCCGGGCCCGCCTGTCT	up	inf	inf	0.42265	0	1.08455	0	0	0	0	3.25366	0	0	0	0	0	3	0	low
1720	PC-5p-178072_5	GCCTGGTGCTTGGTAGGCT	down	-inf	-inf	0.42265	1.33755	0	4.01266	0	0	0	0	0	5	0	0	0	0	0	low
1721	PC-5p-258801_3	TAGTGATGATGTGACCGCTGAG	up	inf	inf	0.42265	0	1.24492	0	0	0	3.73476	0	0	0	0	0	4	0	0	low
1722	PC-3p-306142_3	ATCAGTGAATGTAGAGGTT	up	inf	inf	0.42265	0	1.08455	0	0	0	0	3.25366	0	0	0	0	0	3	0	low
1723	PC-3p-197669_4	TTTTGTCCTCCGAGCTCG	up	inf	inf	0.42265	0	0.62246	0	0	0	1.86738	0	0	0	0	0	2	0	0	low
1724	PC-3p-251853_3	GAACTCAAATGAACTTTTTGGCA	up	inf	inf	0.42265	0	1.08455	0	0	0	0	3.25366	0	0	0	0	0	3	0	low
1725	PC-3p-354689_3	GCATGTAGACTCAGAAGTCAGCA	up	inf	inf	0.42265	0	1.08455	0	0	0	0	3.25366	0	0	0	0	0	3	0	low
1726	PC-5p-147904_6	CAACTGGCAGGAAAGAGATG	down	-inf	-inf	0.42265	1.0867	0	0	3.2601	0	0	0	0	0	6	0	0	0	0	low
1727	PC-3p-237079_4	CACAGTGCCCCTTGGAGTTGGGA	down	-inf	-inf	0.42265	1.07004	0	3.21013	0	0	0	0	0	4	0	0	0	0	0	low
1728	PC-5p-331114_3	AGGATTAAGCAGCCTGGCTCC	up	inf	inf	0.42265	0	1.08455	0	0	0	0	3.25366	0	0	0	0	0	3	0	low
1729	PC-5p-299384_3	GCGTTTCCCTTGTAGCTCAGT	up	inf	inf	0.42265	0	1.08455	0	0	0	0	3.25366	0	0	0	0	0	3	0	low
1730	PC-3p-354941_3	TTCCTGTTGGGCTCAGCTGATA	up	inf	inf	0.42265	0	1.08455	0	0	0	0	3.25366	0	0	0	0	0	3	0	low
1731	PC-5p-594613_2	CTGTAAGTTTTAAGAATCAAGA	up	inf	inf	0.42265	0	1.08455	0	0	0	0	3.25366	0	0	0	0	0	3	0	low
1732	PC-3p-620372_2	GCTGGTCGCAGCGGGGACGAG	up	inf	inf	0.42265	0	1.08455	0	0	0	0	3.25366	0	0	0	0	0	3	0	low
1733	PC-3p-305842_3	GCGGACTCGGCGGCCGGCCT	up	inf	inf	0.42265	0	1.24492	0	0	0	3.73476	0	0	0	0	0	4	0	0	low
1734	PC-3p-325473_3	CCCATCTGAAGGTAATTCAAT	up	inf	inf	0.42265	0	1.44607	0	0	0	0	4.33821	0	0	0	0	0	4	0	low
1735	PC-3p-222085_4	AGGCTGCTGAGAAAAGTGCA	up	inf	inf	0.42265	0	1.44607	0	0	0	0	4.33821	0	0	0	0	0	4	0	low
1736	PC-3p-135002_7	AAAACTCAAATGAACTTTTTGGT	down	-inf	-inf	0.42265	1.44893	0	0	4.3468	0	0	0	0	0	8	0	0	0	0	low
1737	PC-5p-150428_6	AAGCACTGCCACCAAGAC	down	-inf	-inf	0.42265	1.0867	0	0	3.2601	0	0	0	0	0	6	0	0	0	0	low
1738	PC-3p-205747_4	TCCACCGCGCATGCGCCAGCGCAG	down	-inf	-inf	0.42265	1.07004	0	3.21013	0	0	0	0	0	4	0	0	0	0	0	low
1739	PC-5p-304075_3	TGGTCCTCATGGAAAAGA	up	inf	inf	0.42265	0	1.08455	0	0	0	0	3.25366	0	0	0	0	0	3	0	low
1740	PC-5p-149980_6	GACTGAACCCATACAATGTGA	down	-inf	-inf	0.42265	1.0867	0	0	3.2601	0	0	0	0	0	6	0	0	0	0	low
1741	PC-3p-212415_4	TGGGTTGGGAATTTCTCACAGT	down	-inf	-inf	0.42265	0.267511	0	0.802532	0	0	0	0	0	1	0	0	0	0	0	low
1742	PC-5p-688907_2	CTATGGCTACTGAGCACA	up	inf	inf	0.42265	0	1.08455	0	0	0	0	3.25366	0	0	0	0	0	3	0	low
1743	PC-3p-190189_5	TCTACAGTCCAGAGCCACA	up	inf	inf	0.42265	0	1.55615	0	0	0	4.66845	0	0	0	0	0	5	0	0	low
1744	PC-5p-261278_3	TTTAATGATGGCAGTTCTGACT	up	inf	inf	0.42265	0	1.08455	0	0	0	0	3.25366	0	0	0	0	0	3	0	low
1745	PC-3p-219251_4	CGGCGCGGGCAGGCCCGGCTCGC	up	inf	inf	0.42265	0	1.44607	0	0	0	0	4.33821	0	0	0	0	0	4	0	low
1746	PC-3p-236739_4	ACTCACAGTGGATGCTGGCACT	up	inf	inf	0.42265	0	1.24492	0	0	0	3.73476	0	0	0	0	0	4	0	0	low
1747	PC-5p-225493_4	CGGGATCCAGTTAACAAGTT	down	-inf	-inf	0.42265	1.07004	0	3.21013	0	0	0	0	0	4	0	0	0	0	0	low
1748	PC-5p-212691_4	TTGATTCTGTTGTTAATCTGG	down	-inf	-inf	0.42265	1.60506	0	4.81519	0	0	0	0	0	6	0	0	0	0	0	low
1749	PC-5p-302226_3	CGTGGAGGCTCCCCAGGGAC	down	-inf	-inf	0.42265	1.26782	0	0	3.80345	0	0	0	0	0	7	0	0	0	0	low
1750	PC-5p-225906_4	ATCCCTGTGGTCTAGTGGCT	down	-inf	-inf	0.42265	0.724467	0	0	2.1734	0	0	0	0	0	4	0	0	0	0	low
1751	PC-5p-674721_2	NTTCAGGTGCTGAACAGACGT	up	inf	inf	0.42265	0	1.08455	0	0	0	0	3.25366	0	0	0	0	0	3	0	low
1752	PC-5p-261233_3	TCTTGACTGCTCACCTGG	down	-inf	-inf	0.42265	0.362234	0	0	1.0867	0	0	0	0	0	2	0	0	0	0	low
1753	PC-5p-208802_4	TGGTTCTAGAAGACGCTCCT	up	inf	inf	0.42265	0	1.24492	0	0	0	3.73476	0	0	0	0	0	4	0	0	low
1754	PC-5p-313935_3	TACTTGCCTTAACTGCCTCTCT	up	inf	inf	0.42265	0	1.08455	0	0	0	0	3.25366	0	0	0	0	0	3	0	low
1755	PC-5p-168017_5	AAGGGGGCGGGGAGGGTCAT	up	inf	inf	0.42265	0	1.80759	0	0	0	0	5.42276	0	0	0	0	0	5	0	low
1756	PC-5p-146959_6	CGCGCAGGCGGCCGGGGCCC	down	-inf	-inf	0.42265	1.0867	0	0	3.2601	0	0	0	0	0	6	0	0	0	0	low
1757	PC-3p-296278_3	CAAAGAACTGGACAGAATTTT	up	inf	inf	0.42265	0	1.08455	0	0	0	0	3.25366	0	0	0	0	0	3	0	low
1758	PC-3p-444289_2	AAAGGCCCAAACGAACTTTTTG	down	-inf	-inf	0.42265	0.181117	0	0	0.54335	0	0	0	0	0	1	0	0	0	0	low
1759	PC-3p-205978_4	TGTGAGACCCGGGTTCAGTCCTT	up	inf	inf	0.42265	0	1.44607	0	0	0	0	4.33821	0	0	0	0	0	4	0	low
1760	PC-3p-349337_3	CTGGGAATGGGGTGGGGAGGGAA	up	inf	inf	0.42265	0	0.31123	0	0	0	0.93369	0	0	0	0	0	1	0	0	low
1761	PC-3p-318183_3	TCAGTTTTAAAAAGGAAGTCACT	up	inf	inf	0.42265	0	1.08455	0	0	0	0	3.25366	0	0	0	0	0	3	0	low
1762	PC-3p-270788_3	CCAGGAGCGAGTTGGGGCT	up	inf	inf	0.42265	0	1.08455	0	0	0	0	3.25366	0	0	0	0	0	3	0	low
1763	PC-5p-152196_6	GTTAGTAAGGAATCTAGAGACT	down	-inf	-inf	0.42265	1.0867	0	0	3.2601	0	0	0	0	0	6	0	0	0	0	low
1764	PC-5p-307783_3	TGGCAGCTGCTTTTTCTTC	up	inf	inf	0.42265	0	1.08455	0	0	0	0	3.25366	0	0	0	0	0	3	0	low
1765	PC-3p-162239_5	GATCCTCAGGGGAACATTT	down	-inf	-inf	0.42265	0.362234	0	0	1.0867	0	0	0	0	0	2	0	0	0	0	low
1766	PC-5p-318115_3	AAAGAGTTTGTCCAGGGTTTTC	up	inf	inf	0.42265	0	1.08455	0	0	0	0	3.25366	0	0	0	0	0	3	0	low
1767	PC-3p-392056_2	TAGCCGGCTGTGTCTGTGACCCT	down	-inf	-inf	0.42265	0.181117	0	0	0.54335	0	0	0	0	0	1	0	0	0	0	low
1768	PC-5p-147238_6	TGGGGTGGGTGGGCGGAG	up	inf	inf	0.42265	0	0.361517	0	0	0	0	1.08455	0	0	0	0	0	1	0	low
1769	PC-5p-288335_3	ACTCGAGGTGCGGAGTGGAGAG	down	-inf	-inf	0.42265	0.181117	0	0	0.54335	0	0	0	0	0	1	0	0	0	0	low
1770	PC-5p-181769_5	AGAGCTTAGTACTACTGCCTAG	up	inf	inf	0.42265	0	1.24492	0	0	0	3.73476	0	0	0	0	0	4	0	0	low
1771	PC-3p-223698_4	AAAAACCTAAATGAAATTTCTGT	down	-inf	-inf	0.42265	1.07004	0	3.21013	0	0	0	0	0	4	0	0	0	0	0	low
1772	PC-5p-285978_3	TCATGTCCATGCCCTGCAA	up	inf	inf	0.42265	0	0.361517	0	0	0	0	1.08455	0	0	0	0	0	1	0	low
1773	PC-3p-173972_5	AGATCCACTCTGTTACAACAGT	down	-inf	-inf	0.42265	1.33755	0	4.01266	0	0	0	0	0	5	0	0	0	0	0	low
1774	PC-5p-325471_3	AGCCGTACTGGCTGGGGTGG	up	inf	inf	0.42265	0	0.361517	0	0	0	0	1.08455	0	0	0	0	0	1	0	low
1775	PC-3p-211548_4	CGGGGATGTGCAGGCCGGC	up	inf	inf	0.42265	0	1.24492	0	0	0	3.73476	0	0	0	0	0	4	0	0	low
1776	PC-3p-175759_5	ACCCGCGCGGACCCTGCCTGG	down	-inf	-inf	0.42265	1.33755	0	4.01266	0	0	0	0	0	5	0	0	0	0	0	low
1777	PC-5p-371853_2	TGCGTAGACTTTGTCCCTGCGA	up	inf	inf	0.42265	0	1.08455	0	0	0	0	3.25366	0	0	0	0	0	3	0	low
1778	PC-3p-163280_5	GAAAACCCGAATGAACTTTTTGGT	up	inf	inf	0.42265	0	1.80759	0	0	0	0	5.42276	0	0	0	0	0	5	0	low
1779	PC-5p-315345_3	ACTTCCGGCCCCGCCAGTCGC	up	inf	inf	0.42265	0	1.08455	0	0	0	0	3.25366	0	0	0	0	0	3	0	low
1780	PC-3p-341576_3	CAACTCTAGTGTCCCCAGTGA	up	inf	inf	0.42265	0	1.08455	0	0	0	0	3.25366	0	0	0	0	0	3	0	low
1781	PC-3p-208846_4	CAGCACCCGCAGCACGCGC	up	inf	inf	0.42265	0	1.24492	0	0	0	3.73476	0	0	0	0	0	4	0	0	low
1782	PC-5p-237387_4	ACCTTTAAGGATGGTAGTT	up	inf	inf	0.42265	0	1.44607	0	0	0	0	4.33821	0	0	0	0	0	4	0	low
1783	PC-5p-329819_3	ACAGGAAGCTGGCCAGAC	up	inf	inf	0.42265	0	1.08455	0	0	0	0	3.25366	0	0	0	0	0	3	0	low
1784	PC-3p-221794_4	GGTCAATGATGTGTTGGAG	down	-inf	-inf	0.42265	0.181117	0	0	0.54335	0	0	0	0	0	1	0	0	0	0	low
1785	PC-3p-260767_3	TGGCAGAGGCAACTGCCCCTGG	up	inf	inf	0.42265	0	0.31123	0	0	0	0.93369	0	0	0	0	0	1	0	0	low
1786	PC-3p-209744_4	TTTGTATGCAACTGTAGTCG	up	inf	inf	0.42265	0	1.24492	0	0	0	3.73476	0	0	0	0	0	4	0	0	low
1787	PC-5p-348230_3	AGGTCGTGTTACTGTTGTG	up	inf	inf	0.42265	0	1.08455	0	0	0	0	3.25366	0	0	0	0	0	3	0	low
1788	PC-5p-274168_3	AGAGAGCGGCCACCCTCGCCCG	up	inf	inf	0.42265	0	0.361517	0	0	0	0	1.08455	0	0	0	0	0	1	0	low
1789	PC-3p-225602_4	TTGCTCAGTCGTGTCTGACTGCA	up	inf	inf	0.42265	0	1.24492	0	0	0	3.73476	0	0	0	0	0	4	0	0	low
1790	PC-5p-234477_4	GTGGGTCGCGGGTGCTCGGCTC	down	-inf	-inf	0.42265	0.181117	0	0	0.54335	0	0	0	0	0	1	0	0	0	0	low
1791	PC-5p-342838_3	ATGGGATAATCACACCCCTGGGA	up	inf	inf	0.42265	0	0.31123	0	0	0	0.93369	0	0	0	0	0	1	0	0	low
1792	PC-3p-334244_3	AAACCCGAACGAACTTTTGAA	down	-inf	-inf	0.42265	0.535022	0	1.60506	0	0	0	0	0	2	0	0	0	0	0	low
1793	PC-5p-190572_4	AGAGTGGAGACTGAGGGGCCAG	up	inf	inf	0.42265	0	1.24492	0	0	0	3.73476	0	0	0	0	0	4	0	0	low
1794	PC-5p-188493_5	GTACGTAGAGGCTGCCCCT	up	inf	inf	0.42265	0	0.31123	0	0	0	0.93369	0	0	0	0	0	1	0	0	low
1795	bta-miR-2435_1ss16CT	AAACTCGAATGAACTTTTTGGC	down	0.4199	-1.25188	0.423348	1.60216	0.672747	0	1.63005	3.17643	0.93369	1.08455	0	0	3	3	1	1	0	low
1796	PC-5p-44092_34	AAAGTGCTGGCTGCTTTT	down	0.647162	-0.627802	0.424763	7.60711	4.92303	12.038	7.6069	3.17643	5.60214	2.1691	6.99785	15	14	3	6	2	6	middle
1797	chi-miR-137_L+2R-1_1ss23GC	TTATTGCTTAAGAATACGCGTAC	up	1.50251	0.587373	0.425569	2.32663	3.49578	0	3.80345	3.17643	3.73476	3.25366	3.49892	0	7	3	4	3	3	low
1798	pal-miR-3064-3p_L+2R-1	TTGCCACACTGCAACACCTTAC	up	1.45005	0.536099	0.426116	8.27017	11.9921	6.42026	15.2138	3.17643	12.138	8.67642	15.162	8	28	3	13	8	13	middle
1799	PC-5p-101185_10	TCGGCCCGCCCCTCTCTGGAGT	up	3.91706	1.96977	0.426188	0.448628	1.7573	0.802532	0.54335	0	0.93369	4.33821	0	1	1	0	1	4	0	low
1800	ssc-miR-769-3p_L-1_1ss19TC	TGGGATCTCTGGGGTCTCGGTT	down	0.523283	-0.934337	0.426841	8.70099	4.55308	4.81519	4.3468	16.941	3.73476	7.59187	2.33262	6	8	16	4	7	2	middle
1801	hsa-mir-4454-p3_2	TCCGAGTCACGGCACCAAAT	up	3.73077	1.89947	0.427008	0.448144	1.67192	0	0.815025	0.529405	0.93369	0	4.08208	0	1.5	0.5	1	0	3.5	low
1802	cfa-miR-205	TCCTTCATTCCACCGGAGTCTG	up	1.15841	0.212147	0.427928	285.105	330.269	251.995	301.559	301.761	400.553	246.193	344.061	314	555	285	429	227	295	middle
1803	PC-3p-72059_17	AAGTTTATACACAGACTCTAGT	up	1.28065	0.356879	0.428427	6.68836	8.56546	5.61773	5.97685	8.47049	5.60214	11.9301	8.16415	7	11	8	6	11	7	middle
1804	bta-miR-1291_L-1R+1	GGCCCTGACTGAAGACCTGCAGTT	down	0.407133	-1.29643	0.428567	0.887959	0.361517	1.60506	0	1.05881	0	1.08455	0	2	0	1	0	1	0	low
1805	PC-3p-207429_4	CATCGGTGCGCTCGGAGCTCGA	down	0.407133	-1.29643	0.428567	1.77592	0.723035	3.21013	0	2.11762	0	2.1691	0	4	0	2	0	2	0	low
1806	bta-miR-2284j_L+1R+1_1ss15AG	AGAAAAGTTCGTTCGGGTTTTT	up	1.24145	0.312031	0.428935	11.9557	14.8424	11.2355	10.867	13.7645	14.939	9.76097	19.8272	14	20	13	16	9	17	middle
1807	PC-3p-18067_113	AAACCCAAACGAACTTGTTGGC	down	0.790841	-0.33854	0.429051	17.1116	13.5325	16.8532	23.3641	11.1175	16.3396	10.8455	13.4125	21	43	10.5	17.5	10	11.5	middle
1808	hsa-miR-4448_R-2_1ss6CG	GGCTCGTTGGTCTAGGGG	up	1.34029	0.42255	0.430111	3.08083	4.12922	1.2038	3.80345	4.23524	2.80107	4.33821	5.24838	1.5	7	4	3	4	4.5	low
1809	oan-miR-23b-3p_R-4_1ss17TA	ATCACATTGCCAGGGAAA	down	0.308174	-1.69818	0.4309	1.17309	0.361517	0.802532	2.71675	0	0	1.08455	0	1	5	0	0	1	0	low
1810	PC-3p-436749_2	TCACAGGGGCGCCTGGGAATCT	down	0.308174	-1.69818	0.4309	1.17309	0.361517	0.802532	2.71675	0	0	1.08455	0	1	5	0	0	1	0	low
1811	PC-5p-35669_45	TAGCACTTGTGTTTGGTTTTGTTT	up	1.28889	0.366125	0.431329	3.92608	5.06027	3.21013	3.80345	4.76465	2.80107	5.96504	6.41469	4	7	4.5	3	5.5	5.5	middle
1812	PC-5p-127333_7	TTCCCCGCACCTCCACCA	down	0.446285	-1.16396	0.432242	1.50744	0.672747	0.802532	0.54335	3.17643	0.93369	1.08455	0	1	1	3	1	1	0	low
1813	bta-miR-12044_R+3	AATGGATTACTTCTGATTGCTGCT	down	0.746578	-0.421636	0.432787	5.96389	4.45251	5.61773	3.80345	8.47049	5.60214	5.42276	2.33262	7	7	8	6	5	2	low
1814	PC-3p-603678_2	CCGGGCGGCAGGGCCTGGTCGGA	down	0.383826	-1.38147	0.432946	0.810861	0.31123	0.802532	1.63005	0	0.93369	0	0	1	3	0	1	0	0	low
1815	cgr-miR-1260_1ss18AT	ATCCCACCGCTGCCACCT	down	0.799183	-0.323401	0.433133	21.298	17.021	14.8468	23.6357	25.4115	21.4749	9.76097	19.8272	18.5	43.5	24	23	9	17	middle
1816	pal-miR-9226-5p_L-4_1ss15GA	GTCCCTGTTCAGGCGCCA	down	0.832157	-0.265073	0.433534	37.9173	31.5531	33.7064	35.0461	44.9995	23.8091	27.1138	43.7365	42	64.5	42.5	25.5	25	37.5	middle
1817	chi-miR-3959-3p	TGTATGTCAACTGATCCACAGT	up	3.17771	1.66799	0.434513	1.06811	3.39413	0	1.0867	2.11762	0.93369	1.08455	8.16415	0	2	2	1	1	7	low
1818	bta-mir-2286-p5	TGGAGGAGTGCGACCCTGC	up	2.01599	1.01149	0.435416	0.705874	1.42303	0	0	2.11762	0.93369	2.1691	1.16631	0	0	2	1	2	1	low
1819	oan-mir-214-p3_1ss22CA	TCACATGACAACCCAGCCTGAAT	up	1.77655	0.829078	0.436259	1.96536	3.49156	1.60506	2.1734	2.11762	2.80107	6.50731	1.16631	2	4	2	3	6	1	low
1820	chi-miR-135a	TATGGCTTTTTATTCCTATGTGA	up	2.19331	1.13311	0.437446	0.448628	0.983977	0.802532	0.54335	0	1.86738	1.08455	0	1	1	0	2	1	0	low
1821	mdo-miR-106-5p	AAAAGTGCTTATAGTGCAGGTAG	up	2.19331	1.13311	0.437446	0.448628	0.983977	0.802532	0.54335	0	1.86738	1.08455	0	1	1	0	2	1	0	low
1822	PC-5p-27504_64	TGAGGGGGAGCCCCGGTAGACT	down	0.804826	-0.313251	0.437454	14.481	11.6547	9.63039	17.9306	15.8822	15.8727	9.76097	9.33046	12	33	15	17	9	8	middle
1823	PC-3p-671902_2	TCACGCTGCCTCGACCCGC	down	0.293118	-1.77044	0.437757	1.32632	0.388769	0.802532	0	3.17643	0	0	1.16631	1	0	3	0	0	1	low
1824	cfa-miR-885	TCCATTACACTACCCTGCCTCT	down	0.418383	-1.2571	0.43784	3.46641	1.45029	7.22279	0	3.17643	0.93369	1.08455	2.33262	9	0	3	1	1	2	low
1825	cfa-mir-8903-p3	ATCTGGGGTAGGGCCTGGGAAT	down	0.794829	-0.331284	0.440177	49.0297	38.9702	67.4127	30.971	48.7053	39.215	36.8748	40.8208	84	57	46	42	34	35	middle
1826	PC-5p-78161_15	GATGGAAAAAGTTGCTTTT	up	1.93035	0.948859	0.440635	1.51674	2.92782	0.802532	1.63005	2.11762	1.86738	1.08455	5.83154	1	3	2	2	1	5	low
1827	chi-miR-187_R+2	TCGTGTCTTGTGTTGCAGCCGG	up	2.01691	1.01215	0.441214	2.47986	5.00164	0	1.0867	6.35287	9.3369	2.1691	3.49892	0	2	6	10	2	3	low
1828	PC-5p-91728_12	ACTGGCTACTCTGCATGACCTT	up	1.61075	0.687731	0.441366	1.51257	2.43637	1.60506	0.815025	2.11762	3.26791	0.542276	3.49892	2	1.5	2	3.5	0.5	3	low
1829	bta-miR-374c	TTACAATACAACCTGATAAGT	up	2.86081	1.51642	0.4414	0.534054	1.52783	0	0.54335	1.05881	0	1.08455	3.49892	0	1	1	0	1	3	low
1830	chi-miR-30a-3p_R+2_1ss18GA	CTTTCAGTCGGATGTTTACAGCT	up	1.24143	0.312001	0.442113	23.7902	29.5338	21.6684	28.5259	21.1762	17.7401	34.7057	36.1555	27	52.5	20	19	32	31	middle
1831	mml-miR-339-5p_L-2R+1	CCTGTCCTCCAGGAGCTCACGA	up	1.43216	0.51819	0.442346	1.91703	2.74549	0.401266	2.1734	3.17643	3.73476	2.1691	2.33262	0.5	4	3	4	2	2	low
1832	cfa-miR-31_1ss23TA	AGGCAAGATGCTGGCATAGCTGA	down	0.95497	-0.0664727	0.442449	18485.7	17653.3	18288.9	19050.9	18117.3	18938	18015.5	16006.4	22789	35062	17111	20283	16611	13724	high
1833	cgr-miR-3535_1ss20CT	TGGATATGATGACTGATTATCTGAGA	up	1.17919	0.237801	0.442618	270.792	319.316	292.924	251.571	267.879	339.863	395.319	222.765	365	463	253	364	364.5	191	middle
1834	chi-mir-328-p5	TGTTTCGGAGCCTGGAGCG	down	0.731128	-0.451804	0.443045	23.312	17.0441	10.4329	28.7976	30.7055	20.5412	11.9301	18.6609	13	53	29	22	11	16	middle
1835	chi-miR-487b-3p	AATCGTACAGGGTCATCCACTT	down	0.435183	-1.20031	0.443092	0.715171	0.31123	0	1.0867	1.05881	0.93369	0	0	0	2	1	1	0	0	low
1836	eca-mir-1543-p5	TTTGCACCTCTGAGAGTGGAGT	down	0.928325	-0.107299	0.443354	69.3806	64.4077	73.0304	66.2887	68.8227	63.4909	73.7496	55.9828	91	122	65	68	68	48	middle
1837	chi-miR-133b	TTTGGTCCCCTTCAACCAGCT	down	0.78909	-0.341737	0.444024	9.63184	7.60039	10.0317	13.0404	5.82346	9.3369	7.04959	6.41469	12.5	24	5.5	10	6.5	5.5	middle
1838	PC-5p-49271_29	GTTGGGTTGACTAAAAAGTTCAT	down	0.727975	-0.458039	0.444117	3.60801	2.62654	5.21646	1.90173	3.70584	2.33422	3.79593	1.74946	6.5	3.5	3.5	2.5	3.5	1.5	low
1839	bta-miR-7857-3p	ATTGTTCTCCAACCTGGCTCTTT	down	0.952229	-0.0706197	0.444293	9926.28	9452.09	9581.03	10909.9	9287.89	9219.25	9519.66	9617.37	11938.5	20079	8772	9874	8777.5	8246	middle
1840	ocu-miR-302c-3p_R-2	TAAGTGCTTCCATGTTTCAGT	up	1.78035	0.83216	0.445398	5.36203	9.54629	4.81519	5.97685	5.29405	11.2043	16.2683	1.16631	6	11	5	12	15	1	middle
1841	chi-miR-1307-5p_R+4	TCGACCGGACCTCGACCGGCT	down	0.9176	-0.124063	0.445704	898.481	824.446	743.947	953.036	998.459	810.443	807.992	854.904	927	1754	943	868	745	733	middle
1842	bta-miR-2285cy_L+2R-1_1ss11AG	GAAAAACCAGGATGAACTTTTTT	down	0.568107	-0.815766	0.445797	1.95703	1.1118	3.21013	0.54335	2.11762	0	2.1691	1.16631	4	1	2	0	2	1	low
1843	chi-miR-29b-5p	CTGGTTTCACATGGTGGCTTAGA	up	1.08306	0.115118	0.447337	45.59	49.3768	46.5469	49.9882	40.2348	55.0877	49.8894	43.1534	58	92	38	59	46	37	middle
1844	PC-5p-403887_2	AGCCGCGGAACTCGGGGCCCTGA	down	0.412925	-1.27605	0.447963	1.50744	0.62246	0.802532	0.54335	3.17643	1.86738	0	0	1	1	3	2	0	0	low
1845	PC-3p-147879_6	GCATTCCTGAGTCTCCTTTT	down	0.633882	-0.657713	0.449193	4.29489	2.72246	6.42026	4.3468	2.11762	4.66845	0	3.49892	8	8	2	5	0	3	low
1846	pal-miR-628-3p_L+1R-1_1ss20TC	TTCTAGTAAGAGTGGCAGTCGA	up	1.14144	0.190849	0.449682	70.8038	80.818	80.2532	74.9823	57.1758	98.9711	77.0032	66.4795	100	138	54	106	71	57	middle
1847	efu-miR-149_L+3	AGATCTGGCTCCGTGTCTTCACTCCC	up	2.95728	1.56427	0.449947	0.620448	1.83484	0.802532	0	1.05881	0	4.33821	1.16631	1	0	1	0	4	1	low
1848	PC-5p-512846_2	TCAGACACGCCTGAGGGGACTTC	up	2.75376	1.4614	0.450564	0.535022	1.47332	1.60506	0	0	0	3.25366	1.16631	2	0	0	0	3	1	low
1849	eca-miR-8986a_R-1	TAGTGTGCTAGAGTCCTCGAAGA	up	1.75928	0.814982	0.451568	3.83649	6.74944	4.81519	2.98843	3.70584	3.73476	13.0146	3.49892	6	5.5	3.5	4	12	3	middle
1850	bta-miR-2285bz	AATAAGTTCGTTTGGGTTTTT	down	0.79012	-0.339856	0.452628	4.55166	3.59635	4.81519	4.07513	4.76465	1.86738	5.42276	3.49892	6	7.5	4.5	2	5	3	low
1851	cgr-mir-1956-p3_1ss22GC	TTCCCTGGCTGGCACCTGGACC	up	1.2049	0.26891	0.453364	27.986	33.7202	25.681	22.2774	35.9996	30.8118	26.0293	44.3197	32	41	34	33	24	38	middle
1852	PC-5p-573023_2	CATAAAAGTTTGGTTGGGTTTTT	up	3.29049	1.7183	0.453388	0.534054	1.7573	0	0.54335	1.05881	0.93369	4.33821	0	0	1	1	1	4	0	low
1853	PC-3p-208676_4	AAGGGCGGGTCCGGTGGGCGCT	down	0.467089	-1.09823	0.455102	2.21428	1.03426	2.4076	0	4.23524	0.93369	2.1691	0	3	0	4	1	2	0	low
1854	mmu-miR-30d-5p_L+2R+2	TCTGTAAACATCCCCGACTGGAAGCT	down	0.767217	-0.382293	0.455235	5.85947	4.49549	7.62406	6.24853	3.70584	6.06898	2.1691	5.24838	9.5	11.5	3.5	6.5	2	4.5	low
1855	mml-miR-30a-5p_L+2R+2_1ss14TC	TCTGTAAACATCCCCGACTGGAAGCT	down	0.767217	-0.382293	0.455235	5.85947	4.49549	7.62406	6.24853	3.70584	6.06898	2.1691	5.24838	9.5	11.5	3.5	6.5	2	4.5	low
1856	bta-mir-2285ag-p5_1ss9TC	AAAAAGTTCATTTGGGTTTTTT	down	0.226961	-2.13949	0.455453	0.398216	0.0903794	0	0.135838	1.05881	0	0.271138	0	0	0.25	1	0	0.25	0	low
1857	PC-3p-301465_3	GAAAGACTCCGTATTCCATT	down	0.226961	-2.13949	0.455453	1.59286	0.361517	0	0.54335	4.23524	0	1.08455	0	0	1	4	0	1	0	low
1858	mmu-let-7j_1ss8TG	TGAGGTAGTAGTTTGTGCTGTTAT	down	0.91399	-0.12975	0.455509	2199.46	2010.28	2330.55	2073.97	2193.86	2169.89	2252.62	1608.34	2904	3817	2072	2324	2077	1379	middle
1859	bta-mir-2284y-3-p3_1ss5TA	AAAAACCCAAACGAACTCTTTG	up	1.50228	0.587154	0.45643	2.96664	4.45672	2.4076	5.4335	1.05881	6.53583	2.1691	4.66523	3	10	1	7	2	4	low
1860	chi-miR-92a-5p	AGGTTGGGATCAGTTGCAATGCT	down	0.896185	-0.158132	0.457574	69.3527	62.1529	73.0304	63.0286	71.9991	77.4962	55.3122	53.6502	91	116	68	83	51	46	middle
1861	PC-5p-187128_5	ATGAGAAGATGCAAGAACTTGG	down	0.0881828	-3.50336	0.458334	1.76468	0.155615	0	0	5.29405	0.466845	0	0	0	0	5	0.5	0	0	low
1862	chi-miR-128-3p	TCACAGTGAACCGGTCTCTTT	down	0.92548	-0.111726	0.458375	6209.9	5747.14	5480.49	6697.88	6451.33	5032.59	5710.17	6498.67	6829	12327	6093	5390	5265	5572	middle
1863	bta-miR-2382-5p	AGGGGAGTGCCTGGGAAGCTGT	up	1.7282	0.789268	0.458567	1.1545	1.99521	0.802532	0.54335	2.11762	3.73476	1.08455	1.16631	1	1	2	4	1	1	low
1864	chi-miR-27b-3p	TTCACAGTGGCTAAGTTCTGC	up	1.04605	0.0649573	0.459188	975005	1.01991e+06	1.0033e+06	936815	984905	970724	972808	1.11619e+06	1250162	1724145	930199	1039665	896968	957030	high
1865	PC-3p-62999_20	AGCCTGTGCCCTCACCCCCAGT	down	0.572351	-0.805027	0.459679	3.94002	2.25508	3.21013	5.4335	3.17643	0.93369	0	5.83154	4	10	3	1	0	5	low
1866	PC-3p-63268_20	TTTGCACCATCCACCCCTCCAG	down	0.673654	-0.56992	0.4603	9.52075	6.41369	6.82152	11.682	10.0587	13.0717	3.25366	2.91577	8.5	21.5	9.5	14	3	2.5	middle
1867	PC-3p-134215_7	TAGCCTAGCCCAGGACTGGTCCT	down	0.456643	-1.13086	0.460468	2.15481	0.983977	0	4.3468	2.11762	1.86738	1.08455	0	0	8	2	2	1	0	low
1868	chi-miR-146b-5p	TGAGAACTGAATTCCATAGGCTGT	up	1.22817	0.296509	0.46109	121.502	149.225	159.303	115.734	89.4695	203.077	120.385	124.212	198.5	213	84.5	217.5	111	106.5	middle
1869	mmu-miR-2137_R-2_1ss16AG	GCCGGCGGGAGCCCCGGGG	up	1.95536	0.967434	0.461519	1.10666	2.16391	0.401266	0.271675	2.64703	1.86738	0.542276	4.08208	0.5	0.5	2.5	2	0.5	3.5	low
1870	ocu-miR-1343-5p_R+1	TGGGGAGCGGCCCCCGGGCGGG	down	0.943445	-0.0839895	0.461656	20.7237	19.5516	19.2608	21.734	21.1762	21.4749	17.3528	19.8272	24	40	20	23	16	17	middle
1871	bta-miR-12045	ACCCGGGAAGTCCCTGACACT	up	1.6677	0.737857	0.461939	2.12885	3.55028	3.21013	0	3.17643	3.73476	1.08455	5.83154	4	0	3	4	1	5	low
1872	chi-miR-23b-3p_R+3	ATCACATTGCCAGGGATTACCACT	down	0.939906	-0.0894121	0.4633	101864	95742.6	105841	97738.7	102012	105378	98973.5	82876.1	131884	179882	96346	112862	91257.5	71058.5	high
1873	bta-miR-2285be	AAAACTCGAGCAAACTTTTTGG	down	0.432082	-1.21062	0.463432	1.44061	0.62246	1.60506	2.71675	0	1.86738	0	0	2	5	0	2	0	0	low
1874	PC-5p-90137_12	ACAAAGAACTGGACATGACTTC	up	9.98023	3.31907	0.463493	0.181117	1.80759	0	0.54335	0	0	5.42276	0	0	1	0	0	5	0	low
1875	chi-miR-454-5p_R+1	ACCCTATCGATATTGTCTCTGC	up	1.13983	0.188818	0.463504	66.919	76.2763	65.0051	49.9882	85.7637	78.4299	78.0878	72.3111	81	92	81	84	72	62	middle
1876	cfa-miR-1301_R-3	TTGCAGCTGCCTGGGAGTGACT	down	0.316403	-1.66016	0.464721	0.983649	0.31123	2.4076	0.54335	0	0.93369	0	0	3	1	0	1	0	0	low
1877	ppy-mir-1268-p5_1ss12TC	TCCCAGCTACTCGGGAGGCTG	up	2.76665	1.46814	0.466228	0.534054	1.47754	0	0.54335	1.05881	0.93369	0	3.49892	0	1	1	1	0	3	low
1878	PC-3p-3313_1157	AAAAGCCCAAGGGAACTTTCT	down	0.892719	-0.163723	0.466269	336.777	300.647	315.395	323.293	371.643	246.494	278.73	376.717	393	595	351	264	257	323	middle
1879	PC-3p-29550_58	AGCTGTCTGAGCGTCGCT	up	1.60607	0.683538	0.466665	5.53482	8.88933	6.42026	4.89015	5.29405	9.3369	2.1691	15.162	8	9	5	10	2	13	middle
1880	ssc-miR-362_L+2R-1	AAAATCCTTGGAACCTAGGTGTGAGT	down	0.728458	-0.457083	0.467366	14.562	10.6078	16.8532	14.1271	12.7057	12.138	17.3528	2.33262	21	26	12	13	16	2	middle
1881	hsa-miR-1246_L+1	CAATGGATTTTTGGAGCAGG	up	3.60036	1.84814	0.467471	0.405431	1.4597	0.401266	0.815025	0	0	3.79593	0.583154	0.5	1.5	0	0	3.5	0.5	low
1882	chi-miR-144-5p	TGGGATATCATCATATACTGT	up	1.19905	0.261896	0.468008	48.3582	57.9841	66.6102	45.6414	32.8231	57.8888	69.4114	46.6523	83	84	31	62	64	40	middle
1883	PC-3p-137638_7	CTTCCTGGCTCCCCCTCCCAGT	up	1.6673	0.737513	0.469254	2.34619	3.9118	1.60506	5.4335	0	3.73476	2.1691	5.83154	2	10	0	4	2	5	low
1884	PC-5p-207065_4	CCCAAAGGTTCGTTTGTA	up	8.58605	3.10199	0.470606	0.181117	1.55508	0	0.54335	0	0	0	4.66523	0	1	0	0	0	4	low
1885	PC-3p-78486_15	GAAAAACCCAGATGAACTTTTTT	down	0.578431	-0.789782	0.470942	5.59972	3.23905	2.4076	3.80345	10.5881	2.80107	1.08455	5.83154	3	7	10	3	1	5	middle
1886	PC-5p-205410_4	TTTTTTGTGTATTGTGGGCAAC	down	0.443523	-1.17292	0.471256	1.9551	0.867132	0	1.63005	4.23524	0.93369	1.08455	0.583154	0	3	4	1	1	0.5	low
1887	cfa-miR-129_R+5	CTTTTTGCGGTCTGGGCTTGCTGTTT	down	0.391913	-1.35139	0.471719	0.991978	0.388769	0.802532	2.1734	0	0	0	1.16631	1	4	0	0	0	1	low
1888	bta-miR-4286_R+1	ACCCCACTCCTGGTACCA	down	0.930925	-0.103263	0.472911	768.238	715.172	688.573	819.916	796.226	753.487	610.603	781.426	858	1509	752	807	563	670	middle
1889	PC-5p-57839_23	CGTTTCCCGGCCAATGCAC	down	0.776235	-0.365435	0.473303	6.97126	5.41134	8.82786	6.79188	5.29405	7.93636	5.96504	2.33262	11	12.5	5	8.5	5.5	2	low
1890	mmu-mir-6236-p3_1ss20GC	ATGGATGGCGCTGGAGCGTCGGG	up	1.20566	0.269826	0.474069	33.8307	40.7883	37.719	19.8323	43.9407	50.4192	35.7902	36.1555	47	36.5	41.5	54	33	31	middle
1891	PC-3p-579041_2	GAAAACCCACATGAACTTTTGG	up	7.98419	2.99715	0.474507	0.0905584	0.723035	0	0.271675	0	0	2.1691	0	0	0.5	0	0	2	0	low
1892	bta-miR-7862	TGGTGCTCCCTGGAGCTGAGC	up	1.15837	0.212093	0.474573	84.4707	97.8481	76.2406	75.5257	101.646	76.5625	92.187	124.795	95	139	96	82	85	107	middle
1893	pal-miR-1388-5p_R+2_1ss10TC	AGGACTGTCCAACCTGAGAATGT	down	0.790749	-0.338709	0.475694	19.7189	15.5927	28.0886	14.1271	16.941	14.939	10.8455	20.9935	35	26	16	16	10	18	middle
1894	PC-3p-152017_6	TTGGCTTCTGTACTTACTACA	down	0.762851	-0.390527	0.476281	3.29265	2.5118	4.01266	1.63005	4.23524	1.86738	2.1691	3.49892	5	3	4	2	2	3	low
1895	chi-miR-30f-3p_1ss8GA	CTGGGAGAAGGCTGTTTACTCT	down	0.350883	-1.51094	0.476867	0.886991	0.31123	0	0.54335	2.11762	0.93369	0	0	0	1	2	1	0	0	low
1896	PC-3p-38046_41	TCAGCTCTTCTGTCCCCTCAGT	up	1.49618	0.581283	0.476944	4.31155	6.45085	3.21013	7.6069	2.11762	5.60214	3.25366	10.4968	4	14	2	6	3	9	middle
1897	PC-3p-54817_25	TGAGCCTCAGCCCCTCGGCGT	down	0.851513	-0.2319	0.478079	8.94176	7.61402	11.2355	9.23696	6.35287	9.3369	6.50731	6.99785	14	17	6	10	6	6	middle
1898	hsa-miR-378g_R+4_1ss6GA	ACTGGACTTGGAGTCAGAAGGCTG	up	1.63999	0.713687	0.47853	2.22358	3.64664	2.4076	1.0867	3.17643	0.93369	6.50731	3.49892	3	2	3	1	6	3	low
1899	chi-miR-146b-3p	TGCCCTAGGGACTCAGTTCTGGT	down	0.654457	-0.61163	0.479233	1.69882	1.1118	2.4076	1.63005	1.05881	0	2.1691	1.16631	3	3	1	0	2	1	low
1900	PC-3p-146017_6	TAACCTCTTACCACCTCTCTGC	up	7.26642	2.86125	0.480079	0.267511	1.94385	0.802532	0	0	0	0	5.83154	1	0	0	0	0	5	low
1901	chi-let-7i-3p	CTGCGCAAGCTACTGCCTTGCT	down	0.954491	-0.0671966	0.480146	1923.25	1835.73	1726.25	2059.3	1984.21	1886.05	1798.19	1822.94	2151	3790	1874	2020	1658	1563	middle
1902	PC-5p-172718_5	ACTAAAACATGGAAGCACTTACT	down	0.534143	-0.904701	0.482219	1.25949	0.672747	1.60506	2.1734	0	0.93369	1.08455	0	2	4	0	1	1	0	low
1903	hsa-miR-577_L+1	GTAGATAAAATATTGGTACCTG	up	1.44994	0.53599	0.482578	1.5177	2.20057	2.4076	1.0867	1.05881	0.93369	2.1691	3.49892	3	2	1	1	2	3	low
1904	bta-miR-11981_R+1	CAGGGCGGGAACGGGCTGCGGGAG	up	2.12584	1.08803	0.484073	0.352937	0.750287	0	0	1.05881	0	1.08455	1.16631	0	0	1	0	1	1	low
1905	bta-mir-2285bz-p5_1ss7GA	AAGTTCATTTGGGTTTTTCCAT	up	2.42085	1.27551	0.485655	0.178341	0.431736	0.535022	0	0	0.93369	0.361517	0	0.666667	0	0	1	0.333333	0	low
1906	bta-mir-2285cv-2-p5_1ss13AG	AAGTTCATTTGGGTTTTTCCAT	up	2.42085	1.27551	0.485655	0.178341	0.431736	0.535022	0	0	0.93369	0.361517	0	0.666667	0	0	1	0.333333	0	low
1907	bta-miR-2285g_R+3	AAACCTGAACAAGCTTTTTGGCCT	up	3.42367	1.77554	0.485844	0.362234	1.24017	0	1.0867	0	0.466845	3.25366	0	0	2	0	0.5	3	0	low
1908	PC-3p-165466_5	AACCGGGCGGGAACACCA	down	0.313542	-1.67327	0.486722	1.23993	0.388769	0	0.54335	3.17643	0	0	1.16631	0	1	3	0	0	1	low
1909	chi-miR-101-5p	TCAGTTATCACAGTGCTGATGC	up	1.85059	0.887987	0.487872	1.62172	3.00115	1.60506	3.2601	0	0	4.33821	4.66523	2	6	0	0	4	4	low
1910	bta-miR-11986c_R-2_1ss1GT	TAACTGAGTCCTTTGGAAAA	down	0.393425	-1.34584	0.488174	4.87428	1.91767	0.802532	2.1734	11.6469	4.66845	1.08455	0	1	4	11	5	1	0	middle
1911	PC-5p-310894_3	CTCTGCCTGCCTTCCTCACAC	up	6.43953	2.68696	0.488197	0.181117	1.16631	0	0.54335	0	0	0	3.49892	0	1	0	0	0	3	low
1912	mmu-miR-3084-3p_L+2R-1_1ss4TA	AATACTGCCAGTCTCCTTCAGA	up	1.24997	0.321892	0.488664	4.12211	5.1525	4.81519	5.4335	2.11762	6.53583	5.42276	3.49892	6	10	2	7	5	3	middle
1913	bta-miR-2285bt_1ss19GT	AAAAAGTTCATTTGGGTTTTCT	up	1.70355	0.768541	0.48904	1.29852	2.21209	2.80886	1.0867	0	0.466845	3.25366	2.91577	3.5	2	0	0.5	3	2.5	low
1914	bta-miR-378b_L-1R+3_1ss4TG	CTGGACTTGGAGTCAGAAGGCTTA	up	1.36659	0.450581	0.490325	3.74961	5.12418	3.21013	3.80345	4.23524	1.86738	6.50731	6.99785	4	7	4	2	6	6	middle
1915	PC-3p-43252_35	AAAAACCTGAATGACACTTTTGT	up	1.11262	0.153955	0.490988	7.32836	8.15365	8.02532	7.6069	6.35287	6.53583	9.76097	8.16415	10	14	6	7	9	7	middle
1916	bta-miR-2285cq	AAAAGTTTGTTCCAGTTTTTCT	up	1.38089	0.465599	0.491846	1.5177	2.09578	2.4076	1.0867	1.05881	1.86738	3.25366	1.16631	3	2	1	2	3	1	low
1917	ptr-miR-877_R+4	GTAGAGGAGATGGCGCAGGGGACATT	up	1.24935	0.321178	0.493436	5.01743	6.26852	3.21013	7.6069	4.23524	7.46952	4.33821	6.99785	4	14	4	8	4	6	low
1918	PC-3p-129006_7	TTACCCACGGTCTGTCTGCAGT	down	0.535299	-0.901582	0.493489	2.12789	1.13906	1.60506	0.54335	4.23524	0	1.08455	2.33262	2	1	4	0	1	2	low
1919	PC-3p-259413_3	TCTCGAGACGTGGATGACGTGG	up	5.98814	2.58211	0.493681	0.181117	1.08455	0	0.54335	0	0	3.25366	0	0	1	0	0	3	0	low
1920	pal-miR-3064-5p_L-2R+3	TGGCTGTTGTGGTGTGCAAAAC	up	1.26006	0.333492	0.493797	6.88167	8.67132	10.4329	5.97685	4.23524	9.3369	10.8455	5.83154	13	11	4	10	10	5	middle
1921	PC-3p-175836_5	TCATCTGTCCCCTCCTCCAGT	up	5.81314	2.53932	0.496062	0.267511	1.55508	0.802532	0	0	0	0	4.66523	1	0	0	0	0	4	low
1922	hsa-mir-4454-p5	TCCGAGTCACGGCACCAAA	up	1.2714	0.346414	0.49608	3.16868	4.02865	4.41393	2.44508	2.64703	4.66845	2.1691	5.24838	5.5	4.5	2.5	5	2	4.5	low
1923	hsa-mir-4454-p3_1	TCCGAGTCACGGCACCAAA	up	1.2714	0.346414	0.49608	3.16868	4.02865	4.41393	2.44508	2.64703	4.66845	2.1691	5.24838	5.5	4.5	2.5	5	2	4.5	low
1924	PC-5p-137605_7	AACAGAGTTCTACAGTTT	up	2.04101	1.02928	0.497254	1.23528	2.52121	0	0	3.70584	0.93369	4.88049	1.74946	0	0	3.5	1	4.5	1.5	low
1925	PC-3p-241802_4	CTCATGGCCCTGCTCTGTCCTGT	up	1.8408	0.880333	0.498056	1.06908	1.96795	1.60506	0.54335	1.05881	3.73476	2.1691	0	2	1	1	4	2	0	low
1926	cgr-miR-1260_L+1R-1	CATCCCACCGCTGCCACC	up	1.71973	0.782179	0.498398	1.25068	2.15082	2.4076	0.815025	0.529405	4.2016	1.08455	1.16631	3	1.5	0.5	4.5	1	1	low
1927	ocu-miR-15b-3p_R-1_2ss9AT20CT	CGAATCATTATTTGCTGCTTT	up	2.07128	1.05052	0.4986	0.362234	0.750287	0	1.0867	0	0	1.08455	1.16631	0	2	0	0	1	1	low
1928	hsa-mir-3615-p3_1ss9TC	CTCGCGGCCCGCGGCGGC	down	0.39796	-1.3293	0.500112	2.34619	0.93369	1.60506	5.4335	0	2.80107	0	0	2	10	0	3	0	0	low
1929	PC-5p-15480_139	TTTAGCGCGCGCCTCTCAA	down	0.785284	-0.348714	0.500263	26.4468	20.7682	18.4582	20.6473	40.2348	20.5412	18.4374	23.3262	23	38	38	22	17	20	middle
1930	PC-3p-43083_35	AATGTACTTGTGGAGTTGGAGT	down	0.784815	-0.349576	0.501832	6.5946	5.17554	8.02532	4.3468	7.41168	5.60214	7.59187	2.33262	10	8	7	6	7	2	low
1931	chi-miR-150	TCTCCCAACCCTTGTACCAGTG	up	1.52666	0.610375	0.503079	7.14822	10.9129	9.63039	6.5202	5.29405	17.7401	2.1691	12.8294	12	12	5	19	2	11	middle
1932	PC-5p-261937_3	CAGTGAAACTCTAAACCATGCC	up	1.74178	0.80056	0.504643	0.534538	0.931045	0.802532	0.271675	0.529405	0	1.62683	1.16631	1	0.5	0.5	0	1.5	1	low
1933	PC-3p-86526_13	AAACCGGAATGAACTTTTTGGAA	up	1.83449	0.875381	0.506452	1.66395	3.05251	0.401266	3.53178	1.05881	3.73476	5.42276	0	0.5	6.5	1	4	5	0	middle
1934	PC-3p-38974_40	AAACTAGAATGAACTTTTTGGC	down	0.586529	-0.769725	0.506601	1.83306	1.07514	3.6114	1.35838	0.529405	0.93369	0.542276	1.74946	4.5	2.5	0.5	1	0.5	1.5	low
1935	chi-miR-188-5p_R+1	CATCCCTTGCATGGTGGAGGGT	down	0.922127	-0.116962	0.507346	189.693	174.921	159.704	191.259	218.115	188.605	182.205	153.953	199	352	206	202	168	132	middle
1936	bta-miR-199a-3p_2ss8TC22AT	ACAGTAGCCTGCACATTGGTTT	up	1.2276	0.295843	0.508283	8.1187	9.96653	5.61773	8.15025	10.5881	12.138	11.9301	5.83154	7	15	10	13	11	5	middle
1937	PC-3p-349931_3	TTTGGCCCAGGGCCCTGCCTGCT	down	0.598872	-0.73968	0.508466	1.68856	1.01123	0.802532	1.0867	3.17643	1.86738	0	1.16631	1	2	3	2	0	1	low
1938	PC-3p-32898_50	TCTGACCACCTGTCTCTCCGCAC	up	1.15323	0.205683	0.508586	17.3744	20.0368	17.6557	22.8207	11.6469	18.6738	22.7756	18.6609	22	42	11	20	21	16	middle
1939	PC-5p-131656_7	GGGCCGGGGTGGGAGCTTT	down	0.506135	-0.982406	0.50864	2.2505	1.13906	0.802532	4.89015	1.05881	0	1.08455	2.33262	1	9	1	0	1	2	low
1940	ocu-miR-3613-5p_1ss13TC	TGTTGTACTTTTCTTTTTGTTC	up	1.67859	0.747246	0.50922	0.801565	1.34549	0.802532	0.54335	1.05881	1.86738	2.1691	0	1	1	1	2	2	0	low
1941	chi-miR-1307-3p	ACTCGGCGTGGCGTCGGTCGTGG	down	0.963878	-0.0530778	0.509371	2447.66	2359.25	2285.61	2556.46	2500.91	2402.38	2186.46	2488.9	2848	4705	2362	2573	2016	2134	middle
1942	chi-miR-655	ATAATACATGGTTAACCTCTCT	down	0.59235	-0.755479	0.509486	1.70715	1.01123	0.802532	3.2601	1.05881	1.86738	0	1.16631	1	6	1	2	0	1	low
1943	chi-miR-497-5p_L+1R-1	CAGCAGCACACTGTGGTTTGTA	up	1.04468	0.0630585	0.515292	233.836	244.283	251.995	208.103	241.409	240.892	250.532	241.426	314	383	228	258	231	207	middle
1944	ocu-miR-365-5p_R-1	AGGGACTTTTGGGGGCAGATGT	up	1.08769	0.121274	0.515718	168.815	183.619	197.423	138.554	170.469	197.942	191.966	160.95	246	255	161	212	177	138	middle
1945	bta-miR-1434-3p_L-1	AAGAAATCTAAGGTCTGAGG	up	1.12744	0.173052	0.515985	42.7647	48.2147	55.3747	35.8611	37.0584	56.0214	46.6358	41.9871	69	66	35	60	43	36	middle
1946	PC-3p-176009_5	CTGCCAACCCCTCCCCTGCAGC	up	1.32533	0.406348	0.51675	2.14745	2.84607	3.21013	2.1734	1.05881	1.86738	4.33821	2.33262	4	4	1	2	4	2	low
1947	bta-miR-2285an_L-1R-2_1ss4GA	AAACCCGAATGAACTTTTT	up	2.2612	1.17709	0.516808	0.0768743	0.173828	0.136378	0.0319618	0.062283	0.109846	0	0.411638	0.169935	0.0588235	0.0588235	0.117647	0	0.352941	low
1948	PC-3p-154195_6	ACATTCAGCTGTGGCCGACTCC	down	0.370675	-1.43177	0.518393	1.67926	0.62246	0.802532	0	4.23524	1.86738	0	0	1	0	4	2	0	0	low
1949	cfa-miR-216a_R+1	TAATCTCAGCTGGCAACTGTGA	down	0.494216	-1.01679	0.51843	0.629744	0.31123	0.802532	1.0867	0	0.93369	0	0	1	2	0	1	0	0	low
1950	bta-miR-2448-5p_L-1R+1_1ss4CT	TGTGGATACAACCAAACACGGT	down	0.494216	-1.01679	0.51843	1.25949	0.62246	1.60506	2.1734	0	1.86738	0	0	2	4	0	2	0	0	low
1951	PC-3p-198796_4	GCCTCTGGCGACTTCGGCCTTT	down	0.220457	-2.18143	0.519839	1.41175	0.31123	0	0	4.23524	0.93369	0	0	0	0	4	1	0	0	low
1952	PC-3p-48182_30	TAGAAATTAAGTCTACAACCT	down	0.707925	-0.498332	0.520691	5.19118	3.67497	6.42026	5.97685	3.17643	5.60214	5.42276	0	8	11	3	6	5	0	low
1953	PC-3p-307462_3	CCCAGCTTTCCCTGCCTCCTCT	down	0.43803	-1.1909	0.520886	1.42104	0.62246	0	1.0867	3.17643	1.86738	0	0	0	2	3	2	0	0	low
1954	PC-3p-233667_4	CTGGCATTTCGCGTGATACTTT	down	0.407578	-1.29485	0.521394	0.886991	0.361517	0	0.54335	2.11762	0	1.08455	0	0	1	2	0	1	0	low
1955	bta-mir-2285v-p5_1ss13GA	AAAGTTCATTTGAGTTTTTCA	up	1.28539	0.36221	0.521848	1.18772	1.52669	1.00317	1.76589	0.794108	0.855882	2.1691	1.55508	1.25	3.25	0.75	0.916667	2	1.33333	low
1956	bta-miR-2328-5p_L-2R+5	CCCCTCCCTTGGTCGCCGGCTGTA	up	2.13631	1.09512	0.521862	0.715171	1.52783	0	1.0867	1.05881	0	1.08455	3.49892	0	2	1	0	1	3	low
1957	mmu-miR-6239_R-2_1ss6TG	TAGCGGTGGATCACTCGG	up	1.68208	0.750249	0.522297	1.07837	1.81391	1.60506	1.63005	0	1.40053	0.542276	3.49892	2	3	0	1.5	0.5	3	low
1958	cgr-mir-497b-p5_1ss5CT	AACATCACAGTGTGGTTTGGAC	up	2.12899	1.09017	0.523255	0.535022	1.13906	1.60506	0	0	0	1.08455	2.33262	2	0	0	0	1	2	low
1959	ocu-miR-1296-3p_1ss11CT	AGTGGGGCTTTGACCCTAACC	down	0.437434	-1.19286	0.523813	1.42298	0.62246	3.21013	0	1.05881	1.86738	0	0	4	0	1	2	0	0	low
1960	PC-3p-256322_3	ACTTCGAGGACGGTAAGC	up	4.35985	2.12428	0.524381	0.267511	1.16631	0.802532	0	0	0	0	3.49892	1	0	0	0	0	3	low
1961	bta-mir-2285bb-p3_1ss4AG	AAAGGCCCAAATGAACTTTTT	down	0.505498	-0.984222	0.525088	0.357585	0.180759	0	0.54335	0.529405	0	0.542276	0	0	1	0.5	0	0.5	0	low
1962	cja-miR-9933_L-6	CACCCATGACTGATGGCT	up	1.3928	0.477989	0.525682	6.5546	9.12925	5.21646	5.97685	8.47049	5.13529	6.50731	15.7452	6.5	11	8	5.5	6	13.5	middle
1963	eca-miR-1291b_R+2_1ss21CT	AGGCCCTGAATCAAGACCAGTAGTTT	down	0.501621	-0.995329	0.525953	0.620448	0.31123	0.802532	0	1.05881	0.93369	0	0	1	0	1	1	0	0	low
1964	hsa-miR-1285-3p	TCTGGGCAACAAAGTGAGACCT	down	0.501621	-0.995329	0.525953	0.620448	0.31123	0.802532	0	1.05881	0.93369	0	0	1	0	1	1	0	0	low
1965	PC-3p-168752_5	AGCCCCTCCTTCCCCCTCCAGT	up	4.29598	2.10299	0.526133	0.362234	1.55615	0	1.0867	0	4.66845	0	0	0	2	0	5	0	0	low
1966	cfa-miR-299_L+1R-2	ATGGTTTACCGTCCCACATAC	up	4.29302	2.10199	0.526216	0.181117	0.777538	0	0.54335	0	0	0	2.33262	0	1	0	0	0	2	low
1967	bta-miR-1721_L-1	ACAGATGATGTGATTCTGAGA	up	4.29302	2.10199	0.526216	0.181117	0.777538	0	0.54335	0	0	0	2.33262	0	1	0	0	0	2	low
1968	PC-3p-201441_4	CTTCGCCCTCGGCACCGGAGC	up	4.29302	2.10199	0.526216	0.362234	1.55508	0	1.0867	0	0	0	4.66523	0	2	0	0	0	4	low
1969	PC-5p-218576_4	AAAAGTTTGTCCAGGTTTTTC	up	4.29302	2.10199	0.526216	0.362234	1.55508	0	1.0867	0	0	0	4.66523	0	2	0	0	0	4	low
1970	PC-3p-68363_18	ACAGAATTGTGAGTTAAGTTTT	down	0.70019	-0.514181	0.526911	4.61994	3.23484	6.42026	1.0867	6.35287	1.86738	4.33821	3.49892	8	2	6	2	4	3	low
1971	bta-miR-2285dd_L-2_1ss8TC	AAACCCGAATGAACTTTTTA	up	1.98335	0.987942	0.52704	0.352937	0.699999	0	0	1.05881	0.93369	0	1.16631	0	0	1	1	0	1	low
1972	bta-miR-2285ce_L-1_1ss20TG	AAAACCTGAATGAACTTTGTGA	up	1.98335	0.987942	0.52704	0.352937	0.699999	0	0	1.05881	0.93369	0	1.16631	0	0	1	1	0	1	low
1973	ssc-miR-7144-5p_1ss13TC	ACTTTCCCGGGACTTGGAGCGC	up	1.36554	0.449471	0.527584	6.78211	9.26124	3.21013	7.6069	9.5293	5.60214	15.1837	6.99785	4	14	9	6	14	6	middle
1974	cgr-miR-185-5p_L+2	AATGGAGAGAAAGGCAGTTCCTGA	down	0.854232	-0.227299	0.527788	17.5518	14.9933	17.2544	17.9306	17.4704	21.008	14.6415	9.33046	21.5	33	16.5	22.5	13.5	8	middle
1975	chi-miR-877-5p_R+3	GTAGAGGAGATGGCGCAGGGGACA	up	1.05413	0.0760461	0.528445	406.867	428.889	405.279	414.033	401.289	467.778	446.836	372.052	505	762	379	501	412	319	middle
1976	PC-3p-501991_2	GCCCAGTTAGCAACTGTACTTAAC	down	0.479452	-1.06054	0.528559	0.810861	0.388769	0.802532	1.63005	0	0	0	1.16631	1	3	0	0	0	1	low
1977	bta-mir-2887-1-p3_1ss7AC	CGGGACCCGGGGCGCGGCC	down	0.874049	-0.194213	0.529649	199.95	174.766	184.582	152.681	262.585	169.932	157.26	197.106	230	281	248	182	145	169	middle
1978	chi-miR-340-3p_R+1	TCCGTCTCAGTTACTTTATAGCC	down	0.923301	-0.115128	0.52998	428.166	395.326	477.507	419.466	387.525	459.375	402.369	324.234	595	772	366	492	371	278	middle
1979	bta-miR-1291_R+1_1ss1TC	CGGCCCTGACTGAAGACCTGCAGTT	down	0.7646	-0.387222	0.530721	3.75794	2.87332	1.60506	5.4335	4.23524	1.86738	3.25366	3.49892	2	10	4	2	3	3	middle
1980	PC-5p-47358_30	ACTGCTTTAAAACCTTTGACA	down	0.626178	-0.675356	0.531226	2.08934	1.3083	1.2038	1.35838	3.70584	0.466845	0.542276	2.91577	1.5	2.5	3.5	0.5	0.5	2.5	low
1981	PC-3p-266981_3	AAAAGCCCAAGGGAACTTT	up	2.0462	1.03295	0.531516	0.54335	1.1118	0	1.63005	0	0	2.1691	1.16631	0	3	0	0	2	1	low
1982	cfa-miR-1296_L+2R-3	AATTAGGGCCCTGGCTCCATCTCC	down	0.722344	-0.469241	0.53168	4.30129	3.10701	1.60506	7.06355	4.23524	3.73476	3.25366	2.33262	2	13	4	4	3	2	low
1983	PC-3p-420958_2	CCCGGGGTCCTGGGCTGCAG	up	3.99209	1.99715	0.535367	0.181117	0.723035	0	0.54335	0	0	2.1691	0	0	1	0	0	2	0	low
1984	PC-5p-1864_2688	ATAAGTTCATTCGGAGTTGTCC	up	1.03816	0.0540315	0.536088	513.487	533.083	492.755	516.183	531.523	482.718	552.037	564.493	614	950	502	517	509	484	middle
1985	PC-5p-217200_4	CTGCAGGGGCGGGTGTGGGGGC	up	1.53189	0.615312	0.536956	1.6041	2.4573	3.21013	0.54335	1.05881	1.86738	4.33821	1.16631	4	1	1	2	4	1	low
1986	PC-3p-428527_2	GATGGATCTTGAATGCAGTAT	up	2.27581	1.18638	0.537289	0.352937	0.803218	0	0	1.05881	1.86738	0.542276	0	0	0	1	2	0.5	0	low
1987	bta-miR-2331-5p	GGCTTCCGTGCCTGCAGATGTCT	down	0.832461	-0.264545	0.537927	25.6818	21.3791	32.1013	18.4739	26.4703	24.2759	28.1984	11.6631	40	34	25	26	26	10	middle
1988	hsa-mir-4454-p5_1ss18AG	TCCGAGTCACGGCACCAGA	down	0.517227	-0.951131	0.538435	0.977549	0.505614	0	0.815025	2.11762	0.93369	0	0.583154	0	1.5	2	1	0	0.5	low
1989	PC-3p-85535_13	AAAACTCAAATGAACTTTTTGGA	up	1.83586	0.876457	0.539085	0.620448	1.13906	0.802532	0	1.05881	0	1.08455	2.33262	1	0	1	0	1	2	low
1990	tch-let-7a-3p_L+1	TCTATACAATCTACTGTCTTTCC	up	2.66064	1.41177	0.539225	1.06811	2.84185	0	1.0867	2.11762	0.93369	7.59187	0	0	2	2	1	7	0	low
1991	PC-3p-202822_4	GGGCTCGCTGAGCCTCATCT	up	1.72831	0.789364	0.539573	0.538702	0.931045	0	1.0867	0.529405	0	1.62683	1.16631	0	2	0.5	0	1.5	1	low
1992	chi-miR-767_R+1	TGCACCATGGTTGTCTGAGCATG	down	0.539159	-0.891218	0.539814	1.1545	0.62246	0.802532	0.54335	2.11762	1.86738	0	0	1	1	2	2	0	0	low
1993	bta-miR-2285bz_L-1R+2	ATAAGTTCGTTTGGGTTTTTCC	up	1.08322	0.115332	0.540065	11.5781	12.5417	10.8342	13.3121	10.5881	10.7374	14.6415	12.2462	13.5	24.5	10	11.5	13.5	10.5	middle
1994	chi-miR-485-5p	AGAGGCTGGCCGTGATGAATTC	up	3.75957	1.91057	0.540304	0.620448	2.33262	0.802532	0	1.05881	0	0	6.99785	1	0	1	0	0	6	low
1995	bta-mir-3533-p3	ATCCGAAAGGACCTGTATGCC	up	1.67421	0.743481	0.540931	0.896287	1.50057	0	1.63005	1.05881	0	2.1691	2.33262	0	3	1	0	2	2	low
1996	bta-miR-2285cw_1ss8AT	AAAAGTTTGTTCAGGTTTTTCT	down	0.71487	-0.484247	0.541451	2.86165	2.04571	1.60506	3.80345	3.17643	3.73476	2.1691	0.233262	2	7	3	4	2	0.2	low
[truncated: 753 more rows]
