# Supplementary material for: Integrated Analysis of Differentially Expressed miRNAs and mRNAs in Goat Skin Fibroblast Cells in Response to Orf Virus Infection Reveals That cfa-let-7a Regulates Thrombospondin 1 Expression
Source: Viruses. 2020 Jan 17;12(1):118. doi: 10.3390/v12010118 (PMC7019303; doi:10.3390/v12010118)
Supplement: Supplementary file 1 [file viruses-12-00118-s001.zip › Supplementary materials/Table S2.xlsx]

## Sheet: Sheet1
Table S2. Differentially expressed miRNAs in 30h.p.i vs GSF.
red is pvalue<=0.001,orange is pvalue <=0.01,blue is pvalue<=0.05,green is pvalue <=0.1.
Index	miR_name	miR_seq	up/down	fold_change(OV_30h(mean)/GSF(mean))	log2(fold_change)	pvalue(t_test)	GSF(mean)	OV_30h(mean)	GSF/GSF_1(norm)	GSF/GSF_2(norm)	GSF/GSF_3(norm)	OV_30h/OV_30h_1(norm)	OV_30h/OV_30h_2(norm)	OV_30h/OV_30h_3(norm)	GSF/GSF_1(raw)	GSF/GSF_2(raw)	GSF/GSF_3(raw)	OV_30h/OV_30h_1(raw)	OV_30h/OV_30h_2(raw)	OV_30h/OV_30h_3(raw)	Expression level
1	chi-miR-23b-5p_L-1R-1	GGGTTCCTGGCATGCTGATT	down	0.406755	-1.29777	4.90458e-06	1508.05	613.405	1487.89	1489.32	1546.92	610.829	644.222	585.164	1854	2741	1461	619	531	411	middle
2	chi-miR-331-5p_R+1	TCTAGGTATGGTCCCAGGGATC	down	0.531977	-0.910564	6.04785e-06	1332.85	709.047	1355.48	1321.16	1321.93	733.686	707.916	685.539	1689	2431.5	1248.5	743.5	583.5	481.5	middle
3	hsa-mir-7977-p3_1ss5AG	TCCCGGCCAACGCACCAAA	up	6.2169	2.63619	9.90108e-06	11.7267	72.9037	10.8342	10.052	14.2939	73.5166	74.0066	71.1879	13.5	18.5	13.5	74.5	61	50	middle
4	chi-miR-16a-5p	TAGCAGCACGTAAATATTGGAG	up	2.06555	1.04652	2.5553e-05	61325.1	126670	64113.5	62530.4	57331.4	130533	123123	126353	79889	115083	54147	132280	101484	88746	high
5	chi-miR-411a-5p_L-1R+1	TAGTAGACCGTATAGCGTACG	up	18.8735	4.23829	2.73359e-05	2.50775	47.3298	0	4.3468	3.17643	50.3268	46.1025	45.5602	0	8	3	51	38	32	middle
6	bta-miR-769	TGAGACCTCCGGGTTCTGAGCT	down	0.38016	-1.39532	2.89414e-05	2631.19	1000.27	2731.82	2600.47	2561.26	993.708	1068.85	938.256	3404	4786	2419	1007	881	659	middle
7	hsa-mir-7977-p5_1ss5AG	TCCCGGCCAACGCACCAAAA	up	13.3539	3.73919	2.98285e-05	2.82872	37.7745	2.80886	4.61848	1.05881	38.4852	36.3967	38.4415	3.5	8.5	1	39	30	27	middle
8	ocu-miR-744-5p_R-1	TGCGGGGCTAGGGCTAACAGC	down	0.574023	-0.80082	5.24496e-05	746.823	428.693	739.935	729.719	770.814	425.311	413.709	447.06	922	1343	728	431	341	314	middle
9	cgr-miR-1839-3p_R-1	AGACCTACTTATCTACCAACA	up	2.36219	1.24013	9.92204e-05	172.48	407.43	170.939	154.855	191.645	427.284	390.658	404.347	213	285	181	433	322	284	middle
10	chi-miR-301a-5p_R+1	GCTCTGACTTTATTGCACTACT	up	1.71416	0.777499	0.00015247	274.118	469.881	260.02	272.219	290.114	449.981	475.584	484.078	324	501	274	456	392	340	middle
11	sha-miR-125a_L-6R+2	AGACCCTAACTTGTGAAA	up	13.4632	3.75095	0.000239098	1.35421	18.232	0.802532	3.2601	0	16.7756	19.4116	18.5088	1	6	0	17	16	13	middle
12	chi-miR-25-3p	CATTGCACTTGTCTCGGTCTGA	up	2.10503	1.07384	0.000246657	28329.8	59635.1	25138.5	29287.1	30563.6	61573.4	59367.9	57964	31324	53901	28866	62397	48934	40712	high
13	ocu-miR-222-5p_L-2	CTCAGTAGCCAGTGTAGATCC	down	0.538852	-0.89204	0.000271053	467.282	251.796	489.545	459.131	453.171	246.7	276.615	232.072	610	845	428	250	228	163	middle
14	chi-miR-329b-3p_R+1	AACACACCTGGTTAACCTCTC	up	36.9789	5.20863	0.000293494	0.0905584	3.34875	0	0.271675	0	3.4538	3.03306	3.55939	0	0.5	0	3.5	2.5	2.5	low
15	chi-miR-329a-3p_R+1_1ss19TC	AACACACCTGGTTAACCTCTC	up	36.9789	5.20863	0.000293494	0.0905584	3.34875	0	0.271675	0	3.4538	3.03306	3.55939	0	0.5	0	3.5	2.5	2.5	low
16	cfa-miR-1839_L-1R+3	AGGTAGATAGAACAGGTCTTGTGA	up	3.84651	1.94355	0.000300936	63.2198	243.175	68.2152	49.4449	71.9991	236.832	229.299	263.395	85	91	68	240	189	185	middle
17	chi-miR-296-3p	AGGGTTGGGCGGAGGCTTTCCT	down	0.622793	-0.683175	0.000351025	3603.73	2244.38	3435.64	3729.01	3646.54	2232.14	2368.21	2132.79	4281	6863	3444	2262	1952	1498	middle
18	cfa-miR-132_R-1	TAACAGTCTACAGCCATGGTCG	up	2.52307	1.33518	0.000360239	460.67	1162.3	394.043	457.501	530.464	1116.07	1196.24	1174.6	491	842	501	1131	986	825	middle
19	chi-miR-3431-5p	CCTCAGTCAGCCTTGTGGATGT	up	1.7224	0.78442	0.000370295	4478.87	7714.4	4080.88	4561.43	4794.3	7744.41	7978.16	7420.62	5085	8395	4528	7848	6576	5212	middle
20	cfa-miR-1842_L+1_1ss17AG	TTGGCTCTGCGAGGTCGGCTCA	down	0.548974	-0.86519	0.000391415	208.972	114.72	209.461	217.34	200.115	103.614	115.256	125.291	261	400	189	105	95	88	middle
21	hsa-miR-1246_L-1R+4	ATGGATTTTTGGAGCAGGGAGT	up	2.26079	1.17683	0.000408187	233.344	527.541	246.779	219.785	233.468	553.101	528.359	501.163	307.5	404.5	220.5	560.5	435.5	352	middle
22	oan-miR-92b_2ss16AG22TA	TATTGCACTTGTCCCGGCCTGA	up	1.76403	0.818879	0.000412757	182.015	321.08	177.761	188.814	179.468	307.388	326.964	328.888	221.5	347.5	169.5	311.5	269.5	231	middle
23	mdo-miR-92a-3p_1ss22TA	TATTGCACTTGTCCCGGCCTGA	up	1.76403	0.818879	0.000412757	182.015	321.08	177.761	188.814	179.468	307.388	326.964	328.888	221.5	347.5	169.5	311.5	269.5	231	middle
24	hsa-miR-4286_R+3	ACCCCACTCCTGGTACCAAA	up	9.724	3.28155	0.000418019	18.5782	180.654	19.2608	18.4739	17.9998	173.677	183.197	185.088	24	34	17	176	151	130	middle
25	mmu-mir-6240-p5_1ss4TG	GACGCGATGTGATTTCTGCCCAGT	up	1.97194	0.979612	0.000465983	159.821	315.157	149.271	148.606	181.586	303.441	308.159	333.871	186	273.5	171.5	307.5	254	234.5	middle
26	chi-let-7b-3p	CTATACAACCTACTGCCTTCCT	down	0.782122	-0.354535	0.000501125	4781.4	3739.63	4641.85	4875.75	4826.59	3777.8	3639.67	3801.43	5784	8973.5	4558.5	3828.33	3000	2670	middle
27	cfa-miR-503_R+3	TAGCAGCGGGAACAGTACTGCAG	up	1.12713	0.172655	0.00051042	492.698	555.335	495.965	498.252	483.877	559.516	548.377	558.113	618	917	457	567	452	392	middle
28	chi-miR-21-5p	TAGCTTATCAGACTGATGTTGAC	down	0.584975	-0.773552	0.000527521	1.38051e+06	807567	1.35339e+06	1.32667e+06	1.46149e+06	745121	802897	874684	1686395	2441646	1380311	755088	661788	614349	high
29	chi-miR-29c-3p_R+1_1ss10TC	TAGCACCATCTGAAATTGGTTA	down	0.36052	-1.47185	0.000529809	32.0316	11.548	32.5026	33.416	30.1761	12.335	10.919	11.3901	40.5	61.5	28.5	12.5	9	8	middle
30	PC-5p-27559_64	ACGAATCAGACACGAGTTTGA	down	0.382792	-1.38537	0.00055469	6.12089	2.34303	6.01899	6.5202	5.82346	2.467	2.42645	2.13564	7.5	12	5.5	2.5	2	1.5	low
31	chi-miR-374a-3p	CTTATCAGGTTGTATTGTAATT	down	0.572872	-0.803715	0.000561574	2614.28	1497.65	2720.58	2640.41	2481.85	1536.94	1540.79	1415.22	3390	4859.5	2344	1557.5	1270	994	middle
32	chi-miR-450-5p_R+2	TTTTGCGATGTGTTCCTAATAT	down	0.772405	-0.372571	0.000648325	5994.45	4630.14	5929.11	6196.91	5857.34	4807.69	4599.33	4483.41	7388	11405	5532	4872	3791	3149	middle
33	mmu-miR-28c_R+2	AGGAGCTCACAGTCTATTGAAA	up	10.0894	3.33476	0.00065078	4.96629	50.1067	3.21013	1.63005	10.0587	52.3004	54.5951	43.4246	4	3	9.5	53	45	30.5	middle
34	chi-miR-34c-5p	AGGCAGTGTAGTTAGCTGATTGC	up	1.85163	0.8888	0.000693898	289.235	535.557	312.185	254.288	301.232	503.761	569.002	533.909	389	468	284.5	510.5	469	375	middle
35	chi-miR-1343	CTCCTGGGGCCCGCACTCTCGC	down	0.581403	-0.78239	0.00071804	1523.92	886.01	1446.97	1618.1	1506.69	869.371	965.726	822.932	1803	2978	1423	881	796	578	middle
36	PC-5p-9661_262	GCAGTTTTGGTTGGGAAAA	up	4.48634	2.16554	0.000736871	12.0812	54.2003	15.2481	13.5838	7.41168	54.274	48.5289	59.7978	19	25	7	55	40	42	middle
37	chi-let-7d-5p	AGAGGTAGTAGGTTGCATAGTT	down	0.672228	-0.572977	0.000738273	12359	8308.04	12256.5	12732.8	12087.6	8437.47	8301.48	8185.18	15272.3	23433.8	11416.2	8550.33	6842.5	5749	high
38	chi-miR-423-5p	TGAGGGGCAGAGAGCGAGACTTT	down	0.755464	-0.404564	0.000741342	14065.6	10626	14482.5	14083.1	13631.1	10096.9	10794	10987.1	18046	25919	12874	10232	8897	7717	high
39	chi-miR-543-3p_R+1	AAACATTCGCGGTGCACTTCTT	up	38.8337	5.27924	0.000745729	1.05881	41.1175	0	0	3.17643	41.4456	44.8893	37.0177	0	0	3	42	37	26	middle
40	dno-miR-503-5p_R+2	TAGCAGCGGGAACAGTACTGCAGAA	up	3.5887	1.84346	0.000762375	9.46361	33.9621	6.42026	10.3237	11.6469	34.538	30.3306	37.0177	8	19	11	35	25	26	middle
41	efu-mir-9277-p5_1ss18CT	TTGAAATCCATTGGGGTTTCCCC	up	5.06327	2.34007	0.000771023	16.1808	81.9279	13.643	19.0173	15.8822	87.8252	82.4992	75.4592	17	35	15	89	68	53	middle
42	chi-miR-374b-3p	CTTATCAGGTTGTATTATCATT	down	0.66812	-0.58182	0.000797935	285.455	190.718	288.912	296.398	271.056	197.853	197.755	176.546	360	545.5	256	200.5	163	124	middle
43	chi-miR-455-3p_1ss22TC	GCAGTCCATGGGCATATACACC	down	0.702933	-0.508542	0.000807401	7873.27	5534.38	7873.64	8170.36	7575.79	5748.11	5446.16	5408.85	9811	15037	7155	5825	4489	3799	middle
44	chi-miR-22-3p_R+3	AAGCTGCCAGTTGAAGAACTGT	down	0.676326	-0.564209	0.000839167	156197	105640	157580	158825	152185	111511	106149	99260.1	196354	292307	143732	113003	87493	69717	high
45	chi-let-7a-5p	TGAGGTAGTAGGTTGTATAGTT	down	0.806536	-0.31019	0.000869997	246886	199123	246763	250467	243429	206016	195480	195872	307481	460968	229908	208772	161124	137574	high
46	chi-miR-197-3p	TTCACCACCTTCTCCACCCAGC	down	0.607202	-0.719752	0.0008743	4404.17	2674.22	4270.27	4271.82	4670.41	2852.84	2772.22	2397.61	5321	7862	4411	2891	2285	1684	middle
47	cja-miR-9933_L-3	TATCACCCATGACTGATGGCT	up	2.87665	1.52439	0.000898142	141.763	407.803	123.991	136.653	164.645	400.147	445.253	378.008	154.5	251.5	155.5	405.5	367	265.5	middle
48	bta-mir-2904-1-p3	CTCGGATAGCCGGTCCCCCGC	up	2.17171	1.11883	0.000910962	151.83	329.731	135.628	148.335	171.527	323.67	308.159	357.363	169	273	162	328	254	251	middle
49	eca-miR-194_R+1	TGTAACAGCAACTCCATGTGGAA	up	1.65011	0.722559	0.000919554	963.71	1590.22	944.581	904.678	1041.87	1630.19	1577.19	1563.29	1177	1665	984	1652	1300	1098	middle
50	mmu-mir-6240-p3_1ss16GT	GCCCAGTGCTCTGAATGTC	up	2.09966	1.07016	0.000934431	64.1849	134.766	68.6165	64.1153	59.8228	135.192	135.274	133.833	85.5	118	56.5	137	111.5	94	middle
51	chi-let-7i-5p	TGAGGTAGTAGTTTGTGCTGTT	down	0.61235	-0.707572	0.000937794	624167	382209	607316	621048	644138	388098	377189	381340	756750	1.143e+06	608360	393289	310898	267841	high
52	oan-miR-204-5p_R+3	TTCCCTTTGTCATCCTATGCCTGTA	up	3.27604	1.71195	0.000983241	5.09452	16.6899	4.01266	5.97685	5.29405	15.7888	15.7719	18.5088	5	11	5	16	13	13	middle
53	chi-miR-93-5p	CAAAGTGCTGTTCGTGCAGGTAG	up	1.78889	0.839062	0.00100545	13314.5	23818.1	12743.4	13107.2	14092.8	22418.1	24069.1	24967	15879	24123	13310	22718	19839	17536	high
54	efu-miR-9226_2ss15GA22GA	TCAAGTCCCTGTTCAGGCGCCA	up	3.82498	1.93545	0.00104403	8.50185	32.5194	7.62406	5.70518	12.1763	36.5116	29.724	31.3227	9.5	10.5	11.5	37	24.5	22	middle
55	pal-miR-9226-5p_1ss15GA	TCAAGTCCCTGTTCAGGCGCCA	up	3.82498	1.93545	0.00104403	8.50185	32.5194	7.62406	5.70518	12.1763	36.5116	29.724	31.3227	9.5	10.5	11.5	37	24.5	22	middle
56	pal-miR-339a-3p_2ss1AC10GA	CGCTCCTCGAGGCCAGAGCCC	down	0.42415	-1.23735	0.00105449	372.521	158.005	348.299	393.386	375.878	164.796	162.572	146.647	434	724	355	167	134	103	middle
57	bta-miR-11989	CCCAGGGATGTAGCTCCTAGTGC	down	0.470314	-1.0883	0.00112687	36.3352	17.089	36.114	34.7744	38.1172	16.7756	14.5587	19.9326	45	64	36	17	12	14	middle
58	chi-miR-28-5p	AAGGAGCTCACAGTCTATTGA	up	2.04436	1.03165	0.00117866	5990.99	12247.8	5994.92	5630.47	6347.57	13076.1	12035.8	11631.4	7470	10362.5	5995	13251	9920.5	8169.5	high
59	chi-miR-25-5p	AGGCGGAGACTTGGGCAATTGCT	up	2.26602	1.18016	0.00118513	271.47	615.159	286.504	271.675	256.232	577.278	650.288	617.911	357	500	242	585	536	434	middle
60	chi-miR-500-5p_R+2	TAATCCTTGCTACCTGGGTGAGAGT	up	1.59325	0.671977	0.00119681	528.181	841.528	579.428	486.299	518.817	803.255	828.632	892.696	722	895	490	814	683	627	middle
61	chi-miR-21-3p	CAACAGCAGTCGATGGGCTGT	down	0.488967	-1.03219	0.0012381	2926.13	1430.78	2857.82	3082.97	2837.61	1593.68	1514.1	1184.57	3561	5674	2680	1615	1248	832	middle
62	chi-miR-671-3p	TCCGGTTCTCAGGGCTCCACC	down	0.595926	-0.746795	0.00125869	451.624	269.135	434.17	435.767	484.935	241.766	276.615	289.023	541	802	458	245	228	203	middle
63	chi-miR-93-3p	ACTGCTGAGCCAGCACTTCCCGA	up	1.50106	0.585984	0.0013785	159.922	240.053	146.863	161.375	171.527	228.938	237.792	253.429	183	297	162	232	196	178	middle
64	chi-miR-660	TACCCATTGCATATCGGAGCTGT	up	1.59609	0.674543	0.00140784	7543.31	12039.8	6950.73	7377.07	8302.14	11520.9	12321.5	12277.1	8661	13577	7841	11675	10156	8623	high
65	cfa-miR-31_1ss23TA	AGGCAAGATGCTGGCATAGCTGA	up	1.21871	0.285354	0.00146222	18485.7	22528.7	18288.9	19050.9	18117.3	22298.7	22747.9	22539.5	22789	35062	17111	22597	18750	15831	high
66	cfa-miR-101_R+3	TACAGTACTGTGATAACTGAAGA	up	11.4783	3.52084	0.00155125	54.9792	631.069	52.9671	51.6183	60.3522	590.106	629.663	673.437	66	95	57	598	519	473	middle
67	oan-miR-27b-3p_R+2	TTCACAGTGGCTAAGTTCTGCGT	up	1.84844	0.886311	0.00156653	177.799	328.651	154.086	174.959	204.351	308.868	348.195	328.888	192	322	193	313	287	231	middle
68	cgr-miR-1260_R+2	ATCCCACCGCTGCCACCATA	up	2.20376	1.13996	0.00159756	83.5659	184.159	65.8076	87.4794	97.4106	196.373	179.557	176.546	82	161	92	199	148	124	middle
69	cja-miR-320_R-1_1ss19GA	AAAAGCTGGGTTGAGAGGA	up	3.42126	1.77453	0.00164241	23.146	79.1884	20.0633	26.0808	23.2938	83.878	82.4992	71.1879	25	48	22	85	68	50	middle
70	ocu-miR-125b-3p	ACGGGTTAGGCTCTTGGGAGCT	down	0.343591	-1.54124	0.00165146	13537.8	4651.47	14507.4	12730.2	13376	4807.69	4821.35	4325.38	18077	23429	12633	4872	3974	3038	high
71	chi-miR-181b-5p_R+1	AACATTCATTGCTGTCGGTGGGTT	down	0.741802	-0.430895	0.00167553	2450.31	1817.64	2490.26	2327.98	2532.68	1734.3	1802.24	1916.38	3103	4284.5	2392	1757.5	1485.5	1346	middle
72	PC-5p-126108_8	TTCAAAGCAGGCCCGAAA	up	6.57244	2.71643	0.00174067	1.06908	7.02644	1.60506	0.54335	1.05881	7.8944	6.06612	7.11879	2	1	1	8	5	5	low
73	mmu-miR-92a-3p_R+2	TATTGCACTTGTCCCGGCCTGAA	up	1.81453	0.859593	0.00178043	125.974	228.583	130.01	139.913	107.999	226.964	219.593	239.191	162	257.5	102	230	181	168	middle
74	chi-miR-324-5p	CGCATCCCCTAGGGCATTGGTGT	up	1.89982	0.925864	0.00178585	303.163	575.955	255.205	306.993	347.29	546.687	610.251	570.927	318	565	328	554	503	401	middle
75	chi-miR-9-5p	TCTTTGGTTATCTAGCTGTATGA	up	2.15648	1.10868	0.00191551	290.868	627.252	256.008	303.189	313.408	606.882	587.2	687.675	319	558	296	615	484	483	middle
76	ssc-miR-664-5p_R-1_1ss14GA	CAGGCTAGGAGAAATGATTGGA	up	1.43115	0.517173	0.00199337	211.246	302.324	210.263	204.3	219.174	303.934	315.438	287.599	262	376	207	308	260	202	middle
77	bta-miR-2285ce_L-2_1ss8TC	AAACCCGAATGAACTTTTTGA	up	15.296	3.93509	0.00201102	0.668777	10.2296	2.00633	0	0	8.8812	9.70579	12.1019	2.5	0	0	9	8	8.5	middle
78	bta-miR-2285k_L-1R+1_1ss7GC	AAACCCGAATGAACTTTTTGA	up	15.296	3.93509	0.00201102	0.668777	10.2296	2.00633	0	0	8.8812	9.70579	12.1019	2.5	0	0	9	8	8.5	middle
79	mmu-miR-1983	CTCACCTGGAGCATGTTTTCT	down	0.694601	-0.525744	0.00202566	3000.03	2083.82	3178.03	2956.91	2865.14	2168.99	1908.4	2174.08	3960	5442	2706	2198	1573	1527	middle
80	chi-miR-214-3p_L-1R+3	ACAGCAGGCACAGACAGGCAGT	down	0.713774	-0.486461	0.00207084	15365.4	10967.4	15742.5	15847.9	14505.7	11147.9	11318.2	10436.1	19616	29167	13700	11297	9329	7330	high
81	PC-3p-10490_235	AAAAACCCAGATGAACTTTTTTA	up	16.6387	4.05647	0.00208948	3.03076	50.428	4.81519	1.63005	2.64703	44.406	52.7752	54.1028	6	3	2.5	45	43.5	38	middle
82	mmu-mir-6240-p5_2	GATGTGATTTCTGCCCAGTGCT	up	2.05461	1.03887	0.00211022	141.815	291.375	131.615	134.479	159.351	291.106	295.42	287.599	164	247.5	150.5	295	243.5	202	middle
83	mmu-mir-6240-p5_1	ATGTGATTTCTGCCCAGTGCT	up	2.05461	1.03887	0.00211022	141.815	291.375	131.615	134.479	159.351	291.106	295.42	287.599	164	247.5	150.5	295	243.5	202	middle
84	chi-miR-24-3p	TGGCTCAGTTCAGCAGGAAC	down	0.552128	-0.856927	0.00212255	218163	120454	235363	214411	204714	129155	120439	111766	293276	394609	193343	130883	99272	78501	high
85	chi-miR-449b-3p_L+1R-1	CAGCCACAACTGCCCTGCCACT	down	0.575727	-0.796544	0.00214842	101.317	58.331	107.539	103.237	93.1754	61.1816	49.7422	64.0691	134	190	88	62	41	45	middle
86	chi-miR-30e-3p_R+1	CTTTCAGTCGGATGTTTACAGC	up	1.61009	0.687145	0.0022241	1963.41	3161.28	1934.1	1841.69	2114.45	3209.07	3153.17	3121.59	2410	3389.5	1997	3252	2599	2192.5	middle
87	ocu-miR-34a-3p_L+1R-1	CAATCAGCAAGTATACTGCCCT	up	1.6623	0.733182	0.00223395	167.399	278.268	166.927	171.155	164.116	281.238	288.747	264.819	208	315	155	285	238	186	middle
88	ocu-miR-302c-3p_R-2	TAAGTGCTTCCATGTTTCAGT	down	0.412838	-1.27635	0.00250271	5.36203	2.21365	4.81519	5.97685	5.29405	1.9736	1.81984	2.84752	6	11	5	2	1.5	2	middle
89	chi-miR-449a-5p_R+1	TGGCAGTGTATTGTTAGCTGGT	down	0.669273	-0.579333	0.0025735	9164.6	6133.62	9164.92	9213.59	9115.3	6427.03	5833.18	6140.67	11420	16957	8609	6513	4808	4313	middle
90	efu-miR-9226_1ss22GA	TCAAGTCCCTGTTCGGGCGCCA	up	2.37637	1.24876	0.00260461	64.583	153.473	52.9671	80.9592	59.8228	145.06	155.899	159.461	66	149	56.5	147	128.5	112	middle
91	pal-miR-152-5p	AGGTTCTGTGATACACTCCGACT	down	0.527396	-0.923043	0.00269141	370.154	195.217	365.955	356.981	387.525	193.413	225.66	166.58	456	657	366	196	186	117	middle
92	mmu-mir-6236-p3_1ss1GA	AAAAATGGATGGCGCTGGAGC	up	3.22734	1.69034	0.00272094	1.74105	5.61895	1.2038	1.90173	2.11762	6.4142	5.45951	4.98315	1.5	3.5	2	6.5	4.5	3.5	low
93	PC-3p-2828_1480	AAAAAACCGAGTGAACTTTTTGA	up	9.42112	3.2359	0.00275851	20.3397	191.623	23.6747	21.4623	15.8822	173.677	190.476	210.716	29.5	39.5	15	176	157	148	middle
94	ssc-mir-4332-p5_1ss1TC	CGGGGCCGGGGGTGGGGC	up	2.01072	1.00772	0.00279969	18.2233	36.642	16.0506	19.5606	19.0586	36.5116	36.3967	37.0177	20	36	18	37	30	26	middle
95	cgr-miR-339_2ss22CT23GA	TCCCTGTCCTCCAGGAGCTCATA	up	4.85785	2.28032	0.00280219	27.115	131.72	30.8975	26.6242	23.8232	127.297	121.929	145.935	38.5	49	22.5	129	100.5	102.5	middle
96	mml-miR-339-5p_2ss22CT23GA	TCCCTGTCCTCCAGGAGCTCATA	up	4.85785	2.28032	0.00280219	27.115	131.72	30.8975	26.6242	23.8232	127.297	121.929	145.935	38.5	49	22.5	129	100.5	102.5	middle
97	mdo-miR-22-3p	AAGCTGCCAGTTGAAGAACTGC	down	0.845366	-0.242352	0.00288529	2442.81	2065.07	2379.51	2517.89	2431.03	2077.21	2130.42	1987.57	2965	4634	2296	2105	1756	1396	middle
98	hsa-mir-7705-p3	GAATTGATAACTGAGCAAGGA	up	10.4743	3.38878	0.00289376	0.716138	7.50102	1.60506	0.54335	0	7.8944	6.06612	8.54255	2	1	0	8	5	6	middle
99	bta-mir-2284z-2-p3_1ss22GT	AAAAACCCAGATGAACTTTTTT	down	0.417974	-1.25852	0.00315664	356.242	148.9	386.419	357.253	325.055	137.165	160.752	148.783	481.5	657.5	307	139	132.5	104.5	middle
100	chi-let-7f-3p_1ss22CT	CTATACAATCTATTGCCTTCCT	down	0.772074	-0.373189	0.00336387	897.656	693.057	943.778	888.378	860.813	699.97	658.78	720.421	1176	1635	813	709.333	543	506	middle
101	hsa-miR-1246_R+4	AATGGATTTTTGGAGCAGGGAGT	up	2.29703	1.19977	0.0034324	244.026	560.536	262.428	219.242	250.409	566.423	609.038	506.146	327	403.5	236.5	574	502	355.5	middle
102	hsa-miR-1290_L+2R+2_1ss15TG	AATGGATTTTTGGAGCAGGGAGT	up	2.29703	1.19977	0.0034324	244.026	560.536	262.428	219.242	250.409	566.423	609.038	506.146	327	403.5	236.5	574	502	355.5	middle
103	bta-mir-2440-p3_1ss3GT	GTTCAGTGATGAGACCCT	up	2.0901	1.06357	0.00343876	294.393	615.312	247.982	305.906	329.29	647.341	657.567	541.028	309	563	311	656	542	380	middle
104	chi-miR-15b-3p	CGAATCATTATTTGCTGCTCT	up	1.59858	0.67679	0.00345452	1622.84	2594.24	1463.82	1798.49	1606.22	2826.2	2450.71	2505.81	1824	3310	1517	2864	2020	1760	middle
105	chi-miR-143-3p_1ss22GT	TGAGATGAAGCACTGTAGCTCT	up	1.50158	0.58648	0.00351711	1.10107e+06	1.65334e+06	1.00942e+06	1.06499e+06	1.22878e+06	1.71313e+06	1.71277e+06	1.53412e+06	1257799	1960051	1160529	1736044	1411751	1077512	high
106	bta-miR-507-3p_1ss8TC	ATTGGCACGTCTTGGAATGAA	down	0.564256	-0.825579	0.00355717	108.498	61.2204	109.144	116.82	99.5282	67.1024	66.7273	49.8315	136	215	94	68	55	35	middle
107	chi-miR-494	TGAAACATACACGGGAAACCTCT	up	3.53023	1.81976	0.00363305	12.4248	43.8625	15.2481	12.4971	9.5293	37.4984	48.5289	45.5602	19	23	9	38	40	32	middle
108	chi-miR-1296	TTAGGGCCCTGGCTCCATCTCC	down	0.567489	-0.817336	0.00363561	728.621	413.485	686.165	779.708	719.991	426.298	419.775	394.381	855	1435	680	432	346	277	middle
109	mmu-miR-28c_L+1R+2	AAGGAGCTCACAGTCTATTGAAC	up	5.57049	2.4778	0.00376681	4.63117	25.7979	9.63039	1.0867	3.17643	25.6568	21.838	29.8989	12	2	3	26	18	21	middle
110	oan-let-7b-5p_L+2	AATGAGGTAGTAGGTTGTGTGGTT	down	0.688076	-0.53936	0.0039424	471.03	324.104	464.265	448.536	500.288	311.829	300.273	360.211	578.5	825.5	472.5	316	247.5	253	middle
111	bta-miR-2284y_L+2R-1_1ss22TA	TGAAAAGTTCGTTCGGGTTTTA	up	3.68782	1.88277	0.00401732	3.97073	14.6433	6.01899	2.71675	3.17643	13.8152	15.1653	14.9495	7.5	5	3	14	12.5	10.5	middle
112	eca-miR-191b	GAACGAAATCCAAGCGCAGCTG	down	0.714903	-0.48418	0.00403686	43.0627	30.7856	44.9418	44.0114	40.2348	33.5512	30.3306	28.4752	56	81	38	34	25	20	middle
113	sha-miR-125a_R+2	TCCCTGAGACCCTAACTTGTGAGA	up	5.96883	2.57745	0.00414249	86.1347	514.124	97.9089	65.202	95.293	470.704	486.503	585.164	122	120	90	477	401	411	middle
114	mmu-miR-455-5p_L-2R+3	TGTGCCTTTGGACTACATCGTGA	up	6.87076	2.78047	0.00416751	11.286	77.5435	9.63039	15.7572	8.47049	85.8516	81.286	65.4928	12	29	8	87	67	46	middle
115	PC-5p-116645_8	GAAATGGAGTGCTTGAGAACT	up	5.75437	2.52466	0.00417197	0.314872	1.81189	0.401266	0.54335	0	1.4802	1.81984	2.13564	0.5	1	0	1.5	1.5	1.5	low
116	chi-miR-92a-5p	AGGTTGGGATCAGTTGCAATGCT	down	0.52756	-0.922594	0.0042949	69.3527	36.5877	73.0304	63.0286	71.9991	33.5512	44.8893	31.3227	91	116	68	34	37	22	middle
117	chi-miR-369-5p	AGATCGACCGTGTTATATTCG	up	20.008	4.3225	0.00445363	0.181117	3.62378	0	0.54335	0	2.9604	3.63967	4.27127	0	1	0	3	3	3	low
118	chi-miR-92b	TATTGCACTTGTCCCGGCCTGT	up	1.04886	0.068827	0.00465812	42633	44716.2	42721.6	42467.2	42710.3	44339.4	45067	44742.3	53233.5	78158	40338	44932.5	37146.5	31425.5	high
119	cfa-miR-149	TCTGGCTCCGTGTCTTCACTCCC	down	0.717996	-0.477952	0.00478134	6714.57	4821.04	6669.85	6826.65	6647.21	4984.33	5008.19	4470.6	8311	12564	6278	5051	4128	3140	middle
120	chi-miR-204-5p	TTCCCTTTGTCATCCTATGCCT	up	1.33293	0.414597	0.00494549	843.374	1124.16	910.874	837.846	781.402	1180.21	1093.11	1099.14	1135	1542	738	1196	901	772	middle
121	chi-let-7b-5p	TGAGGTAGTAGGTTGTGTGGTT	down	0.767615	-0.381545	0.00517994	69121.9	53059	66123.7	67941.6	73300.4	56035.4	51171.1	51970.5	82393.8	125042	69229	56785	42177.8	36502.3	high
122	bta-miR-2285bz_R+1	AATAAGTTCGTTTGGGTTTTTC	up	1.51571	0.599998	0.00523769	18.2191	27.615	16.8532	18.7456	19.0586	29.604	25.4777	27.7633	21	34.5	18	30	21	19.5	middle
123	chi-miR-33b-3p	CAGTGCCTCGGCAGTGCAGCC	down	0.395549	-1.33807	0.00529499	121.129	47.9122	119.577	134.751	109.058	53.2872	44.8893	45.5602	149	248	103	54	37	32	middle
124	mdo-miR-22-3p_1ss21GC	AAGCTGCCAGTTGAAGAACTCC	up	1.47915	0.56477	0.00543421	243.946	360.833	247.982	246.681	237.174	344.393	382.165	355.939	309	454	224	349	315	250	middle
125	pal-miR-339b-5p_L+2R+3	AATCCCTGTCCTCCAGGAGCTCAC	down	0.559286	-0.838341	0.00544089	228.04	127.54	206.251	230.109	247.762	128.777	137.094	116.748	257	423.5	234	130.5	113	82	middle
126	PC-3p-15931_134	TGAGACAGGGTGGAGACCAGCC	down	0.513563	-0.961388	0.00553439	62.7378	32.2198	65.8076	66.2887	56.117	38.4852	33.9703	24.2039	82	122	53	39	28	17	middle
127	chi-miR-122_R-1	TGGAGTGTGACAATGGTGTTT	up	3.26213	1.70581	0.00556549	104.475	340.81	95.5013	116.277	101.646	384.852	321.504	316.074	119	214	96	390	265	222	middle
128	chi-miR-106b-3p_R+2	CCGCACTGTGGGTACTTGCTGC	up	1.40721	0.492835	0.00568361	4157.8	5850.89	3713.32	4270.73	4489.36	5885.28	6097.66	5569.74	4627	7860	4240	5964	5026	3912	middle
129	cfa-let-7a_R+2	TGAGGTAGTAGGTTGTATAGTTAA	up	10.6124	3.40768	0.00582424	1238.7	13145.7	1238.31	1152.17	1325.63	11804.6	12720.6	14911.7	1543	2120.5	1252	11962.5	10485	10473.5	high
130	chi-miR-151-3p	CTAGACTGAAGCTCCTTGAGG	up	1.36147	0.445167	0.00588039	13534.8	18427.2	12549.2	13233.8	14821.2	18757.1	18972.4	17552.1	15637	24356	13998	19008	15638	12328	high
131	chi-miR-214-5p	TGCCTGTCTACACTTGCTGTGC	down	0.806369	-0.310488	0.00593044	808.857	652.237	778.456	807.419	840.696	655.235	663.633	637.843	970	1486	794	664	547	448	middle
132	pal-miR-9226-5p_1ss4AT	TCATGTCCCTGTTCGGGCGCCA	up	2.95569	1.5635	0.00605634	143.194	423.239	112.355	148.878	168.351	491.426	396.724	381.567	140	274	159	498	327	268	middle
133	PC-3p-12645_182	AAAAACCCAGATGAACTTTTTTAA	up	inf	inf	0.00607708	0	57.8556	0	0	0	58.2212	65.5141	49.8315	0	0	0	59	54	35	middle
134	ocu-miR-1277-5p_R-1	TATATATATATATGTACGTAT	up	1.64242	0.715819	0.00613858	46.0543	75.6403	42.5342	54.335	41.2936	73.0232	81.286	72.6116	53	100	39	74	67	51	middle
135	bta-miR-677_R-5	CTCACTGATGAGCAGCTT	up	3.06439	1.6156	0.00614633	17.8963	54.8412	12.8405	23.9074	16.941	63.1552	55.8083	45.5602	16	44	16	64	46	32	middle
136	mmu-miR-345-3p_L+1_1ss23CA	CCCTGAACTAGGGGTCTGGAGAA	up	5.31039	2.40882	0.00626024	3.08596	16.3877	2.00633	4.07513	3.17643	14.802	19.4116	14.9495	2.5	7.5	3	15	16	10.5	middle
137	chi-let-7c-3p	CTGTACAACCTTCTAGCTTTCC	down	0.399508	-1.3237	0.00638335	59.6336	23.8241	58.5849	67.3754	52.9405	26.6436	20.6248	24.2039	73	124	50	27	17	17	middle
138	PC-3p-98176_11	AGTCGTGGCCCCGTCTTCCTCT	down	-inf	-inf	0.00645334	2.76693	0	2.4076	2.71675	3.17643	0	0	0	3	5	3	0	0	0	low
139	chi-miR-7-5p	TGGAAGACTAGTGATTTTGTTGTT	up	2.07	1.04963	0.00658692	9635.39	19945.3	10805.3	8951.7	9149.19	18532.1	18801.3	22502.5	13464	16475	8641	18780	15497	15805	high
140	pal-miR-23a-5p_R-1	GGGGTTCCTGGGGATGGGATTT	down	0.267039	-1.90488	0.0066644	67.4664	18.0162	75.438	58.1385	68.8227	17.7624	20.6248	15.6613	94	107	65	18	17	11	middle
141	hsa-mir-7977-p5_1ss6AG	TTCCCGGCCAACGCACCA	up	3.41128	1.77031	0.00674502	311.691	1063.27	251.594	382.247	301.232	1204.88	1090.08	894.832	313.5	703.5	284.5	1221	898.5	628.5	middle
142	hsa-miR-7977_1ss6AG	TTCCCGGCCAACGCACCA	up	3.41128	1.77031	0.00674502	311.691	1063.27	251.594	382.247	301.232	1204.88	1090.08	894.832	313.5	703.5	284.5	1221	898.5	628.5	middle
143	bta-mir-2285b-2-p5_1ss16TC	AAAAGTTCATTTGGGCTTTTCT	down	0.609805	-0.71358	0.00678515	23.4607	14.3064	22.0964	25.5918	22.6938	12.4419	16.9042	13.5732	27.5333	47.1	21.4333	12.6083	13.9333	9.53333	middle
144	bta-mir-2285s-p5_1ss16TC	AAAAGTTCATTTGGGCTTTTCT	down	0.609805	-0.71358	0.00678515	23.4607	14.3064	22.0964	25.5918	22.6938	12.4419	16.9042	13.5732	27.5333	47.1	21.4333	12.6083	13.9333	9.53333	middle
145	bta-mir-2285k-3-p5_1ss16TC	AAAAGTTCATTTGGGCTTTTCT	down	0.609805	-0.71358	0.00678515	23.4607	14.3064	22.0964	25.5918	22.6938	12.4419	16.9042	13.5732	27.5333	47.1	21.4333	12.6083	13.9333	9.53333	middle
146	PC-5p-5476_573	TCCCCGAGTCCCTGGTGTGCACT	down	0.51223	-0.965137	0.00678931	131.668	67.4443	138.838	141.814	114.352	70.0628	58.2347	74.0354	173	261	108	71	48	52	middle
147	cfa-miR-212	ACCTTGGCTCTAGACTGCTTACT	up	1.6909	0.757788	0.00684243	162.295	274.424	185.385	134.208	167.292	290.119	266.909	266.243	231	247	158	294	220	187	middle
148	bta-miR-2284y_L+2R-1	TGAAAAGTTCGTTCGGGTTTTT	up	1.43188	0.517909	0.00686063	3746.75	5364.89	3433.23	3646.42	4160.6	5190.07	5574.76	5329.84	4278	6711	3929.5	5259.5	4595	3743.5	middle
149	chi-miR-671-5p	AGGAAGCCCTGGAGGGGCTGGAGG	down	0.527294	-0.923321	0.00687822	709.144	373.927	781.666	660.714	685.051	351.301	376.099	394.381	974	1216	647	356	310	277	middle
150	cfa-miR-452_L-3R+2	TGTTTGCAGAGGAAACTGAGA	up	1.52011	0.60418	0.00699205	2820.61	4287.65	2744.66	2830.86	2886.32	4075.48	4208.67	4578.8	3420	5210	2726	4130	3469	3216	middle
151	mml-miR-378d_R-1_1ss21CA	ACTGGACTTGGAGTCAGAAGA	up	13.7251	3.77874	0.00706828	6.5978	90.5554	5.61773	5.70518	8.47049	92.2658	102.517	76.8829	7	10.5	8	93.5	84.5	54	middle
152	PC-5p-11178_215	AGCTGGCGTCCTGGCCCTGTCTCT	down	0.51095	-0.968747	0.00719101	76.6106	39.1441	79.4507	83.6759	66.7051	28.6172	46.1025	42.7127	99	154	63	29	38	30	middle
153	PC-3p-16967_123	TTGCTTATGCCAGGGCATGAACC	down	0.476362	-1.06987	0.00731262	39.5639	18.8467	45.7443	36.9478	35.9996	23.6832	15.7719	17.0851	57	68	34	24	13	12	middle
154	chi-miR-485-3p_L-1	GTCATACACGGCTCTCCTCTCT	up	42.5063	5.4096	0.00743533	0.352937	15.002	0	0	1.05881	15.7888	12.1322	17.0851	0	0	1	16	10	12	middle
155	PC-5p-12558_183	TCATGTCCCTGTTCAGGTGCCA	down	0.331711	-1.592	0.00750496	27.1641	9.01063	25.681	29.3409	26.4703	11.8416	10.919	4.27127	32	54	25	12	9	3	middle
156	mmu-miR-2137_L-2R-1_1ss16AG	CGGCGGGAGCCCCGGGGA	up	2.56168	1.35709	0.00752133	13.8754	35.5444	8.42659	14.6705	18.5292	41.4456	34.5769	30.6108	10.5	27	17.5	42	28.5	21.5	middle
157	chi-miR-22-5p	AGTTCTTCAGTGGCAAGCTTT	down	0.632627	-0.660573	0.00775734	3601.04	2278.11	3297.61	3779.54	3725.96	2337.73	2319.68	2176.93	4109	6956	3519	2369	1912	1529	middle
158	chi-miR-1	TGGAATGTAAAGAAGTATGTAT	up	1.25849	0.331696	0.00779828	3055.41	3845.2	3269.52	2977.56	2919.14	3948.19	3764.63	3822.79	4074	5480	2757	4001	3103	2685	middle
159	chi-miR-30b-3p	CTGGGAGGTGGATGTTTACTTC	down	0.612554	-0.70709	0.00802448	56.4905	34.6035	60.1899	49.9882	59.2934	29.604	40.0364	34.1702	75	92	56	30	33	24	middle
160	ocu-miR-2387-5p	TGGAAGGCCTGGCTTTGCAGCGT	down	0.60124	-0.733987	0.0081324	890.477	535.39	864.327	813.939	993.165	531.885	594.48	479.806	1077	1498	938	539	490	337	middle
161	cja-miR-9933_L-6	CACCCATGACTGATGGCT	up	2.04896	1.03489	0.00813501	6.5546	13.4301	5.21646	5.97685	8.47049	13.8152	11.5256	14.9495	6.5	11	8	14	9.5	10.5	middle
162	chi-miR-361-3p_R+1	TCCCCCAGGTGTGATTCTGATTT	up	1.63703	0.711083	0.00815938	777.406	1272.64	671.72	815.569	844.931	1147.65	1259.33	1410.94	837	1501	798	1163	1038	991	middle
163	hsa-miR-1260a_R+1_1ss9TG	ATCCCACCGCTGCCACCAA	up	2.09167	1.06466	0.00822739	68.2348	142.725	65.4064	74.7107	64.5875	145.06	157.112	126.003	81.5	137.5	61	147	129.5	88.5	middle
164	cfa-mir-199-1-p3_1ss10TG	AGGGGGCTCGGAATGTGT	down	0.457618	-1.12779	0.00822784	51.7896	23.6998	46.5469	52.705	56.117	16.7756	31.5438	22.7801	58	97	53	17	26	16	middle
165	oan-miR-1386_L+4	TCGGCTCCTGGCTGGCTCGCCA	down	0.553118	-0.854341	0.00823913	118.316	65.4427	114.762	117.364	122.822	63.1552	77.6463	55.5265	143	216	116	64	64	39	middle
166	chi-miR-193a_R+3	AACTGGCCCACAAAGTCCCGCT	down	0.638034	-0.648295	0.00827372	27643.6	17637.5	30119	26331.8	26479.8	18460.1	17588.1	16864.4	37530	48462	25009	18707	14497	11845	high
167	chi-miR-101-3p_L+1	GTACAGTACTGTGATAACTGA	up	1.493	0.578211	0.00832426	5712.25	8528.37	5093.67	5699.74	6343.34	8422.34	8815.28	8347.49	6347	10490	5991	8535	7266	5863	middle
168	PC-3p-563473_2	TCTGCAGGCACACAGGCTCGCC	down	-inf	-inf	0.00836294	0.982681	0	0.802532	1.0867	1.05881	0	0	0	1	2	1	0	0	0	low
169	cja-miR-151_R+1_1ss20GA_1	TCGAGGAGCTCACAGTCTAAA	up	14.3735	3.84534	0.00854791	0.448144	6.44139	0	0.815025	0.529405	5.4274	6.06612	7.83067	0	1.5	0.5	5.5	5	5.5	low
170	hsa-miR-151b_R+3	TCGAGGAGCTCACAGTCTAAA	up	14.3735	3.84534	0.00854791	0.448144	6.44139	0	0.815025	0.529405	5.4274	6.06612	7.83067	0	1.5	0.5	5.5	5	5.5	low
171	cja-miR-151_R+1_1ss20GA_2	TCGAGGAGCTCACAGTCTAAC	up	14.3735	3.84534	0.00854791	0.448144	6.44139	0	0.815025	0.529405	5.4274	6.06612	7.83067	0	1.5	0.5	5.5	5	5.5	low
172	PC-3p-96939_11	TCTGACCTCTGCGCCCCCCAGT	down	-inf	-inf	0.00863097	1.78425	0	1.60506	1.63005	2.11762	0	0	0	2	3	2	0	0	0	low
173	cgr-miR-185-5p_L+2	AATGGAGAGAAAGGCAGTTCCTGA	down	0.729061	-0.455888	0.00871571	17.5518	12.7963	17.2544	17.9306	17.4704	12.335	13.9521	12.1019	21.5	33	16.5	12.5	11.5	8.5	middle
174	cfa-miR-128_R+2	TCACAGTGAACCGGTCTCTTTAC	down	0.605133	-0.724677	0.00880008	65.3645	39.5542	70.6228	61.9419	63.5287	44.406	31.5438	42.7127	88	114	60	45	26	30	middle
175	PC-3p-141216_6	ACAGGGAGTCCCTGGTAGTGTTC	down	0.107826	-3.21323	0.00896331	3.75058	0.404408	4.81519	3.2601	3.17643	0	1.21322	0	6	6	3	0	1	0	low
176	chi-miR-27a-5p	AGGGCTTAGCTGCTTGTGAGCA	down	0.366426	-1.4484	0.0091733	1845.81	676.354	1711	1749.04	2077.39	652.275	689.111	687.675	2132	3219	1962	661	568	483	middle
177	chi-miR-542-3p_R+2	TGTGACAGATTGATAACTGAAA	up	1.58717	0.66646	0.00919589	632.025	1003.13	556.957	628.656	710.462	1002.59	980.285	1026.53	694	1157	671	1016	808	721	middle
178	chi-miR-28-3p	CACTAGATTGAGAGCTCCTGGA	up	1.38314	0.467948	0.00933046	7920.2	10954.7	7309.46	7564.52	8886.6	10234.1	11522	11108.2	9108	13922	8393	10371	9497	7802	middle
179	chi-miR-29a-3p_R+1	TAGCACCATCTGAAATCGGTTA	down	0.674251	-0.568643	0.00943453	449226	302891	415138	471473	461066	310691	293935	304047	517286	867715	435456	314846	242276	213552	high
180	pal-miR-345-3p	CCCTGAACTAGGGGTCTGGAGA	up	2.44351	1.28895	0.00961209	21.3116	52.0749	16.0506	29.8843	17.9998	47.3664	61.8744	46.984	20	55	17	48	51	33	middle
181	hsa-miR-6516-3p_R+2	ATCATGTATGATACTGCAAACAGA	up	2.88276	1.52745	0.00964479	1.87994	5.4194	2.4076	2.1734	1.05881	5.9208	6.06612	4.27127	3	4	1	6	5	3	low
182	chi-miR-335-3p	TTTTTCATTATTGCTCCTGACC	down	0.801794	-0.318696	0.00965818	819.718	657.246	869.945	781.338	807.873	679.905	678.192	613.64	1084	1438	763	689	559	431	middle
183	sha-miR-21_L+2R-2	AATAGCTTATCAGACTGATGTTGAC	down	0.564868	-0.824015	0.00992421	7282.42	4113.61	7361.63	6685.38	7800.26	3282.1	4015.77	5042.95	9173	12304	7367	3326	3310	3542	middle
184	chi-miR-331-3p_L+1	GCCCCTGGGCCTATCCTAGAAC	down	0.860129	-0.217376	0.00999982	4197.41	3610.31	4114.58	4095.23	4382.42	3628.46	3751.29	3451.19	5127	7537	4139	3677	3092	2424	middle
185	pal-miR-664a-3p_L+2	TATTCATTTATCTCCCAGCCTACA	up	1.25277	0.325124	0.0102696	539.392	675.735	552.945	497.709	567.523	675.958	639.369	711.879	689	916	536	685	527	500	middle
186	cgr-miR-532-5p_R+2_2	CATGCCTTGAGTGTAGGACCGTTA	up	6.39793	2.67761	0.0102852	9.37915	60.0072	8.82786	9.78031	9.5293	67.1024	63.0876	49.8315	11	18	9	68	52	35	middle
187	cgr-miR-532-5p_R+2_1	CATGCCTTGAGTGTAGGACCGTAA	up	6.39793	2.67761	0.0102852	9.37915	60.0072	8.82786	9.78031	9.5293	67.1024	63.0876	49.8315	11	18	9	68	52	35	middle
188	ocu-miR-1343-5p_R+1	TGGGGAGCGGCCCCCGGGCGGG	down	0.642721	-0.637736	0.0105803	20.7237	13.3195	19.2608	21.734	21.1762	14.802	10.919	14.2376	24	40	20	15	9	10	middle
189	chi-miR-29a-5p_L-2R+2	TGATTTCTTTTGGTGTTCAGA	up	1.22475	0.292491	0.010586	508.521	622.813	509.608	537.373	478.583	622.671	590.84	654.928	635	989	452	631	487	460	middle
190	chi-miR-1307-3p	ACTCGGCGTGGCGTCGGTCGTGG	down	0.719098	-0.475739	0.0106201	2447.66	1760.11	2285.61	2556.46	2500.91	1719.99	1774.95	1785.39	2848	4705	2362	1743	1463	1254	middle
191	PC-5p-12867_177	AAAAAGTTGATTTAGGTTTTTC	up	1.49005	0.575361	0.0106301	21.4227	31.9209	23.2734	19.2889	21.7056	31.5776	32.1504	32.0345	29	35.5	20.5	32	26.5	22.5	middle
192	chi-miR-199a-5p	CCCAGTGTTCAGACTACCTGTTC	down	0.667678	-0.582775	0.0107014	434251	289940	473330	425964	403459	291990	303449	274381	589796	783958	381050	295896	250118	192716	high
193	oar-miR-134-3p_R-1	TCTGGGCTGCCTCGTCACCAAC	up	inf	inf	0.0107342	0	1.20793	0	0	0	0.9868	1.21322	1.42376	0	0	0	1	1	1	low
194	bta-mir-2285n-2-p5_1ss6AG	ATTGGGTTGGCCAAAAAGTTTGA	up	inf	inf	0.0107342	0	1.20793	0	0	0	0.9868	1.21322	1.42376	0	0	0	1	1	1	low
195	sha-mir-125b-p5	TGAGACCCTAACTTGTGAGA	up	inf	inf	0.0107342	0	2.41585	0	0	0	1.9736	2.42645	2.84752	0	0	0	2	2	2	low
196	bta-miR-2284aa_L-1R+5_1ss10TC	AAAAAGTTCGTTTGGGTTTTTCAAA	up	inf	inf	0.0107342	0	1.20793	0	0	0	0.9868	1.21322	1.42376	0	0	0	1	1	1	low
197	hsa-mir-10527-p3_1ss9TC	CATGCACCCTACTCTTGCTGGT	up	inf	inf	0.0107342	0	7.24756	0	0	0	5.9208	7.27934	8.54255	0	0	0	6	6	6	low
198	PC-3p-279500_3	CTCGGGGTCCCAGGCCAGCAG	up	inf	inf	0.0107342	0	1.20793	0	0	0	0.9868	1.21322	1.42376	0	0	0	1	1	1	low
199	chi-miR-1839_1ss9CT	AAGGTAGATAGAACAGGTCTTG	up	1.31704	0.397295	0.0108631	2307.22	3038.7	2119.49	2328.8	2473.38	3113.35	2977.25	3025.48	2641	4286	2336	3155	2454	2125	middle
200	chi-miR-29b-3p_R+3	TAGCACCATTTGAAATCAGTGTT	down	0.627135	-0.673151	0.0108992	12300.5	7714.11	12735.4	13251.5	10914.8	8073.01	8059.44	7009.87	15869	24388.5	10308.5	8181	6643	4923.5	high
201	chi-miR-432-5p	TCTTGGAGTAGGTCATTGGGTGG	up	8.95422	3.16257	0.0109213	0.801565	7.17738	0.802532	0.54335	1.05881	5.9208	8.49256	7.11879	1	1	1	6	7	5	middle
202	PC-5p-6811_425	AGTTGAGGCTCCGAGCTTTGGT	down	0.635421	-0.654216	0.0109488	134.663	85.5675	118.775	139.098	146.116	87.8252	93.4182	75.4592	148	256	138	89	77	53	middle
203	chi-miR-125b-3p_R+1	ACAAGTCAGGCTCTTGGGACCT	down	0.722648	-0.468635	0.0110552	1815.37	1311.87	1826.56	1732.74	1886.8	1248.3	1472.85	1214.47	2276	3189	1782	1265	1214	853	middle
204	chi-miR-127-3p_R+2	TCGGATCCGTCTGAGCTTGGCT	up	5.66403	2.50183	0.0110558	49.5542	280.677	55.3747	45.6414	47.6465	292.093	317.865	232.072	69	84	45	296	262	163	middle
205	PC-5p-38436_41	TGAGGTAGTAGTTTGTGAAA	up	49.6188	5.63281	0.0110716	0.705874	35.0246	0	0	2.11762	29.604	32.757	42.7127	0	0	2	30	27	30	middle
206	PC-5p-188493_5	GTACGTAGAGGCTGCCCCT	up	inf	inf	0.0110932	0	5.4194	0	0	0	5.9208	6.06612	4.27127	0	0	0	6	5	3	low
207	chi-miR-301a-3p	CAGTGCAATAGTATTGTCAAAGC	up	1.38033	0.465015	0.0112583	174.342	240.65	182.977	171.699	168.351	225.977	259.63	236.344	228	316	159	229	214	166	middle
208	chi-miR-27b-5p_R+1	AGAGCTTAGCTGATTGGTGAACA	down	0.534063	-0.904918	0.0113484	1622.96	866.765	1565.74	1492.58	1810.57	862.463	823.779	914.052	1951	2747	1710	874	679	642	middle
209	pal-miR-628-3p_L+1R-1_1ss20TC	TTCTAGTAAGAGTGGCAGTCGA	up	1.58239	0.662108	0.0113848	70.8038	112.039	80.2532	74.9823	57.1758	105.588	123.749	106.782	100	138	54	107	102	75	middle
210	bta-mir-2285t-p5_1ss16TC	AAAAGTTCGTTCAGGCTTTTCT	down	0.472292	-1.08225	0.0115474	49.2793	23.2743	57.7823	43.468	46.5877	20.7228	20.6248	28.4752	72	80	44	21	17	20	middle
211	chi-miR-34b-3p	AATCACTAGTTCCACTGCCATC	up	2.9557	1.5635	0.0117355	40.9094	120.916	32.1013	45.0981	45.5289	143.086	104.337	115.324	40	83	43	145	86	81	middle
212	mdo-miR-26-5p_L+1R+1	TTTCAAGTAATCCAGGATAGGCT	down	0.733882	-0.44638	0.0119017	51.4721	37.7745	51.3621	54.8784	48.1759	38.4852	36.3967	38.4415	64	101	45.5	39	30	27	middle
213	cja-miR-2355	ATTGTCCTTGCTGTTTGGAGAT	down	0.816937	-0.291704	0.0121517	199.551	163.021	204.646	190.716	203.292	173.677	151.653	163.732	255	351	192	176	125	115	middle
214	ocu-miR-139-5p	TCTACAGTGCACGTGTCTCCAGT	up	2.18851	1.12995	0.0121678	15.9422	34.8895	14.4456	21.734	11.6469	28.6172	37.6099	38.4415	18	40	11	29	31	27	middle
215	PC-3p-3313_1157	AAAAGCCCAAGGGAACTTTCT	down	0.617243	-0.696091	0.0123011	336.777	207.873	315.395	323.293	371.643	197.36	251.137	175.122	393	595	351	200	207	123	middle
216	bta-miR-7857-5p	ATAGCCAGTTGGGGAAGAATGC	up	1.24529	0.316477	0.0124203	2053.41	2557.08	1931.29	2012.84	2216.09	2625.87	2578.71	2466.66	2406.5	3704.5	2093	2661	2125.5	1732.5	middle
217	bta-mir-2285n-3-p3_1ss19GT	AAACCCGAATGAACTTTTTGGA	up	2.52307	1.33518	0.0124613	47.9623	121.012	56.9798	44.5547	42.3524	109.535	143.16	110.341	71	82	40	111	118	77.5	middle
218	chi-miR-378-5p	CTCCTGACTCCAGGTCCTGTGT	down	0.613524	-0.704808	0.0124773	843.286	517.377	835.436	796.552	897.872	624.644	447.679	479.806	1041	1466	848	633	369	337	middle
219	hsa-miR-7705_R-1_1ss18GC	AATAGCTCAGAATGTCACTTCT	up	200.497	7.64743	0.0126292	0.181117	36.3133	0	0.54335	0	28.6172	37.6099	42.7127	0	1	0	29	31	30	middle
220	cfa-miR-652_1ss22CT	AATGGCGCCACTAGGGTTGTGT	up	1.14375	0.193767	0.0126544	548.332	627.153	564.983	558.021	521.994	633.526	602.972	644.962	704	1027	493	642	497	453	middle
221	hsa-miR-378f_R+3_1ss14CT	ACTGGACTTGGAGTCAGAAGGCT	down	0.663204	-0.592476	0.0127248	2546.31	1688.72	2828.93	2365.2	2444.79	1691.38	1818.62	1556.17	3525	4353	2309	1714	1499	1093	middle
222	chi-miR-708-5p	AAGGAGCTTACAATCTAGCTGGG	up	1.51335	0.597744	0.0127503	50.0214	75.6999	56.1773	48.3582	45.5289	74.9968	75.2199	76.8829	70	89	43	76	62	54	middle
223	mdo-mir-28-p5_2	AAAATGGTCCTTGCCCTC	up	5.21324	2.38218	0.0130976	1.47451	7.68695	2.00633	1.35838	1.05881	9.3746	7.27934	6.40691	2.5	2.5	1	9.5	6	4.5	low
224	mdo-mir-28-p3	AAAATGGTCCTTGCCCTC	up	5.21324	2.38218	0.0130976	1.47451	7.68695	2.00633	1.35838	1.05881	9.3746	7.27934	6.40691	2.5	2.5	1	9.5	6	4.5	low
225	mdo-mir-28-p5_1	AAAAATGGTCCTTGCCCTC	up	5.21324	2.38218	0.0130976	1.47451	7.68695	2.00633	1.35838	1.05881	9.3746	7.27934	6.40691	2.5	2.5	1	9.5	6	4.5	low
226	ocu-miR-2355-5p	ATCCCCAGATACAATGGACAAT	down	0.407215	-1.29614	0.0131506	619.659	252.334	745.553	580.841	532.582	329.591	228.086	199.326	929	1069	503	334	188	140	middle
227	ocu-miR-29b-5p	GCTGGTTTCATATGGTGGTTTAGA	down	0.499794	-1.0006	0.0131935	107.01	53.4828	117.972	93.9996	109.058	50.3268	54.5951	55.5265	147	173	103	51	45	39	middle
228	chi-miR-340-5p	TTATAAAGCAATGAGACTGATT	up	1.37762	0.462177	0.0132799	1402.2	1931.7	1215.03	1481.72	1509.86	1893.67	2049.13	1852.31	1514	2727	1426	1919	1689	1301	middle
229	chi-miR-532-5p	CATGCCTTGAGTGTAGGACCGT	up	1.36746	0.451501	0.0137082	8691.73	11885.6	7866.42	8431.71	9777.06	12051.8	12377.3	11227.8	9802	15518	9234	12213	10202	7886	high
230	chi-miR-30b-5p	TGTAAACATCCTACACTCAGCT	down	0.837946	-0.255071	0.0137523	9843.7	8248.49	10353.9	9809.92	9367.3	8541.74	7925.99	8277.73	12901.5	18054.5	8847	8656	6533	5814	middle
231	chi-miR-345-3p_1ss22GT	CCCTGAACTAGGGGTCTGGAGT	down	0.750409	-0.414251	0.0137562	1030.98	773.659	1015.2	962.817	1114.93	813.123	778.889	728.964	1265	1772	1053	824	642	512	middle
232	chi-miR-103-3p	AGCAGCATTGTACAGGGCTATGA	up	1.49571	0.580827	0.0138712	37879.5	56656.6	34911.8	38322	40404.8	50632.7	57887.7	61449.4	43502	70529	38160.5	51310	47714	43160	high
233	mml-miR-660-5p_L+1R+2_1ss21TC	ATACCCATTGCATATCGGAGCTGTA	up	31.2696	4.96669	0.0140232	0.724467	22.6538	0	2.1734	0	28.6172	19.4116	19.9326	0	4	0	29	16	14	middle
234	pal-miR-9226-5p_L-4_1ss15GA	GTCCCTGTTCAGGCGCCA	down	0.394651	-1.34135	0.0141807	37.9173	14.9641	33.7064	35.0461	44.9995	23.1898	10.3124	11.3901	42	64.5	42.5	23.5	8.5	8	middle
235	mml-miR-339-5p_R-1_1ss22CT	TCCCTGTCCTCCAGGAGCTCAT	down	0.567284	-0.817858	0.0142348	1274.38	722.934	1104.28	1333.93	1384.92	657.209	765.544	746.049	1376	2455	1308	666	631	524	middle
236	PC-5p-506_18155	GAGGGTTTGGGTTTGGTCGTGGGA	up	2.17438	1.1206	0.014351	1973.99	4292.21	2255.12	1926.18	1740.69	4633.03	3552.32	4691.28	2810	3545	1644	4695	2928	3295	middle
237	chi-miR-330-3p_L+1	GCAAAGCACACGGCCTGCAGAGA	up	1.17535	0.233089	0.0143773	1123.93	1321.01	1063.36	1143.75	1164.69	1260.14	1383.07	1319.82	1325	2105	1100	1277	1140	927	middle
238	bta-mir-1246-p3_2ss1GN17AG	NGATTTTTGGAGCAGGGAGT	up	8.45335	3.07952	0.0145332	0.491825	4.15757	1.2038	0.271675	0	3.4538	5.45951	3.55939	1.5	0.5	0	3.5	4.5	2.5	low
239	chi-miR-16b-5p_R+1	TAGCAGCACGTAAATATTGGGGT	up	1.28382	0.36044	0.0145566	29181.7	37463.9	31192.8	29235	27117.2	37142.7	34992.4	40256.7	38868	53805	25611	37639.5	28842.5	28275	high
240	PC-3p-85535_13	AAAACTCAAATGAACTTTTTGGA	up	4.95404	2.3086	0.0145723	0.620448	3.07372	0.802532	0	1.05881	3.9472	2.42645	2.84752	1	0	1	4	2	2	low
241	chi-miR-17-3p_R-1_1ss23CA	ACTGCAGTGAAGGCACTTGTAGA	up	2.07475	1.05294	0.0146322	263.716	547.146	284.096	263.525	243.527	466.756	573.855	600.826	354	485	230	473	473	422	middle
242	chi-miR-345-5p	GCTGACTCCTAGTCCAGTGCT	down	0.588467	-0.764965	0.0146985	1015.28	597.461	1036.87	1006.28	1002.69	666.09	639.369	486.925	1292	1852	947	675	527	342	middle
243	PC-5p-68243_18	CGCCATGGCTGGACAGCGGG	up	26.6723	4.73727	0.0147438	0.448628	11.9659	0.802532	0.54335	0	14.802	9.70579	11.3901	1	1	0	15	8	8	middle
244	eca-miR-302b	TAAGTGCTTCCATGTTTTAGTAG	up	1.59798	0.676246	0.0147478	51.9828	83.0672	58.1836	48.1771	49.5876	73.5166	82.9036	92.7815	72.5	88.6667	46.8333	74.5	68.3333	65.1667	middle
245	hsa-miR-1260a_R+2_1ss9TG	ATCCCACCGCTGCCACCAAG	up	2.24876	1.16913	0.0148489	8.88094	19.9711	12.4393	6.79188	7.41168	18.7492	21.2314	19.9326	15.5	12.5	7	19	17.5	14	middle
246	oan-miR-98_L+1	ATGAGGTAGTAAGTTGTATTGTT	down	0.655718	-0.608852	0.014937	96.178	63.0657	106.737	90.7395	91.0577	53.2872	61.8744	74.0354	133	167	86	54	51	52	middle
247	chi-miR-425-3p	CATCGGGAATGTCGTGTCCGCC	down	0.652024	-0.617002	0.0152411	281.927	183.823	291.319	274.935	279.526	183.545	209.888	158.037	363	506	264	186	173	111	middle
248	cfa-miR-92b	TATTGCACTCGTCCCGGCCTCC	up	1.26736	0.341823	0.0152444	1989.07	2520.87	1883.54	2118.52	1965.15	2707.78	2487.11	2367.71	2347	3899	1856	2744	2050	1663	middle
249	chi-miR-369-3p	AATAATACATGGTTGATCTTT	up	3.11516	1.63931	0.0152776	20.6828	64.4302	16.8532	28.2542	16.941	68.0892	49.7422	75.4592	21	52	16	69	41	53	middle
250	PC-5p-89406_12	CCCCTGTCCTCCAGGAGCTCACA	up	2.60413	1.3808	0.0154494	1.33562	3.47813	0.802532	1.0867	2.11762	3.9472	3.63967	2.84752	1	2	2	4	3	2	low
251	efu-mir-9298-p3_1ss1TG	GCTGTGCTGATTGTCATGTTCTGATT	up	1.33756	0.419605	0.0155005	233.893	312.846	255.607	218.427	227.644	283.212	329.997	325.329	318.5	402	215	287	272	228.5	middle
252	chi-miR-409-3p_R+1	GAATGTTGCTCGGTGAACCCCT	up	9.72877	3.28226	0.0156035	6.33542	61.6358	5.61773	5.97685	7.41168	51.3136	75.2199	58.3741	7	11	7	52	62	41	middle
253	eca-mir-1543-p3_1ss19AG	CTAGTCTGGGTGCAAACAGTT	up	2.06768	1.04801	0.0156375	4.37102	9.03788	5.61773	3.2601	4.23524	9.868	7.27934	9.9663	7	6	4	10	6	7	middle
254	chi-miR-148a-5p	AAAGTTCTGAGACACTCCGACT	down	0.608664	-0.716283	0.0157457	1117.31	680.068	1228.68	1024.22	1099.05	685.826	695.177	659.2	1531	1885	1038	695	573	463	middle
255	chi-miR-154a-3p	AATCATACACGGTTCACCTACT	up	48.5307	5.60083	0.0160008	0.181117	8.78972	0	0.54335	0	6.9076	10.919	8.54255	0	1	0	7	9	6	middle
256	chi-miR-26b-3p	CCTGTTCTCCATTACTTGGCTC	down	0.746964	-0.42089	0.0161273	207.284	154.834	206.251	207.016	208.586	155.914	166.212	142.376	257	381	197	158	137	100	middle
257	bta-miR-12000_1ss22CT	TTGAATCCACAGATGTGAGACT	down	0.160318	-2.64099	0.01618	2.05176	0.328933	2.4076	1.63005	2.11762	0.9868	0	0	3	3	2	1	0	0	low
258	PC-5p-4774_691	GATGAGGCTCAGCGAGCCCTGGA	up	2.08794	1.06208	0.0162518	49.6636	103.695	50.1583	34.7744	64.0581	106.081	106.764	98.2393	62.5	64	60.5	107.5	88	69	middle
259	ssc-mir-1285-p5	TGGGATCGCGCCTGTGAATAGCC	up	2.97093	1.57091	0.0163737	113.654	337.659	116.367	108.127	116.469	382.878	348.195	281.904	145	199	110	388	287	198	middle
260	chi-miR-410-3p	AATATAACACAGATGGCCTGT	up	11.1707	3.48165	0.0165824	1.9551	21.8399	0	1.63005	4.23524	22.6964	15.7719	27.0514	0	3	4	23	13	19	middle
261	chi-miR-874-3p	CTGCCCTGGCCCGAGGGACCGAC	down	0.516484	-0.953203	0.0167684	747.204	385.919	859.512	715.049	667.051	422.35	356.688	378.72	1071	1316	630	428	294	266	middle
262	PC-3p-34178_48	ATCAGTGACCAGTTGAAG	down	0.375213	-1.41422	0.0167786	8.20606	3.07902	8.02532	7.06355	9.5293	2.9604	4.85289	1.42376	10	13	9	3	4	1	low
263	chi-mir-495-p5	GACCGCTGGTACCTGAAAA	up	inf	inf	0.0169243	0	15.1257	0	0	0	15.7888	18.1984	11.3901	0	0	0	16	15	8	middle
264	cfa-miR-339_R+3	TCCCTGTCCTCCAGGAGCTCAC	down	0.683279	-0.549453	0.0171159	35330.5	24140.6	31698.4	36773.1	37520	24880.2	24665.4	22876.2	39498	67678.5	35436	25213	20330.5	16067.5	high
265	ocu-let-7a-5p_L+1	ATGAGGTAGTAGGTTGTATAGTT	down	0.828013	-0.272274	0.0171269	3301.1	2733.35	3500.65	3208.21	3194.43	2558.77	2721.87	2919.41	4362	5904.5	3017	2593	2243.5	2050.5	middle
266	pal-miR-153-2-5p	GTCATTTTTGTGATCTGCAGCT	down	0.521911	-0.938125	0.0171557	8.48287	4.4273	8.82786	8.15025	8.47049	3.9472	3.63967	5.69503	11	15	8	4	3	4	low
267	cja-mir-138-p5_1ss12CT	AGTTCTGGTATTGTTGCTGC	up	3.51265	1.81256	0.0171693	10.6831	37.526	5.21646	14.1271	12.7057	45.8862	38.2165	28.4752	6.5	26	12	46.5	31.5	20	middle
268	hsa-miR-4454_L-1_1ss2GC	CATCCGAGTCACGGCACCA	down	0.493337	-1.01935	0.0182671	13.3953	6.6084	11.2355	14.1271	14.8234	8.8812	6.67273	4.27127	14	26	14	9	5.5	3	middle
269	oan-miR-125-3p_R+3_1ss11TC	ACGGGTTAGGCTCTTGGGAGCTGT	down	0.273051	-1.87276	0.0184454	20.0056	5.46254	14.4456	22.2774	23.2938	0.9868	9.70579	5.69503	18	41	22	1	8	4	middle
270	ssc-miR-7134-5p	ATGTCCGCGGGTTCCCTATCC	down	0.586675	-0.769366	0.0185019	329.206	193.137	362.745	336.877	287.997	204.268	192.903	182.241	452	620	272	207	159	128	middle
271	bta-miR-2285dh_L-1_1ss8AG	GGACCCGAATGAACTTTTTGG	down	0.343199	-1.54288	0.01881	6.35558	2.18123	7.28967	5.07127	6.7058	0.904567	3.74077	1.89834	9.08333	9.33333	6.33333	0.916667	3.08333	1.33333	low
272	eca-miR-212_R+1	TAACAGTCTCCAGTCACGGCCA	up	1.7428	0.80141	0.0191336	80.3453	140.026	85.0684	74.439	81.5284	156.901	140.734	122.443	106	137	77	159	116	86	middle
273	ocu-miR-185-3p_1ss21TC	AGGGGCTGGCTTTCCTCTGGC	down	0.524226	-0.931738	0.0193849	102.557	53.7633	89.0811	101.063	117.528	57.2344	48.5289	55.5265	111	186	111	58	40	39	middle
274	bta-miR-2285am-5p_R+1_1ss14AG	AAAAAGTTAGTTTGGGTTTTTC	down	-inf	-inf	0.0195935	0.208365	0	0.267511	0.181117	0.176468	0	0	0	0.333333	0.333333	0.166667	0	0	0	low
275	PC-3p-465977_2	TCAGTTCTTTGGGGTCTTCCCT	down	-inf	-inf	0.0195935	1.25019	0	1.60506	1.0867	1.05881	0	0	0	2	2	1	0	0	0	low
276	chi-miR-140-5p	CAGTGGTTTTACCCTATGGTAG	up	1.49677	0.581851	0.0196567	1527.83	2286.81	1457.4	1503.99	1622.1	2045.64	2307.55	2507.24	1816	2768	1532	2073	1902	1761	middle
277	bta-miR-199a-5p_L+2R+1	CACCCAGTGTTCAGACTACCTGTTC	down	0.674706	-0.567669	0.0198498	359.578	242.609	407.285	336.334	335.114	212.162	248.711	266.955	507.5	619	316.5	215	205	187.5	middle
278	chi-miR-30a-3p_R+2_1ss18GA	CTTTCAGTCGGATGTTTACAGCT	up	1.48422	0.569707	0.0203514	23.7902	35.3099	21.6684	28.5259	21.1762	37.4984	36.3967	32.0345	27	52.5	20	38	30	22.5	middle
279	chi-mir-421-p5	TTCGGTGCACATTGTAGGC	up	1.97098	0.97891	0.0208623	98.3485	193.842	93.8963	122.797	78.352	227.951	194.116	159.461	117	226	74	231	160	112	middle
280	bta-miR-2285f	AAAACCTGAATGAACTTTTTGG	down	0.610514	-0.711903	0.0210038	120.466	73.5461	135.152	122.557	103.688	79.3816	76.2091	65.0475	168.407	225.559	97.9289	80.4435	62.8154	45.6872	middle
281	chi-miR-496-5p	GAGTCGGGTACTCGAATGGA	up	inf	inf	0.0210679	0	3.07372	0	0	0	3.9472	2.42645	2.84752	0	0	0	4	2	2	low
282	hsa-miR-4448_R-1_1ss6CG	GGCTCGTTGGTCTAGGGGT	up	inf	inf	0.0210679	0	0.76843	0	0	0	0.9868	0.606612	0.711879	0	0	0	1	0.5	0.5	low
283	eca-miR-193a-3p	AACTGGCCTACAAAGTCCCAGT	down	0.700081	-0.514407	0.021269	646.712	452.75	609.122	725.373	605.64	493.4	480.437	384.415	759	1335	572	500	396	270	middle
284	bta-mir-2285bm-p5	AAAAGTTCATTAGGGTTTTTCT	down	0.496741	-1.00943	0.0213474	281.764	139.964	317.803	296.669	230.821	143.579	155.293	121.019	396	546	218	145.5	128	85	middle
285	ocu-miR-26a-3p	CCTATTCTTGATTACTTGTTTC	down	0.510694	-0.96947	0.0215393	153.53	78.4068	151.679	134.208	174.704	81.9044	76.4331	76.8829	189	247	165	83	63	54	middle
286	PC-5p-341084_3	TCCATGGTGGGGTCATAAAGAGT	up	inf	inf	0.0215821	0	1.94127	0	0	0	1.9736	2.42645	1.42376	0	0	0	2	2	1	low
287	bta-mir-2285k-3-p3_1ss3GC_1	CCCGAATGAACTTTTTGGCCT	down	-inf	-inf	0.0216724	1.07324	0	0.802532	1.35838	1.05881	0	0	0	1	2.5	1	0	0	0	low
288	bta-mir-2285k-3-p3_1ss3GC_2	CCCGAATGAACTTTTTGGCCTA	down	-inf	-inf	0.0216724	1.07324	0	0.802532	1.35838	1.05881	0	0	0	1	2.5	1	0	0	0	low
289	chi-miR-505-3p_L+1	GTCAACACTTGCTGGTTTCCTCT	up	1.09748	0.134195	0.0219204	1264.75	1388.03	1275.22	1303.5	1215.51	1421.98	1353.96	1388.16	1589	2399	1148	1441	1116	975	middle
290	chi-miR-188-3p	CTCCCACATGCAGGGTTTGCA	down	0.472796	-1.08071	0.0219423	85.7344	40.5349	100.317	69.0055	87.8813	45.3928	44.8893	31.3227	125	127	83	46	37	22	middle
291	bta-mir-1246-p5_2ss1AN19AG	NTGGATTTTTGGAGCAGGGAGT	up	2.47796	1.30915	0.02208	2.41447	5.98297	3.21013	2.44508	1.58822	7.401	4.85289	5.69503	4	4.5	1.5	7.5	4	4	low
292	bta-mir-1246-p3_2ss1AN19AG	NTGGATTTTTGGAGCAGGGAGT	up	2.47796	1.30915	0.02208	2.41447	5.98297	3.21013	2.44508	1.58822	7.401	4.85289	5.69503	4	4.5	1.5	7.5	4	4	low
293	oga-miR-28b_R+2	TCGAGGAGCTCACAGTCTAGTTA	up	2.75173	1.46034	0.0223022	10.0806	27.739	16.8532	5.97685	7.41168	34.538	23.0512	25.6276	21	11	7	35	19	18	middle
294	cfa-miR-181b_R+6	AACATTCATTGCTGTCGGTGGGTTAA	up	1.92603	0.945632	0.0225535	16.9136	32.5762	12.038	22.8207	15.8822	30.5908	31.5438	35.5939	15	42	15	31	26	25	middle
295	dno-miR-449c-3p_R+1_1ss22TG	CAGTTGCTAGTTGCACTCCCCGT	down	0.614491	-0.702536	0.0227867	52.0738	31.9989	44.1393	55.9651	56.117	33.5512	33.9703	28.4752	55	103	53	34	28	20	middle
296	chi-miR-130b-5p	ACTCTTTCCCTGTTGCACTACT	up	1.45894	0.544925	0.0227894	2196.11	3204	2096.21	2211.44	2280.68	3429.13	3333.94	2848.94	2612	4070	2154	3475	2748	2001	middle
297	PC-5p-101185_10	TCGGCCCGCCCCTCTCTGGAGT	up	6.28642	2.65224	0.0228095	0.448628	2.82026	0.802532	0.54335	0	1.9736	3.63967	2.84752	1	1	0	2	3	2	low
298	chi-miR-328-3p	CTGGCCCTCTCTGCCCTTCCGT	down	0.715377	-0.483224	0.0231539	976.661	698.681	912.479	925.869	1091.63	690.76	754.625	650.657	1137	1704	1031	700	622	457	middle
299	ocu-miR-16a-3p_R-1	CCAGTATTAACTGTGCTGCTGA	up	1.70244	0.767605	0.0235071	64.9211	110.524	51.3621	79.8725	63.5287	109.535	115.256	106.782	64	147	60	111	95	75	middle
300	ocu-miR-365-5p_R-1	AGGGACTTTTGGGGGCAGATGT	down	0.530902	-0.913482	0.0236413	168.815	89.6244	197.423	138.554	170.469	71.0496	82.4992	115.324	246	255	161	72	68	81	middle
301	bta-miR-2285ad_L-1_1ss8AG	AAACCCGAATGAACTTTTTGG	down	0.545574	-0.874154	0.0237017	140.325	76.5577	160.084	145.45	115.441	88.6341	74.5915	66.4476	199.473	267.692	109.029	89.8197	61.4821	46.6706	middle
302	bta-miR-2285bq_L-1R-1_1ss18CT	AAACCCGAATGAACTTTTTGG	down	0.545574	-0.874154	0.0237017	140.325	76.5577	160.084	145.45	115.441	88.6341	74.5915	66.4476	199.473	267.692	109.029	89.8197	61.4821	46.6706	middle
303	bta-miR-2285n_L-2R+1_1ss21GT	AAACCCGAATGAACTTTTTGG	down	0.545574	-0.874154	0.0237017	140.325	76.5577	160.084	145.45	115.441	88.6341	74.5915	66.4476	199.473	267.692	109.029	89.8197	61.4821	46.6706	middle
304	bta-miR-2285f_L-1_1ss7TC	AAACCCGAATGAACTTTTTGG	down	0.545574	-0.874154	0.0237017	140.325	76.5577	160.084	145.45	115.441	88.6341	74.5915	66.4476	199.473	267.692	109.029	89.8197	61.4821	46.6706	middle
305	mmu-miR-2137_L-2_1ss16AG	CGGCGGGAGCCCCGGGGAG	up	2.41771	1.27364	0.0238003	4.2456	10.2646	3.6114	4.89015	4.23524	12.335	8.49256	9.9663	4.5	9	4	12.5	7	7	middle
306	bta-mir-2285cq-p3_1ss11TC	AAAACTGGAACGAACTTTTTGG	down	0.587989	-0.766139	0.0239576	146.19	85.9579	153.685	133.121	151.763	102.627	94.0248	61.2216	191.5	245	143.333	104	77.5	43	middle
307	ocu-miR-199a-5p_L+1	ACCCAGTGTTCAGACTACCTGTTC	down	0.661349	-0.596516	0.0242442	10461.7	6918.84	11901.6	9999.82	9483.77	6213.88	7398.24	7144.42	14830	18404	8957	6297	6098	5018	middle
308	pal-miR-132-5p	ACCGTGGCTTTCGATTGTTACT	up	1.55251	0.634604	0.0246154	152.976	237.497	138.036	147.248	173.645	260.515	201.395	250.581	172	271	164	264	166	176	middle
309	PC-3p-25122_73	TCAAACTCGTGTCTGATTCGTT	down	0.620628	-0.688199	0.0247665	19.1498	11.8849	18.057	18.7456	20.6468	11.8416	14.5587	9.25442	22.5	34.5	19.5	12	12	6.5	middle
310	bta-mir-7857-1-p3_1ss1TC	CTTGTTCTCCAACCTGGCTCTTT	down	0.66603	-0.58634	0.0260104	745.835	496.748	676.936	820.459	740.109	501.788	490.142	498.315	843.5	1510	699	508.5	404	350	middle
311	PC-3p-15416_140	GCGTCTCACTGAGCAGCCTGT	down	0.464191	-1.10721	0.0260483	30.5877	14.1985	27.2861	36.9478	27.5291	14.802	12.1322	15.6613	34	68	26	15	10	11	middle
312	chi-miR-98-3p_1ss22CT	CTATACAACTTACTACTTTCCT	up	1.24846	0.320144	0.0262497	168.458	210.313	170.939	179.849	154.586	227.951	196.542	206.445	213	331	146	231	162	145	middle
313	cfa-miR-25_L+2	CACATTGCACTTGTCTCGGTCTGA	up	1.95858	0.969808	0.0264172	23.6698	46.3592	18.4582	26.0808	26.4703	37.4984	54.5951	46.984	23	48	25	38	45	33	middle
314	chi-miR-202-5p	TTCCTATGCATATACTTCTTT	up	1.83041	0.872167	0.0264194	9.35959	17.1319	7.22279	8.15025	12.7057	18.7492	16.9851	15.6613	9	15	12	19	14	11	middle
315	PC-3p-87410_13	AAAACCTGAAAGAACTTTCTGGT	down	0.149902	-2.73791	0.0265099	4.38865	0.657867	4.01266	5.97685	3.17643	1.9736	0	0	5	11	3	2	0	0	low
316	hsa-miR-1290_1ss13TG	TGGATTTTTGGAGCAGGGA	up	2.96647	1.56875	0.0266026	27.0771	80.3234	22.0696	25.8091	33.3525	100.654	73.4	66.9166	27.5	47.5	31.5	102	60.5	47	middle
317	chi-miR-758_R-1	TTTGTGACCTGGTCCACTAAC	up	3.01379	1.59158	0.0269686	1.33659	4.02819	2.4076	0.54335	1.05881	2.9604	4.85289	4.27127	3	1	1	3	4	3	low
318	chi-miR-125a-3p	ACAGGTGAGGTTCTTGGGAGC	down	0.584701	-0.774229	0.0269734	465.474	272.163	435.775	486.299	474.347	350.314	242.645	223.53	543	895	448	355	200	157	middle
319	PC-5p-10678_229	CCGAGGCATAGGTTGTTT	down	0.125551	-2.99366	0.0271742	36.7228	4.61058	47.3494	34.2311	28.5879	5.9208	3.63967	4.27127	59	63	27	6	3	3	middle
320	PC-3p-97655_11	AGACTGTATTAGCAACAA	up	2.29171	1.19642	0.0274279	1.5177	3.47813	2.4076	1.0867	1.05881	3.9472	3.63967	2.84752	3	2	1	4	3	2	low
321	mmu-mir-6240-p3_1ss17GT	TGCCCAGTGCTCTGAATGTC	up	1.92803	0.947126	0.0277455	22.9066	44.1645	27.2861	26.0808	15.3528	45.3928	43.676	43.4246	34	48	14.5	46	36	30.5	middle
322	PC-3p-9247_278	AAACCGACATGAACTTTTTGGT	down	0.328035	-1.60808	0.0277714	26.0394	8.54183	28.0886	30.971	19.0586	8.8812	6.06612	10.6782	35	57	18	9	5	7.5	middle
323	cfa-mir-29b-1-p3	ATTTAAATAGTGATTGTC	down	0.222241	-2.16981	0.0284185	111.18	24.7086	85.871	140.728	106.94	18.7492	25.4777	29.8989	107	259	101	19	21	21	middle
324	PC-3p-54817_25	TGAGCCTCAGCCCCTCGGCGT	down	0.282825	-1.82202	0.0285056	8.94176	2.52896	11.2355	9.23696	6.35287	3.9472	3.63967	0	14	17	6	4	3	0	middle
325	efu-miR-503_L-1	GGAGTATTGTTTCTGCTGCCCGG	up	1.66772	0.737879	0.028664	46.2511	77.134	37.719	58.6818	42.3524	79.9308	78.8595	72.6116	47	108	40	81	65	51	middle
326	PC-5p-70289_17	TACTTCAATAACACTGGGTACT	down	0.151339	-2.72415	0.0289602	2.6722	0.404408	3.21013	1.63005	3.17643	0	1.21322	0	4	3	3	0	1	0	low
327	chi-miR-2332_L-4	TTAAGGTCTTGGAGACAAAG	up	2.13036	1.0911	0.0294755	17.43	37.1323	13.643	20.6473	17.9998	40.4588	42.4628	28.4752	17	38	17	41	35	20	middle
328	chi-miR-194	TGTAACAGCAACTCCATGTGGA	up	1.43566	0.521718	0.0296599	1337.22	1919.79	1316.96	1341.53	1353.16	1982.48	2061.27	1715.63	1641	2469	1278	2009	1699	1205	middle
329	mdo-miR-181b-5p_R+3_2	AACATTCATTGCTGTCGGTGGGTTGT	down	0.170037	-2.55608	0.0298911	11.8295	2.01145	15.6494	9.78031	10.0587	1.9736	1.21322	2.84752	19.5	18	9.5	2	1	2	middle
330	mdo-miR-181b-5p_R+3_1	AACATTCATTGCTGTCGGTGGGTAGT	down	0.170037	-2.55608	0.0298911	11.8295	2.01145	15.6494	9.78031	10.0587	1.9736	1.21322	2.84752	19.5	18	9.5	2	1	2	middle
331	chi-let-7a-3p	CTATACAATCTACTGTCTTTCC	down	0.892785	-0.163615	0.0301908	4925.08	4397.04	4865.75	4747.8	5161.7	4456.72	4481.65	4252.76	6063	8738	4875	4516.33	3694	2987	middle
332	chi-let-7i-3p	CTGCGCAAGCTACTGCCTTGCT	down	0.718232	-0.477479	0.0306539	1923.25	1381.34	1726.25	2059.3	1984.21	1411.12	1366.09	1366.81	2151	3790	1874	1430	1126	960	middle
333	efu-miR-9226_2ss4AG22GA	TCAGGTCCCTGTTCGGGCGCCA	up	3.63008	1.86	0.0308921	122.5	444.684	109.947	123.612	133.94	559.516	360.934	413.602	137	227.5	126.5	567	297.5	290.5	middle
334	pal-miR-9226-5p_1ss4AG	TCAGGTCCCTGTTCGGGCGCCA	up	3.63008	1.86	0.0308921	122.5	444.684	109.947	123.612	133.94	559.516	360.934	413.602	137	227.5	126.5	567	297.5	290.5	middle
335	PC-3p-21709_88	ATGCGGAACCTGCGGATACGGA	up	3.92488	1.97265	0.0311851	15.227	59.7641	14.4456	20.6473	10.5881	70.0628	67.9405	41.289	18	38	10	71	56	29	middle
336	chi-miR-1306-3p_1ss22GT	ACGTTGGCTCTGGTGGTGATGT	down	0.643739	-0.635452	0.0312585	130.562	84.0479	114.762	125.514	151.41	95.7196	66.7273	89.6967	143	231	143	97	55	63	middle
337	sha-miR-27b_R+1	TTCACAGTGGCTAAGTTCTGCG	up	1.41957	0.505456	0.0313382	452.093	641.779	373.178	453.698	529.405	645.367	689.111	590.859	465	835	500	654	568	415	middle
338	chi-miR-363-3p	AATTGCACGGTATCCATCTGCG	up	4.91601	2.29749	0.0314065	7.77506	38.2222	5.61773	9.23696	8.47049	26.6436	42.4628	45.5602	7	17	8	27	35	32	middle
339	bta-miR-2285bm_1ss14GA	AAAAAACCGAGTGAACTTTTTG	down	0.42365	-1.23906	0.0314972	2367.26	1002.89	2861.83	2163.62	2076.33	1006.54	1015.47	986.664	3566	3982	1961	1020	837	693	middle
340	hsa-miR-1246_R+4_1ss1AN	NATGGATTTTTGGAGCAGGGAGT	up	3.32956	1.73533	0.0318535	1.15963	3.86107	1.60506	0.815025	1.05881	2.9604	3.63967	4.98315	2	1.5	1	3	3	3.5	low
341	bta-miR-2284y	AAAAGTTCGTTCGGGTTTTTC	up	1.64706	0.719892	0.0327102	39.4616	64.9956	35.5407	39.3153	43.5289	73.0937	53.9596	67.9336	44.2857	72.3571	41.1111	74.0714	44.4762	47.7143	middle
342	chi-miR-2432_R+2	AGGATTCTAGGCTTAGAGGTCA	down	-inf	-inf	0.0327768	2.40469	0	2.4076	1.63005	3.17643	0	0	0	3	3	3	0	0	0	low
343	bta-mir-2428-p5	GAGTGCGGCGGAGGTGAGCC	down	-inf	-inf	0.0327768	0.801565	0	0.802532	0.54335	1.05881	0	0	0	1	1	1	0	0	0	low
344	bta-miR-2284y_L+2R-1_1ss3AG	TGGAAAGTTCGTTCGGGTTTTT	down	-inf	-inf	0.0327768	0.801565	0	0.802532	0.54335	1.05881	0	0	0	1	1	1	0	0	0	low
345	cja-miR-651_R-1	TTTAGGATAAGCTTGACTTTT	down	-inf	-inf	0.0327768	0.801565	0	0.802532	0.54335	1.05881	0	0	0	1	1	1	0	0	0	low
346	eca-miR-450b-5p_R+1_1ss9TC	TTTTGCAACATGTTCCTGAATAT	up	1.3369	0.418888	0.0328031	3128.56	4182.57	3031.97	3168.82	3184.9	3908.71	4038.82	4600.16	3778	5832	3008	3961	3329	3231	middle
347	PC-3p-232188_4	CGCGGACGTGTCTGGGCGGGTTT	down	-inf	-inf	0.0331083	2.49942	0	1.60506	2.71675	3.17643	0	0	0	2	5	3	0	0	0	low
348	PC-3p-42447_36	AAAAACCCAGATGAGCTTTTTGA	up	2.98138	1.57598	0.0332201	1.90822	5.68913	1.2038	0.815025	3.70584	6.4142	4.24628	6.40691	1.5	1.5	3.5	6.5	3.5	4.5	low
349	bta-miR-2285cz_L-1R-1_1ss15TC	AAACCCGAATGAACTTTTTG	down	0.904788	-0.144349	0.0335642	9.30203	8.41636	9.32649	9.06742	9.51217	8.14932	8.84196	8.25779	11.6213	16.688	8.98382	8.25833	7.28799	5.8	low
350	bta-miR-2285n_L-2_1ss21GT	AAACCCGAATGAACTTTTTG	down	0.904788	-0.144349	0.0335642	9.30203	8.41636	9.32649	9.06742	9.51217	8.14932	8.84196	8.25779	11.6213	16.688	8.98382	8.25833	7.28799	5.8	low
351	chi-miR-1306-5p_R+1	CCACCTCCCCTGCAAACGTCCA	up	1.56896	0.64981	0.0335675	253.28	397.386	227.919	262.982	268.938	388.799	457.385	345.973	284	484	254	394	377	243	middle
352	oan-miR-16c-5p_R+1	TAGCAGCACGTAAATACTGGAGA	up	2.57846	1.36651	0.0337254	5.29327	13.6485	2.4076	9.23696	4.23524	15.7888	10.919	14.2376	3	17	4	16	9	10	middle
353	oan-miR-103-3p_R+1	AGCAGCATTGTACAGGGCTATGAG	up	1.86083	0.895948	0.0337967	35.9342	66.8675	27.6874	37.7628	42.3524	55.7542	63.6942	81.1542	34.5	69.5	40	56.5	52.5	57	middle
354	bta-miR-1434-3p_L-1	AAGAAATCTAAGGTCTGAGG	up	1.64922	0.721787	0.0337973	42.7647	70.5286	55.3747	35.8611	37.0584	72.0364	65.5141	74.0354	69	66	35	73	54	52	middle
355	bta-mir-7862-p5	CACAGCTCCAGGGGACGCCGTTC	down	0.471922	-1.08338	0.0338134	126.548	59.7207	119.577	128.774	131.293	81.9044	63.0876	34.1702	149	237	124	83	52	24	middle
356	chi-miR-127-5p_L+1R-1	TGAAGCTCAGAGGGCTCTGATT	up	50.5546	5.65977	0.0340139	0.181117	9.15628	0	0.54335	0	10.8548	10.919	5.69503	0	1	0	11	9	4	middle
357	ssc-mir-1285-p3_1ss15CT	ACATAGCGAGACCCTGTCTCTT	up	1.89914	0.925349	0.0341276	6432.63	12216.5	5910.65	6421.31	6965.92	13452.1	13389.1	9808.27	7365	11818	6579	13632	11036	6889	high
358	PC-3p-65360_19	TCTGAACAAACTTTTTGGCCACC	up	4.68635	2.22846	0.0343537	1.24506	5.83478	0.802532	0.815025	2.11762	5.4274	4.24628	7.83067	1	1.5	2	5.5	3.5	5.5	low
359	mml-miR-1260b_1ss9AG	ATCCCACCGCTGCCACCA	down	0.410672	-1.28394	0.0343799	7200.97	2957.23	5427.53	8124.17	8051.2	3279.14	3068.24	2524.32	6763	14952	7604	3323	2529	1773	middle
360	chi-miR-145-3p_L+2R-1	GGATTCCTGGAAATACTGTTCT	down	0.652651	-0.615617	0.0345093	24006.9	15668.1	27575.8	23464.6	20980.3	17272	14915.4	14817	34361	43185	19815	17503	12294	10407	high
361	chi-miR-532-3p_R+1	CCTCCCACACCCAAGGCTTGCA	up	1.2971	0.375293	0.0348756	657.88	853.338	586.651	637.35	749.638	894.041	868.668	797.304	731	1173	708	906	716	560	middle
362	cfa-miR-30d	TGTAAACATCCCCGACTGGAAGCT	up	1.28663	0.363599	0.0350208	28339.3	36462.3	29337.4	27079.5	28601.1	33417	36225.6	39744.2	36556	49838	27012.5	33864	29859	27915	high
363	bta-mir-2284z-2-p5_1ss1AG	GAAAGTTTGTTTGGGTTTTTCT	down	0.908149	-0.138999	0.0350278	23.0186	20.9044	23.8479	22.8091	22.3989	20.8105	20.075	21.8276	29.7159	41.9786	21.1548	21.0889	16.5468	15.331	middle
364	bta-mir-2284z-4-p5_1ss1AG	GAAAGTTTGTTTGGGTTTTTCT	down	0.908149	-0.138999	0.0350278	23.0186	20.9044	23.8479	22.8091	22.3989	20.8105	20.075	21.8276	29.7159	41.9786	21.1548	21.0889	16.5468	15.331	middle
365	bta-mir-2285cx-p5_1ss1AG	GAAAGTTTGTTTGGGTTTTTCT	down	0.908149	-0.138999	0.0350278	23.0186	20.9044	23.8479	22.8091	22.3989	20.8105	20.075	21.8276	29.7159	41.9786	21.1548	21.0889	16.5468	15.331	middle
366	bta-mir-2285ce-p5_1ss1AG	GAAAGTTTGTTTGGGTTTTTCT	down	0.908149	-0.138999	0.0350278	23.0186	20.9044	23.8479	22.8091	22.3989	20.8105	20.075	21.8276	29.7159	41.9786	21.1548	21.0889	16.5468	15.331	middle
367	bta-miR-2285bb_1ss12GT	GAAAGTTTGTTTGGGTTTTTCT	down	0.908149	-0.138999	0.0350278	23.0186	20.9044	23.8479	22.8091	22.3989	20.8105	20.075	21.8276	29.7159	41.9786	21.1548	21.0889	16.5468	15.331	middle
368	PC-5p-112207_9	TAGAGTGAGGAAACTGAGCCTGTC	down	0.265457	-1.91345	0.03504	3.31125	0.878994	4.01266	3.80345	2.11762	0	1.21322	1.42376	5	7	2	0	1	1	low
369	efu-miR-449_L+1R-3	ATGGCAGTGTATTGTTAGCTGGT	down	0.573537	-0.802041	0.0351911	92.442	53.0189	91.4887	83.1326	102.705	72.0364	40.0364	46.984	114	153	97	73	33	33	middle
370	PC-3p-120265_8	TGGAGGACCACTCCCCTGGGAC	down	0.177601	-2.49329	0.0360265	2.6722	0.474586	3.21013	1.63005	3.17643	0	0	1.42376	4	3	3	0	0	1	low
371	mdo-miR-22-5p_R+1_1ss15GA	AGTTCTTCAGTGGCAAGCTTTAC	down	0.465327	-1.10368	0.036307	17.7654	8.26669	15.2481	17.9306	20.1174	12.8284	4.85289	7.11879	19	33	19	13	4	5	middle
372	chi-miR-3431-3p	ATCTAGAGGACTGACTGAAATT	up	1.23525	0.3048	0.0364227	303.397	374.771	282.491	302.646	325.055	375.971	405.217	343.126	352	557	307	381	334	241	middle
373	hsa-miR-4443_L+1	CTTGGAGGCGTGGGTTTT	down	0.0107272	-6.54259	0.0366132	30.6636	0.328933	22.4709	27.1675	42.3524	0.9868	0	0	28	50	40	1	0	0	middle
374	chi-miR-3958-3p	AGATATTGCACGGTTGATCTCT	up	7.37026	2.88172	0.0377203	2.6815	19.7634	3.21013	2.71675	2.11762	26.6436	16.9851	15.6613	4	5	2	27	14	11	middle
375	PC-3p-85790_13	AGCCCGCATCCTCCACCA	up	5.002	2.3225	0.0378444	0.724467	3.62378	0	2.1734	0	2.9604	3.63967	4.27127	0	4	0	3	3	3	low
376	chi-miR-409-5p	AGGTTACCCGAGCAACTTTGCAT	up	4.34827	2.12044	0.0382573	4.29586	18.6796	8.02532	3.80345	1.05881	11.8416	24.2645	19.9326	10	7	1	12	20	14	middle
377	bta-miR-2285cx_L+1_1ss4CA	AAAAACCCAAATGAACTTTTTGA	up	7.60085	2.92616	0.0388814	2.60592	19.8072	1.73882	3.07899	2.99996	17.1045	26.8931	15.424	2.16667	5.66667	2.83333	17.3333	22.1667	10.8333	middle
378	PC-5p-40466_38	CTGAGCAACTGAATGAACTGGC	up	2.64832	1.40508	0.0390421	5.57104	14.7539	4.81519	9.78031	2.11762	12.8284	15.7719	15.6613	6	18	2	13	13	11	middle
379	chi-miR-628-5p_R-1	ATGCTGACATATTTACTAGAGG	up	1.5396	0.622554	0.0391638	52.906	81.4539	45.7443	49.4449	63.5287	67.1024	86.1389	91.1205	57	91	60	68	71	64	middle
380	bta-mir-2285cr-1-p3_1ss11AG_1	AAAAACCTGAGCAAACTTTTT	down	0.607168	-0.719833	0.0397502	5.91949	3.59413	6.42026	5.16183	6.1764	4.4406	2.42645	3.91533	8	9.5	5.83333	4.5	2	2.75	middle
381	bta-mir-2285cr-1-p3_1ss11AG_2	AAAAACCTGAGCAAACTTTTTT	down	0.607168	-0.719833	0.0397502	5.91949	3.59413	6.42026	5.16183	6.1764	4.4406	2.42645	3.91533	8	9.5	5.83333	4.5	2	2.75	middle
382	bta-mir-1246-p3_1ss16AG	GATTTTTGGAGCAGGGAGT	up	2.07566	1.05357	0.0398626	15.4954	32.1632	14.8468	15.7572	15.8822	37.4984	33.3636	25.6276	18.5	29	15	38	27.5	18	middle
383	bta-miR-2468_1ss5GA	ATAGAAACATGGAAGATTGTCA	down	0.293151	-1.77028	0.0400697	13.8513	4.06052	8.82786	16.8439	15.8822	6.9076	2.42645	2.84752	11	31	15	7	2	2	middle
384	cgr-miR-1260_L+2_1	AAATCCCACCGCTGCCACCA	down	0.664	-0.590744	0.040182	42.9088	28.4914	40.1266	38.3062	50.2935	26.6436	26.0843	32.7464	50	70.5	47.5	27	21.5	23	middle
385	cgr-miR-1260_L+2_3	CAATCCCACCGCTGCCACCA	down	0.664	-0.590744	0.040182	42.9088	28.4914	40.1266	38.3062	50.2935	26.6436	26.0843	32.7464	50	70.5	47.5	27	21.5	23	middle
386	cgr-miR-1260_L+2_2	AGATCCCACCGCTGCCACCA	down	0.664	-0.590744	0.040182	42.9088	28.4914	40.1266	38.3062	50.2935	26.6436	26.0843	32.7464	50	70.5	47.5	27	21.5	23	middle
387	PC-5p-122847_8	TGCAGGCCGGCAGGCTCAGGGGACA	down	0.487071	-1.03779	0.0404284	4.28463	2.08692	4.81519	3.80345	4.23524	0.9868	2.42645	2.84752	6	7	4	1	2	2	low
388	eca-miR-450b-3p_L+1R-1_1ss3TC	ATCGGGAACATTTTGCATCCAT	up	1.35805	0.441536	0.0404818	247.135	335.621	226.314	267.328	247.762	362.156	354.261	290.447	282	492	234	367	292	204	middle
389	PC-3p-200233_4	CGGGCCGTCGGCTCAAGGTCGA	down	0.173745	-2.52496	0.0405645	2.3276	0.404408	1.60506	3.2601	2.11762	0	1.21322	0	2	6	2	0	1	0	low
390	chi-miR-17-5p_R-1	CAAAGTGCTTACAGTGCAGGTAG	up	1.23924	0.309458	0.0409696	4753.66	5890.94	4952.03	4678.43	4630.53	5468.52	5797.39	6406.91	6170.5	8610.33	4373.33	5541.67	4778.5	4500	middle
391	chi-miR-106a-5p_R-1_1ss1AC	CAAAGTGCTTACAGTGCAGGTAG	up	1.23924	0.309458	0.0409696	4753.66	5890.94	4952.03	4678.43	4630.53	5468.52	5797.39	6406.91	6170.5	8610.33	4373.33	5541.67	4778.5	4500	middle
392	mmu-mir-8112-p5_1ss22GT	TGCCTCTCCGCCACCTCCACCT	down	0.598204	-0.74129	0.040987	34.9848	20.9281	41.7317	29.3409	33.8819	20.7228	24.2645	17.797	52	54	32	21	20	12.5	middle
393	chi-miR-2404_R+1	TTGCACTGCATGGTATCTGC	up	5.20264	2.37924	0.0410327	5.98151	31.1197	4.01266	6.5202	7.41168	40.4588	31.5438	21.3564	5	12	7	41	26	15	middle
394	hsa-miR-1260a_L+1_1ss10TG_1	AATCCCACCGCTGCCACCA	up	1.33362	0.415343	0.0413923	116.34	155.152	100.718	113.832	134.469	143.579	171.671	150.206	125.5	209.5	127	145.5	141.5	105.5	middle
395	cgr-miR-1260_L+1_1	AATCCCACCGCTGCCACCA	up	1.33362	0.415343	0.0413923	116.34	155.152	100.718	113.832	134.469	143.579	171.671	150.206	125.5	209.5	127	145.5	141.5	105.5	middle
396	hsa-miR-1260a_L+1_1ss10TG_2	CATCCCACCGCTGCCACCA	up	1.33362	0.415343	0.0413923	116.34	155.152	100.718	113.832	134.469	143.579	171.671	150.206	125.5	209.5	127	145.5	141.5	105.5	middle
397	bta-miR-9851	TGGCACCAGCACTGGCGGTGG	down	0.290419	-1.78379	0.0413931	5.81163	1.68781	7.22279	5.97685	4.23524	0	3.63967	1.42376	9	11	4	0	3	1	low
398	PC-5p-137796_7	CAGAGGTCGATGGATTCT	down	-inf	-inf	0.041441	1.1638	0	0.802532	1.63005	1.05881	0	0	0	1	3	1	0	0	0	low
399	bta-mir-2285n-5-p5	AAAAGTTCATTTGAGTTTTTC	up	1.56332	0.644612	0.0414463	47.0873	73.6125	47.9112	52.216	41.1348	72.9656	85.6536	62.2182	59.7	96.1	38.85	73.9417	70.6	43.7	middle
400	hsa-miR-8072_L+2	ATGGCGGCGGGGAGGTAGGCAG	up	7.34428	2.87662	0.0415458	0.448628	3.29485	0.802532	0.54335	0	1.9736	3.63967	4.27127	1	1	0	2	3	3	low
401	bta-miR-2285cj_L-1_1ss6TC	AAACCGGAATGAACTTTTTGT	down	0.63956	-0.644848	0.0415492	93.2529	59.6409	101.996	96.3978	81.3647	68.5124	68.4641	41.9461	127.093	177.414	76.8454	69.4288	56.4316	29.4615	middle
402	bta-miR-2285bn_L-1_1ss7TG	AAACCGGAATGAACTTTTTGT	down	0.63956	-0.644848	0.0415492	93.2529	59.6409	101.996	96.3978	81.3647	68.5124	68.4641	41.9461	127.093	177.414	76.8454	69.4288	56.4316	29.4615	middle
403	cgr-miR-1260_1ss1AC	CTCCCACCGCTGCCACCA	up	2.9787	1.57468	0.041567	4.15649	12.381	6.01899	3.80345	2.64703	12.8284	15.7719	8.54255	7.5	7	2.5	13	13	6	middle
404	pal-miR-32-3p_L+1	CAATTTAGTGTGTGTGATATT	down	0.756379	-0.402818	0.041603	69.9954	52.9431	68.2152	78.2424	63.5287	56.2476	57.0215	45.5602	85	144	60	57	47	32	middle
405	PC-5p-18138_112	AGAGATCTGTCCTGAAACCAGC	down	0.679696	-0.557038	0.0421379	23.4442	15.9349	23.6747	23.3641	23.2938	17.269	12.7388	17.797	29.5	43	22	17.5	10.5	12.5	middle
406	chi-miR-15a-3p_1ss22AT	CAGGCCATATTGTGCTGCCTCT	down	0.468632	-1.09347	0.0422118	48.421	22.6916	55.3747	36.9478	52.9405	24.67	20.6248	22.7801	69	68	50	25	17	16	middle
407	chi-miR-146a	TGAGAACTGAATTCCATAGGTT	up	1.54563	0.628196	0.0422913	202.419	312.865	256.409	179.849	170.998	293.08	320.898	324.617	319.5	331	161.5	297	264.5	228	middle
408	PC-3p-46231_32	AACCTGCCCTAGAAAAGG	up	2.76188	1.46565	0.042588	4.57073	12.6238	5.61773	5.97685	2.11762	16.7756	9.70579	11.3901	7	11	2	17	8	8	middle
409	pal-miR-9993a-3p_L+1_1	GATCTCGGTGGGACCTCCA	up	2.56602	1.35953	0.0426051	1.34075	3.44039	1.60506	1.35838	1.05881	4.4406	3.03306	2.84752	2	2.5	1	4.5	2.5	2	middle
410	pal-miR-9993a-3p_L+1_2	TATCTCGGTGGGACCTCCA	up	2.56602	1.35953	0.0426051	1.34075	3.44039	1.60506	1.35838	1.05881	4.4406	3.03306	2.84752	2	2.5	1	4.5	2.5	2	middle
411	cfa-miR-152	TCAGTGCATGACAGAACTTGG	up	1.19772	0.260295	0.0428182	49895.9	59761.5	45498	50766.3	53423.4	60953.7	59650.6	58680.2	56693	93432	50456	61769	49167	41215	high
412	bta-miR-378d_R-2	CTGGACTTGGAGTCAGAAGA	up	5.74333	2.52189	0.0431948	2.41767	13.8855	0.802532	3.80345	2.64703	10.8548	19.4116	11.3901	1	7	2.5	11	16	8	middle
413	PC-3p-43252_35	AAAAACCTGAATGACACTTTTGT	up	1.88815	0.916972	0.0432185	7.32836	13.837	8.02532	7.6069	6.35287	16.7756	13.3455	11.3901	10	14	6	17	11	8	middle
414	cfa-miR-210_L-1	CTGTGCGTGTGACAGCGGCTGA	down	0.588679	-0.764447	0.0432594	1438.44	846.78	1185.34	1634.94	1495.04	858.516	801.941	879.882	1477	3009	1412	870	661	618	middle
415	bta-mir-11986-p3_1ss21CG	TGGCCAAAGTATTGGAGTTTGAG	up	2.60765	1.38275	0.0434574	3.84433	10.0247	2.4076	4.89015	4.23524	12.8284	7.27934	9.9663	3	9	4	13	6	7	middle
416	PC-3p-78647_15	TCCCCCGTTTCCTCCTCGGCCT	down	0.239191	-2.06376	0.043596	5.34344	1.27811	4.81519	3.80345	7.41168	0.9868	0	2.84752	6	7	7	1	0	2	low
417	cfa-miR-181a_R+1	AACATTCAACGCTGTCGGTGAGT	down	0.684917	-0.545999	0.044012	5244.43	3592	5992.51	4815.71	4925.06	3644.25	3674.85	3456.88	7467	8863	4651.5	3693	3029	2428	middle
418	chi-miR-155-5p	TTAATGCTAATCGTGATAGGGGT	up	1.19749	0.260011	0.044025	18165.7	21753.3	19589.8	17698.5	17208.9	21608.9	20175.9	23474.9	24410	32573	16253	21898	16630	16488	high
419	chi-miR-33a-5p	GTGCATTGTAGTTGCATTGC	up	2.12847	1.08981	0.0448991	117.809	250.753	98.7115	126.601	128.116	289.132	276.615	186.512	123	233	121	293	228	131	middle
420	chi-miR-126-5p_R-1	CATTATTACTTTTGGTACGCG	up	1.55181	0.633949	0.0450799	178.363	276.784	195.818	182.566	156.704	323.67	271.762	234.92	244	336	148	328	224	165	middle
421	bta-miR-11987_L-1R-1_1ss8TA	GAGGAAACTCTGGTGGAGG	up	1.67923	0.7478	0.0451723	8.2386	13.8345	8.02532	10.867	5.82346	13.8152	12.7388	14.9495	10	20	5.5	14	10.5	10.5	middle
422	bta-miR-2285n_L-1R+2_1ss21GT	AAAACCCGAATGAACTTTTTGGA	up	20.37	4.34837	0.0453193	0.267511	5.44919	0.802532	0	0	6.9076	3.03306	6.40691	1	0	0	7	2.5	4.5	low
423	chi-miR-3959-3p	TGTATGTCAACTGATCCACAGT	up	6.54317	2.70999	0.0453678	1.06811	6.98881	0	1.0867	2.11762	4.934	6.06612	9.9663	0	2	2	5	5	7	low
424	PC-3p-89463_12	CCCGAATGAACTTTTTGGCCTAA	up	3.48541	1.80133	0.0454395	0.844762	2.94434	1.2038	0.271675	1.05881	3.4538	1.81984	3.55939	1.5	0.5	1	3.5	1.5	2.5	low
425	bta-miR-2285bg_L+1R-2	GAAACCCGAACGAACTTTT	down	-inf	-inf	0.0456592	0.626645	0	0.802532	0.724467	0.352937	0	0	0	1	1.33333	0.333333	0	0	0	low
426	bta-mir-2285t-p3	TGAACTTTTTGGCCAACCCAAT	down	0.463464	-1.10947	0.0457018	3.88697	1.80147	4.2668	3.44122	3.95289	2.69725	0.808816	1.89834	5.31667	6.33333	3.73333	2.73333	0.666667	1.33333	low
427	hsa-miR-378d_R+1	ACTGGACTTGGAGTCAGAAAA	up	6.59051	2.72039	0.0457333	0.491341	3.23819	0.401266	0.54335	0.529405	4.4406	2.42645	2.84752	0.5	1	0.5	4.5	2	2	low
428	bta-miR-2285ab_1ss18CA	AAAACCTGAATGAACTTATTGG	down	0.315588	-1.66388	0.0459149	8.59531	2.71258	10.8342	9.12829	5.82346	2.00649	3.63967	2.49158	13.5	16.8	5.5	2.03333	3	1.75	middle
429	chi-miR-181d_R+1	AACATTCATTGTTGTCGGTGGGTT	up	1.14501	0.195355	0.0461178	140.854	161.279	143.653	130.676	148.234	160.355	158.326	165.156	179	240.5	140	162.5	130.5	116	middle
430	ocu-miR-760-3p_1ss22CT	CGGCTCTGGGTCTGTGGGGAGT	down	0.667124	-0.583972	0.0462048	276.016	184.137	239.957	265.155	322.937	207.228	168.638	176.546	299	488	305	210	139	124	middle
431	chi-miR-326-3p_1ss21CT	CCTCTGGGCCCTTCCTCCAGT	up	11.1058	3.47324	0.0464011	0.181117	2.01145	0	0.54335	0	1.9736	1.21322	2.84752	0	1	0	2	1	2	low
432	cfa-miR-7_R+2	TGGAAGACTAGTGATTTTGTTGTTC	down	0.543014	-0.880939	0.0464909	9.02718	4.90189	10.4329	9.23696	7.41168	3.9472	3.63967	7.11879	13	17	7	4	3	5	middle
433	chi-miR-134_1ss22GA	TGTGACTGGTTGACCAGAGGGA	up	85.7758	6.4225	0.0465219	0.181117	15.5354	0	0.54335	0	14.802	21.838	9.9663	0	1	0	15	18	7	middle
434	cgr-miR-1260_L-1R+4	TCCCACCGCTGCCACCAAAAA	up	inf	inf	0.0465907	0	12.4	0	0	0	7.401	16.9851	12.8138	0	0	0	7.5	14	9	middle
435	PC-3p-25946_70	AAAACTTGAGCGAACTTTTTGG	up	1.85909	0.894594	0.0467045	4.16385	7.74096	2.80886	5.97685	3.70584	7.401	7.27934	8.54255	3.5	11	3.5	7.5	6	6	low
436	chi-miR-425-5p_L-1R+2	ATGACACGATCACTCCCGTTGAGT	up	1.19511	0.257145	0.0467596	968.434	1157.39	1029.65	1009.54	866.107	1104.23	1171.97	1195.96	1283	1858	818	1119	966	840	middle
437	chi-miR-140-3p	ACCACAGGGTAGAACCACGGAC	down	0.875892	-0.191174	0.0471836	13811.6	12097.5	13054	13697.3	14683.6	11969.9	12689.1	11633.5	16266	25209	13868	12130	10459	8171	high
438	bta-miR-2459	GCCAGATGATGGGAGCTGATT	up	1.61284	0.689605	0.0472148	7.50948	12.1116	8.02532	8.15025	6.35287	13.8152	9.70579	12.8138	10	15	6	14	8	9	middle
439	PC-5p-54213_25	GATGGGAAAAAGTTGCTTTTA	up	15.5782	3.96146	0.0472821	0.448628	6.98881	0.802532	0.54335	0	4.934	6.06612	9.9663	1	1	0	5	5	7	low
440	mml-miR-339-5p_1ss22CT	TCCCTGTCCTCCAGGAGCTCATG	up	1.54996	0.63223	0.047315	6.97911	10.8173	6.42026	8.6936	5.82346	10.8548	10.919	10.6782	8	16	5.5	11	9	7.5	middle
441	hsa-miR-151b_R+6	TCGAGGAGCTCACAGTCTAGAAAA	up	inf	inf	0.0473878	0	8.80864	0	0	0	4.934	11.5256	9.9663	0	0	0	5	9.5	7	middle
442	chi-miR-421-3p	ATCAACAGACATTAATTGGGCGC	up	1.14517	0.19556	0.0474459	1452.21	1663.03	1544.07	1458.35	1354.22	1675.59	1622.08	1691.42	1924	2684	1279	1698	1337	1188	middle
443	chi-miR-379-5p	TGGTAGACTATGGAACGTAGG	up	11.3934	3.51012	0.0481263	4.67282	53.2392	1.60506	9.23696	3.17643	43.4192	76.4331	39.8652	2	17	3	44	63	28	middle
444	chi-miR-2411-5p_L-1R-2	TGGAGTGACTGTCAGATGCAGCCA	up	1.63995	0.713653	0.0481861	25.0296	41.0473	24.8785	17.3872	32.8231	41.4456	46.1025	35.5939	31	32	31	42	38	25	middle
445	chi-miR-20a-5p	TAAAGTGCTTATAGTGCAGGTAG	up	1.41814	0.503997	0.0483963	10865.6	15409	10411.9	10760.2	11424.7	13710.3	14976.6	17540	12973.8	19803.5	10790.2	13893.7	12344.5	12319.5	high
446	efu-miR-31_R-1	TGCTATGCCAACATATTGCCATC	up	1.17207	0.229057	0.0485437	625.907	733.607	653.261	657.997	566.464	707.536	731.574	761.71	814	1211	535	717	603	535	middle
447	chi-miR-15b-5p	TAGCAGCACATCATGGTTTACA	down	0.752499	-0.410238	0.0489876	10988.8	8269.06	12014.7	11259.3	9692.36	8638.45	7996.36	8172.37	14971	20722	9154	8754	6591	5740	middle
Following miRNAs do not show significant difference (p-value<=0.05).
448	chi-miR-192-5p	CTGACCTATGAATTGACAGCC	up	1.27443	0.349856	0.0500521	5062.27	6451.52	5292.3	4844.51	5050	6595.28	7000.91	5758.39	6594.5	8916	4769.5	6683.5	5770.5	4044.5	middle
449	cfa-miR-193a	TGGGTCTTTGCGGGCGAGATGA	down	0.762231	-0.3917	0.0506458	6904.84	5263.08	6299.08	6673.43	7742.03	5420.49	5401.27	4967.49	7849	12282	7312	5493	4452	3489	middle
450	PC-5p-105134_10	ACACAGCTCCAGGGGACGCCGTTC	down	-inf	-inf	0.0507629	3.65392	0	2.4076	3.2601	5.29405	0	0	0	3	6	5	0	0	0	low
451	mdo-miR-449a-5p_L+2	AATGGCAGTGTATTGTTAGCTGGT	down	0.804166	-0.314434	0.0507712	100.398	80.7368	97.1064	92.9129	111.175	79.9308	74.0066	88.273	121	171	105	81	61	62	middle
452	pal-miR-6119-3p_L+1R+1_1ss18CT	CAAATCATTTTTTACTCTCCAT	up	1.25857	0.331783	0.051186	1270.87	1599.47	1109.9	1344.25	1358.45	1608.48	1571.12	1618.81	1383	2474	1283	1630	1295	1137	middle
453	chi-miR-26a-3p	CCTATTCTCGGTTACTTGCACG	down	0.532363	-0.909517	0.0514745	43.1506	22.9718	32.9038	48.9015	47.6465	14.802	32.757	21.3564	41	90	45	15	27	15	middle
454	chi-miR-30c-5p_R+1	TGTAAACATCCTACACTCTCAGCT	up	1.35924	0.442799	0.0518865	16900.2	22971.4	17023.7	17234	16442.8	20758.8	22356.1	25799.2	21212.5	31718	15529.5	21036.5	18427	18120.5	high
455	cja-miR-3074_L+2	TGTTCCTGCTGAACTGAGCCAGT	up	5.81589	2.54	0.0523424	0.534538	3.10881	0.802532	0.271675	0.529405	3.9472	1.81984	3.55939	1	0.5	0.5	4	1.5	2.5	low
456	hsa-miR-3074-5p_L+1R+1	TGTTCCTGCTGAACTGAGCCAGT	up	5.81589	2.54	0.0523424	0.534538	3.10881	0.802532	0.271675	0.529405	3.9472	1.81984	3.55939	1	0.5	0.5	4	1.5	2.5	low
457	bta-miR-2477_L-1_1ss12AG	TGGAATGATGGTAAGTCTGACG	up	3.19863	1.67745	0.0525113	1.61339	5.16064	3.21013	1.63005	0	4.934	4.85289	5.69503	4	3	0	5	4	4	middle
458	cja-miR-9933_L-5	TCACCCATGACTGATGGCT	up	2.66577	1.41455	0.0527675	6.92516	18.4609	3.6114	8.6936	8.47049	20.2294	23.0512	12.1019	4.5	16	8	20.5	19	8.5	middle
459	oan-miR-145-5p_R+1	GTCCAGTTTTCCCAGGAATA	up	18.2024	4.18606	0.0528781	0.267511	4.86934	0.802532	0	0	6.9076	4.85289	2.84752	1	0	0	7	4	2	low
460	PC-5p-45144_33	TTCATGCCCTGGCATATAGGC	down	0.482644	-1.05097	0.052879	11.2395	5.42469	9.63039	10.3237	13.7645	4.934	8.49256	2.84752	12	19	13	5	7	2	middle
461	bta-miR-11980_R-1_1ss4CG	AGGGAACGGGCTTGGCGGA	up	1.8478	0.885808	0.053064	31.3193	57.8718	20.0633	32.601	41.2936	72.0364	54.5951	46.984	25	60	39	73	45	33	middle
462	chi-mir-223-p5	CCTTCTGCAGTGCCATGCTC	up	inf	inf	0.0535509	0	2.34038	0	0	0	2.9604	1.21322	2.84752	0	0	0	3	1	2	low
463	mdo-miR-34b-5p_R+1_1ss23TA	AGGCAGTGTAGTTAGCTGATTGAA	up	inf	inf	0.0535509	0	1.17019	0	0	0	1.4802	0.606612	1.42376	0	0	0	1.5	0.5	1	low
464	chi-miR-218	TTGTGCTTGATCTAACCATGT	up	1.36556	0.449493	0.0537235	196.395	268.189	183.78	222.23	183.174	241.766	309.372	253.429	229	409	173	245	255	178	middle
465	PC-5p-40964_37	CACGGCAGGGACGTCTTT	up	3.15407	1.65721	0.0538188	1.97466	6.22821	1.60506	3.2601	1.05881	5.9208	8.49256	4.27127	2	6	1	6	7	3	low
466	chi-miR-502b-3p_1ss3CG	ATGCACCTGGGCAAGGATTCTGAA	up	1.28255	0.35902	0.0545761	94.238	120.865	99.1127	88.8378	94.7636	116.936	110.403	135.257	123.5	163.5	89.5	118.5	91	95	middle
467	chi-miR-493-3p	TGAAGGTCTACTGTGTGCCAGG	up	8.19194	3.0342	0.0546899	1.33562	10.9413	0.802532	1.0867	2.11762	15.7888	8.49256	8.54255	1	2	2	16	7	6	middle
468	mmu-miR-3154_3ss13CT16G-20GA	CAGAAGGGGAGTTGGAGCAGA	up	2.85947	1.51575	0.0548396	1.2409	3.54831	1.60506	0	2.11762	3.9472	2.42645	4.27127	2	0	2	4	2	3	low
469	chi-miR-542-5p	TCGGGGATCATCATGTCACGAGA	up	1.93314	0.950949	0.0550311	40.8575	78.9835	38.5216	36.4045	47.6465	99.6668	70.367	66.9166	48	67	45	101	58	47	middle
470	chi-miR-148a-3p	TCAGTGCACTACAGAACTTTGT	up	1.0362	0.0513038	0.0552495	83421.3	86441.2	82566.5	83130.2	84567.2	85032.1	88074.6	86217.1	102882	152996	79870	86169.5	72595.5	60556	high
471	PC-3p-127542_7	ATCCCACTTCTGACACCACAA	up	2.42333	1.27699	0.0553573	1.1638	2.82026	0.802532	1.63005	1.05881	1.9736	3.63967	2.84752	1	3	1	2	3	2	low
472	chi-miR-184	TGGACGGAGAACTGATAAGGGT	down	0.680948	-0.554384	0.055496	281.949	191.993	332.248	271.132	242.468	215.122	201.395	159.461	414	499	229	218	166	112	middle
473	chi-let-7e-3p	CTATACGGCCTCCTAGCTTTCC	down	0.612859	-0.706373	0.0562616	448.947	275.141	364.35	512.379	470.112	263.476	281.468	280.48	454	943	444	267	232	197	middle
474	chi-let-7g-5p	TGAGGTAGTAGTTTGTACAGTT	down	0.923159	-0.115348	0.056579	124502	114935	127241	127251	119014	118629	110858	115319	158550	234198	112403	120216	91375	80995.9	high
475	ocu-let-7a-2-3p_1ss8AG	CTGTACAGCCTCCTAGCTTTCC	down	0.681661	-0.552873	0.0566878	46.3181	31.5733	48.9545	41.2946	48.7053	37.4984	23.0512	34.1702	61	76	46	38	19	24	middle
476	bta-mir-2285db-p3_1ss16AG	TGGAAAAACCCAAACGAACTT	down	0.268144	-1.89892	0.0567299	2.97061	0.796552	4.21329	2.58091	2.11762	1.37447	0.303306	0.711879	5.25	4.75	2	1.39286	0.25	0.5	low
477	bta-mir-2285cw-2-p3_1ss15GC	TGGAAAAACCCAAACGAACTT	down	0.268144	-1.89892	0.0567299	2.97061	0.796552	4.21329	2.58091	2.11762	1.37447	0.303306	0.711879	5.25	4.75	2	1.39286	0.25	0.5	low
478	bta-mir-2285o-3-p3_1ss12GA	TGGAAAAACCCAAACGAACTT	down	0.268144	-1.89892	0.0567299	2.97061	0.796552	4.21329	2.58091	2.11762	1.37447	0.303306	0.711879	5.25	4.75	2	1.39286	0.25	0.5	low
479	bta-miR-11982	TTCGGCGCCACCACCCTGCGGGT	down	0.285626	-1.8078	0.0567435	17.8221	5.09046	16.8532	23.9074	12.7057	4.934	6.06612	4.27127	21	44	12	5	5	3	middle
480	chi-miR-98-5p	TGAGGTAGTAAGTTGTATTGTT	down	0.845513	-0.242102	0.0571654	10314.3	8720.84	11093.3	10389.2	9460.3	9231.51	8124.35	8806.65	13822.8	19120.7	8934.83	9355	6696.5	6185.5	middle
481	bta-mir-12005-2-p5	CTCCCCTTAAGGACTTCATA	down	-inf	-inf	0.0573899	1.51257	0	1.60506	0.815025	2.11762	0	0	0	2	1.5	2	0	0	0	low
482	PC-3p-147875_6	TGACCCGGACCCCTGGTGACAGT	down	0.377125	-1.40689	0.0577419	4.27533	1.61233	4.81519	2.71675	5.29405	0.9868	2.42645	1.42376	6	5	5	1	2	1	low
483	pal-miR-339b-5p_R+1	TCCCTGTCCTCCAGGAGCTT	down	0.48629	-1.04011	0.0579978	42.5034	20.669	41.7317	41.838	43.9407	30.0974	21.2314	10.6782	52	77	41.5	30.5	17.5	7.5	middle
484	mmu-miR-455-5p_R+3	TATGTGCCTTTGGACTACATCGTAA	up	31.4929	4.97695	0.0584665	0.448628	14.1286	0.802532	0.54335	0	7.8944	14.5587	19.9326	1	1	0	8	12	14	middle
485	bta-miR-2285b_1ss10GA	AAAATCTGAATGAACTTTTTGG	down	0.858876	-0.219477	0.0590146	49.1675	42.2288	52.5659	47.9959	46.9406	42.8436	38.5198	45.3229	65.5	88.3333	44.3333	43.4167	31.75	31.8333	middle
486	chi-miR-454-5p_R+1	ACCCTATCGATATTGTCTCTGC	up	1.57715	0.657324	0.0593396	66.919	105.542	65.0051	49.9882	85.7637	107.561	107.977	101.087	81	92	81	109	89	71	middle
487	pal-miR-9226-5p_L-4	GTCCCTGTTCGGGCGCCA	down	0.571147	-0.808067	0.0595327	117.495	67.1068	91.0874	129.046	132.351	64.142	70.9736	66.2047	113.5	237.5	125	65	58.5	46.5	middle
488	efu-miR-9226_L-4_1ss22GA	GTCCCTGTTCGGGCGCCA	down	0.571147	-0.808067	0.0595327	117.495	67.1068	91.0874	129.046	132.351	64.142	70.9736	66.2047	113.5	237.5	125	65	58.5	46.5	middle
489	PC-5p-97421_11	CAGGCCCGGCTAGCTCAG	down	0.316195	-1.66111	0.0596395	2.31927	0.733341	3.21013	1.63005	2.11762	0.9868	1.21322	0	4	3	2	1	1	0	low
490	pal-mir-9226-p3_1ss18CT_1	TCCCTGTTCGGGCGCCAT	down	0.563191	-0.828303	0.0600845	155.708	87.6933	127.603	192.346	147.175	80.9176	82.4992	99.663	159	354	139	82	68	70	middle
491	pal-mir-9226-p3_1ss18CT_2	TCCCTGTTCGGGCGCCATT	down	0.563191	-0.828303	0.0600845	155.708	87.6933	127.603	192.346	147.175	80.9176	82.4992	99.663	159	354	139	82	68	70	middle
492	hsa-miR-10527-5p_L-2R+1	AGCAAATGTTGGGTGAACGGCT	up	10.4785	3.38936	0.0600916	1.86038	19.494	0.802532	0.54335	4.23524	27.6304	10.919	19.9326	1	1	4	28	9	14	middle
493	chi-miR-330-5p_R+3	TCTCTGGGCCTGTGTCTTAGGCT	up	1.18126	0.240333	0.0601989	170.558	201.474	156.494	183.652	171.527	186.505	217.167	200.75	195	338	162	189	179	141	middle
494	bta-mir-2284z-2-p3_1ss21GT	AAAACCCAGATGAACTTTTTTG	down	0.305162	-1.71235	0.0602653	4.07329	1.24302	2.80886	5.70518	3.70584	0.9868	0.606612	2.13564	3.5	10.5	3.5	1	0.5	1.5	low
495	mmu-miR-339-5p_L+1R-1	ATCCCTGTCCTCCAGGAGCTCAC	down	0.753699	-0.407939	0.0604468	51.707	38.9715	46.1456	58.6818	50.2935	36.5116	41.2496	39.1533	57.5	108	47.5	37	34	27.5	middle
496	chi-miR-125b-5p_R+2	TCCCTGAGACCCTAACTTGTGA	up	1.09745	0.134154	0.0607992	683710	750337	719711	667353	664066	758563	777239	715208	896800	1228218	627181	768710	640640	502338	high
497	chi-miR-219	TGATTGTCCAAACGCAATTCT	down	0.373133	-1.42224	0.0615299	1.96536	0.733341	1.60506	2.1734	2.11762	0.9868	1.21322	0	2	4	2	1	1	0	low
498	mmu-miR-5126_L-1R-1_1ss18CT	CGGGCGGGGCCGGGGGTGGG	up	4.62717	2.21013	0.0620399	1.11644	5.16594	1.2038	1.0867	1.05881	3.9472	7.27934	4.27127	1.5	2	1	4	6	3	low
499	chi-miR-500-3p	ATGCACCTGGGCAAGGATTCT	down	0.795844	-0.329442	0.0620843	4058.96	3230.3	4535.11	3890.93	3750.84	3060.07	3336.97	3293.86	5651	7161	3542.5	3101	2750.5	2313.5	middle
500	hsa-miR-378d	ACTGGACTTGGAGTCAGAAA	up	3.01598	1.59263	0.0623204	3.15841	9.52571	2.80886	1.90173	4.76465	7.401	13.3455	7.83067	3.5	3.5	4.5	7.5	11	5.5	middle
501	PC-5p-35669_45	TAGCACTTGTGTTTGGTTTTGTTT	up	2.31844	1.21316	0.0626382	3.92608	9.10238	3.21013	3.80345	4.76465	9.3746	11.5256	6.40691	4	7	4.5	9.5	9.5	4.5	middle
502	PC-3p-29539_58	GCAGTTTTGGTTGGGGAA	up	3.48389	1.8007	0.0626651	4.90508	17.0887	5.61773	3.80345	5.29405	23.6832	13.3455	14.2376	7	7	5	24	11	10	middle
503	chi-miR-128-3p	TCACAGTGAACCGGTCTCTTT	down	0.787891	-0.343932	0.06269	6209.9	4892.73	5480.49	6697.88	6451.33	5087.94	4767.97	4822.27	6829	12327	6093	5156	3930	3387	middle
504	oga-miR-193a_L+3	ACCAACTGGCCTACAAAGTCCCAGT	up	inf	inf	0.0632979	0	1.61233	0	0	0	0.9868	2.42645	1.42376	0	0	0	1	2	1	low
505	PC-5p-20345_97	AGTTGTAGACTGAATTTCAAGT	down	0.497095	-1.00841	0.063518	16.5756	8.23966	17.6557	11.9537	20.1174	7.8944	9.70579	7.11879	22	22	19	8	8	5	middle
506	hsa-miR-4454_L-2_1ss3AC	CTCCGAGTCACGGCACCA	down	0.349059	-1.51846	0.0635808	3.04325	1.06227	2.4076	4.07513	2.64703	1.9736	1.21322	0	3	7.5	2.5	2	1	0	low
507	chi-miR-193b-5p	CGGGGTTTTGAGGGCGAGATGA	down	0.83441	-0.261172	0.0638064	351.314	293.14	351.509	326.554	375.878	292.093	323.931	263.395	438	601	355	296	267	185	middle
508	bta-miR-2284y_L+2_1ss23CT	NGAAAAGTTCGTTCGGGTTTTTT	up	3.7501	1.90693	0.0639011	4.91341	18.4258	4.01266	5.4335	5.29405	20.2294	23.6579	11.3901	5	10	5	20.5	19.5	8	middle
509	chi-let-7f-5p	TGAGGTAGTAGATTGTATAGTT	down	0.92765	-0.108348	0.064102	255811	237303	266516	254028	246890	244353	230648	236909	332094	467521	233176	247621	190112	166397	high
510	PC-3p-69166_18	TAGAGAGCTGGCCTTTGGT	up	inf	inf	0.0642249	0	3.95801	0	0	0	2.9604	6.06612	2.84752	0	0	0	3	5	2	low
511	pal-miR-9226-5p_L-4_1ss5GA	ATCCCTGTTCGGGCGCCA	down	0.242152	-2.04601	0.064227	10.6558	2.58032	8.02532	14.9421	8.99989	2.467	2.42645	2.84752	10	27.5	8.5	2.5	2	2	middle
512	cgr-miR-1260_1ss1AG	GTCCCACCGCTGCCACCA	down	0.672181	-0.573078	0.0650682	73.8936	49.6699	71.4254	78.7858	71.4697	63.6486	45.4959	39.8652	89	145	67.5	64.5	37.5	28	middle
513	PC-3p-66536_19	AAAAACTAGAATGAACTTTTTGA	up	2.69696	1.43133	0.0653062	2.81429	7.59001	2.00633	3.2601	3.17643	9.3746	4.85289	8.54255	2.5	6	3	9.5	4	6	low
514	sha-let-7i_R+1_1ss8GT	TGAGGTATTAGTTTGTGCTGTT	down	0.609208	-0.714994	0.0656574	39.4874	24.056	30.4962	44.5547	43.4112	15.7888	27.9041	28.4752	38	82	41	16	23	20	middle
515	PC-3p-6721_433	AAAAACCGAGTGAACTTTTTGT	down	0.611931	-0.708558	0.0659907	34.2757	20.9744	38.1203	35.5894	29.1173	13.3218	21.838	27.7633	47.5	65.5	27.5	13.5	18	19.5	middle
516	chi-miR-155-3p	CTCCTACATGTTAGCATTAACA	down	0.519544	-0.944682	0.0663199	30.339	15.7624	38.5216	23.9074	28.5879	21.7096	8.49256	17.0851	48	44	27	22	7	12	middle
517	chi-miR-27b-3p	TTCACAGTGGCTAAGTTCTGC	up	1.1559	0.209022	0.0664923	975005	1.12701e+06	1.0033e+06	936815	984905	1.20088e+06	1.13986e+06	1.0403e+06	1250162	1724145	930199	1216944	939532	730669	high
518	cfa-miR-8903_1ss17CT	TCTTGGGCCCCACCCCTGGAGACT	down	0.55918	-0.838615	0.0669724	43.772	24.4764	35.3114	48.3582	47.6465	36.5116	16.9851	19.9326	44	89	45	37	14	14	middle
519	chi-miR-2290_L-2	GCCTCTGGTGGTCGGTTTGT	down	0.0884256	-3.49939	0.0672085	12.0132	1.06227	10.4329	7.6069	17.9998	1.9736	1.21322	0	13	14	17	2	1	0	middle
520	PC-3p-47373_30	ACTTCCCCTGGGGGTACC	up	2.85786	1.51493	0.067262	1.97369	5.64052	0	3.80345	2.11762	3.9472	7.27934	5.69503	0	7	2	4	6	4	low
521	cgr-miR-1973_L+7R+1	GGTATTCTGACCGTGCAAAGGTAGCA	up	5.87808	2.55534	0.0672777	0.448144	2.63422	0	0.815025	0.529405	3.9472	1.81984	2.13564	0	1.5	0.5	4	1.5	1.5	low
522	PC-3p-12029_194	AAGCAGGATTACTCTGAGA	up	3.38472	1.75904	0.0676516	9.48414	32.1012	9.63039	11.4104	7.41168	44.406	29.1174	22.7801	12	21	7	45	24	16	middle
523	chi-miR-493-5p	TTGTACATGGTAGGCTTTCATT	up	6.50119	2.7007	0.0677561	2.14745	13.961	3.21013	2.1734	1.05881	9.868	20.6248	11.3901	4	4	1	10	17	8	middle
524	chi-miR-3959-5p	GGTTGATCAGAGAACATACATT	up	15.6812	3.97096	0.0682149	0.54335	8.52037	0	1.63005	0	7.8944	4.85289	12.8138	0	3	0	8	4	9	middle
525	ssc-miR-339_R+2	TCCCTGTCCTCCAGGAGCTCAAC	up	1.44448	0.530554	0.0690476	148.693	214.785	123.322	154.583	168.174	192.097	257.203	195.055	153.667	284.5	158.833	194.667	212	137	middle
526	hsa-miR-1260a_L+2_1ss11TG	TCATCCCACCGCTGCCACCA	down	0.430851	-1.21474	0.0691074	6.80216	2.93072	5.61773	8.96528	5.82346	4.4406	3.63967	0.711879	7	16.5	5.5	4.5	3	0.5	low
527	eca-mir-9027-p3_1ss9GA	AGGAGCTGACCAATGAGTTGT	up	2.14524	1.10114	0.0691342	2.59414	5.56505	0.802532	3.80345	3.17643	4.934	6.06612	5.69503	1	7	3	5	5	4	low
528	chi-miR-133b_L-1R+2	TTGGTCCCCTTCAACCAGCTGT	down	0.762121	-0.391908	0.069598	783.032	596.765	772.437	787.315	789.344	615.27	498.028	676.997	962.5	1449	745.5	623.5	410.5	475.5	middle
529	cgr-miR-3535_R-7	TGGATATGATGACTGATTA	up	2.16373	1.11352	0.0700264	1.3022	2.81761	1.2038	2.1734	0.529405	2.467	2.42645	3.55939	1.5	4	0.5	2.5	2	2.5	low
530	PC-3p-34915_46	AAAAACCAGAATGAACTTTTTGA	up	7.57108	2.9205	0.0701767	0.62926	4.76418	0	1.35838	0.529405	3.4538	7.27934	3.55939	0	2.5	0.5	3.5	6	2.5	low
531	hsa-miR-3168_R+1_1ss14AC	GAGTTCTACAGTCCGACA	up	3.10306	1.63369	0.0711157	43.4892	134.95	20.8658	41.838	67.7639	156.901	171.065	76.8829	26	77	64	159	141	54	middle
532	mmu-mir-682-p3_1ss20AT	CCTACAACACCACCTCTGCTGT	up	inf	inf	0.0712462	0	2.59913	0	0	0	3.9472	2.42645	1.42376	0	0	0	4	2	1	low
533	PC-5p-362259_3	GCTTTGGGGCCTGCGCTAG	up	inf	inf	0.0712462	0	2.59913	0	0	0	3.9472	2.42645	1.42376	0	0	0	4	2	1	low
534	PC-5p-84053_13	AGCCGGGGCCTGGAGAGTGCGG	up	inf	inf	0.0712462	0	7.7974	0	0	0	11.8416	7.27934	4.27127	0	0	0	12	6	3	middle
535	chi-miR-18a-5p_R+1	TAAGGTGCATCTAGTGCAGATAGA	up	1.455	0.541018	0.0718442	570.757	830.451	646.44	541.72	524.111	710.003	790.415	990.935	805.5	997	495	719.5	651.5	696	middle
536	chi-miR-361-5p	TTATCAGAATCTCCAGGGGTAC	down	0.606471	-0.721489	0.0730289	15638.5	9484.3	19091.4	14959.5	12864.6	10165	9346.67	8941.2	23789	27532	12150	10301	7704	6280	high
537	cfa-miR-185	TGGAGAGAAAGGCAGTTCCTGA	down	0.863344	-0.211992	0.0741517	11958.5	10324.3	11338.2	11542.4	12994.8	9979.51	10337.9	10655.4	14128	21243	12273	10113	8521	7484	high
538	chi-miR-30e-5p	TGTAAACATCCTTGACTGGAAGCT	down	0.868616	-0.20321	0.074435	31898.1	27707.2	34545.8	30072	31076.6	25824.1	27883.5	29414.1	43046	55345.5	29350.5	26169.5	22983	20659.5	high
539	PC-5p-28535_61	CTACAGTCAAGGGTTTGT	up	2.47314	1.30634	0.0751898	5.16969	12.7854	1.60506	5.4335	8.47049	12.8284	16.9851	8.54255	2	10	8	13	14	6	middle
540	hsa-miR-320a-5p	GCCTTCTCTTCCCGGTTCTTCC	up	2.38435	1.2536	0.0751969	3.83794	9.15098	7.22279	2.1734	2.11762	11.8416	8.49256	7.11879	9	4	2	12	7	5	middle
541	chi-miR-224-5p	CAAGTCACTAGTGGTTCCGTTT	up	1.06958	0.0970479	0.0755318	8306.02	8883.98	8034.95	8204.05	8679.07	8669.04	8946.31	9036.59	10012	15099	8197	8785	7374	6347	middle
542	chi-let-7e-5p	TGAGGTAGGAGGTTGTATAGTT	down	0.815864	-0.2936	0.0757635	12613.5	10290.9	14129.8	12125.2	11585.5	11274.4	9931.04	9667.31	17606.5	22315.7	10942	11425.2	8185.67	6790	high
543	chi-miR-130a-3p_R-1	CAGTGCAATGTTAAAAGGGC	down	0.860901	-0.216082	0.0762063	2020.57	1739.51	2068.13	2124.77	1868.8	1804.86	1848.95	1564.71	2577	3910.5	1765	1829	1524	1099	middle
544	chi-miR-380-3p	TATGTAATGTGGTCCACGTCT	up	2.23154	1.15804	0.076457	32.5689	72.679	36.114	27.7109	33.8819	91.7724	76.4331	49.8315	45	51	32	93	63	35	middle
545	chi-miR-411a-3p	TATGTAACACGGTCCACTAAC	up	10.0806	3.33351	0.0770765	1.79257	18.0702	0	3.2601	2.11762	27.6304	10.919	15.6613	0	6	2	28	9	11	middle
546	bta-miR-2285bu_L+1R-1_1ss5AG	AAAGGCCTGAATGAACTTTTTG	down	0.567818	-0.8165	0.0771086	4.73511	2.68868	5.81836	3.62234	4.76465	2.7137	2.93196	2.42039	7.25	6.66667	4.5	2.75	2.41667	1.7	low
547	ocu-miR-299-3p_R-1	TATGTGGGACGGTAAACCGCT	up	10.9445	3.45214	0.0775298	1.43228	15.6756	3.21013	1.0867	0	21.7096	18.1984	7.11879	4	2	0	22	15	5	middle
548	chi-miR-495-3p	AAACAAACATGGTGCACTTCTT	up	5.14122	2.36211	0.0778779	3.20529	16.4791	1.60506	2.71675	5.29405	22.6964	18.1984	8.54255	2	5	5	23	15	6	middle
549	chi-miR-342-3p_R+2	TCTCACACAGAAATCGCACCCATC	up	1.33228	0.413898	0.0783912	14246.6	18980.4	15402.2	13926.6	13410.9	17045	17838	22058.3	19192	25631	12666	17273	14703	15493	high
550	PC-3p-8404_316	AAACCGACATGAACTTTTTGG	down	0.596386	-0.745681	0.0786829	25.0864	14.9612	26.4836	23.3641	25.4115	18.7492	17.5917	8.54255	33	43	24	19	14.5	6	middle
551	chi-miR-136-3p_L+1	CATCATCGTCTCAAATGAGTCT	up	5.55862	2.47473	0.0787974	6.06984	33.74	8.02532	4.89015	5.29405	40.4588	43.676	17.0851	10	9	5	41	36	12	middle
552	pal-miR-10001-5p_1ss2AT	GTGGGCGGGCGGGGCCGGG	up	2.37021	1.24502	0.0792343	8.39744	19.9037	9.63039	8.15025	7.41168	26.6436	14.5587	18.5088	12	15	7	27	12	13	middle
553	hsa-mir-151b-p5_1ss22CA	TCGAGGAGCTCACAGTCTAGAAA	up	35.921	5.16675	0.0792861	0.181117	6.50589	0	0.54335	0	4.934	10.3124	4.27127	0	1	0	5	8.5	3	middle
554	hsa-miR-151b_R+5	TCGAGGAGCTCACAGTCTAGAAA	up	35.921	5.16675	0.0792861	0.181117	6.50589	0	0.54335	0	4.934	10.3124	4.27127	0	1	0	5	8.5	3	middle
555	bta-miR-2285o_R-1	AAACCCGAACGAACTTTTG	down	0.740328	-0.433764	0.0796428	22.0627	16.3337	22.6047	20.4662	23.1174	16.7756	19.4116	12.8138	28.1667	37.6667	21.8333	17	16	9	middle
556	PC-5p-78161_15	GATGGAAAAAGTTGCTTTT	down	0.216869	-2.2051	0.0800652	1.51674	0.328933	0.802532	1.63005	2.11762	0.9868	0	0	1	3	2	1	0	0	low
557	hsa-miR-6516-3p	ATCATGTATGATACTGCAAACA	up	1.66124	0.732261	0.0804507	12.3774	20.5618	13.643	7.6069	15.8822	21.7096	15.7719	24.2039	17	14	15	22	13	17	middle
558	ggo-miR-4484_L-1R+2_1ss22AG	AAAAAGGCGGGAGAAGCCCCGGA	up	20.9239	4.38708	0.0805229	0.133755	2.79869	0.401266	0	0	4.4406	1.81984	2.13564	0.5	0	0	4.5	1.5	1.5	low
559	oan-miR-145-5p_R+1_1ss19TA	GTCCAGTTTTCCCAGGAAAA	up	15.4524	3.94976	0.0805546	0.181117	2.79869	0	0.54335	0	4.4406	1.81984	2.13564	0	1	0	4.5	1.5	1.5	low
560	PC-3p-147615_6	AAAACCTGAATGAACTTATTGGA	up	8.70874	3.12246	0.0807087	0.314872	2.74214	0.401266	0.54335	0	3.4538	1.21322	3.55939	0.5	1	0	3.5	1	2.5	low
561	ocu-miR-6529-5p	GAGAGATCAGAGGCGCAGAGT	down	0.876979	-0.189385	0.0810874	1274.67	1117.86	1175.71	1287.74	1360.57	1173.31	1088.26	1092.02	1465	2370	1285	1189	897	767	middle
562	mmu-mir-6236-p3_2	TGAAAATGGATGGCGCTGGA	up	1.76921	0.823102	0.0814343	13.4477	23.7918	9.63039	10.5953	20.1174	22.6964	23.0512	25.6276	12	19.5	19	23	19	18	middle
563	mmu-mir-6236-p3_1	AATGGATGGCGCTGGAGC	up	1.76921	0.823102	0.0814343	13.4477	23.7918	9.63039	10.5953	20.1174	22.6964	23.0512	25.6276	12	19.5	19	23	19	18	middle
564	efu-miR-9226_L-1_2ss4AT22GA	CATGTCCCTGTTCGGGCGCCA	up	1.60017	0.678222	0.0816121	3.25875	5.21454	3.6114	2.98843	3.17643	6.4142	4.24628	4.98315	4.5	5.5	3	6.5	3.5	3.5	middle
565	chi-miR-424-5p	CAGCAGCAATTCATGTTTTGA	down	0.921204	-0.118408	0.0821373	1038.63	956.792	1057.74	1066.05	992.106	910.816	957.233	1002.33	1318	1962	937	923	789	704	middle
566	PC-3p-28149_62	TGGTGCTCCCTGGAGCTGAGCA	down	0.605175	-0.724576	0.0825606	19.5858	11.8528	15.2481	24.4508	19.0586	12.8284	8.49256	14.2376	19	45	18	13	7	10	middle
567	PC-3p-154491_6	CGAGGGCTTCCCTGTCCTGCA	down	0.238052	-2.07065	0.082883	1.69882	0.404408	2.4076	1.63005	1.05881	0	1.21322	0	3	3	1	0	1	0	low
568	bta-miR-2285bz_L-1R+2	ATAAGTTCGTTTGGGTTTTTCC	up	1.43009	0.516102	0.0829398	11.5781	16.5577	10.8342	13.3121	10.5881	19.2426	13.3455	17.0851	13.5	24.5	10	19.5	11	12	middle
569	chi-miR-423-3p	AGCTCGGTCTGAGGCCCCTCAGT	down	0.844054	-0.244593	0.0830127	34127.3	28805.3	30848.5	34293	37240.5	26650.5	30485.9	29279.6	38439	63114	35172	27007	25128	20565	high
570	mdo-miR-106-5p_R-1_2ss1AT21TC	TAAAGTGCTTATAGTGCAGGCA	up	2.09698	1.06831	0.0833721	1.34491	2.82026	0.802532	2.1734	1.05881	1.9736	3.63967	2.84752	1	4	1	2	3	2	low
571	bta-miR-2285k_L-1R+1_2	AAACCGGAATGAACTTTTTGG	down	0.61181	-0.708845	0.0836562	93.6441	57.2924	117.491	75.1544	88.2872	66.5926	57.9921	47.2925	146.4	138.317	83.3833	67.4833	47.8	33.2167	middle
572	bta-miR-2285k_L-1R+1_1	AAACCGGAATGAACTTTTTGA	down	0.61181	-0.708845	0.0836562	93.6441	57.2924	117.491	75.1544	88.2872	66.5926	57.9921	47.2925	146.4	138.317	83.3833	67.4833	47.8	33.2167	middle
573	PC-5p-130741_7	CCAGGGCAGGATGGCTATCTCGG	down	0.543895	-0.8786	0.0837528	7.12865	3.87724	8.02532	4.89015	8.47049	4.934	2.42645	4.27127	10	9	8	5	2	3	low
574	PC-3p-105645_10	ACCCCACTTCTGGTACCAAA	up	6.22085	2.63711	0.08382	1.79354	11.1574	1.60506	2.71675	1.05881	7.8944	8.49256	17.0851	2	5	1	8	7	12	middle
575	PC-5p-28094_62	CAGAGTCTGTTTGGGTTTTTCC	down	0.611359	-0.709908	0.0839231	14.5537	8.89753	18.4582	12.4971	12.7057	9.868	9.70579	7.11879	23	23	12	10	8	5	middle
576	mmu-miR-28c_R+1	AGGAGCTCACAGTCTATTGAA	up	2.16764	1.11612	0.0840042	2.79618	6.0611	2.80886	0.815025	4.76465	5.9208	7.27934	4.98315	3.5	1.5	4.5	6	6	3.5	low
577	eca-miR-615-3p_R-1	TCCGAGCCTGGGTCTCCCTCT	down	0.440688	-1.18217	0.0850637	21.8421	9.62557	25.681	26.0808	13.7645	11.8416	8.49256	8.54255	32	48	13	12	7	6	middle
578	efu-miR-9-3p_R+1	ATAAAGCTAGATAACCGAAAGTAA	up	inf	inf	0.0863784	0	1.40748	0	0	0	1.4802	0.606612	2.13564	0	0	0	1.5	0.5	1.5	low
579	ocu-miR-9-3p_R+1	ATAAAGCTAGATAACCGAAAGTAA	up	inf	inf	0.0863784	0	1.40748	0	0	0	1.4802	0.606612	2.13564	0	0	0	1.5	0.5	1.5	low
580	PC-5p-146345_6	TTCCTGTGAGTCTAGTTACT	up	inf	inf	0.0863784	0	2.81497	0	0	0	2.9604	1.21322	4.27127	0	0	0	3	1	3	low
581	bta-miR-2285f_1ss22GA	AAAACCTGAATGAACTTTTTGA	up	4.05266	2.01887	0.0865603	1.48581	6.02147	2.14009	0.905584	1.41175	6.24973	8.49256	3.3221	2.66667	1.66667	1.33333	6.33333	7	2.33333	low
582	mml-miR-7178-5p_R+1	TAGGAGCTATCAGAACTTAGTGA	up	inf	inf	0.0868252	0	2.49133	0	0	0	0.9868	3.63967	2.84752	0	0	0	1	3	2	low
583	chi-miR-10b-3p	ACAGATTCGATTCTAGGGGAAT	down	0.801459	-0.319299	0.086885	22.0622	17.6819	24.8785	21.1907	20.1174	17.7624	18.1984	17.0851	31	39	19	18	15	12	middle
584	bta-mir-2904-1-p5	CGGCAGCGCCGCGGGAGCCT	up	1.68524	0.752951	0.0869399	730.697	1231.4	695.796	605.836	890.46	1570	976.645	1147.55	867	1115	841	1591	805	806	middle
585	ssc-mir-4332-p3_1ss11CA	CGCCGGGCGCATTTCCAC	up	1.4859	0.571342	0.0872263	4.73229	7.03173	4.01266	4.89015	5.29405	6.9076	8.49256	5.69503	5	9	5	7	7	4	middle
586	ocu-miR-365-2-5p_L+1R-1	GAGGGACTTTCAGGGGCAGCTGT	down	0.764956	-0.386552	0.0874141	185.71	142.06	209.461	159.202	188.468	137.165	139.521	149.495	261	293	178	139	115	105	middle
587	hsa-miR-1261_L-1_1ss12TA	TGGATAAGGCATTGGCTT	up	4.56834	2.19167	0.0874671	0.352937	1.61233	0	0	1.05881	0.9868	2.42645	1.42376	0	0	1	1	2	1	low
588	chi-miR-30c-3p_R+1	CTGGGAGAGGGTTGTTTACTCC	down	0.732101	-0.449885	0.0875145	60.657	44.4071	57.7823	53.2483	70.9403	44.406	46.1025	42.7127	72	98	67	45	38	30	middle
589	chi-miR-1249	ACGCCCTTCCCCCCCTTCTTCA	down	0.842529	-0.247202	0.0875295	1213.84	1022.7	1097.06	1243.19	1301.28	1017.39	1022.75	1027.95	1367	2288	1229	1031	843	722	middle
590	PC-3p-174556_5	GAGGGCGGGAGAGGCGGGC	up	17.3584	4.11756	0.0878221	0.181117	3.1439	0	0.54335	0	3.9472	1.21322	4.27127	0	1	0	4	1	3	low
591	PC-3p-61849_21	TTGCTGTATGAATAGCAGTT	down	0.409505	-1.28805	0.0881027	4.29296	1.75799	3.21013	5.4335	4.23524	0	2.42645	2.84752	4	10	4	0	2	2	low
592	efu-miR-9226_L-1_2ss4AG22GA	CAGGTCCCTGTTCGGGCGCCA	up	1.31714	0.397404	0.0881746	22.2004	29.241	17.2544	24.9941	24.3527	29.604	26.0843	32.0345	21.5	46	23	30	21.5	22.5	middle
593	chi-miR-221-5p_R+3	ACCTGGCATACAATGTAGATTTCT	down	0.713503	-0.487008	0.0881969	13103	9349.04	15725.6	11633.7	11949.7	8189.45	8619.95	11237.7	19595	21411	11286	8299	7105	7893	high
594	PC-3p-268724_3	CTGGATCCATTGCTGCCCCTCC	down	0.263106	-1.92628	0.0884408	1.25019	0.328933	1.60506	1.0867	1.05881	0.9868	0	0	2	2	1	1	0	0	low
595	cja-miR-151_R+2_2	TCGAGGAGCTCACAGTCTAGTT	down	0.864861	-0.209459	0.0886141	295.873	255.889	307.37	268.958	311.29	274.33	258.417	234.92	383	495	294	278	213	165	middle
596	cja-miR-151_R+2_1	TCGAGGAGCTCACAGTCTAGCT	down	0.864861	-0.209459	0.0886141	295.873	255.889	307.37	268.958	311.29	274.33	258.417	234.92	383	495	294	278	213	165	middle
597	chi-miR-877-5p_R+3	GTAGAGGAGATGGCGCAGGGGACA	up	1.10916	0.149466	0.0891712	406.867	451.28	405.279	414.033	401.289	467.743	464.665	421.432	505	762	379	474	383	296	middle
598	ocu-miR-744-3p	CTGTTGCCACTAACCTCAACC	down	0.434415	-1.20285	0.0892377	26.7255	11.61	22.4709	20.6473	37.0584	8.8812	14.5587	11.3901	28	38	35	9	12	8	middle
599	PC-5p-115182_9	AAACCATCTGAAATCGGTT	down	-inf	-inf	0.0895246	1.95607	0	1.60506	1.0867	3.17643	0	0	0	2	2	3	0	0	0	low
600	chi-miR-365-3p	TAATGCCCCTAAAAATCCTTAT	down	0.865191	-0.20891	0.0895391	43489.5	37626.7	47351.8	42741	40375.6	38081.6	36149.2	38649.3	59003	78662	38133	38591	29796	27146	high
601	bta-miR-12005_1ss22TC	ATGAAGTCCTTAAGGGGAGGGC	down	0.445383	-1.16688	0.0902966	8.97149	3.99575	12.4393	7.06355	7.41168	2.467	6.67273	2.84752	15.5	13	7	2.5	5.5	2	middle
602	PC-3p-45693_32	CTTGAAATAAGTTTGGCTCCAT	down	0.518183	-0.948467	0.0918079	9.53238	4.93951	8.82786	7.06355	12.7057	6.9076	3.63967	4.27127	11	13	12	7	3	3	middle
603	PC-5p-571928_2	GAGGGCGGGAGCAGACACAGCAG	down	-inf	-inf	0.0924546	1.96633	0	3.21013	1.63005	1.05881	0	0	0	4	3	1	0	0	0	low
604	bta-miR-2285ce_L-1R-1_1ss11AG	AAAACCTGAGTGAACTTTTTG	down	0.250394	-1.99773	0.0932158	0.328416	0.0822333	0.401266	0.407513	0.176468	0.2467	0	0	0.5	0.75	0.166667	0.25	0	0	low
605	chi-miR-34a_R+1	TGGCAGTGTCTTAGCTGGTTGTT	up	1.18671	0.246965	0.0934508	9798.98	11628.5	9211.47	9149.48	11036	11413.3	11788.9	11683.4	11478	16839	10423	11566	9717	8206	high
606	PC-5p-52471_26	TGAAAAGTTCGTTCGGGTTTTAA	up	17.3969	4.12076	0.0934959	0.896287	15.5927	0	1.63005	1.05881	22.203	6.06612	18.5088	0	3	1	22.5	5	13	middle
607	PC-3p-118043_8	CGTTCGTCTGACTTGGGTA	up	inf	inf	0.0938044	0	3.47283	0	0	0	4.934	1.21322	4.27127	0	0	0	5	1	3	low
608	bta-miR-12041_R-2	ACTGAAGGCCTTGCACCTCTGA	down	0.40884	-1.29039	0.0938722	1.96536	0.803519	1.60506	2.1734	2.11762	0.9868	0	1.42376	2	4	2	1	0	1	low
609	efu-miR-181a_L-1	ACCATCGACCGTTGATTGTACC	down	0.789727	-0.340575	0.0945642	502.337	396.709	431.762	537.373	537.876	399.654	400.364	390.11	538	989	508	405	330	274	middle
610	bta-miR-2285at_L+1_1ss17TC	AAAAACCCGAAGGAACCTTTTG	down	0.328759	-1.6049	0.095987	8.19269	2.69342	10.8342	9.50863	4.23524	4.4406	3.63967	0	13.5	17.5	4	4.5	3	0	middle
611	chi-miR-323a-3p	CACATTACACGGTCGACCTCT	up	11.5099	3.5248	0.0963449	0.267511	3.07902	0.802532	0	0	2.9604	4.85289	1.42376	1	0	0	3	4	1	low
612	PC-3p-72739_17	AGGCCAAAGCAAACGACTGTGC	up	1.87026	0.903235	0.0967864	1.74153	3.25711	2.00633	1.63005	1.58822	2.467	3.03306	4.27127	2.5	3	1.5	2.5	2.5	3	low
613	bta-miR-4286_R+1	ACCCCACTCCTGGTACCA	down	0.823182	-0.280716	0.0971499	768.238	632.4	688.573	819.916	796.226	691.747	667.273	538.18	858	1509	752	701	550	378	middle
614	chi-miR-129-5p	CTTTTTGCGGTCTGGGCTTGC	down	0.789463	-0.341057	0.0973901	137.949	108.906	127.603	138.011	148.234	113.482	124.962	88.273	159	254	140	115	103	62	middle
615	chi-miR-26a-5p	TTCAAGTAATCCAGGATAGGCT	down	0.845083	-0.242834	0.0977462	334210	282435	372400	317223	313006	298808	274955	273542	464032	583827	295620	302805	226632	192126	high
616	bta-miR-2285az_1ss5TA	AAAAACCGAGTGAACTTTTTGG	down	0.543123	-0.880649	0.0978162	16.8488	9.15098	22.0696	16.3005	12.1763	11.8416	8.49256	7.11879	27.5	30	11.5	12	7	5	middle
617	bta-miR-2285k_R+1_1ss7GC	AAAACCCGAATGAACTTTTTGA	up	inf	inf	0.0980149	0	2.93083	0	0	0	0.9868	4.24628	3.55939	0	0	0	1	3.5	2.5	low
618	chi-miR-376c-3p	AACATAGAGGAAATTCCACGT	up	3.63552	1.86216	0.0982601	0.886991	3.22467	0	0.54335	2.11762	1.9736	4.85289	2.84752	0	1	2	2	4	2	low
619	hsa-miR-130b-5p_R+4	ACTCTTTCCCTGTTGCACTACTAAA	up	76.9668	6.26617	0.0982696	0.181117	13.94	0	0.54335	0	6.9076	12.1322	22.7801	0	1	0	7	10	16	middle
620	hsa-miR-548ae-5p_R+2	AAAAGTAATTGTGGTTTTTGAG	up	inf	inf	0.0984014	0	0.988638	0	0	0	0.328933	1.21322	1.42376	0	0	0	0.333333	1	1	low
621	bta-mir-664a-p3_1ss20CA	TTCGTTTACTCCCTAGCCTACA	up	1.81551	0.860374	0.098409	29.0039	52.6569	23.2734	28.7976	34.9408	64.142	58.2347	35.5939	29	53	33	65	48	25	middle
622	ocu-miR-1277-3p_R-1	TACGTAGATATATATGTATTT	down	0.631478	-0.663195	0.0985807	11.8869	7.50632	8.82786	14.1271	12.7057	6.9076	8.49256	7.11879	11	26	12	7	7	5	middle
623	PC-3p-126900_7	AAAGACCCAAACAAACTTTATG	down	0.420423	-1.25009	0.098708	3.83503	1.61233	2.4076	3.80345	5.29405	0.9868	2.42645	1.42376	3	7	5	1	2	1	low
624	ocu-miR-1249-5p_R-1_1ss21AC	AGGAGGGAGGAGATGGGCCACGTTC	down	-inf	-inf	0.100166	5.06857	0	7.22279	1.63005	6.35287	0	0	0	9	3	6	0	0	0	low
625	hsa-miR-5701_L-1_1ss10CT	TATTGTCATGTTCTGATT	down	0.173647	-2.52577	0.100516	2.31365	0.40176	1.60506	1.63005	3.70584	0.4934	0	0.711879	2	3	3.5	0.5	0	0.5	low
626	efu-miR-9298_L-3R-4_1ss4GT	TATTGTCATGTTCTGATT	down	0.173647	-2.52577	0.100516	2.31365	0.40176	1.60506	1.63005	3.70584	0.4934	0	0.711879	2	3	3.5	0.5	0	0.5	low
627	cfa-miR-219-5p_R+2	TGATTGTCCAAACGCAATTCTCG	up	1.57907	0.659078	0.101147	23.0542	36.4042	25.681	23.3641	20.1174	38.4852	43.676	27.0514	32	43	19	39	36	19	middle
628	pal-miR-9995-3p	ATCTCGGTGGAACCTCCA	up	1.40587	0.491461	0.101365	250.889	352.716	174.952	293.953	283.761	404.588	336.063	317.498	218	541	268	410	277	223	middle
629	oan-miR-1386_L+1_1	ACTCCTGGCTGGCTCGCCA	down	0.447969	-1.15853	0.101406	12.7418	5.70794	9.63039	10.5953	17.9998	7.8944	4.24628	4.98315	12	19.5	17	8	3.5	3.5	middle
630	oan-miR-1386_L+1_2	CCTCCTGGCTGGCTCGCCA	down	0.447969	-1.15853	0.101406	12.7418	5.70794	9.63039	10.5953	17.9998	7.8944	4.24628	4.98315	12	19.5	17	8	3.5	3.5	middle
631	oan-miR-1386_L+1_3	TCTCCTGGCTGGCTCGCCA	down	0.447969	-1.15853	0.101406	12.7418	5.70794	9.63039	10.5953	17.9998	7.8944	4.24628	4.98315	12	19.5	17	8	3.5	3.5	middle
632	chi-miR-424-3p	CAAAACGTGAGGCGCTGCTAT	down	0.700611	-0.513314	0.101624	258.243	180.928	203.843	275.479	295.408	185.518	189.263	168.003	254	507	279	188	156	118	middle
633	hsa-miR-4454_L-1	GATCCGAGTCACGGCACCA	up	3.7887	1.9217	0.101681	0.362234	1.37239	0	1.0867	0	1.4802	1.21322	1.42376	0	2	0	1.5	1	1	low
634	PC-5p-44092_34	AAAGTGCTGGCTGCTTTT	down	0.0432403	-4.53148	0.102193	7.60711	0.328933	12.038	7.6069	3.17643	0.9868	0	0	15	14	3	1	0	0	middle
635	PC-5p-35330_46	AATGTTCTGTATCTTGATGTA	up	1.62511	0.70054	0.102405	5.99275	9.73889	7.22279	6.5202	4.23524	6.9076	10.919	11.3901	9	12	4	7	9	8	middle
636	mml-miR-378d_2ss21CA22AC	ACTGGACTTGGAGTCAGAAGAC	up	3.36472	1.75048	0.102908	2.11306	7.10985	2.00633	3.80345	0.529405	5.4274	10.919	4.98315	2.5	7	0.5	5.5	9	3.5	middle
637	ppy-miR-331-3p_R+5	GCCCCTGGGCCTATCCTAGACAA	up	inf	inf	0.102964	0	1.68251	0	0	0	0.9868	1.21322	2.84752	0	0	0	1	1	2	low
638	bta-miR-2285cf_L-3_1ss5GA	AATTCGTTCGGGTTTTTC	up	inf	inf	0.102964	0	0.841256	0	0	0	0.4934	0.606612	1.42376	0	0	0	0.5	0.5	1	low
639	PC-5p-150248_6	TGTATTGTCTGATCACTTTT	up	inf	inf	0.102964	0	1.68251	0	0	0	0.9868	1.21322	2.84752	0	0	0	1	1	2	low
640	PC-5p-269427_3	TGGGCGGGAAGCGGAGGGGG	up	inf	inf	0.102964	0	3.36503	0	0	0	1.9736	2.42645	5.69503	0	0	0	2	2	4	low
641	oan-mir-150-p5_1ss4CT	GCCTCTCGGCGCCCCCTC	up	2.92838	1.5501	0.103073	1.42618	4.17638	0.802532	1.35838	2.11762	4.934	5.45951	2.13564	1	2.5	2	5	4.5	1.5	low
642	bta-miR-6123_R+2	TGCCAAGCCCACGTTCAAAGGCT	up	1.11389	0.155606	0.104024	512.518	570.888	534.487	468.368	534.7	546.687	566.575	599.402	666	862	505	554	467	421	middle
643	ssc-miR-4334-3p_R+4	TCCCTGTCCTCCAGGAGCTCACCA	up	2.17835	1.12323	0.104109	9.50361	20.7022	9.22912	8.6936	10.5881	21.7096	13.3455	27.0514	11.5	16	10	22	11	19	middle
644	PC-5p-82467_14	ACCGCCTCTGGGGACTCCAGC	down	-inf	-inf	0.104938	2.59414	0	0.802532	3.80345	3.17643	0	0	0	1	7	3	0	0	0	low
645	dno-miR-507-3p_L+2	TGATTGGCATTTCTTAGAGTGAA	down	0.395727	-1.33742	0.105435	17.2371	6.8212	24.8785	14.1271	12.7057	6.9076	12.1322	1.42376	31	26	12	7	10	1	middle
646	PC-5p-97276_11	TAAGAGCCAACGCAGCCAAAGA	up	1.80257	0.850053	0.105479	3.12916	5.64052	2.4076	3.80345	3.17643	3.9472	7.27934	5.69503	3	7	3	4	6	4	low
647	bta-mir-2284z-2-p3_1ss14AG_1	AAAACCCAGATGAGCTTTTTG	down	-inf	-inf	0.105943	1.28826	0	1.2038	0.54335	2.11762	0	0	0	1.5	1	2	0	0	0	low
648	bta-mir-2284z-2-p3_1ss14AG_2	AAAACCCAGATGAGCTTTTTGG	down	-inf	-inf	0.105943	1.28826	0	1.2038	0.54335	2.11762	0	0	0	1.5	1	2	0	0	0	low
649	cfa-miR-103_R+2	AGCAGCATTGTACAGGGCTATGAAG	up	2.7227	1.44504	0.106218	10.3487	28.1764	3.21013	11.9537	15.8822	17.7624	25.4777	41.289	4	22	15	18	21	29	middle
650	PC-5p-39430_39	AGTTTGCTCGGGCTTTTCTGT	down	0.195324	-2.35606	0.106229	2.05689	0.40176	3.21013	1.90173	1.05881	0.4934	0	0.711879	4	3.5	1	0.5	0	0.5	low
651	PC-5p-69044_18	NAAAATTTGTTCGGGTTTTTCT	up	2.07404	1.05244	0.107096	2.84964	5.91026	4.81519	1.0867	2.64703	4.4406	5.45951	7.83067	6	2	2.5	4.5	4.5	5.5	low
652	bta-mir-2285ap-p3_1ss8CA	AAAAACCAGGATGAACTTTTTG	down	0.531974	-0.910571	0.107459	3.34001	1.7768	3.6114	2.1734	4.23524	1.4802	2.42645	1.42376	4.5	4	4	1.5	2	1	low
653	cgr-miR-1260_L+2R-1_1	AAATCCCACCGCTGCCACC	up	2.70412	1.43516	0.108619	2.62339	7.09396	1.2038	1.90173	4.76465	8.3878	3.63967	9.25442	1.5	3.5	4.5	8.5	3	6.5	low
654	cgr-miR-1260_L+2R-1_2	CAATCCCACCGCTGCCACC	up	2.70412	1.43516	0.108619	2.62339	7.09396	1.2038	1.90173	4.76465	8.3878	3.63967	9.25442	1.5	3.5	4.5	8.5	3	6.5	low
655	PC-3p-67225_19	TTACTCAGTTCTGTCTGACTTT	up	2.59149	1.37378	0.108755	1.87897	4.86934	0.802532	2.71675	2.11762	6.9076	4.85289	2.84752	1	5	2	7	4	2	low
656	PC-5p-56380_24	CGGGGCTGGCCTGGGCCTGC	down	0.0923034	-3.43747	0.109313	2.19064	0.202204	3.6114	1.90173	1.05881	0	0.606612	0	4.5	3.5	1	0	0.5	0	low
657	mmu-mir-6236-p3_1ss19GC	TGGATGGCGCTGGAGCGTCGGG	up	1.41317	0.498931	0.109374	27.3123	38.5968	30.8975	18.7456	32.2937	40.9522	36.3967	38.4415	38.5	34.5	30.5	41.5	30	27	middle
658	PC-3p-10004_251	AAAACTCTGAATGAACTTTATG	up	1.24425	0.31528	0.109671	70.3724	87.5611	69.8203	59.7685	81.5284	84.3714	80.0728	98.2393	87	110	77	85.5	66	69	middle
659	chi-mir-328-p5	TGTTTCGGAGCCTGGAGCG	down	0.271565	-1.88063	0.110599	23.312	6.33072	10.4329	28.7976	30.7055	9.868	4.85289	4.27127	13	53	29	10	4	3	middle
660	PC-3p-31773_53	AAAAAACCGAGTGAACTTTTTA	up	3.87053	1.95253	0.111679	1.38908	5.37647	2.80886	1.35838	0	3.9472	3.63967	8.54255	3.5	2.5	0	4	3	6	low
661	chi-miR-99b-5p	CACCCGTAGAACCGACCTTGCG	down	0.84733	-0.239005	0.11212	144844	122730	162252	138495	133784	122009	131486	114696	202175	254891	126353	123641	108377	80559	high
662	bta-miR-7863_1ss11AG	ATGGACTGTCGCCTGAGGAGC	down	0.759942	-0.396038	0.112513	27.738	21.0793	26.4836	23.9074	32.8231	23.6832	18.1984	21.3564	33	44	31	24	15	15	middle
663	PC-3p-166130_5	ATACTATCCAGCGAAACCACAGCC	down	0.160394	-2.64031	0.113188	2.05079	0.328933	0.802532	2.1734	3.17643	0.9868	0	0	1	4	3	1	0	0	low
664	PC-5p-197625_4	TTGTACTACAAAGACTTGTCTT	up	9.28966	3.21563	0.114146	0.181117	1.68251	0	0.54335	0	0.9868	1.21322	2.84752	0	1	0	1	1	2	low
665	PC-3p-31232_54	TAAAAATCTGCATGAACTTTGT	up	1.67907	0.747664	0.114433	17.0985	28.7096	16.4519	16.8439	17.9998	20.2294	34.5769	31.3227	20.5	31	17	20.5	28.5	22	middle
666	mmu-mir-6240-p3_1ss22GA	ATTTCTGCCCAGTGCTCTGAAA	up	5.64632	2.49731	0.114462	0.625096	3.52949	0.802532	0.54335	0.529405	2.467	2.42645	5.69503	1	1	0.5	2.5	2	4	low
667	chi-miR-487a-3p	AATCATACAGGGACATCCAGTT	up	inf	inf	0.114529	0	5.12301	0	0	0	1.9736	4.85289	8.54255	0	0	0	2	4	6	low
668	hsa-miR-3184-5p_R-1	TGAGGGGCCTCAGACCGAGCTTT	up	3.09735	1.63104	0.115229	3.42456	10.6071	3.21013	7.06355	0	15.7888	6.06612	9.9663	4	13	0	16	5	7	middle
669	cfa-miR-26a_L+1	ATTCAAGTAATCCAGGATAGGCT	down	0.76431	-0.387771	0.115771	3793.58	2899.47	4477.33	3360.62	3542.78	2750.21	2914.16	3034.03	5579	6185	3346	2787	2402	2131	middle
670	PC-5p-124711_8	CGTAGTCGTGGCCGAGTGG	up	2.43896	1.28627	0.115888	1.51674	3.69926	0.802532	1.63005	2.11762	1.9736	4.85289	4.27127	1	3	2	2	4	3	low
671	PC-5p-27504_64	TGAGGGGGAGCCCCGGTAGACT	down	0.545916	-0.873249	0.116037	14.481	7.90543	9.63039	17.9306	15.8822	7.8944	7.27934	8.54255	12	33	15	8	6	6	middle
672	chi-miR-491-3p	CTTATGCAAGATTCCCTTCTAC	down	0.627775	-0.67168	0.116153	53.2997	33.4603	40.1266	66.8321	52.9405	36.5116	33.9703	29.8989	50	123	50	37	28	21	middle
673	PC-5p-47804_30	AAGGAGTAGCGGGAACGTGGA	down	0.53276	-0.908443	0.11775	14.6259	7.79211	11.2355	13.5838	19.0586	12.8284	4.85289	5.69503	14	25	18	13	4	4	middle
674	PC-5p-188395_5	CCCGCCCAGCAGGTCTGACGCT	down	0.206745	-2.27407	0.118305	1.95607	0.404408	1.60506	1.0867	3.17643	0	1.21322	0	2	2	3	0	1	0	low
675	PC-3p-101608_10	TTCCTAGACCCTGCCCTGCGC	down	0.216554	-2.2072	0.118661	3.38641	0.733341	1.60506	3.2601	5.29405	0.9868	1.21322	0	2	6	5	1	1	0	low
676	bta-miR-2295_1ss8GC	TCGGGGTCGGAGGAAGGTTCT	down	0.760959	-0.394109	0.119703	86.415	65.7583	91.0874	74.9823	93.1754	81.9044	61.2678	54.1028	113.5	138	88	83	50.5	38	middle
677	chi-miR-29c-5p_L-2R+2	ACCGATTTCTCCTGGTGTTCAGA	down	0.871108	-0.199076	0.120424	105.912	92.2605	102.724	105.953	109.058	98.68	81.286	96.8155	128	195	103	100	67	68	middle
678	chi-miR-137_L+2R-1_1ss23GC	TTATTGCTTAAGAATACGCGTAC	up	2.86246	1.51725	0.120643	2.32663	6.65987	0	3.80345	3.17643	3.9472	6.06612	9.9663	0	7	3	4	5	7	low
679	mmu-miR-339-5p_L+2R-3	AATCCCTGTCCTCCAGGAGCTC	up	1.58171	0.661487	0.12097	10.5123	16.6275	12.8405	6.5202	12.1763	17.7624	20.0182	12.1019	16	12	11.5	18	16.5	8.5	middle
680	ocu-miR-24-2-5p_1ss3AG	GTGCCTACTGAGCTGAAACACAGT	down	0.798702	-0.324271	0.121062	3191.97	2549.43	3706.9	3001.74	2867.26	2388.06	2686.08	2574.15	4619	5524.5	2708	2420	2214	1808	middle
681	bta-miR-2285k_L+1R+1_1ss8GC	GAAAACCCGAATGAACTTTTTGA	up	7.79136	2.96188	0.121543	0.267511	2.08427	0.802532	0	0	1.4802	1.21322	3.55939	1	0	0	1.5	1	2.5	low
682	cfa-miR-19b_R+2	TGTGCAAATCCATGCAAAACTGAT	down	0.645122	-0.632356	0.121739	27.7855	17.925	28.0886	28.7976	26.4703	14.802	13.3455	25.6276	35	53	25	15	11	18	middle
683	bta-mir-2284y-1-p5	AAAAGTTCGTTCGGGTTTTT	up	1.90045	0.926343	0.121842	6.55181	12.4514	4.07954	8.6936	6.88227	15.7888	7.68375	13.8816	5.08333	16	6.5	16	6.33333	9.75	middle
684	PC-5p-113422_9	CCTCACGCCATCTCTGAGGGGCT	up	1.98389	0.988331	0.122876	1.95703	3.88254	3.21013	0.54335	2.11762	3.9472	4.85289	2.84752	4	1	2	4	4	2	low
685	pal-miR-9993a-3p_L+1R-1	AATCTCGGTGGGACCTCC	up	3.30134	1.72305	0.122879	0.710522	2.34568	0	0.54335	1.58822	1.9736	3.63967	1.42376	0	1	1.5	2	3	1	low
686	bta-mir-2285k-3-p3_1ss5GC	AACCCGAATGAACTTTTTGGCCT	up	4.9199	2.29863	0.123016	0.352937	1.73642	0	0	1.05881	2.467	0.606612	2.13564	0	0	1	2.5	0.5	1.5	low
687	PC-3p-13970_159	TGGTTTCAGGACAGATCTCTCC	down	0.661715	-0.595719	0.123366	28.4857	18.8494	24.4772	24.4508	36.529	23.1898	16.9851	16.3732	30.5	45	34.5	23.5	14	11.5	middle
688	bta-mir-1246-p3	TTAAATGGATTTTTGGAGC	up	2.43365	1.28312	0.124142	3.2295	7.85947	3.21013	4.89015	1.58822	4.934	11.5256	7.11879	4	9	1.5	5	9.5	5	middle
689	chi-miR-412-5p_R-3	TGGTCGACCAGTTGGAAAGT	up	7.50071	2.90703	0.125524	0.448628	3.36503	0.802532	0.54335	0	1.9736	2.42645	5.69503	1	1	0	2	2	4	low
690	chi-miR-30a-5p	TGTAAACATCCTCGACTGGAAGCT	up	1.54625	0.628778	0.125972	136.413	210.929	136.43	140.456	132.351	167.263	266.909	198.614	170	258.5	125	169.5	220	139.5	middle
691	PC-5p-212750_4	AGATAGTTTGTGTGGGTTTTTC	down	-inf	-inf	0.126	1.52603	0	0.802532	2.71675	1.05881	0	0	0	1	5	1	0	0	0	low
692	cfa-miR-32_R-2	TATTGCACATTACTAAGTTGC	up	1.35469	0.437966	0.126099	389.976	528.297	387.623	406.426	375.878	601.948	562.936	420.008	483	748	355	610	464	295	middle
693	chi-miR-582-5p	TACAGTTGTTCAACCAGTTACT	down	0.530176	-0.915456	0.126313	37.4397	19.8496	38.5216	49.4449	24.3527	16.7756	24.2645	18.5088	48	91	23	17	20	13	middle
694	chi-miR-301b	CAGTGCAATGATATTGTCAAAGC	down	0.739723	-0.434943	0.126488	32.2791	23.8776	32.9038	36.4045	27.5291	26.6436	27.9041	17.0851	41	67	26	27	23	12	middle
695	mml-miR-6134_L+2R+3_1ss15AT	AATGAGGTAGTAGGTTGTAGAGTT	up	4.01537	2.00553	0.12673	0.620448	2.49133	0.802532	0	1.05881	0.9868	3.63967	2.84752	1	0	1	1	3	2	low
696	bta-miR-1434-5p_R-2_1ss14AG	GTACATGATGACTGAAATTT	up	1.50661	0.591305	0.127745	33.3445	50.2372	40.1266	23.9074	35.9996	45.3928	41.2496	64.0691	50	44	34	46	34	45	middle
697	cfa-miR-24_R+1_1ss23GT	TGGCTCAGTTCAGCAGGAACAGTG	down	0.730222	-0.453594	0.12781	79.1212	57.776	84.2659	86.3927	66.7051	49.34	48.5289	75.4592	105	159	63	50	40	53	middle
698	bta-mir-11998-p3_1ss18TC	GTTGCCATTTCCTTCTCCAGT	down	0.19469	-2.36075	0.128823	1.68952	0.328933	2.4076	0.54335	2.11762	0.9868	0	0	3	1	2	1	0	0	low
699	hsa-mir-6125-p3_1ss13GA	AGGCGGAGCGGCAGATCTG	down	-inf	-inf	0.129144	3.57043	0	6.42026	2.1734	2.11762	0	0	0	8	4	2	0	0	0	low
700	PC-5p-144207_6	TCAAATGCAGGCTCCTGGATGCC	down	-inf	-inf	0.129144	1.78521	0	3.21013	1.0867	1.05881	0	0	0	4	2	1	0	0	0	low
701	bta-miR-2285x_L-1_1ss22GT	AAAAATCTGAATGAACTTTTTG	down	0.525235	-0.928966	0.129428	11.6863	6.13803	7.75781	15.8658	11.4352	4.4406	6.85471	7.11879	9.66667	29.2	10.8	4.5	5.65	5	middle
702	ppy-miR-320b_1ss22AT	AAAAGCTGGGTTGAGAGGGCAT	up	1.48387	0.569368	0.129499	20.2165	29.9988	17.6557	24.9941	17.9998	32.5644	21.838	35.5939	22	46	17	33	18	25	middle
703	PC-3p-109200_9	TCACTTGGACCTCATCCCACTT	down	0.564184	-0.825762	0.129752	2.49942	1.41013	1.60506	2.71675	3.17643	0.9868	1.81984	1.42376	2	5	3	1	1.5	1	low
704	bta-miR-7857-3p	ATTGTTCTCCAACCTGGCTCTTT	down	0.880515	-0.18358	0.129851	9926.28	8740.24	9581.03	10909.9	9287.89	8311.32	8508.34	9401.07	11938.5	20079	8772	8422.5	7013	6603	middle
705	mmu-miR-3968_L-2R-1_1ss14AT	AATCCCACTCCTGACACC	up	2.51583	1.33103	0.130224	2.41351	6.07197	1.60506	2.98843	2.64703	8.8812	3.63967	5.69503	2	5.5	2.5	9	3	4	low
706	mmu-miR-339-5p_R+1	TCCCTGTCCTCCAGGAGCTCACGA	up	1.18062	0.239539	0.13031	97.1981	114.754	87.2085	111.387	92.9989	106.245	113.436	124.579	108.667	205	87.8333	107.667	93.5	87.5	middle
707	cfa-miR-139_R+1_1ss22AG	TGGAGACGCGGCCCTGTTGGAGT	up	3.29195	1.71894	0.130503	0.810861	2.66931	0.802532	1.63005	0	3.9472	1.21322	2.84752	1	3	0	4	1	2	low
708	cja-mir-9942-p3_1ss19CA	CGCGGAGGGCCGGGCGGGA	up	4.36199	2.12499	0.130589	0.352937	1.53951	0	0	1.05881	1.4802	2.42645	0.711879	0	0	1	1.5	2	0.5	low
709	PC-3p-63268_20	TTTGCACCATCCACCCCTCCAG	down	0.558163	-0.841242	0.13179	9.52075	5.31413	6.82152	11.682	10.0587	5.9208	7.88595	2.13564	8.5	21.5	9.5	6	6.5	1.5	middle
710	chi-miR-381_1ss4AG	TATGCAAGGGCAAGCTCTCTGT	up	3.29208	1.719	0.132447	2.14745	7.06958	3.21013	2.1734	1.05881	2.9604	9.70579	8.54255	4	4	1	3	8	6	low
711	mmu-miR-124b-3p_1ss22GC	TCAAGGTCCGCTGTGAACACGC	down	0.0941604	-3.40874	0.132461	3.49333	0.328933	5.61773	3.80345	1.05881	0.9868	0	0	7	7	1	1	0	0	low
712	PC-3p-92352_12	CGGGAGGCCCGGGTTTTT	down	-inf	-inf	0.13255	2.57748	0	4.01266	0.54335	3.17643	0	0	0	5	1	3	0	0	0	low
713	PC-3p-291199_3	CGGTGGTCGCGCACGGCGG	up	inf	inf	0.133417	0	2.01674	0	0	0	0.9868	3.63967	1.42376	0	0	0	1	3	1	low
714	mmu-miR-106b-5p_L+2	AATAAAGTGCTGACAGTGCAGAT	down	0.817448	-0.290801	0.134542	47.1867	38.5727	52.9671	48.3582	40.2348	40.4588	33.9703	41.289	66	89	38	41	28	29	middle
715	PC-3p-75189_16	AAAACCCGAAGGAACCTTTTGA	up	3.38136	1.7576	0.13461	0.633909	2.14347	0	1.90173	0	1.9736	3.03306	1.42376	0	3.5	0	2	2.5	1	low
716	chi-miR-382-5p	GAAGTTGTTCGTGGTGGATTCG	up	26.8637	4.74759	0.134613	0.448628	12.0518	0.802532	0.54335	0	18.7492	14.5587	2.84752	1	1	0	19	12	2	middle
717	bta-miR-194b-3p_L+1R-2	CACATGGAGTTGCTGTTACAAT	down	0.880224	-0.184057	0.135181	72.0787	63.4454	71.0241	67.9188	77.2932	70.0628	57.6281	62.6453	88.5	125	73	71	47.5	44	middle
718	chi-miR-34b-5p_L+1	TAGGCAGTGTAATTAGCTGATTGT	up	5.42588	2.43986	0.135512	0.900936	4.88837	0	2.1734	0.529405	1.4802	6.06612	7.11879	0	4	0.5	1.5	5	5	low
719	PC-3p-40772_38	TCTCTAGCGTGGGTGTCCCCTT	down	0.698195	-0.518298	0.135954	10.3804	7.24756	9.63039	13.0404	8.47049	5.9208	7.27934	8.54255	12	24	8	6	6	6	middle
720	PC-3p-187610_5	ACCCCAAAGGCAAACAGCACTCAGC	down	-inf	-inf	0.137036	3.67154	0	0.802532	5.97685	4.23524	0	0	0	1	11	4	0	0	0	low
721	chi-miR-128-5p	CGGGGCCGTAGCACTGTCTGAGA	down	0.730596	-0.452855	0.137257	68.2149	49.8375	69.0178	65.7454	69.8815	34.538	59.448	55.5265	86	121	66	35	49	39	middle
722	ocu-miR-103a-5p_R+1	GGCTTCTTTACAGTGCTGCCTTGT	down	-inf	-inf	0.138005	1.33659	0	2.4076	0.54335	1.05881	0	0	0	3	1	1	0	0	0	low
723	cpo-miR-449c-3p_1ss21CT	CAGTTGCTAGTTGCACTCCTTT	down	-inf	-inf	0.138005	1.33659	0	2.4076	0.54335	1.05881	0	0	0	3	1	1	0	0	0	low
724	PC-3p-329472_3	AAAAGTGCTTAGGGTTCCAATT	down	-inf	-inf	0.138005	1.33659	0	2.4076	0.54335	1.05881	0	0	0	3	1	1	0	0	0	low
725	chi-miR-100-3p	CAAGCTTGTGTCTATAGGTAT	up	1.37526	0.459707	0.138082	48.6335	66.8839	45.7443	45.0981	55.0582	66.1156	53.3818	81.1542	57	83	52	67	44	57	middle
726	bta-miR-2285ca_1ss9TC	AAGGGACCCGAATGAACTTTTTG	down	0.681979	-0.552202	0.138195	166.896	113.819	206.251	168.439	125.998	128.284	100.698	112.477	257	310	119	130	83	79	middle
727	PC-3p-194041_4	AAGTAATGGTTAGCACTCTGGA	up	14.1106	3.8187	0.138333	0.267511	3.77473	0.802532	0	0	0.9868	6.06612	4.27127	1	0	0	1	5	3	low
728	bta-miR-2285cq	AAAAGTTTGTTCCAGTTTTTCT	down	0.26646	-1.90801	0.138415	1.5177	0.404408	2.4076	1.0867	1.05881	0	1.21322	0	3	2	1	0	1	0	low
729	PC-5p-183963_5	CATTGCTGTGCAGACAAACTCT	up	3.33013	1.73558	0.138687	0.801565	2.66931	0.802532	0.54335	1.05881	3.9472	1.21322	2.84752	1	1	1	4	1	2	low
730	chi-miR-379-3p	TATGTAACATGGTCCACTAAC	up	inf	inf	0.138909	0	5.5976	0	0	0	1.9736	4.85289	9.9663	0	0	0	2	4	7	low
731	chi-miR-199b-5p	CCCAGTGTTTAGACTATCTGTTC	down	0.88807	-0.171254	0.138909	124571	110628	118792	129750	125172	105780	103202	122903	148022	238796	118220	107195	85064	86323	high
732	cfa-miR-365_L+3	CCATAATGCCCCTAAAAATCCTTAT	down	0.426578	-1.22912	0.139645	4.12114	1.75799	3.21013	5.97685	3.17643	0	2.42645	2.84752	4	11	3	0	2	2	low
733	bta-miR-2285i_R+1_1ss6CT	AAAACTGGAACGAACTTTTTGGC	up	1.22815	0.296493	0.139843	40.4869	49.7242	40.1266	33.6877	47.6465	51.3136	47.3157	50.5434	50	62	45	52	39	35.5	middle
734	chi-miR-23b-3p_R+3	ATCACATTGCCAGGGATTACCACT	up	1.06184	0.0865665	0.140228	101864	108163	105841	97738.7	102012	107176	104406	112908	131884	179882	96346	108610	86056.5	79303	high
735	ocu-miR-497-3p_1ss15GA	CAAACCACACTGTGATGTTAGA	down	0.688888	-0.537658	0.140333	27.3739	18.8575	23.2734	23.9074	34.9408	14.802	21.838	19.9326	29	44	33	15	18	14	middle
736	bta-miR-2285f_L+1_1ss6CT	AAAAATCTGAATGAACTTTTTGG	up	3.01508	1.5922	0.140643	0.416731	1.25648	0.535022	0.362234	0.352937	0.657867	1.21322	1.89834	0.666667	0.666667	0.333333	0.666667	1	1.33333	low
737	bta-miR-2285b_L+1_1ss11GA	AAAAATCTGAATGAACTTTTTGG	up	3.01508	1.5922	0.140643	0.416731	1.25648	0.535022	0.362234	0.352937	0.657867	1.21322	1.89834	0.666667	0.666667	0.333333	0.666667	1	1.33333	low
738	chi-miR-767_R+1	TGCACCATGGTTGTCTGAGCATG	down	-inf	-inf	0.14136	1.1545	0	0.802532	0.54335	2.11762	0	0	0	1	1	2	0	0	0	low
739	chi-miR-199a-3p	ACAGTAGTCTGCACATTGGTT	down	0.884853	-0.17649	0.142378	160981	142444	146847	161112	174983	146278	142228	138827	182980	296515	165264	148234	117232	97507.5	high
740	bta-mir-2284x-p5	TGAAAAGTTCGTTCGGGTT	up	1.58539	0.664835	0.142509	5.63274	8.93008	3.21013	7.33523	6.35287	6.9076	8.49256	11.3901	4	13.5	6	7	7	8	middle
741	chi-miR-490	CAACCTGGAGGACTCCATGCTGT	down	0.872013	-0.197578	0.142587	129.368	112.81	117.17	139.641	131.293	109.535	124.962	103.934	146	257	124	111	103	73	middle
742	oan-mir-1386-p5_1ss1CA	ATCCTGGCTGGCTCGCCA	down	0.425047	-1.23431	0.143186	2.19481	0.932897	2.80886	2.71675	1.05881	1.4802	0.606612	0.711879	3.5	5	1	1.5	0.5	0.5	low
743	oan-miR-1386_1ss1CA	ATCCTGGCTGGCTCGCCA	down	0.425047	-1.23431	0.143186	2.19481	0.932897	2.80886	2.71675	1.05881	1.4802	0.606612	0.711879	3.5	5	1	1.5	0.5	0.5	low
744	PC-3p-31244_54	AAAAACCTGAGCAAACTTTTTGT	up	1.48603	0.571461	0.143713	5.57754	8.28837	6.01899	4.89015	5.82346	6.9076	7.27934	10.6782	7.5	9	5.5	7	6	7.5	middle
745	PC-3p-29116_59	TTCACAAAGTCCATACACTTCAC	down	0.626173	-0.675366	0.144684	17.8268	11.1626	20.8658	12.4971	20.1174	6.9076	10.919	15.6613	26	23	19	7	9	11	middle
746	rno-miR-3549_R+3_1ss5TC	ATCTCGCCCGCAAAGACCCAGC	down	0.59773	-0.742433	0.146373	4.46575	2.66931	4.81519	4.3468	4.23524	3.9472	1.21322	2.84752	6	8	4	4	1	2	low
747	bta-mir-11986c-p5	TTTTCCAATGAGTCAGTTATT	down	0.587138	-0.768228	0.146553	191.181	112.25	239.957	208.647	124.94	112.495	118.896	105.358	299	384	118	114	98	74	middle
748	cfa-miR-142_R+1	CCCATAAAGTAGAAAGCACTAC	down	0.885997	-0.174627	0.147412	1362.57	1207.24	1480.67	1371.42	1235.63	1236.46	1236.27	1148.97	1845	2524	1167	1253	1019	807	middle
749	chi-miR-33a-3p	CAATGTTTCCACAGTGCATCA	up	1.47431	0.560043	0.147581	22.5422	33.2343	16.0506	29.3409	22.235	25.6568	32.757	41.289	20	54	21	26	27	29	middle
750	chi-miR-455-5p	TATGTGCCTTTGGACTACATCG	up	1.18573	0.24578	0.147863	940.796	1115.53	792.902	980.204	1049.28	1100.28	1134.36	1111.95	988	1804	991	1115	935	781	middle
751	eca-miR-193a-5p_R+3	TGGGTCTTTGCGGGCGAGATGAGAA	up	4.20176	2.07099	0.148044	0.705874	2.96591	0	0	2.11762	0.9868	3.63967	4.27127	0	0	2	1	3	3	low
752	PC-3p-74925_16	AAGGAAAATGTTCTTATTTTTT	down	-inf	-inf	0.14808	3.57972	0	6.42026	3.2601	1.05881	0	0	0	8	6	1	0	0	0	low
753	bta-mir-2284z-2-p3_1ss22GA	AAAAACCCAGATGAACTTTTTA	up	2.01085	1.00781	0.148225	2.05689	4.1361	3.21013	1.90173	1.05881	2.467	4.24628	5.69503	4	3.5	1	2.5	3.5	4	low
754	bta-mir-2285cl-p3_1ss12GT	AAAAACCCAGATGAACTTTTTA	up	2.01085	1.00781	0.148225	2.05689	4.1361	3.21013	1.90173	1.05881	2.467	4.24628	5.69503	4	3.5	1	2.5	3.5	4	low
755	bta-mir-12005-1-p5	CTCCCCTTAAGGACTTCATATT	down	0.46789	-1.09576	0.148856	2.58165	1.20793	3.21013	1.35838	3.17643	0.9868	1.21322	1.42376	4	2.5	3	1	1	1	low
756	mmu-miR-148a-5p_L+2	AAAAAGTTCTGAGACACTCCGACT	down	0.30651	-1.70599	0.148922	5.7355	1.75799	8.02532	7.06355	2.11762	0	2.42645	2.84752	10	13	2	0	2	2	low
757	PC-3p-63625_20	CTGGTTGTACAGATGCTTGTCT	down	0.331339	-1.59362	0.149386	3.64559	1.20793	4.01266	1.63005	5.29405	0.9868	1.21322	1.42376	5	3	5	1	1	1	low
758	cfa-miR-450a_L-1R+3	TTTTGCGATGTGTTCCTAATATGC	up	13.4861	3.7534	0.149648	0.448628	6.05023	0.802532	0.54335	0	2.9604	10.919	4.27127	1	1	0	3	9	3	middle
759	mmu-miR-6238_L-1R-3_1ss12TC	TATTAGTCAGCGGAGGAA	up	1.80985	0.855873	0.149884	1.25436	2.2702	0.802532	1.90173	1.05881	2.9604	2.42645	1.42376	1	3.5	1	3	2	1	low
760	chi-miR-1307-5p_R+4	TCGACCGGACCTCGACCGGCT	down	0.777391	-0.363288	0.149897	898.481	698.471	743.947	953.036	998.459	763.783	793.448	538.18	927	1754	943	774	654	378	middle
761	PC-5p-67910_18	TTCCCCTCTCTGTGTCTGTGTC	down	0.4692	-1.09173	0.150358	9.73499	4.56766	13.643	8.15025	7.41168	3.9472	1.21322	8.54255	17	15	7	4	1	6	middle
762	ocu-miR-101-2-5p_L-1	CGGTTATCATGGTACCGATGCT	down	0.118087	-3.08208	0.151556	2.78552	0.328933	2.4076	4.89015	1.05881	0.9868	0	0	3	9	1	1	0	0	low
763	PC-5p-71206_17	AGACTGGCTGAGTGGTGAACTGC	down	0.386014	-1.37328	0.151748	6.35595	2.45348	8.82786	7.06355	3.17643	4.934	2.42645	0	11	13	3	5	2	0	low
764	chi-miR-19a	TGTGCAAATCTATGCAAAACTGA	down	0.661818	-0.595493	0.151917	293.237	194.07	313.79	298.571	267.35	159.862	138.307	284.04	391	549.5	252.5	162	114	199.5	middle
765	cgr-miR-15b-5p_L+2	AATAGCAGCACATCATGGTTTACA	up	1.53388	0.617183	0.152051	141.311	216.754	162.112	155.942	105.881	167.756	197.755	284.752	202	287	100	170	163	200	middle
766	PC-3p-349931_3	TTTGGCCCAGGGCCCTGCCTGCT	down	-inf	-inf	0.152706	1.68856	0	0.802532	1.0867	3.17643	0	0	0	1	2	3	0	0	0	low
767	chi-miR-222-3p	AGCTACATCTGGCTACTGGGTCTC	down	0.884108	-0.177705	0.154251	188374	166543	185927	190658	188537	152017	162318	185295	231676	350894	178065	154050	133791	130145	high
768	oan-miR-191-5p_L+3	AGACAACGGAATCCCAAAAGCAGCT	down	0.583629	-0.776876	0.154732	5.27564	3.07902	4.01266	6.5202	5.29405	2.9604	4.85289	1.42376	5	12	5	3	4	1	low
769	PC-3p-130605_7	ACTCCTTTATTTATTCTTAGCT	up	1.56908	0.64992	0.155065	2.05176	3.21937	2.4076	1.63005	2.11762	2.9604	2.42645	4.27127	3	3	2	3	2	3	low
770	chi-miR-2284c_L-1R+1_1ss10GA	AAATCTAAATGAACTTTTTGGC	up	4.78767	2.25932	0.155729	0.535022	2.56151	1.60506	0	0	0.9868	2.42645	4.27127	2	0	0	1	2	3	low
771	bta-mir-763-p3	CCCAGCCAGCCATTAATTCCGA	down	-inf	-inf	0.155842	1.69466	0	3.21013	0.815025	1.05881	0	0	0	4	1.5	1	0	0	0	low
772	PC-3p-19672_101	CATTTAGATACTGAGAAGA	up	1.5919	0.670753	0.155906	4.76106	7.57914	3.6114	3.2601	7.41168	6.4142	8.49256	7.83067	4.5	6	7	6.5	7	5.5	low
773	chi-miR-382-3p_R+1	AATCATTCACGGACAACACTTT	up	19.6387	4.29563	0.157208	0.534054	10.4881	0	0.54335	1.05881	4.934	19.4116	7.11879	0	1	1	5	16	5	middle
774	bta-miR-2285r_L-1_1ss10GA	GAAACCTGAATGAACTTTTTGG	down	0.450575	-1.15016	0.157242	9.28888	4.18534	13.6297	5.34294	8.89401	6.97339	2.9724	2.61022	16.9833	9.83333	8.4	7.06667	2.45	1.83333	middle
775	PC-5p-47724_30	ATCCCACCAGAGTCGCCAAA	up	6.16918	2.62508	0.157542	2.77622	17.127	2.4076	3.80345	2.11762	5.9208	16.9851	28.4752	3	7	2	6	14	20	middle
776	mmu-mir-6240-p3_1ss1GC	CATTTCTGCCCAGTGCTCTGAA	up	3.39061	1.76154	0.158849	1.55945	5.28748	0.401266	1.63005	2.64703	2.467	4.85289	8.54255	0.5	3	2.5	2.5	4	6	low
777	ssc-miR-339_R+1_1ss21AG	TCCCTGTCCTCCAGGAGCTCGT	down	0.22035	-2.18213	0.159147	3.64656	0.803519	5.61773	1.0867	4.23524	0.9868	0	1.42376	7	2	4	1	0	1	low
778	chi-miR-147-5p	TGGAAACACTTCTGCACAAACT	up	1.58664	0.665973	0.159399	16.9462	26.8874	16.0506	14.6705	20.1174	25.6568	19.4116	35.5939	20	27	19	26	16	25	middle
779	bta-mir-2284z-2-p3_1ss1AN	NAAAACCCAGATGAACTTTTT	down	0.323477	-1.62827	0.159921	0.625096	0.202204	0.802532	0.54335	0.529405	0	0.606612	0	1	1	0.5	0	0.5	0	low
780	PC-5p-313718_3	TAGAGAGAGAACCAACAGGAAT	down	0.323477	-1.62827	0.159921	1.25019	0.404408	1.60506	1.0867	1.05881	0	1.21322	0	2	2	1	0	1	0	low
781	PC-3p-230856_4	CCTCCCGGAGCCTCCCCCCAGA	up	3.10808	1.63602	0.160554	0.801565	2.49133	0.802532	0.54335	1.05881	0.9868	3.63967	2.84752	1	1	1	1	3	2	low
782	chi-let-7g-3p_1ss22CT	CTGTACAGGCCACTGCCTTGCT	down	0.606349	-0.72178	0.160929	47.9249	29.0592	44.9418	55.4217	43.4112	34.538	41.2496	11.3901	56	102	41	35	34	8	middle
783	oar-miR-665-5p_R-2	AGGGGTCTTGGCCTCTGCCC	up	inf	inf	0.161185	0	7.59238	0	0	0	3.9472	14.5587	4.27127	0	0	0	4	12	3	middle
784	mdo-miR-24-3p_L+3R+4	AAATGGCTCAGTTCAGCAGGAAC	down	0.630597	-0.665211	0.161281	70.9592	44.7466	95.5013	55.9651	61.411	43.4192	50.9554	39.8652	119	103	58	44	42	28	middle
785	PC-3p-68830_18	TACCATGTCACCCCGTTTCACTC	down	0.297753	-1.74781	0.161598	5.52359	1.64467	3.21013	4.89015	8.47049	4.934	0	0	4	9	8	5	0	0	low
786	PC-3p-124238_8	TGAGAATCAGCTTGAAACTTT	down	0.345643	-1.53264	0.16201	3.29168	1.13775	2.4076	2.1734	5.29405	0.9868	2.42645	0	3	4	5	1	2	0	low
787	chi-miR-2284e_L-1R+1	AAACTTGAATGAACTCTTTGGT	down	0.273405	-1.87089	0.16221	2.95831	0.808816	4.01266	3.80345	1.05881	0	2.42645	0	5	7	1	0	2	0	low
788	pal-miR-9993a-3p_1ss1AC	CTCTCGGTGGGACCTCCA	up	1.19216	0.253579	0.16248	3.93073	4.68606	3.21013	4.3468	4.23524	4.934	4.85289	4.27127	4	8	4	5	4	3	middle
789	mmu-miR-2137_R-2_1ss16AG	GCCGGCGGGAGCCCCGGGG	up	2.48025	1.31049	0.162719	1.10666	2.74479	0.401266	0.271675	2.64703	2.9604	2.42645	2.84752	0.5	0.5	2.5	3	2	2	low
790	ggo-miR-4484_L-3R-1	AAAGGCGGGAGAAGCCCC	up	10.879	3.44348	0.163134	0.176468	1.91981	0	0	0.529405	0.9868	1.21322	3.55939	0	0	0.5	1	1	2.5	low
791	bta-miR-199a-3p_2ss8TC22AT	ACAGTAGCCTGCACATTGGTTT	up	1.76809	0.822188	0.164555	8.1187	14.3546	5.61773	8.15025	10.5881	18.7492	15.7719	8.54255	7	15	10	19	13	6	middle
792	oan-miR-125-5p_L+3	AGATCCCTGAGACCCTAACTTGTGA	down	0.780028	-0.358402	0.164689	73.0041	56.9453	86.6735	61.3986	70.9403	50.3268	52.1686	68.3404	108	113	67	51	43	48	middle
793	oan-miR-23a-3p_L+3R-1_1	AAAATCACATTGCCAGGGATTTCC	down	0.777609	-0.362883	0.166234	55.8246	43.4097	60.9925	44.0114	62.4698	43.4192	41.2496	45.5602	76	81	59	44	34	32	middle
794	oan-miR-23a-3p_L+3R-1_2	AACATCACATTGCCAGGGATTTCC	down	0.777609	-0.362883	0.166234	55.8246	43.4097	60.9925	44.0114	62.4698	43.4192	41.2496	45.5602	76	81	59	44	34	32	middle
795	cfa-miR-138a	AGCTGGTGTTGTGAATCAGGCCG	down	0.496196	-1.01102	0.16685	3.98835	1.97901	4.41393	5.4335	2.11762	1.4802	3.03306	1.42376	5.5	10	2	1.5	2.5	1	middle
796	chi-miR-499-5p	TTAAGACTTGCAGTGATGTTT	up	1.33202	0.413615	0.167402	43.8679	58.4329	40.1266	57.5951	33.8819	55.2608	63.0876	56.9503	50	106	32	56	52	40	middle
797	PC-5p-7647_360	GTCAAAAAATTCGTTTGGGTTT	down	0.787993	-0.343745	0.167853	69.1728	54.5077	78.6482	70.6355	58.2346	42.4324	57.0215	64.0691	98	130	55	43	47	45	middle
798	pal-miR-194b-3p_R-1	CCAGTGGGGCTGCTGTTATCTG	up	1.42678	0.512765	0.167939	6.33445	9.03788	4.01266	6.5202	8.47049	9.868	7.27934	9.9663	5	12	8	10	6	7	middle
799	pal-miR-9993b-3p_1ss18AT	ATCTCGCTGGGGCCTCCT	up	1.96639	0.97555	0.168446	1.1545	2.2702	0.802532	0.54335	2.11762	2.9604	2.42645	1.42376	1	1	2	3	2	1	low
800	bta-mir-2284z-4-p3_1ss3TA	AAAAATCCAAATGAACTTTTTGA	up	37.7004	5.23651	0.168853	0.0362234	1.36563	0	0.10867	0	0.2467	2.42645	1.42376	0	0.2	0	0.25	2	1	low
801	PC-5p-15480_139	TTTAGCGCGCGCCTCTCAA	down	0.460193	-1.11969	0.169401	26.4468	12.1706	18.4582	20.6473	40.2348	5.9208	20.6248	9.9663	23	38	38	6	17	7	middle
802	bta-miR-2285bp_1ss19GT	AAAACCAGAACGAACTTTTTGT	down	0.69104	-0.533159	0.170058	281.539	194.554	363.547	261.895	219.174	239.792	184.41	159.461	453	482	207	243	152	112	middle
803	ptr-miR-877_R+4	GTAGAGGAGATGGCGCAGGGGACATT	down	0.46645	-1.1002	0.170759	5.01743	2.34038	3.21013	7.6069	4.23524	2.9604	1.21322	2.84752	4	14	4	3	1	2	low
804	bta-mir-2285n-4-p5_1ss9GA	TTGGGTTGACTAAAAAGTTCAT	down	0.486694	-1.03891	0.171113	3.30195	1.60704	4.01266	2.71675	3.17643	1.9736	0	2.84752	5	5	3	2	0	2	low
805	ocu-miR-301b-5p	GCTCTGACGAGGTTGCACTACT	down	0.481848	-1.05335	0.171188	5.69638	2.74479	4.81519	3.80345	8.47049	2.9604	2.42645	2.84752	6	7	8	3	2	2	low
806	chi-miR-190b	TGATATGTTTGATATTGGGTTG	up	1.80066	0.848525	0.171548	6.61223	11.9064	6.42026	7.06355	6.35287	12.8284	15.7719	7.11879	8	13	6	13	13	5	middle
807	chi-miR-23a	ATCACATTGCCAGGGATTTCC	down	0.913043	-0.131246	0.1721	111522	101825	120386	110165	104017	102064	96756.4	106654	150008	202750	98239	103430	79751.5	74910	high
808	pal-miR-652-5p_L+1_3ss13AG14TA16TG	ACAACCCTAGGAGAGGGTGCCATT	down	0.744665	-0.425337	0.172552	17.7561	13.2223	15.2481	16.8439	21.1762	9.868	16.9851	12.8138	19	31	20	10	14	9	middle
809	mmu-miR-5126_L-1R+1_1ss18CT	CGGGCGGGGCCGGGGGTGGGGC	up	1.6065	0.683922	0.172781	11.7282	18.8414	15.2481	13.5838	6.35287	24.67	13.3455	18.5088	19	25	6	25	11	13	middle
810	chi-miR-497-5p_L+1R-1	CAGCAGCACACTGTGGTTTGTA	down	0.881028	-0.182741	0.173087	233.836	206.016	251.995	208.103	241.409	205.254	189.263	223.53	314	383	228	208	156	157	middle
811	chi-miR-665_R+3	ACCAGTAGGCCGAGGCCCCTCAA	up	7.01359	2.81015	0.173236	1.86134	13.0547	2.4076	0	3.17643	11.8416	23.0512	4.27127	3	0	3	12	19	3	middle
812	bta-miR-6517_R+2_1ss9CT	TCAGGGTCTGTGAGCTCCTCGGCGT	up	1.71959	0.782062	0.173737	7.10909	12.2247	6.42026	3.2601	11.6469	15.7888	10.919	9.9663	8	6	11	16	9	7	middle
813	chi-miR-99b-3p_R+3	CAAGCTCGTGTCTGTGGGTCCGT	down	0.854318	-0.227155	0.174114	561.314	479.541	515.226	528.137	640.581	476.624	527.752	434.246	642	972	605	483	435	305	middle
814	mmu-mir-6236-p3_1ss16GA	AAATGGATGGCGCTGAAGC	up	1.69279	0.759402	0.174165	1.42714	2.41585	2.4076	0.815025	1.05881	1.9736	2.42645	2.84752	3	1.5	1	2	2	2	low
815	PC-3p-29550_58	AGCTGTCTGAGCGTCGCT	up	1.19739	0.25989	0.174424	5.53482	6.62732	6.42026	4.89015	5.29405	6.9076	7.27934	5.69503	8	9	5	7	6	4	middle
816	eca-mir-8986b-p5_1ss22TC	CCCGAGACTAGAGTCACATCCCG	up	1.32213	0.402867	0.174664	127.843	169.026	150.074	123.341	110.116	151.967	209.888	145.223	187	227	104	154	173	102	middle
817	mml-miR-339-5p_R-1_2ss1TN22CT	NCCCTGTCCTCCAGGAGCTCAT	down	0.723005	-0.467922	0.174974	14.4695	10.4615	13.643	14.9421	14.8234	13.3218	6.67273	11.3901	17	27.5	14	13.5	5.5	8	middle
818	hsa-miR-1269a_R-2	CTGGACTGAGCCGTGCTACT	down	0.30768	-1.7005	0.175433	1.06908	0.328933	1.60506	0.54335	1.05881	0.9868	0	0	2	1	1	1	0	0	low
819	PC-3p-241802_4	CTCATGGCCCTGCTCTGTCCTGT	down	0.30768	-1.7005	0.175433	1.06908	0.328933	1.60506	0.54335	1.05881	0.9868	0	0	2	1	1	1	0	0	low
820	PC-3p-108156_9	GCGCTTCTCTCTAATTTT	down	0.390289	-1.35738	0.17688	1.87897	0.733341	0.802532	2.71675	2.11762	0.9868	1.21322	0	1	5	2	1	1	0	low
821	PC-3p-40208_38	TGTACTCTGGGACTCGGGTGT	down	0.726512	-0.460942	0.177508	11.8238	8.59016	14.0443	9.78031	11.6469	6.4142	11.5256	7.83067	17.5	18	11	6.5	9.5	5.5	middle
822	mmu-miR-339-5p_L+2R-2	AATCCCTGTCCTCCAGGAGCTCA	down	0.595815	-0.747064	0.178145	38.8896	23.171	30.8975	31.2426	54.5288	25.6568	30.3306	13.5257	38.5	57.5	51.5	26	25	9.5	middle
823	sha-miR-92a_L+3R+4	GATTATTGCACTTGTCCCGGCCTGT	down	0.594319	-0.75069	0.1787	4.73645	2.81497	3.21013	5.70518	5.29405	2.9604	1.21322	4.27127	4	10.5	5	3	1	3	middle
824	bta-miR-7859	AAAAACTGGCAGCTTCATGTAA	up	1.11963	0.16302	0.179336	275.189	308.109	268.848	280.369	276.35	303.934	338.489	281.904	335	516	261	308	279	198	middle
825	PC-5p-297787_3	TGGGCTACAGTCCGTGTTGTTGT	down	0.40932	-1.2887	0.17936	2.14745	0.878994	3.21013	2.1734	1.05881	0	1.21322	1.42376	4	4	1	0	1	1	low
826	PC-3p-101429_10	TCGGCAGCTCGGGTCTCCTGCT	down	0.368517	-1.4402	0.180164	5.95556	2.19473	7.22279	2.1734	8.47049	3.9472	1.21322	1.42376	9	4	8	4	1	1	low
827	PC-5p-98836_11	TGTGATGCAGCCTGAGGA	up	4.65191	2.21782	0.180498	0.887959	4.1307	1.60506	0	1.05881	6.9076	1.21322	4.27127	2	0	1	7	1	3	low
828	cfa-miR-302d_L-1R+1	CTTTAACATGGAGGCACTTGCT	down	0.300694	-1.73363	0.182475	1.34491	0.404408	0.802532	2.1734	1.05881	0	1.21322	0	1	4	1	0	1	0	low
829	bta-mir-2284z-2-p3_1ss16CT	AAAAACCCAGATGAATTTTTT	down	0.300694	-1.73363	0.182475	0.672457	0.202204	0.401266	1.0867	0.529405	0	0.606612	0	0.5	2	0.5	0	0.5	0	low
830	chi-miR-224-3p	AAATGGTACCCTAGTGACTACA	down	0.899674	-0.152525	0.182624	134.957	121.417	148.468	130.404	125.998	124.337	118.896	121.019	185	240	119	126	98	85	middle
831	PC-3p-142191_6	ATCTATGGTAAAAGTGTATGAC	down	0.280899	-1.83188	0.18274	1.68952	0.474586	2.4076	0.54335	2.11762	0	0	1.42376	3	1	2	0	0	1	low
832	bta-miR-2285j_L-1R+1	AAAACCAGAACGAACTTTTTGC	down	-inf	-inf	0.183528	0.539186	0	0.802532	0.815025	0	0	0	0	1	1.5	0	0	0	0	low
833	bta-miR-2285dg_L-2R-2_1ss10AC	AAACCGACATGAACTTTT	down	-inf	-inf	0.183528	1.07837	0	1.60506	1.63005	0	0	0	0	2	3	0	0	0	0	low
834	bta-miR-2425-5p_L+1R-1_1ss8CT	ACCAGGGTACGGATCCATGAAC	down	-inf	-inf	0.183528	1.07837	0	1.60506	1.63005	0	0	0	0	2	3	0	0	0	0	low
835	PC-3p-128783_7	TGACTGTCTGGTGTCTTCCCAGT	down	0.197438	-2.34053	0.183533	2.40373	0.474586	0.802532	2.1734	4.23524	0	0	1.42376	1	4	4	0	0	1	low
836	bta-miR-2328-5p_L-2R+5	CCCCTCCCTTGGTCGCCGGCTGTA	down	-inf	-inf	0.183572	0.715171	0	0	1.0867	1.05881	0	0	0	0	2	1	0	0	0	low
837	bta-mir-2285ac-p5_1ss21CT	GAAAGTTTGTTTGGGTTTTTTC	down	-inf	-inf	0.183572	0.715171	0	0	1.0867	1.05881	0	0	0	0	2	1	0	0	0	low
838	bta-mir-2285bb-p3_1ss4AG	AAAGGCCCAAATGAACTTTTT	down	-inf	-inf	0.183572	0.357585	0	0	0.54335	0.529405	0	0	0	0	1	0.5	0	0	0	low
839	mmu-mir-8092-p5_1ss1TA	AGGGACTCGCAGGCAATG	down	-inf	-inf	0.183572	0.715171	0	0	1.0867	1.05881	0	0	0	0	2	1	0	0	0	low
840	oan-miR-142-5p_L+4	GATCCATAAAGTAGAAAGCACTACT	down	-inf	-inf	0.183572	0.715171	0	0	1.0867	1.05881	0	0	0	0	2	1	0	0	0	low
841	PC-3p-224156_4	TGGAATCCCCTGTGTTGCAAGT	down	-inf	-inf	0.183572	1.43034	0	0	2.1734	2.11762	0	0	0	0	4	2	0	0	0	low
842	PC-5p-139722_7	GAGCTTATGAAGTAAAAATAAT	up	inf	inf	0.184137	0	2.73949	0	0	0	3.9472	0	4.27127	0	0	0	4	0	3	low
843	PC-3p-59069_22	TTGATGTATGTATTCTTGCAGT	up	1.36639	0.450373	0.184293	2.94804	4.02819	2.4076	3.2601	3.17643	2.9604	4.85289	4.27127	3	6	3	3	4	3	low
844	cgr-miR-126b_1ss23GC	CGCGTACCAAAAGTAATAATGTC	down	0.741136	-0.43219	0.184615	25.2915	18.7444	20.0633	29.3409	26.4703	12.8284	20.6248	22.7801	25	54	25	13	17	16	middle
845	PC-3p-274478_3	GGGCACTGAGACTAGCTGGGG	down	-inf	-inf	0.185976	1.96439	0	0	2.71675	3.17643	0	0	0	0	5	3	0	0	0	low
846	chi-miR-2284b_L-1_1ss10TC	GAAAAGTTCGTTCGGGTTA	up	inf	inf	0.186093	0	2.63698	0	0	0	0	3.63967	4.27127	0	0	0	0	3	3	low
847	ocu-miR-205-3p	GATTTCAGTGGAGTGAAGTTCA	up	inf	inf	0.186093	0	0.878994	0	0	0	0	1.21322	1.42376	0	0	0	0	1	1	low
848	cfa-miR-486_R+2	TCCTGTACTGAGCTGCCCCGAGC	up	inf	inf	0.186093	0	0.878994	0	0	0	0	1.21322	1.42376	0	0	0	0	1	1	low
849	bta-mir-2285bp-p5_1ss15AG	AAAAGTTCATTCAGGTTTTTCTAAA	up	inf	inf	0.186093	0	0.878994	0	0	0	0	1.21322	1.42376	0	0	0	0	1	1	low
850	cgr-mir-1973-p3_1ss21AT	ACCGTGCAAAGGTAGCATAATCA	up	inf	inf	0.186093	0	0.439497	0	0	0	0	0.606612	0.711879	0	0	0	0	0.5	0.5	low
851	oan-miR-9-5p_L+2R+1	GTTCTTTGGTTATCTAGCTGTATGA	up	inf	inf	0.186093	0	0.878994	0	0	0	0	1.21322	1.42376	0	0	0	0	1	1	low
852	hsa-miR-942-3p	CACATGGCCGAAACAGAGAAGT	up	inf	inf	0.186093	0	0.878994	0	0	0	0	1.21322	1.42376	0	0	0	0	1	1	low
853	cfa-miR-1839_R+3	AAGGTAGATAGAACAGGTCTTGATA	up	inf	inf	0.186093	0	0.878994	0	0	0	0	1.21322	1.42376	0	0	0	0	1	1	low
854	hsa-miR-2110	TTGGGGAAACGGCCGCTGAGTG	up	inf	inf	0.186093	0	0.878994	0	0	0	0	1.21322	1.42376	0	0	0	0	1	1	low
855	pal-miR-9298-5p	ACAGATGATGAACTTATTGACGG	up	inf	inf	0.186093	0	1.75799	0	0	0	0	2.42645	2.84752	0	0	0	0	2	2	low
856	PC-3p-757339_1	TTCTCCTGGTCTCTTCCCTCAGT	up	inf	inf	0.186093	0	0.878994	0	0	0	0	1.21322	1.42376	0	0	0	0	1	1	low
857	PC-3p-232600_4	CTCTGGTGGAGGCTCGAA	up	inf	inf	0.186093	0	0.878994	0	0	0	0	1.21322	1.42376	0	0	0	0	1	1	low
858	PC-3p-75551_16	CTCACTGTCTCTGCTCTGCAGT	up	1.3082	0.387587	0.186207	6.1543	8.05108	5.61773	5.4335	7.41168	6.9076	7.27934	9.9663	7	10	7	7	6	7	low
859	hsa-mir-320d-2-p5	AAAGCTGGGTTGAGAGGA	up	2.05228	1.03723	0.186335	0.944616	1.93862	1.2038	1.63005	0	2.467	1.21322	2.13564	1.5	3	0	2.5	1	1.5	low
860	hsa-miR-320d_L-1	AAAGCTGGGTTGAGAGGA	up	2.05228	1.03723	0.186335	0.944616	1.93862	1.2038	1.63005	0	2.467	1.21322	2.13564	1.5	3	0	2.5	1	1.5	low
861	PC-5p-98715_11	AGGGGCAGCTGTGGGTTCCAGTT	up	3.51526	1.81363	0.18685	1.25019	4.39475	1.60506	1.0867	1.05881	6.9076	4.85289	1.42376	2	2	1	7	4	1	low
862	PC-3p-86526_13	AAACCGGAATGAACTTTTTGGAA	up	4.11919	2.04236	0.187555	1.66395	6.85413	0.401266	3.53178	1.05881	5.4274	3.03306	12.1019	0.5	6.5	1	5.5	2.5	8.5	middle
863	chi-miR-411b-5p	TGGTCGACCATAAAACGTACGT	up	inf	inf	0.187794	0	1.46668	0	0	0	1.9736	2.42645	0	0	0	0	2	2	0	low
864	chi-miR-543-5p_L+2R-1	TGACCTGTGGTGCTTAAGGA	up	inf	inf	0.187794	0	0.733341	0	0	0	0.9868	1.21322	0	0	0	0	1	1	0	low
865	aja-mir-1893-p5	CCTGAGATGAGTAAACTGTCGTT	up	inf	inf	0.187794	0	0.733341	0	0	0	0.9868	1.21322	0	0	0	0	1	1	0	low
866	bta-mir-2428-p3	CGCCCCCTGCAGCTCCAGCCTCCT	up	inf	inf	0.187794	0	0.733341	0	0	0	0.9868	1.21322	0	0	0	0	1	1	0	low
867	aja-mir-3618-p3_1ss9AG	GTGGTTCTGAAAGCTGTCTAC	up	inf	inf	0.187794	0	0.733341	0	0	0	0.9868	1.21322	0	0	0	0	1	1	0	low
868	ssc-miR-9788-3p_L+1	TAGAGGAGAGGCTACCACCACCA	up	inf	inf	0.187794	0	0.733341	0	0	0	0.9868	1.21322	0	0	0	0	1	1	0	low
869	mml-miR-503-3p_R-2_1ss14CT	GGAGTATTGTTTCTGCTGCCA	up	inf	inf	0.187794	0	0.733341	0	0	0	0.9868	1.21322	0	0	0	0	1	1	0	low
870	bta-miR-2284w_R-1	AAGAGTTTGTTCGGGTTTCT	up	inf	inf	0.187794	0	0.733341	0	0	0	0.9868	1.21322	0	0	0	0	1	1	0	low
871	bta-miR-2285ce_L-1_1ss19TA	AAAACCTGAATGAACTTATTGA	up	inf	inf	0.187794	0	0.733341	0	0	0	0.9868	1.21322	0	0	0	0	1	1	0	low
872	ggo-mir-4488-p5_1ss17TC_2	CCGCCCTCCCTCCGCCCCA	up	inf	inf	0.187794	0	0.733341	0	0	0	0.9868	1.21322	0	0	0	0	1	1	0	low
873	ggo-mir-4488-p5_1ss17TC_1	CCGCCCTCCCTCCGCCCC	up	inf	inf	0.187794	0	0.733341	0	0	0	0.9868	1.21322	0	0	0	0	1	1	0	low
874	bta-miR-378_R+1_1ss12AG	ACTGGACTTGGGGTCAGAAGGCT	up	inf	inf	0.187794	0	0.733341	0	0	0	0.9868	1.21322	0	0	0	0	1	1	0	low
875	oan-miR-31-5p_1ss1AN	NGGCAAGATGTTGGCATAGCTGT	up	inf	inf	0.187794	0	0.733341	0	0	0	0.9868	1.21322	0	0	0	0	1	1	0	low
876	mmr-miR-186_R+2	CAAAGAATTCTCTTTTTGGGCTTA	up	inf	inf	0.187794	0	0.733341	0	0	0	0.9868	1.21322	0	0	0	0	1	1	0	low
877	cgr-miR-1285_L-1R-4_1ss15GA	GCACTCCAGCCTGAGCAAC	up	inf	inf	0.187794	0	0.733341	0	0	0	0.9868	1.21322	0	0	0	0	1	1	0	low
878	ggo-miR-4510_R+2_1ss13AT	TGAGGGAGTAGGTTGTATGGTTG	up	inf	inf	0.187794	0	0.733341	0	0	0	0.9868	1.21322	0	0	0	0	1	1	0	low
879	bta-miR-2424_L+2	ACAGATCTTTGGTAATCTGATGGCT	up	1.86619	0.900097	0.187882	7.08235	13.217	12.038	8.15025	1.05881	10.8548	14.5587	14.2376	15	15	1	11	12	10	middle
880	bta-miR-2285k_R+1_1ss7GA	AAAACCAGAATGAACTTTTTGA	up	1.78036	0.832169	0.188068	3.7589	6.69221	3.21013	4.89015	3.17643	7.8944	3.63967	8.54255	4	9	3	8	3	6	low
881	chi-miR-545-3p_1ss22CT	TCAACAAACATTTATTGTGTGT	down	0.835579	-0.259153	0.188382	99.5923	83.2172	108.342	97.2597	93.1754	66.1156	90.9918	92.5442	135	179	88	67	75	65	middle
882	bta-miR-2285bg_L+1R+1_1ss5CT	AAAATCCGAACGAACTTTTTGG	down	0.551394	-0.858845	0.189232	5.04155	2.77988	2.80886	5.4335	6.88227	2.9604	1.81984	3.55939	3.5	10	6.5	3	1.5	2.5	low
883	chi-miR-154b-5p_R+1	AGAGGTCTTCCATGGTGCATTCG	up	23.82	4.5741	0.189488	0.181117	4.3142	0	0.54335	0	1.9736	2.42645	8.54255	0	1	0	2	2	6	low
884	eca-miR-8986a_R-1	TAGTGTGCTAGAGTCCTCGAAGA	up	2.42611	1.27864	0.189512	3.83649	9.30772	4.81519	2.98843	3.70584	6.9076	6.06612	14.9495	6	5.5	3.5	7	5	10.5	middle
885	PC-3p-565802_2	GATAAGGATTGGCTCTGAGGA	up	4.49536	2.16844	0.189714	0.448628	2.01674	0.802532	0.54335	0	0.9868	3.63967	1.42376	1	1	0	1	3	1	low
886	PC-5p-113019_9	TGAAGTGATGGAATCTGATT	up	4.49536	2.16844	0.189714	0.448628	2.01674	0.802532	0.54335	0	0.9868	3.63967	1.42376	1	1	0	1	3	1	low
887	bta-mir-2285bz-p3_1ss20TC	GAAAACTTGAATGAACTTTCTGG	down	-inf	-inf	0.190327	0.624612	0	0	0.815025	1.05881	0	0	0	0	1.5	1	0	0	0	low
888	PC-5p-486162_2	CAGACTTCAACTCCCTATCAGA	down	-inf	-inf	0.190327	0.624612	0	0	0.815025	1.05881	0	0	0	0	1.5	1	0	0	0	low
889	bta-miR-10175-3p_L+1	GAAGCCACCAGAGCTCTGTCCTCA	down	-inf	-inf	0.191134	0.620448	0	0.802532	0	1.05881	0	0	0	1	0	1	0	0	0	low
890	oan-miR-181b-5p_L+1R+3	GAACATTCATTGCTGTCGGTGGGTT	down	-inf	-inf	0.191134	0.310224	0	0.401266	0	0.529405	0	0	0	0.5	0	0.5	0	0	0	low
891	bta-mir-2285m-3-p5_1ss17TA	AAAAGGTTCATTTGGGATTTTC	down	-inf	-inf	0.191134	0.310224	0	0.401266	0	0.529405	0	0	0	0.5	0	0.5	0	0	0	low
892	bta-miR-2285bg_L+2	TGAAACCCGAACGAACTTTTTG	down	-inf	-inf	0.191134	0.620448	0	0.802532	0	1.05881	0	0	0	1	0	1	0	0	0	low
893	PC-5p-110632_9	ACTCGGCACAATGTTTTA	down	-inf	-inf	0.191134	2.48179	0	3.21013	0	4.23524	0	0	0	4	0	4	0	0	0	low
894	bta-miR-2285bz_R+1_1ss2AG	AGTAAGTTCGTTTGGGTTTTTC	down	0.708458	-0.497246	0.191547	7.48992	5.30629	6.42026	6.5202	9.5293	3.9472	4.85289	7.11879	8	12	9	4	4	5	middle
895	chi-miR-191-3p	CTGCGCTTGGATTTCGTTCCC	down	0.856697	-0.223143	0.191777	318.891	273.193	330.643	320.033	305.996	317.75	266.909	234.92	412	589	289	322	220	165	middle
896	cfa-miR-216a_R+1	TAATCTCAGCTGGCAACTGTGA	down	-inf	-inf	0.192586	0.629744	0	0.802532	1.0867	0	0	0	0	1	2	0	0	0	0	low
897	bta-mir-2285w-p5	AAAAGTTCATTCAGATTTTCCT	down	-inf	-inf	0.192586	0.629744	0	0.802532	1.0867	0	0	0	0	1	2	0	0	0	0	low
898	bta-miR-6523a_R-1_1ss8TA	TCTGGGGAAACTTTGAGCAGG	down	-inf	-inf	0.192586	0.629744	0	0.802532	1.0867	0	0	0	0	1	2	0	0	0	0	low
899	cfa-mir-374a-p3	CTTACCAGGTTGTATTGTAATT	down	-inf	-inf	0.192586	0.629744	0	0.802532	1.0867	0	0	0	0	1	2	0	0	0	0	low
900	PC-3p-435854_2	AGCTCGAGACTCCGCCCTCCTGG	down	-inf	-inf	0.192586	0.629744	0	0.802532	1.0867	0	0	0	0	1	2	0	0	0	0	low
901	PC-3p-249700_3	GTGCTCTCTGGGTCCCGCCCACC	down	-inf	-inf	0.192586	0.629744	0	0.802532	1.0867	0	0	0	0	1	2	0	0	0	0	low
902	PC-5p-115309_9	CATAACACTAACTCTCGC	up	inf	inf	0.192652	0	2.85789	0	0	0	4.934	3.63967	0	0	0	0	5	3	0	low
903	chi-miR-487b-3p	AATCGTACAGGGTCATCCACTT	up	5.36881	2.4246	0.193511	0.715171	3.83961	0	1.0867	1.05881	1.9736	2.42645	7.11879	0	2	1	2	2	5	low
904	PC-3p-162909_5	TCTGAGTAACGTACCTGGTAT	down	0.274447	-1.8654	0.193644	2.94708	0.808816	0.802532	3.80345	4.23524	0	2.42645	0	1	7	4	0	2	0	low
905	cgr-miR-1260_1ss18AT	ATCCCACCGCTGCCACCT	down	0.710591	-0.492909	0.193721	21.298	15.1342	14.8468	23.6357	25.4115	12.335	14.5587	18.5088	18.5	43.5	24	12.5	12	13	middle
906	bta-mir-2285m-3-p5_1ss3AG	CCGAAAGGTTCATTTGGGTTTTT	up	inf	inf	0.193991	0	0.566226	0	0	0	0.9868	0	0.711879	0	0	0	1	0	0.5	low
907	PC-5p-216698_4	CCTCAGAGGCCGTGGAGCTC	up	inf	inf	0.193991	0	2.26491	0	0	0	3.9472	0	2.84752	0	0	0	4	0	2	low
908	ssc-mir-1842-p5_1ss4GC	GAGCTTGGTGGTGCTGACG	up	1.5861	0.665485	0.195094	1.43131	2.2702	1.60506	1.63005	1.05881	2.9604	2.42645	1.42376	2	3	1	3	2	1	low
909	cfa-mir-8903-p3	ATCTGGGGTAGGGCCTGGGAAT	down	0.60062	-0.735477	0.195379	49.0297	29.4482	67.4127	30.971	48.7053	23.6832	37.6099	27.0514	84	57	46	24	31	19	middle
910	bta-mir-2284z-2-p3_1ss15AG	AAAAACCCAGATGAGCTTTTTG	down	0.43977	-1.18518	0.195466	4.61664	2.03026	2.80886	7.33523	3.70584	3.4538	1.21322	1.42376	3.5	13.5	3.5	3.5	1	1	low
911	bta-miR-2285co_R-1_1ss11TC	AAAACCTGAACGAACTCTTTG	down	0.400904	-1.31867	0.19598	2.53612	1.01674	2.4076	2.55375	2.64703	0.19736	0.242645	2.61022	3	4.7	2.5	0.2	0.2	1.83333	low
912	PC-3p-4801_685	AAAACCGACATGAACTTTTTGG	down	0.87547	-0.191871	0.19606	174.839	153.066	198.225	161.647	164.645	153.941	144.374	160.885	247	297.5	155.5	156	119	113	middle
913	chi-mir-1185-p5	CTGCCCTTTGGTACTTGAAG	up	inf	inf	0.196596	0	0.803519	0	0	0	0.9868	0	1.42376	0	0	0	1	0	1	low
914	bta-miR-6501	CCAGGGCAGCCTGTGGTAACAGT	up	inf	inf	0.196596	0	0.803519	0	0	0	0.9868	0	1.42376	0	0	0	1	0	1	low
915	bta-miR-134_L+2R-2	TGTGTGACTGGTTGACCAGAGT	up	inf	inf	0.196596	0	0.803519	0	0	0	0.9868	0	1.42376	0	0	0	1	0	1	low
916	bta-mir-2284z-1-p5_1ss1AG	GAAAGTTTGTTTGGGTTTTTCTA	up	inf	inf	0.196596	0	3.21408	0	0	0	3.9472	0	5.69503	0	0	0	4	0	4	low
917	rno-miR-450a-3p_L-1R+1_1ss4TC	ATCGGGAACATTTTGCATAAA	up	inf	inf	0.196596	0	1.60704	0	0	0	1.9736	0	2.84752	0	0	0	2	0	2	low
918	PC-5p-1499119_1	AAAAGTTCACTTGGGTTTTTGT	up	inf	inf	0.196596	0	0.803519	0	0	0	0.9868	0	1.42376	0	0	0	1	0	1	low
919	PC-3p-150691_6	GAAAAACCCAGATGAACTTTTA	up	inf	inf	0.196596	0	1.60704	0	0	0	1.9736	0	2.84752	0	0	0	2	0	2	low
920	PC-3p-342721_3	CCAATCTCAGTGATGAAAACT	up	inf	inf	0.196596	0	2.41056	0	0	0	2.9604	0	4.27127	0	0	0	3	0	3	low
921	bta-miR-1260b	ATCCCACCACTGCCACCA	down	0.725628	-0.462699	0.19668	145.418	105.519	110.749	141.271	184.233	122.363	111.617	82.5779	138	260	174	124	92	58	middle
922	PC-5p-185716_5	AAAAATTTGTTCGGGTTTTTCTA	up	inf	inf	0.196884	0	1.77945	0	0	0	0.9868	3.63967	0.711879	0	0	0	1	3	0.5	low
923	chi-miR-335-5p_R+2	TCAAGAGCAATAACGAAAAATGT	down	0.752944	-0.409385	0.197279	1081.57	814.363	1345.04	1037.8	861.872	848.648	788.595	805.847	1676	1910	814	860	650	566	middle
924	PC-3p-205982_4	GCCTGAGCTGGAGCCCTGTC	down	-inf	-inf	0.197487	1.78328	0	0	2.1734	3.17643	0	0	0	0	4	3	0	0	0	low
925	chi-miR-1388-3p	ATCTCAGGTTCGTCAGCCCGCA	up	1.22696	0.295094	0.197737	346.641	425.316	264.836	372.738	402.348	426.298	436.76	412.89	330	686	380	432	360	290	middle
926	bta-miR-10162-5p_R-2_1ss1TC	CGGACAGGCCAAGCCGCTGTG	down	-inf	-inf	0.198235	0.448628	0	0.802532	0.54335	0	0	0	0	1	1	0	0	0	0	low
927	bta-mir-10183-p5	GTGTGGGGCTCGCTGTGGGTCCGA	down	-inf	-inf	0.198235	1.34588	0	2.4076	1.63005	0	0	0	0	3	3	0	0	0	0	low
928	bta-mir-2285e-2-p5_1ss1GA_1	AGCCAAAAAGTTCGTTTGGGTT	down	-inf	-inf	0.198235	0.448628	0	0.802532	0.54335	0	0	0	0	1	1	0	0	0	0	low
929	bta-mir-2285e-2-p5_1ss1GA_2	AGCCAAAAAGTTCGTTTGGGTTT	down	-inf	-inf	0.198235	0.448628	0	0.802532	0.54335	0	0	0	0	1	1	0	0	0	0	low
930	bta-miR-2285cy_L+1R-1_1ss8AC	AAAAACCCGAATGAACTTTTTT	down	-inf	-inf	0.198235	0.448628	0	0.802532	0.54335	0	0	0	0	1	1	0	0	0	0	low
931	hsa-miR-548au-5p_L+1R+1_1ss12GT	CAAAAGTAATTTCGGTTTTTGCC	down	-inf	-inf	0.198235	0.448628	0	0.802532	0.54335	0	0	0	0	1	1	0	0	0	0	low
932	PC-5p-1318765_1	CTGCCTGTTGTCTGTTTTTCCT	down	-inf	-inf	0.198235	0.224314	0	0.401266	0.271675	0	0	0	0	0.5	0.5	0	0	0	0	low
933	PC-3p-1672936_1	TGGGTACTGACTCATTATCATA	down	-inf	-inf	0.198235	0.448628	0	0.802532	0.54335	0	0	0	0	1	1	0	0	0	0	low
934	PC-5p-1203746_1	CTGCGGGGGCTGTGGGGGCGGCAGGA	down	-inf	-inf	0.198235	0.448628	0	0.802532	0.54335	0	0	0	0	1	1	0	0	0	0	low
935	PC-5p-350765_3	ATGCTGTGGGTAGCACTGA	down	-inf	-inf	0.198235	0.448628	0	0.802532	0.54335	0	0	0	0	1	1	0	0	0	0	low
936	PC-5p-69819_18	GAGAGAGACATAGTGAAA	up	3.03008	1.59936	0.198308	3.21749	9.74927	6.42026	2.1734	1.05881	11.8416	14.5587	2.84752	8	4	1	12	12	2	middle
937	chi-miR-26b-5p	TTCAAGTAATTCAGGATAGGTT	down	0.919493	-0.121089	0.199824	34628	31840.2	36663.3	35496.5	31724.1	33144.6	30108.6	32267.3	45684.5	65329	29962	33588	24817	22663.5	high
938	bta-mir-2285y-p5_1ss4TC	TGTCGAGTTGGCCAAAAAGTTC	down	-inf	-inf	0.200147	0.887959	0	1.60506	0	1.05881	0	0	0	2	0	1	0	0	0	low
939	PC-5p-507735_2	TAGGGCACGCAGAGCGGGAAT	down	-inf	-inf	0.200147	0.887959	0	1.60506	0	1.05881	0	0	0	2	0	1	0	0	0	low
940	PC-3p-66925_19	TGACGATGATGAGCCCTGAGGA	up	3.76289	1.91184	0.200418	3.31028	12.4562	2.4076	4.3468	3.17643	18.7492	15.7719	2.84752	3	8	3	19	13	2	middle
941	PC-3p-48036_30	AAAAACCTGAACGAACTCTTTGT	up	1.8822	0.912419	0.200452	4.74449	8.93008	8.82786	4.3468	1.05881	6.9076	8.49256	11.3901	11	8	1	7	7	8	middle
942	PC-3p-100755_10	AAAACTTGAACCAACTTTTTGGA	up	2.5197	1.33325	0.200591	2.04808	5.16053	4.01266	0.54335	1.58822	8.3878	4.24628	2.84752	5	1	1.5	8.5	3.5	2	low
943	PC-5p-100867_10	CCTGCCCCGAGCTCTGAGAGTCCT	down	0.341505	-1.55002	0.2011	3.11057	1.06227	2.4076	1.63005	5.29405	1.9736	1.21322	0	3	3	5	2	1	0	low
944	bta-miR-378c	ACTGGACTTGGAGTCAGAAGT	down	0.700373	-0.513805	0.201252	26.0243	18.2267	22.4709	21.1907	34.4114	17.7624	16.9851	19.9326	28	39	32.5	18	14	14	middle
945	PC-3p-362580_3	ACCGCAGTGGGGCCGTCCTTCT	down	-inf	-inf	0.201328	0.896287	0	0	1.63005	1.05881	0	0	0	0	3	1	0	0	0	low
946	PC-5p-90137_12	ACAAAGAACTGGACATGACTTC	up	16.9417	4.08251	0.201388	0.181117	3.06842	0	0.54335	0	4.934	0	4.27127	0	1	0	5	0	3	low
947	PC-5p-46149_32	TGTGGCTGGGGAGCAGCCAGC	up	1.88086	0.911394	0.201461	2.84402	5.34922	3.21013	1.0867	4.23524	5.9208	7.27934	2.84752	4	2	4	6	6	2	middle
948	PC-5p-49772_28	TTGGCCAAAAAGTTCATTCTCG	down	0.325017	-1.62141	0.201525	2.97826	0.967986	4.41393	0.815025	3.70584	1.4802	0	1.42376	5.5	1.5	3.5	1.5	0	1	low
949	hsa-miR-320d_R+1_1	AAAAGCTGGGTTGAGAGGAA	up	4.10327	2.03677	0.202563	0.810861	3.32718	0.802532	1.63005	0	5.9208	1.21322	2.84752	1	3	0	6	1	2	low
950	hsa-miR-320d_R+1_2	AAAAGCTGGGTTGAGAGGAT	up	4.10327	2.03677	0.202563	0.810861	3.32718	0.802532	1.63005	0	5.9208	1.21322	2.84752	1	3	0	6	1	2	low
951	PC-3p-159589_6	AAGAACTAAGAATGGCCTTCC	up	2.33036	1.22055	0.204557	1.06908	2.49133	1.60506	0.54335	1.05881	0.9868	3.63967	2.84752	2	1	1	1	3	2	low
952	oan-miR-1386	CTCCTGGCTGGCTCGCCA	down	0.76974	-0.377556	0.205244	223.104	171.732	175.755	243.149	250.409	194.893	197.149	123.155	219	447.5	236.5	197.5	162.5	86.5	middle
953	pal-miR-323b-3p	CCCAATACACGGTCGATCTCT	up	inf	inf	0.205798	0	1.06227	0	0	0	1.9736	1.21322	0	0	0	0	2	1	0	low
954	PC-5p-228299_4	CAGGGCTGGAGGGGGCGGGT	up	inf	inf	0.205798	0	2.12455	0	0	0	3.9472	2.42645	0	0	0	0	4	2	0	low
955	PC-3p-101794_10	GCTTGACTCTAGTCCGACT	up	2.71177	1.43924	0.207126	1.2409	3.36503	1.60506	0	2.11762	1.9736	2.42645	5.69503	2	0	2	2	2	4	low
956	cfa-miR-370	GCCTGCTGGGGTGGAACCTGGT	up	4.37645	2.12976	0.20842	1.51674	6.63792	0.802532	1.63005	2.11762	4.934	12.1322	2.84752	1	3	2	5	10	2	middle
957	mmu-miR-101c_L-2R+1	AGTACTGTGATAACTGAT	up	2.08697	1.06141	0.208478	0.983165	2.05183	1.60506	0.815025	0.529405	0.9868	3.03306	2.13564	2	1.5	0.5	1	2.5	1.5	low
958	PC-3p-78919_15	AAAACCCGAATGAACCTTTTGGA	up	3.61618	1.85447	0.209243	1.527	5.52191	2.4076	2.1734	0	9.868	2.42645	4.27127	3	4	0	10	2	3	low
959	bta-miR-2285be	AAAACTCGAGCAAACTTTTTGG	down	-inf	-inf	0.209245	1.44061	0	1.60506	2.71675	0	0	0	0	2	5	0	0	0	0	low
960	hsa-miR-320d_1ss18GA	AAAAGCTGGGTTGAGAGAA	up	3.48511	1.8012	0.209604	0.629744	2.19473	0.802532	1.0867	0	3.9472	1.21322	1.42376	1	2	0	4	1	1	low
961	chi-mir-187-p5	CGACACGGTGTGAGACCTCG	up	inf	inf	0.209858	0	1.2834	0	0	0	0	2.42645	1.42376	0	0	0	0	2	1	low
962	PC-5p-261792_3	TTGTCTGTTCAGAATATCTATT	up	inf	inf	0.209858	0	1.2834	0	0	0	0	2.42645	1.42376	0	0	0	0	2	1	low
963	PC-3p-508643_2	GGTGGGCGTGGGAACCCGGA	up	inf	inf	0.209858	0	2.5668	0	0	0	0	4.85289	2.84752	0	0	0	0	4	2	low
964	PC-3p-79504_15	TATATAAGCCATTGCCTTCTCT	up	1.91812	0.939695	0.210386	0.629744	1.20793	0.802532	1.0867	0	0.9868	1.21322	1.42376	1	2	0	1	1	1	low
965	PC-3p-16453_128	TAATTTTTGCAAGGCTTTTCC	down	0.810468	-0.303173	0.210692	38.2912	31.0338	31.7	43.468	39.7054	24.67	36.3967	32.0345	39.5	80	37.5	25	30	22.5	middle
966	PC-3p-128723_7	TTTGCACCATCCACCCCTCC	up	2.01554	1.01116	0.211035	0.581899	1.17284	0.401266	0.815025	0.529405	0.9868	1.81984	0.711879	0.5	1.5	0.5	1	1.5	0.5	low
967	PC-3p-125583_8	CATAGAGGGGCCCCCCAGGCTA	up	2.97877	1.57472	0.211072	1.52603	4.5457	0.802532	2.71675	1.05881	4.934	7.27934	1.42376	1	5	1	5	6	1	low
968	bta-miR-6535	TAGGGGGAGCGGTTGGAGGACT	down	0.615381	-0.700448	0.211289	12.6011	7.75448	7.22279	15.7572	14.8234	9.868	4.85289	8.54255	9	29	14	10	4	6	middle
969	PC-3p-41763_36	ACTACAGTCCGGACGATC	up	6.43988	2.68703	0.211859	2.41399	15.5458	2.4076	2.71675	2.11762	19.736	25.4777	1.42376	3	5	2	20	21	1	middle
970	hsa-miR-1260a_R+3_1ss9TG	ATCCCACCGCTGCCACCAAAT	up	1.25773	0.330818	0.212571	4.29393	5.40058	4.81519	4.89015	3.17643	4.4406	6.06612	5.69503	6	9	3	4.5	5	4	low
971	PC-5p-61390_21	TACAGAGGACAGCACCAGA	up	10.9654	3.45489	0.212604	0.267511	2.93336	0.802532	0	0	3.9472	4.85289	0	1	0	0	4	4	0	low
972	PC-5p-29922_57	GCGGGGCTGGCCTGGGCCTGC	down	0.814102	-0.296719	0.212634	24.8691	20.246	30.095	22.2774	22.235	21.7096	21.2314	17.797	37.5	41	21	22	17.5	12.5	middle
973	PC-5p-403887_2	AGCCGCGGAACTCGGGGCCCTGA	down	-inf	-inf	0.213802	1.50744	0	0.802532	0.54335	3.17643	0	0	0	1	1	3	0	0	0	low
974	chi-miR-151-5p	TCGAGGAGCTCACAGTCTAGT	down	0.895272	-0.159602	0.213941	73824.3	66092.9	76603.3	71961	72908.7	74142.2	65101	59035.4	95452	132440	68859	75134	53659.5	41464.5	high
975	cfa-miR-299_L+1R-2	ATGGTTTACCGTCCCACATAC	up	9.70638	3.27893	0.21407	0.181117	1.75799	0	0.54335	0	0	2.42645	2.84752	0	1	0	0	2	2	low
976	chi-miR-2411-3p_L+1R-2	GCTGAACTGTCTTACTCCCACA	up	1.42607	0.512046	0.2145	6.85185	9.77122	7.22279	3.80345	9.5293	10.8548	8.49256	9.9663	9	7	9	11	7	7	middle
977	PC-3p-134936_7	CTAGGTCGCTTCAGTCGTGTTCCA	up	1.50019	0.585145	0.214851	1.87994	2.82026	2.4076	2.1734	1.05881	1.9736	3.63967	2.84752	3	4	1	2	3	2	low
978	PC-3p-106678_10	CAGCATGGGTGGTTCAGTGG	down	0.530899	-0.91349	0.21556	4.56047	2.42115	4.01266	5.4335	4.23524	0.9868	4.85289	1.42376	5	10	4	1	4	1	low
979	chi-miR-374a-5p	TTATAATACAACCTGATAAGT	down	0.784658	-0.349864	0.216878	10802.7	8476.39	13239	10530.7	8638.31	9439.73	8323.93	7665.51	16496.5	19381	8158.5	9566	6861	5384	high
980	chi-miR-592	TTGTGTCAATATGCGATGATGT	up	3.74088	1.90338	0.217241	1.62172	6.06667	1.60506	3.2601	0	9.868	1.21322	7.11879	2	6	0	10	1	5	low
981	PC-5p-165561_5	ACCAGGGAAGCCCTGAATTGG	up	inf	inf	0.217254	0	1.87109	0	0	0	1.9736	3.63967	0	0	0	0	2	3	0	low
982	bta-miR-10182-3p	GCGGCCCGCGGGCTCGGATGCT	down	0.451234	-1.14805	0.217284	2.50968	1.13245	3.21013	3.2601	1.05881	1.9736	0	1.42376	4	6	1	2	0	1	low
983	chi-miR-3432-3p	CAGCAACTAAAGATCCCTCAGG	up	1.20309	0.266739	0.217521	401.409	482.929	387.623	381.432	435.171	434.192	437.974	576.622	483	702	411	440	361	405	middle
984	PC-3p-151443_6	ACGTGAAGAGGCGGGAATG	up	5.77959	2.53097	0.217649	0.620448	3.58593	0.802532	0	1.05881	6.9076	2.42645	1.42376	1	0	1	7	2	1	low
985	oan-miR-1417-3p_R-3_1ss11TC	ATTTCACCGGCTCTGAGA	up	1.3643	0.448156	0.21768	22.4286	30.5992	24.076	23.0924	20.1174	34.0446	36.3967	21.3564	30	42.5	19	34.5	30	15	middle
986	bta-miR-2285an_L-1R-2_1ss4GA	AAACCCGAATGAACTTTTT	up	3.34915	1.7438	0.21806	0.0768743	0.257464	0.136378	0.0319618	0.062283	0.0657867	0.421853	0.284752	0.169935	0.0588235	0.0588235	0.0666667	0.347712	0.2	low
987	PC-3p-119661_8	TTCCATCCCCTGCCCCCGCAGT	down	0.189732	-2.39797	0.218481	2.50135	0.474586	4.81519	1.63005	1.05881	0	0	1.42376	6	3	1	0	0	1	low
988	mmu-miR-1843b-3p_L+1_1ss3CT	TCTGATCGTTCCCCTCCATAC	up	1.7634	0.818359	0.218522	1.51674	2.67461	0.802532	1.63005	2.11762	2.9604	3.63967	1.42376	1	3	2	3	3	1	low
989	PC-3p-26944_66	CTCCCTCGGAACCCGGCTGGGACT	up	1.22557	0.293448	0.2187	15.5364	19.0408	19.2608	13.5838	13.7645	16.7756	21.838	18.5088	24	25	13	17	18	13	middle
990	chi-miR-449b-5p_L-1R-1	GGCAGTGTATTGTTAGCTGG	down	0.974556	-0.0371833	0.219059	129.13	125.845	131.615	126.601	129.175	128.284	122.536	126.714	164	233	122	130	101	89	middle
991	PC-5p-66658_19	AGTATCATGCGAAATGCCGGGC	down	0.250161	-1.99907	0.220497	3.23318	0.808816	1.60506	5.97685	2.11762	0	2.42645	0	2	11	2	0	2	0	low
992	hsa-miR-1246_L+1	CAATGGATTTTTGGAGCAGG	up	2.301	1.20226	0.220666	0.405431	0.932897	0.401266	0.815025	0	1.4802	0.606612	0.711879	0.5	1.5	0	1.5	0.5	0.5	low
993	PC-3p-130550_7	GCCTGCCGTCTTGTGGACACTT	down	0.283745	-1.81733	0.220942	4.00976	1.13775	7.22279	1.63005	3.17643	0.9868	2.42645	0	9	3	3	1	2	0	low
994	PC-3p-318524_3	GTAGTTCGCGGGCTTGGA	up	8.22406	3.03985	0.22168	0.267511	2.20002	0.802532	0	0	2.9604	3.63967	0	1	0	0	3	3	0	low
995	PC-5p-4326_796	AAAAGTTCATTTGTGGTTTTTCT	down	0.712203	-0.48964	0.221992	112.938	80.4349	149.271	103.78	85.7637	83.878	69.1537	88.273	186	191	81	85	57	62	middle
996	sbo-miR-151_R-1	CTAGACTGAAACTCCTTGAGG	down	-inf	-inf	0.22274	0.534054	0	0	0.54335	1.05881	0	0	0	0	1	1	0	0	0	low
997	bta-miR-2285x_L+1R-3_1ss7AC	GGAAAACTCTGAATGAACTTT	down	-inf	-inf	0.22274	0.267027	0	0	0.271675	0.529405	0	0	0	0	0.5	0.5	0	0	0	low
998	bta-miR-2285b_L+1R-1_1ss6TA	AAAAAACTGAGTGAACTTTTTG	down	-inf	-inf	0.22274	0.534054	0	0	0.54335	1.05881	0	0	0	0	1	1	0	0	0	low
999	tch-let-7a-3p_L+1	TCTATACAATCTACTGTCTTTCC	down	-inf	-inf	0.22274	1.06811	0	0	1.0867	2.11762	0	0	0	0	2	2	0	0	0	low
1000	cpo-miR-1388-3p_2ss11TC22GT	ATCTCAGGTTCGTCAGCCCGTT	down	-inf	-inf	0.22274	0.534054	0	0	0.54335	1.05881	0	0	0	0	1	1	0	0	0	low
1001	PC-5p-753698_1	CCTGGGCGAGCGGAGCAGGAGC	down	-inf	-inf	0.22274	0.534054	0	0	0.54335	1.05881	0	0	0	0	1	1	0	0	0	low
1002	PC-5p-204223_4	TGTGGTCCCTGCAGGACTGTGTCT	down	-inf	-inf	0.22274	1.06811	0	0	1.0867	2.11762	0	0	0	0	2	2	0	0	0	low
1003	PC-3p-231108_4	CAAGGAACAGCCAGCGCCCGGT	down	-inf	-inf	0.22274	1.06811	0	0	1.0867	2.11762	0	0	0	0	2	2	0	0	0	low
1004	PC-5p-130326_7	TCGAGTTGGCCAAAAAGTTCATT	up	11.0165	3.4616	0.223671	0.181117	1.99528	0	0.54335	0	0	2.42645	3.55939	0	1	0	0	2	2.5	low
1005	bta-miR-2285k_R+1	AAAACCGGAATGAACTTTTTGA	up	3.4322	1.77913	0.223733	1.25852	4.31949	0	2.71675	1.05881	0.9868	4.85289	7.11879	0	5	1	1	4	5	low
1006	bta-mir-2284aa-3-p3_1ss1AG	GAAAATCCGAACGAACTTTTT	down	-inf	-inf	0.223816	0.806697	0	1.60506	0.815025	0	0	0	0	2	1.5	0	0	0	0	low
1007	PC-5p-68427_18	TGGGACAGGCCCTGAGGGAACCCT	up	1.41737	0.503221	0.224053	4.90411	6.95096	4.01266	4.3468	6.35287	8.8812	4.85289	7.11879	5	8	6	9	4	5	low
1008	PC-5p-113214_9	AAGGATTGACAGACTGAGA	down	-inf	-inf	0.224317	1.59383	0	1.60506	0	3.17643	0	0	0	2	0	3	0	0	0	low
1009	PC-3p-127224_7	CCAGTTTTCCATGTTCCTATGC	up	7.27978	2.8639	0.224777	0.362234	2.63698	0	1.0867	0	0	3.63967	4.27127	0	2	0	0	3	3	low
1010	chi-miR-10a-3p	CAAATTCGTATCTAGGGGAAT	down	0.424265	-1.23696	0.226041	8.64249	3.66671	4.01266	8.15025	13.7645	4.934	6.06612	0	5	15	13	5	5	0	middle
1011	ocu-miR-2387-3p_R-1_1ss21GA	CCTGCAGACCCGGCCTTGGCAA	down	0.123133	-3.02171	0.226455	3.28432	0.404408	5.61773	0	4.23524	0	1.21322	0	7	0	4	0	1	0	low
1012	ssc-miR-769-3p_L-1_1ss19TC	TGGGATCTCTGGGGTCTCGGTT	down	0.193979	-2.36603	0.226585	8.70099	1.68781	4.81519	4.3468	16.941	0	3.63967	1.42376	6	8	16	0	3	1	middle
1013	bta-miR-148d_R+1	AAAGTTCTGTAGTGCACTGACTT	down	-inf	-inf	0.227006	0.810861	0	0.802532	1.63005	0	0	0	0	1	3	0	0	0	0	low
1014	bta-miR-2284y_L+1R-2	CAAAAGTTCGTTCGGGTTTT	down	-inf	-inf	0.227006	0.405431	0	0.401266	0.815025	0	0	0	0	0.5	1.5	0	0	0	0	low
1015	PC-3p-603678_2	CCGGGCGGCAGGGCCTGGTCGGA	down	-inf	-inf	0.227006	0.810861	0	0.802532	1.63005	0	0	0	0	1	3	0	0	0	0	low
1016	PC-3p-501991_2	GCCCAGTTAGCAACTGTACTTAAC	down	-inf	-inf	0.227006	0.810861	0	0.802532	1.63005	0	0	0	0	1	3	0	0	0	0	low
1017	PC-5p-228702_4	ACTGGGGGTTAGCGGGGGTATT	down	-inf	-inf	0.227006	1.62172	0	1.60506	3.2601	0	0	0	0	2	6	0	0	0	0	low
1018	PC-3p-219962_4	AGTGGTGGCTCCCAGGTTCTAGT	down	0.301745	-1.7286	0.227235	2.66291	0.803519	3.21013	0.54335	4.23524	0.9868	0	1.42376	4	1	4	1	0	1	low
1019	bta-miR-2284y_L+2R+1	TGAAAAGTTCGTTCGGGTTTTTCT	up	1.22922	0.297738	0.227408	0.491341	0.603964	0.401266	0.54335	0.529405	0.4934	0.606612	0.711879	0.5	1	0.5	0.5	0.5	0.5	low
1020	bta-mir-2285dc-p3_1ss12AC	AAAACTTGAACCAACTTTTTGG	down	0.637079	-0.650456	0.227774	6.44137	4.10366	8.02532	7.06355	4.23524	1.9736	6.06612	4.27127	10	13	4	2	5	3	low
1021	bta-mir-2284ab-p3	AAAATCTGAACAAACTTTCCGG	down	-inf	-inf	0.228109	1.0774	0	0	2.1734	1.05881	0	0	0	0	4	1	0	0	0	low
1022	PC-5p-171280_5	CATTGGCTTTATCATATTCTCT	down	-inf	-inf	0.228109	0.538702	0	0	1.0867	0.529405	0	0	0	0	2	0.5	0	0	0	low
1023	PC-5p-341243_3	TGTGGGAGGACAGCGCTCTGAC	down	-inf	-inf	0.228109	1.0774	0	0	2.1734	1.05881	0	0	0	0	4	1	0	0	0	low
1024	chi-miR-154b-3p_R-1_1ss22TA	ATCATACATGGTTGACCTTTTA	up	9.01107	3.1717	0.228592	0.267511	2.41056	0.802532	0	0	2.9604	0	4.27127	1	0	0	3	0	3	low
1025	mmu-miR-3084-3p_L+2R-1_1ss4TA	AATACTGCCAGTCTCCTTCAGA	up	1.93355	0.951254	0.228844	4.12211	7.97031	4.81519	5.4335	2.11762	8.8812	3.63967	11.3901	6	10	2	9	3	8	middle
1026	PC-5p-166090_5	TTCGGGGGCCCCCTCCAGACCCA	up	inf	inf	0.229463	0	1.46139	0	0	0	2.9604	0	1.42376	0	0	0	3	0	1	low
1027	PC-3p-54774_25	AAAACCTGAGTGAACTTTCTAGT	down	0.491621	-1.02438	0.229794	2.64344	1.29957	3.6114	3.2601	1.05881	1.9736	1.21322	0.711879	4.5	6	1	2	1	0.5	low
1028	bta-miR-2285bf_L+1_1ss21TC	AAAAACACGAACAAACTTTTCG	down	0.502942	-0.991537	0.230358	2.99124	1.50442	2.80886	2.98843	3.17643	1.4802	3.03306	0	3.5	5.5	3	1.5	2.5	0	low
1029	PC-3p-43748_34	AAAAACCCGAAGGAACCTTTTGA	up	2.03088	1.02211	0.230378	2.23704	4.54316	1.60506	2.98843	2.11762	1.9736	6.67273	4.98315	2	5.5	2	2	5.5	3.5	low
1030	PC-5p-68992_18	CCTCCCCTTAAGGACTTCATA	down	0.484655	-1.04497	0.232911	2.94291	1.4263	1.60506	2.98843	4.23524	2.9604	0.606612	0.711879	2	5.5	4	3	0.5	0.5	low
1031	bta-miR-2285j_L-1	AAAACCAGAACGAACTTTTTG	down	0.429295	-1.21996	0.233194	5.06857	2.17591	7.22279	1.63005	6.35287	2.467	1.21322	2.84752	9	3	6	2.5	1	2	low
1032	hsa-mir-4454-p5_1ss20TA	TCCGAGTCACGGCACCAAAA	up	4.30458	2.10587	0.233581	1.25019	5.38155	1.60506	1.0867	1.05881	9.868	4.85289	1.42376	2	2	1	10	4	1	low
1033	PC-5p-147238_6	TGGGGTGGGTGGGCGGAG	up	inf	inf	0.233724	0	2.08162	0	0	0	1.9736	0	4.27127	0	0	0	2	0	3	low
1034	chi-miR-144-5p	TGGGATATCATCATATACTGT	up	1.37695	0.46148	0.234181	48.3582	66.5871	66.6102	45.6414	32.8231	75.9836	49.7422	74.0354	83	84	31	77	41	52	middle
1035	mmu-mir-6236-p5_1ss21TC	CCTGCCGAATCAACTAGCCCCGAAA	up	2.40584	1.26654	0.234227	2.28072	5.48704	2.80886	2.44508	1.58822	2.9604	4.24628	9.25442	3.5	4.5	1.5	3	3.5	6.5	low
1036	cfa-miR-574	CACGCTCATGCACACACCCACA	down	0.945706	-0.0805361	0.234428	13221.8	12504	12708.9	13481.1	13475.5	13215.2	12543.5	11753.1	15836	24811	12727	13392	10339	8255	high
1037	PC-5p-39352_39	TGAAAGGTTCATTTGGGTTTTT	down	0.629948	-0.666696	0.235267	8.26049	5.20368	11.6367	6.79188	6.35287	3.4538	7.88595	4.27127	14.5	12.5	6	3.5	6.5	3	middle
1038	chi-miR-324-3p_1ss21GT	ACTGCCCCAGGTGCTGCTGGT	up	1.19914	0.261994	0.236107	367.648	440.859	280.084	398.276	424.583	442.086	414.922	465.569	349	733	401	448	342	327	middle
1039	bta-miR-2285cy_L+1R-1_1ss22TG	NAAAACCAGAATGAACTTTTTG	down	-inf	-inf	0.23625	1.16477	0	2.4076	1.0867	0	0	0	0	3	2	0	0	0	0	low
1040	PC-3p-152761_6	ATATGAAAAGGGCTATAGTCTGT	down	-inf	-inf	0.23625	2.32953	0	4.81519	2.1734	0	0	0	0	6	4	0	0	0	0	low
1041	PC-3p-330093_3	TCTTTTATTGTCCTGACCCACA	down	-inf	-inf	0.23625	1.16477	0	2.4076	1.0867	0	0	0	0	3	2	0	0	0	0	low
1042	mmr-miR-500_1ss22GA	ATGCACCTGGGCAAGGATTCTAGA	up	12.3267	3.62372	0.237367	0.0905584	1.11629	0	0.271675	0	0	1.21322	2.13564	0	0.5	0	0	1	1.5	low
1043	hsa-miR-501-3p_L-1R+3_1ss9CT	ATGCACCTGGGCAAGGATTCTAGA	up	12.3267	3.62372	0.237367	0.0905584	1.11629	0	0.271675	0	0	1.21322	2.13564	0	0.5	0	0	1	1.5	low
1044	PC-3p-344385_3	CAGTCTCCCTGTTCGGGCGCCA	down	0.177113	-2.49726	0.237829	2.67957	0.474586	0	3.80345	4.23524	0	0	1.42376	0	7	4	0	0	1	low
1045	bta-miR-4449_L-2R+1	TCCCGGGGCCGCTCGAGGCAT	down	0.165195	-2.59776	0.238544	2.87288	0.474586	4.81519	3.80345	0	0	0	1.42376	6	7	0	0	0	1	low
1046	cfa-miR-885	TCCATTACACTACCCTGCCTCT	down	-inf	-inf	0.239076	3.46641	0	7.22279	0	3.17643	0	0	0	9	0	3	0	0	0	low
1047	cpo-miR-1271-3p_L+4R-1	GATCAGTGCCTGCTATGTGCCAGGC	down	-inf	-inf	0.239076	1.15547	0	2.4076	0	1.05881	0	0	0	3	0	1	0	0	0	low
1048	PC-5p-240996_4	TGCTGACAGGCTGTTGGGCCAGT	down	-inf	-inf	0.239076	1.15547	0	2.4076	0	1.05881	0	0	0	3	0	1	0	0	0	low
1049	PC-3p-36274_44	TCCTTAGGTCGCTGGTTTT	down	0.396315	-1.33528	0.239168	7.40159	2.93336	2.4076	8.15025	11.6469	3.9472	4.85289	0	3	15	11	4	4	0	middle
1050	bta-miR-378b_L-1R+3_1ss4TG	CTGGACTTGGAGTCAGAAGGCTTA	up	2.13714	1.09568	0.239865	3.74961	8.01345	3.21013	3.80345	4.23524	3.9472	7.27934	12.8138	4	7	4	4	6	9	middle
1051	chi-miR-107-3p_R+1	AGCAGCATTGTACAGGGCTATC	down	0.936424	-0.0947664	0.240142	6396.71	5990.03	5909.85	6585.95	6694.33	5937.58	5782.22	6250.3	7364	12121	6322.5	6017	4766	4390	middle
1052	hsa-miR-1246_L+1R+4	NAATGGATTTTTGGAGCAGGGAGT	up	2.75733	1.46327	0.24035	1.12157	3.09253	2.00633	1.35838	0	5.4274	2.42645	1.42376	2.5	2.5	0	5.5	2	1	low
1053	bta-mir-2403-p5	AGGCTGAAAGGGCTCGGGAAGCT	up	15.9297	3.99365	0.240859	0.181117	2.88514	0	0.54335	0	2.9604	0	5.69503	0	1	0	3	0	4	low
1054	PC-5p-23333_80	TGAGATGAAGCACTAGCTC	up	2.04322	1.03084	0.241986	7.04129	14.3869	5.61773	5.97685	9.5293	22.6964	13.3455	7.11879	7	11	9	23	11	5	middle
1055	bta-miR-2382-5p	AGGGGAGTGCCTGGGAAGCTGT	down	0.284914	-1.8114	0.242309	1.1545	0.328933	0.802532	0.54335	2.11762	0.9868	0	0	1	1	2	1	0	0	low
1056	hsa-miR-3184-3p_L-2R+2	AGTCTCGCTCTCTGCCCCTCAGC	up	inf	inf	0.242547	0	1.35358	0	0	0	0	1.21322	2.84752	0	0	0	0	1	2	low
1057	eca-miR-3200_R-1	CACCTTGCGCTACTCAGGTCTGC	up	inf	inf	0.242547	0	1.35358	0	0	0	0	1.21322	2.84752	0	0	0	0	1	2	low
1058	chi-miR-106b-5p	TAAAGTGCTGACAGTGCAGAT	up	1.07581	0.105428	0.244195	3965.42	4266.05	3804.81	4043.61	4047.83	4626.12	4169.85	4002.18	4741	7442	3823	4688	3437	2811	middle
1059	chi-miR-1388-5p_R+1	AGGACTGTCCAACCTGAGAATG	down	0.871995	-0.197608	0.244204	316.255	275.773	345.891	284.172	318.702	310.842	231.726	284.752	431	523	301	315	191	200	middle
1060	PC-3p-50609_28	GGGGTACCACTGTAGGCCAGGCTCT	down	0.738105	-0.438102	0.244289	22.0269	16.2582	28.0886	15.7572	22.235	17.7624	18.1984	12.8138	35	29	21	18	15	9	middle
1061	mmu-mir-6236-p3_1ss20GC	ATGGATGGCGCTGGAGCGTCGGG	up	1.37832	0.46291	0.245423	33.8307	46.6294	37.719	19.8323	43.9407	47.8598	35.7901	56.2384	47	36.5	41.5	48.5	29.5	39.5	middle
1062	ocu-miR-135a-3p_1ss22CT	ATATAGGGATTGGAGCCGTGGT	up	inf	inf	0.246835	0	1.39121	0	0	0	2.9604	1.21322	0	0	0	0	3	1	0	low
1063	efu-mir-9226-p5	TCAAGTCCCTGTTCGGGCGCC	up	2.34209	1.2278	0.247225	0.625096	1.46403	0.802532	0.54335	0.529405	2.467	1.21322	0.711879	1	1	0.5	2.5	1	0.5	low
1064	bta-mir-2887-1-p5	GACCGGGGTCCGGTGCGGAGAGC	up	1.31008	0.389658	0.247525	132.424	173.486	137.233	127.687	132.351	224.004	154.079	142.376	171	235	125	227	127	100	middle
1065	bta-miR-2284aa_L-2R+3	AAAAGTTTGTTTGGGTTTTTCA	up	inf	inf	0.247684	0	1.13775	0	0	0	0.9868	2.42645	0	0	0	0	1	2	0	low
1066	mmu-miR-6412_1ss15AT	TCGAAACCATCCTCTGCTACTA	up	inf	inf	0.247684	0	1.13775	0	0	0	0.9868	2.42645	0	0	0	0	1	2	0	low
1067	PC-3p-501483_2	TCGAATAAAGTCTGTAGTTTTTA	up	inf	inf	0.247684	0	1.13775	0	0	0	0.9868	2.42645	0	0	0	0	1	2	0	low
1068	PC-3p-225232_4	TGACCGGCAGGCCTGGGACG	up	inf	inf	0.247684	0	1.13775	0	0	0	0.9868	2.42645	0	0	0	0	1	2	0	low
1069	PC-3p-91811_12	TGGTGAGCCTGGTGGGCGGC	up	inf	inf	0.247684	0	1.13775	0	0	0	0.9868	2.42645	0	0	0	0	1	2	0	low
1070	bta-mir-507-p5	ATTCCAAGGCTTGCCATTCATC	down	0.178414	-2.4867	0.24808	5.53095	0.9868	0	7.06355	9.5293	2.9604	0	0	0	13	9	3	0	0	low
1071	PC-5p-102572_10	TCCCTCCGCAGCTAGCTTCT	up	14.5303	3.86099	0.250012	0.181117	2.63168	0	0.54335	0	0.9868	1.21322	5.69503	0	1	0	1	1	4	low
1072	PC-5p-198508_4	CTGCCTAAGAGAACCCTCAGC	up	14.5303	3.86099	0.250012	0.181117	2.63168	0	0.54335	0	0.9868	1.21322	5.69503	0	1	0	1	1	4	low
1073	PC-5p-172859_5	CTGAGCCGGGACTCTGGGTAGA	up	4.98102	2.31644	0.250166	0.352937	1.75799	0	0	1.05881	0	2.42645	2.84752	0	0	1	0	2	2	low
1074	chi-miR-29b-5p	CTGGTTTCACATGGTGGCTTAGA	down	0.900957	-0.15047	0.25056	45.59	41.0746	46.5469	49.9882	40.2348	39.472	42.4628	41.289	58	92	38	40	35	29	middle
1075	cfa-miR-29c_L+1	ATAGCACCATTTGAAATCGGTTA	up	1.32824	0.409511	0.251149	16.1828	21.4945	16.8532	17.9306	13.7645	14.802	25.4777	24.2039	21	33	13	15	21	17	middle
1076	mmu-let-7j_1ss8TG	TGAGGTAGTAGTTTGTGCTGTTAT	down	0.854507	-0.226835	0.251532	2199.46	1879.45	2330.55	2073.97	2193.86	1660.78	1692.45	2285.13	2904	3817	2072	1683	1395	1605	middle
1077	PC-5p-274384_3	ATCTCTCCTTCGTAGTGCT	up	inf	inf	0.251997	0	1.68781	0	0	0	0	3.63967	1.42376	0	0	0	0	3	1	low
1078	cgr-mir-1260-p3_1ss18TA_2	CCACCGCTGCCACCAAAAAA	up	inf	inf	0.252339	0	1.61498	0	0	0	0.4934	3.63967	0.711879	0	0	0	0.5	3	0.5	low
1079	cgr-mir-1260-p3_1ss18TA_1	CCACCGCTGCCACCAAAAA	up	inf	inf	0.252339	0	1.61498	0	0	0	0.4934	3.63967	0.711879	0	0	0	0.5	3	0.5	low
1080	eca-mir-703-p5	AAGGAAAGGAGAATGTTTT	up	4.85319	2.27893	0.252729	0.181117	0.878994	0	0.54335	0	0	1.21322	1.42376	0	1	0	0	1	1	low
1081	bta-mir-2284z-2-p3_1ss21GA	AAAACCCAGATGAACTTTTTA	up	4.85319	2.27893	0.252729	0.0905584	0.439497	0	0.271675	0	0	0.606612	0.711879	0	0.5	0	0	0.5	0.5	low
1082	mml-miR-361-3p_L+2R-1	TCTCCCCCAGGTGTGATTCTGATT	up	4.85319	2.27893	0.252729	0.181117	0.878994	0	0.54335	0	0	1.21322	1.42376	0	1	0	0	1	1	low
1083	PC-5p-686753_2	TAAAAAGTTCTCTTGGGTTTTT	up	4.85319	2.27893	0.252729	0.181117	0.878994	0	0.54335	0	0	1.21322	1.42376	0	1	0	0	1	1	low
1084	PC-3p-131000_7	AATCCATGAACTTTTTGGCTA	down	0.704062	-0.506226	0.2535	5.97415	4.20617	7.22279	4.3468	6.35287	5.9208	2.42645	4.27127	9	8	6	6	2	3	low
1085	PC-3p-343826_3	TCACACCCCTCTTGCTCTCTC	down	-inf	-inf	0.2538	1.9551	0	0	1.63005	4.23524	0	0	0	0	3	4	0	0	0	low
1086	cfa-miR-375	TTTGTTCGTTCGGCTCGCGTGA	up	1.40168	0.487153	0.254072	28.4879	39.9308	37.719	24.4508	23.2938	36.5116	53.3818	29.8989	47	45	22	37	44	21	middle
1087	PC-5p-49271_29	GTTGGGTTGACTAAAAAGTTCAT	down	0.521636	-0.938883	0.254926	3.60801	1.88207	5.21646	1.90173	3.70584	1.4802	0.606612	3.55939	6.5	3.5	3.5	1.5	0.5	2.5	low
1088	PC-3p-86689_13	TACCTCAGAGGGGGCACCA	up	7.16068	2.8401	0.255712	0.362234	2.59384	0	1.0867	0	4.934	0	2.84752	0	2	0	5	0	2	low
1089	chi-miR-34c-3p	AATCACTAACCACACGGCCAGG	up	2.8974	1.53476	0.255949	3.03541	8.7948	4.81519	2.1734	2.11762	12.8284	12.1322	1.42376	6	4	2	13	10	1	middle
1090	PC-5p-114344_9	TGGGCTGGAGCTGGACCTGGCAT	down	0.161124	-2.63376	0.255986	2.04149	0.328933	0.802532	1.0867	4.23524	0.9868	0	0	1	2	4	1	0	0	low
1091	PC-3p-173720_5	CTTGGTCAAGAGTGTTCACAAC	down	-inf	-inf	0.256112	2.57845	0	5.61773	0	2.11762	0	0	0	7	0	2	0	0	0	low
1092	PC-3p-95581_11	CCTGGCTCTGACTCGCTGGCCT	up	3.6512	1.86837	0.256833	0.810861	2.96062	0.802532	1.63005	0	1.9736	1.21322	5.69503	1	3	0	2	1	4	low
1093	ocu-miR-15b-5p_1ss20AG	TAGCAGCACATCATGGTTTGCA	up	1.97956	0.985183	0.257275	1.42201	2.81497	1.60506	0.54335	2.11762	2.9604	1.21322	4.27127	2	1	2	3	1	3	low
1094	cfa-miR-302c_R+1	TTTAACATGGGGGTACCTGCTGT	down	0.218067	-2.19716	0.257657	1.50841	0.328933	2.4076	0	2.11762	0.9868	0	0	3	0	2	1	0	0	low
1095	cfa-miR-129_R+5	CTTTTTGCGGTCTGGGCTTGCTGTTT	down	-inf	-inf	0.258404	0.991978	0	0.802532	2.1734	0	0	0	0	1	4	0	0	0	0	low
1096	bta-mir-2284y-6-p3_1ss14CG	CCCAAATGAACTTGTTGGCC	up	1.41096	0.496673	0.258456	9.0684	12.7951	5.61773	11.2111	10.3763	9.21013	12.3749	16.8003	7	20.6333	9.8	9.33333	10.2	11.8	middle
1097	bta-miR-2285ce_1ss19TA	GAAAACCTGAATGAACTTATTGA	up	3.57765	1.83901	0.258878	0.54335	1.94392	0	1.63005	0	1.4802	3.63967	0.711879	0	3	0	1.5	3	0.5	low
1098	bta-miR-2284y_1ss21CT	AAAAGTTCGTTCGGGTTTTTT	up	2.10935	1.0768	0.25888	2.81206	5.93161	6.01899	1.35838	1.05881	8.8812	6.06612	2.84752	7.5	2.5	1	9	5	2	low
1099	PC-3p-147879_6	GCATTCCTGAGTCTCCTTTT	down	0.546155	-0.872619	0.258965	4.29489	2.34568	6.42026	4.3468	2.11762	1.9736	3.63967	1.42376	8	8	2	2	3	1	low
1100	PC-3p-135434_7	AAAGGCCTGAATGAACTTTTTGT	down	0.228275	-2.13115	0.259566	2.49206	0.568875	4.81519	0.54335	2.11762	0.4934	1.21322	0	6	1	2	0.5	1	0	low
1101	efu-miR-199_L-1R-1_1ss21TC	ACAGTAGTCTGCACATTGGCT	down	0.837925	-0.255108	0.259794	253.441	212.364	227.518	266.513	266.291	180.584	191.689	264.819	283.5	490.5	251.5	183	158	186	middle
1102	bta-miR-199c_L-1R+2	ACAGTAGTCTGCACATTGGCT	down	0.837925	-0.255108	0.259794	253.441	212.364	227.518	266.513	266.291	180.584	191.689	264.819	283.5	490.5	251.5	183	158	186	middle
1103	PC-3p-137687_7	TTGACTAAGGCACAAGGGAAG	down	0.347994	-1.52287	0.25993	2.309	0.803519	1.60506	1.0867	4.23524	0.9868	0	1.42376	2	2	4	1	0	1	low
1104	cgr-miR-1260_L+1_1ss2AG	AGTCCCACCGCTGCCACCA	down	0.155788	-2.68234	0.260083	2.35365	0.366671	4.41393	0	2.64703	0.4934	0.606612	0	5.5	0	2.5	0.5	0.5	0	low
1105	chi-miR-450-3p_R+4	ATTGGGAACATTTTGCATTCAT	up	1.26343	0.33735	0.260383	48.7629	61.6087	56.1773	45.6414	44.4701	76.9704	59.448	48.4078	70	84	42	78	49	34	middle
1106	mml-miR-339-5p_L+1R-2_2	CTCCCTGTCCTCCAGGAGCTCA	down	0.608126	-0.717557	0.260572	24.7232	15.0348	24.8785	22.8207	26.4703	5.9208	12.1322	27.0514	31	42	25	6	10	19	middle
1107	mml-miR-339-5p_L+1R-2_1	ATCCCTGTCCTCCAGGAGCTCA	down	0.608126	-0.717557	0.260572	24.7232	15.0348	24.8785	22.8207	26.4703	5.9208	12.1322	27.0514	31	42	25	6	10	19	middle
1108	efu-mir-9277-p3_1ss5CT	GGGTTTCCCCGCGCAGGT	down	0.749201	-0.416575	0.260755	119.746	89.7138	90.6862	149.965	118.587	74.9968	120.109	74.0354	113	276	112	76	99	52	middle
1109	PC-3p-207429_4	CATCGGTGCGCTCGGAGCTCGA	down	0.185219	-2.4327	0.260779	1.77592	0.328933	3.21013	0	2.11762	0.9868	0	0	4	0	2	1	0	0	low
1110	bta-mir-2284c-p3_1ss13CA	AAACCCAAACGAACTTTCTGA	up	inf	inf	0.261003	0	1.79032	0	0	0	3.9472	0	1.42376	0	0	0	4	0	1	low
1111	chi-miR-9-3p_R+2	ATAAAGCTAGATAACCGAAAGT	up	1.18183	0.241027	0.26147	58.1393	68.711	64.2026	65.7454	44.4701	70.0628	69.1537	66.9166	80	121	42	71	57	47	middle
1112	PC-3p-243877_4	CTGAACAAAATTCTTTGGCCAACC	down	0.343162	-1.54304	0.262849	1.38298	0.474586	0.401266	1.63005	2.11762	0	0	1.42376	0.5	3	2	0	0	1	low
1113	eca-miR-582-3p_R+1_1ss6GA	TAACCAGTTGAACAACTGAACCC	up	2.60806	1.38298	0.262896	1.96633	5.12831	3.21013	1.63005	1.05881	0.9868	7.27934	7.11879	4	3	1	1	6	5	low
1114	chi-miR-374b-5p_R-1	ATATAATACAACCTGCTAAGT	up	1.05299	0.0744876	0.26295	1984.61	2089.77	2113.47	1961.49	1878.86	2134.45	2098.88	2035.97	2633.5	3610	1774.5	2163	1730	1430	middle
1115	chi-miR-143-5p	GGTGCAGTGCTGCATCTCTGG	up	1.17475	0.232352	0.263359	9208.57	10817.8	8146.51	8178.51	11300.7	10990	11592.4	9870.91	10151	15052	10673	11137	9555	6933	high
1116	PC-3p-48182_30	TAGAAATTAAGTCTACAACCT	down	0.458086	-1.12631	0.263569	5.19118	2.37801	6.42026	5.97685	3.17643	5.9208	1.21322	0	8	11	3	6	1	0	low
1117	mml-miR-339-5p_L-2R+1	CCTGTCCTCCAGGAGCTCACGA	up	2.0351	1.0251	0.264524	1.91703	3.90135	0.401266	2.1734	3.17643	5.4274	4.85289	1.42376	0.5	4	3	5.5	4	1	low
1118	PC-3p-145501_6	TTTCGCCACAGGACGCTT	down	0.560604	-0.834946	0.264657	4.27582	2.39704	5.61773	2.44508	4.76465	0.4934	2.42645	4.27127	7	4.5	4.5	0.5	2	3	low
1119	PC-5p-25197_72	TGGCCAAAAGGTTTGTTCAGAT	down	0.721347	-0.471234	0.265352	10.3535	7.46847	11.2355	9.23696	10.5881	10.8548	7.27934	4.27127	14	17	10	11	6	3	middle
1120	bta-miR-2285ac_L-4_1ss22GT	CCTGAAGAGACTTTTTGT	up	inf	inf	0.265429	0	1.27811	0	0	0	0.9868	0	2.84752	0	0	0	1	0	2	low
1121	mmu-miR-301a-5p_L+2R-1	CAGCTCTGACTTTATTGCACTAC	up	inf	inf	0.265429	0	1.27811	0	0	0	0.9868	0	2.84752	0	0	0	1	0	2	low
1122	bta-miR-2284y_L+1R+1_1ss13CT	AAAAAGTTCGTTTGGGTTTTTCC	down	0.722538	-0.468855	0.266484	13.2304	9.55947	9.93803	14.8063	14.9469	14.0537	6.79405	7.83067	12.3833	27.25	14.1167	14.2417	5.6	5.5	middle
1123	bta-mir-2285bs-p5_1ss9TC	AAAAAGTTCGTTTGGGTTTTTCC	down	0.722538	-0.468855	0.266484	13.2304	9.55947	9.93803	14.8063	14.9469	14.0537	6.79405	7.83067	12.3833	27.25	14.1167	14.2417	5.6	5.5	middle
1124	bta-mir-2285cm-p5_1ss9TC	AAAAAGTTCGTTTGGGTTTTTCC	down	0.722538	-0.468855	0.266484	13.2304	9.55947	9.93803	14.8063	14.9469	14.0537	6.79405	7.83067	12.3833	27.25	14.1167	14.2417	5.6	5.5	middle
1125	bta-miR-2285aj-5p_L-1R+2_1ss2GA	AAAAAGTTCGTTTGGGTTTTTCC	down	0.722538	-0.468855	0.266484	13.2304	9.55947	9.93803	14.8063	14.9469	14.0537	6.79405	7.83067	12.3833	27.25	14.1167	14.2417	5.6	5.5	middle
1126	PC-3p-345695_3	AGTGTTTAGTGAGCATCTGCT	down	-inf	-inf	0.266848	1.42104	0	0	1.0867	3.17643	0	0	0	0	2	3	0	0	0	low
1127	PC-3p-307462_3	CCCAGCTTTCCCTGCCTCCTCT	down	-inf	-inf	0.266848	1.42104	0	0	1.0867	3.17643	0	0	0	0	2	3	0	0	0	low
1128	hsa-mir-3615-p3_1ss9TC	CTCGCGGCCCGCGGCGGC	up	2.13976	1.09745	0.26699	2.34619	5.02029	1.60506	5.4335	0	4.934	7.27934	2.84752	2	10	0	5	6	2	low
1129	pal-miR-9993b-3p_L+1_1	AATCTCGCTGGGGCCTCCA	up	1.69477	0.761093	0.267041	17.284	29.2925	6.42026	16.8439	28.5879	36.5116	15.7719	35.5939	8	31	27	37	13	25	middle
1130	pal-miR-9993b-3p_L+1_3	GATCTCGCTGGGGCCTCCA	up	1.69477	0.761093	0.267041	17.284	29.2925	6.42026	16.8439	28.5879	36.5116	15.7719	35.5939	8	31	27	37	13	25	middle
1131	pal-miR-9993b-3p_L+1_2	CATCTCGCTGGGGCCTCCA	up	1.69477	0.761093	0.267041	17.284	29.2925	6.42026	16.8439	28.5879	36.5116	15.7719	35.5939	8	31	27	37	13	25	middle
1132	chi-mir-2284c-p5_1ss16TG	AAAAAGTTCATTTGGGTTTTCC	down	0.52845	-0.92016	0.2675	6.72457	3.5536	4.01266	10.867	5.29405	2.9604	4.85289	2.84752	5	20	5	3	4	2	middle
1133	chi-miR-2331_R+3	ACCCTGCAGCCAAAGAAGCTACT	up	1.11536	0.157514	0.267531	31.3726	34.9918	31.2988	34.2311	28.5879	39.472	32.757	32.7464	39	63	27	40	27	23	middle
1134	ppy-mir-4484-p3	AAAGGCGGGAGAAGCCCCGGC	up	1.37278	0.457097	0.267687	5.46605	7.50367	4.01266	8.15025	4.23524	7.401	7.27934	7.83067	5	15	4	7.5	6	5.5	low
1135	bta-miR-2399-3p	TTCTAACAACTACAGAAAGTGT	down	-inf	-inf	0.268009	0.716138	0	1.60506	0.54335	0	0	0	0	2	1	0	0	0	0	low
1136	cfa-mir-632-p3_1ss17CG	TCCTGTGGGACGCGGTGGTGGC	down	-inf	-inf	0.268009	1.43228	0	3.21013	1.0867	0	0	0	0	4	2	0	0	0	0	low
1137	PC-3p-221240_4	ATTCTCCCGTCTGGTCTCTGGGC	down	-inf	-inf	0.268009	1.43228	0	3.21013	1.0867	0	0	0	0	4	2	0	0	0	0	low
1138	hsa-miR-4454_L-3R+1_2	TCCGAGTCACGGCACCAT	down	0.559812	-0.836984	0.268124	3.07763	1.7229	3.6114	2.44508	3.17643	0	3.03306	2.13564	4.5	4.5	3	0	2.5	1.5	low
1139	hsa-miR-4454_L-3R+1_1	TCCGAGTCACGGCACCAA	down	0.559812	-0.836984	0.268124	3.07763	1.7229	3.6114	2.44508	3.17643	0	3.03306	2.13564	4.5	4.5	3	0	2.5	1.5	low
1140	bta-miR-2285da_R-1_1ss19TA	GAAAACCTGAATGAACTTATT	down	0.685345	-0.545098	0.268241	5.59213	3.83254	3.28409	6.72423	6.76809	3.76629	4.88382	2.84752	4.09216	12.3755	6.39216	3.81667	4.02549	2	low
1141	chi-miR-182_R+3	TTTGGCAATGGTAGAACTCACACT	up	1.95845	0.969711	0.26876	42.9197	84.056	46.5469	47.2715	34.9408	61.1816	138.307	52.679	58	87	33	62	114	37	middle
1142	PC-3p-45814_32	ACATCTCAGTCACTTTCTGTT	up	1.23381	0.303117	0.269267	9.11261	11.2432	9.63039	9.23696	8.47049	11.8416	13.3455	8.54255	12	17	8	12	11	6	middle
1143	PC-3p-176009_5	CTGCCAACCCCTCCCCTGCAGC	down	0.494669	-1.01547	0.269384	2.14745	1.06227	3.21013	2.1734	1.05881	1.9736	1.21322	0	4	4	1	2	1	0	low
1144	PC-3p-164436_5	CCTGCGCCGCGGAATGCGCCTC	down	-inf	-inf	0.270858	1.42298	0	3.21013	0	1.05881	0	0	0	4	0	1	0	0	0	low
1145	PC-3p-14030_158	ATTTGGTGTATGTGCTTGG	up	1.41128	0.497002	0.27119	38.4462	54.2583	28.8912	47.2715	39.176	50.3268	74.0066	38.4415	36	87	37	51	61	27	middle
1146	PC-5p-43151_35	TGCAGCATGTGGGGTTCTAGCT	down	0.581327	-0.782578	0.271377	8.6268	5.01499	8.82786	4.3468	12.7057	5.9208	4.85289	4.27127	11	8	12	6	4	3	middle
1147	ssc-miR-378_L-2R+2	TGGACTTGGAGTCAGAAGGCAC	down	0.24022	-2.05757	0.271575	1.97563	0.474586	3.21013	2.71675	0	0	0	1.42376	4	5	0	0	0	1	low
1148	PC-5p-225015_4	TGGACCACCAGAGAAGTCCACTGGA	down	0.441573	-1.17928	0.272031	2.40566	1.06227	4.01266	1.0867	2.11762	1.9736	1.21322	0	5	2	2	2	1	0	low
1149	chi-miR-1271-5p_R+2	CTTGGCACCTAGTAAGTACTCA	down	0.850632	-0.233393	0.272278	12263.4	10431.7	13338.1	11676.1	11776.1	12453.4	10619.3	8222.2	16620	21489	11122	12620	8753	5775	high
1150	PC-5p-186104_5	TTTGTTGGCCAAAAAATTTGTTC	down	0.148108	-2.75528	0.272338	1.60216	0.237293	0	1.63005	3.17643	0	0	0.711879	0	3	3	0	0	0.5	low
1151	eca-miR-431_R-2	TGTCTTGCAGGCCGTCATGCA	up	inf	inf	0.272353	0	2.67991	0	0	0	1.9736	6.06612	0	0	0	0	2	5	0	low
1152	PC-3p-160158_6	AAAACAGCTTAGAAAAATCA	down	-inf	-inf	0.272544	1.43964	0	0	3.2601	1.05881	0	0	0	0	6	1	0	0	0	low
1153	PC-5p-157951_6	AGTTCTAGGTCGCTGGTT	down	-inf	-inf	0.272544	1.43964	0	0	3.2601	1.05881	0	0	0	0	6	1	0	0	0	low
1154	tch-miR-365a-3p_L+3	CAATAATGCCCCTAAAAATCCTTAT	down	0.701694	-0.511085	0.273082	8.1309	5.70541	10.4329	7.6069	6.35287	4.934	3.63967	8.54255	13	14	6	5	3	6	middle
1155	bta-miR-2399-5p_R-1	CTTTCTGTAGCTGTTGGAACT	up	4.55333	2.18692	0.273187	0.352937	1.60704	0	0	1.05881	1.9736	0	2.84752	0	0	1	2	0	2	low
1156	bta-miR-2285br_R-2_1ss10AG	AAAACCTGAGTGAACTTTCT	up	1.30139	0.380056	0.274047	9.44483	12.2914	10.3259	7.56163	10.4469	14.1441	8.49256	14.2376	12.8667	13.9167	9.86667	14.3333	7	10	middle
1157	hsa-miR-574-5p	TGAGTGTGTGTGTGTGAGTGTGT	up	1.0538	0.0755997	0.274226	1885.64	1987.09	1893.98	1771.32	1991.62	2055.5	2007.88	1897.87	2360	3260	1881	2083	1655	1333	middle
1158	PC-3p-207573_4	TCCCCGAGACCCTAACTTGA	up	inf	inf	0.274309	0	5.00991	0	0	0	0	3.63967	11.3901	0	0	0	0	3	8	middle
1159	chi-miR-2318_L-1	GTGTATGATGAATTATCTGACC	up	1.1165	0.158977	0.274973	72.7662	81.2432	77.0431	78.7858	62.4698	74.01	88.5653	81.1542	96	145	59	75	73	57	middle
1160	mmu-mir-1983-p5_1ss1GA	AAAAGCATGCTCCAGTGGCGC	up	1.58684	0.666157	0.275461	16.1651	25.6515	18.4582	15.2138	14.8234	23.6832	37.6099	15.6613	23	28	14	24	31	11	middle
1161	PC-3p-62756_20	CTGGATGATGTGGTCTGAAA	up	2.38312	1.25285	0.275611	1.61339	3.84491	3.21013	1.63005	0	0.9868	4.85289	5.69503	4	3	0	1	4	4	low
1162	mmu-mir-6236-p5_1ss1CN_2	NTGAAAATGGATGGCGCTGGAGC	up	1.29633	0.374438	0.275967	5.34954	6.93479	7.22279	3.53178	5.29405	6.9076	6.06612	7.83067	9	6.5	5	7	5	5.5	low
1163	mmu-mir-6236-p5_1ss1CN_1	NCTGAAAATGGATGGCGCTGGAGC	up	1.29633	0.374438	0.275967	5.34954	6.93479	7.22279	3.53178	5.29405	6.9076	6.06612	7.83067	9	6.5	5	7	5	5.5	low
1164	mmu-mir-6236-p3_1ss1CN_2	NTGAAAATGGATGGCGCTGGAGC	up	1.29633	0.374438	0.275967	5.34954	6.93479	7.22279	3.53178	5.29405	6.9076	6.06612	7.83067	9	6.5	5	7	5	5.5	low
1165	mmu-mir-6236-p3_1ss1CN_1	NCTGAAAATGGATGGCGCTGGAGC	up	1.29633	0.374438	0.275967	5.34954	6.93479	7.22279	3.53178	5.29405	6.9076	6.06612	7.83067	9	6.5	5	7	5	5.5	low
1166	bta-mir-2285ah-p3_1ss23GT	TCGTGCCCACGCTATCCTCCAGT	up	4.43647	2.14941	0.276332	0.181117	0.803519	0	0.54335	0	0.9868	0	1.42376	0	1	0	1	0	1	low
1167	bta-mir-12002b-p5	ACTAAAGATTCCACATGCTGT	up	4.43647	2.14941	0.276332	0.181117	0.803519	0	0.54335	0	0.9868	0	1.42376	0	1	0	1	0	1	low
1168	PC-5p-966901_1	CAAGAGTTCGTTTGGGTTTTTCTA	up	4.43647	2.14941	0.276332	0.181117	0.803519	0	0.54335	0	0.9868	0	1.42376	0	1	0	1	0	1	low
1169	bta-mir-2285cb-p5	AAAAAGTTCGTTTGGGTTTTT	down	0.676412	-0.564027	0.277046	13.982	9.45762	18.1239	8.55777	15.2645	12.8284	5.45951	10.0849	22.5833	15.75	14.4167	13	4.5	7.08333	middle
1170	PC-3p-214859_4	TCAGTTTAGATGGAAAGGGAA	up	1.75625	0.812496	0.277473	1.33562	2.34568	0.802532	1.0867	2.11762	1.9736	3.63967	1.42376	1	2	2	2	3	1	low
1171	PC-3p-613116_2	ATTCTGTTGGATCTCTCTCTCT	up	4.049	2.01756	0.27759	0.181117	0.733341	0	0.54335	0	0.9868	1.21322	0	0	1	0	1	1	0	low
1172	pal-miR-9993b-3p_1ss1AC	CTCTCGCTGGGGCCTCCA	up	1.49587	0.580981	0.277668	2.9002	4.33831	2.00633	2.98843	3.70584	2.467	4.85289	5.69503	2.5	5.5	3.5	2.5	4	4	low
1173	cgr-miR-300_R-4	TATGCAAGGGCAAGCTCT	down	0.0767186	-3.70428	0.278219	4.28753	0.328933	9.63039	2.1734	1.05881	0.9868	0	0	12	4	1	1	0	0	low
1174	PC-5p-96555_11	ATAGCAGTTTTGGTTGGGA	up	3.13588	1.64887	0.278351	2.50552	7.85699	4.01266	2.44508	1.05881	13.8152	1.21322	8.54255	5	4.5	1	14	1	6	middle
1175	cfa-miR-135a-3p_L+1R-1_1ss22AC	ATGTAGGGATGGAAGCCATGAC	up	inf	inf	0.278505	0	1.72014	0	0	0	3.9472	1.21322	0	0	0	0	4	1	0	low
1176	bta-miR-12002b_R-1_1ss20CT	CCTCATGTGGAATCTTTAGT	up	4.2333	2.08178	0.279135	0.267511	1.13245	0.802532	0	0	1.9736	0	1.42376	1	0	0	2	0	1	low
1177	PC-3p-286742_3	GACCTCTCTGCTATTCCCCCAGT	up	4.2333	2.08178	0.279135	0.267511	1.13245	0.802532	0	0	1.9736	0	1.42376	1	0	0	2	0	1	low
1178	bta-miR-7862	TGGTGCTCCCTGGAGCTGAGC	down	0.849438	-0.235419	0.279137	84.4707	71.7527	76.2406	75.5257	101.646	63.1552	75.2199	76.8829	95	139	96	64	62	54	middle
1179	bta-miR-2448-3p	GTGGTTGATTGGATCCGTGGGT	up	1.25369	0.326176	0.279948	15.4676	19.3915	16.8532	16.8439	12.7057	23.6832	14.5587	19.9326	21	31	12	24	12	14	middle
1180	PC-3p-78486_15	GAAAAACCCAGATGAACTTTTTT	down	0.343313	-1.54241	0.280197	5.59972	1.92245	2.4076	3.80345	10.5881	0.4934	2.42645	2.84752	3	7	10	0.5	2	2	middle
1181	cgr-miR-3535_1ss20CT	TGGATATGATGACTGATTATCTGAGA	up	1.41905	0.50492	0.280784	270.792	384.265	292.924	251.571	267.879	287.652	326.964	538.18	365	463	253	291.5	269.5	378	middle
1182	PC-5p-131656_7	GGGCCGGGGTGGGAGCTTT	down	0.14616	-2.77438	0.280888	2.2505	0.328933	0.802532	4.89015	1.05881	0.9868	0	0	1	9	1	1	0	0	low
1183	bta-mir-2285ar-p3_1ss10TA	GAAAAACCCAGATGAACTTTT	down	0.584237	-0.775374	0.281151	11.0716	6.46843	16.0506	8.6936	8.47049	10.3614	1.21322	7.83067	20	16	8	10.5	1	5.5	middle
1184	hsa-mir-4454-p3_2	TCCGAGTCACGGCACCAAAT	up	3.63979	1.86386	0.28146	0.448144	1.63115	0	0.815025	0.529405	2.467	2.42645	0	0	1.5	0.5	2.5	2	0	low
1185	chi-miR-196b_R+1	TAGGTAGTTTCCTGTTGTTGGG	down	0.488832	-1.03259	0.28207	3.82767	1.87109	5.61773	1.63005	4.23524	1.9736	3.63967	0	7	3	4	2	3	0	low
1186	bta-mir-2285u-p3_1ss8CT	ACCCGAATGAACTTTTTGGCT	down	0.295989	-1.75639	0.282181	1.1113	0.328933	0.401266	0.815025	2.11762	0.9868	0	0	0.5	1.5	2	1	0	0	low
1187	chi-miR-195-3p_R+1	CCAATATTGGCTGTGCTGCTCC	up	1.24112	0.311648	0.282655	24.9608	30.9795	22.4709	20.6473	31.7643	33.5512	35.1835	24.2039	28	38	30	34	29	17	middle
1188	PC-3p-345896_3	CACACGCTTGGGCGCGACGCCGA	down	-inf	-inf	0.28274	1.17309	0	0.802532	2.71675	0	0	0	0	1	5	0	0	0	0	low
1189	PC-3p-61351_21	TAGCTCAGTGGTGTCTGACACT	down	0.479676	-1.05987	0.28283	4.36173	2.09222	5.61773	2.1734	5.29405	0	4.85289	1.42376	7	4	5	0	4	1	low
1190	hsa-miR-4485-3p_R-2	TAACGGCCGCGGTACCCT	up	3.68721	1.88253	0.283195	0.715171	2.63698	0	1.0867	1.05881	0	3.63967	4.27127	0	2	1	0	3	3	low
1191	chi-miR-433	ATCATGATGGGCTCCTCGGTGT	up	5.30149	2.4064	0.283397	0.352937	1.87109	0	0	1.05881	1.9736	3.63967	0	0	0	1	2	3	0	low
1192	chi-mir-2284b-p3_1ss18TC	TGAACAAACTTTATGGCCAACC	up	inf	inf	0.283466	0	1.04611	0	0	0	0	2.42645	0.711879	0	0	0	0	2	0.5	low
1193	PC-3p-168191_5	GGGTCTTGAGGGAGCTCCCAGA	up	3.42536	1.77625	0.283549	0.629744	2.1571	0.802532	1.0867	0	0.9868	1.21322	4.27127	1	2	0	1	1	3	low
1194	mml-miR-378d_L+1R-4	AACTGGACTTGGAGTCAGA	down	0.69701	-0.520748	0.284004	2.67685	1.86579	3.21013	2.1734	2.64703	2.9604	1.21322	1.42376	4	4	2.5	3	1	1	low
1195	eca-miR-508-5p_R-3	TACTCCAGAGGGTGTCATTC	down	0.564993	-0.823696	0.284013	4.46671	2.52366	6.42026	3.80345	3.17643	4.934	1.21322	1.42376	8	7	3	5	1	1	low
1196	cfa-miR-7_L+1R+1	CTGGAAGACTAGTGATTTTGTTGTT	up	1.39485	0.480107	0.284258	57.4499	80.1339	56.9798	60.3119	55.0582	60.1948	69.1537	111.053	71	111	52	61	57	78	middle
1197	PC-5p-18292_111	TGGTGGAACCGAGTCCTGGGT	down	0.775043	-0.367653	0.284437	20.6987	16.0424	24.076	16.8439	21.1762	18.7492	19.4116	9.9663	30	31	20	19	16	7	middle
1198	PC-3p-44623_33	AAAACCCGAAGGAACATTTTGG	up	1.54594	0.628486	0.285295	5.99962	9.27507	3.21013	8.96528	5.82346	13.3218	6.67273	7.83067	4	16.5	5.5	13.5	5.5	5.5	middle
1199	cgr-miR-1973_L+2R+1	TCTGACCGTGCAAAGGTAGCA	up	2.00589	1.00424	0.286591	3.48403	6.98859	5.61773	2.71675	2.11762	11.8416	4.85289	4.27127	7	5	2	12	4	3	middle
1200	PC-5p-285978_3	TCATGTCCATGCCCTGCAA	up	inf	inf	0.286868	0	1.82817	0	0	0	0	1.21322	4.27127	0	0	0	0	1	3	low
1201	PC-5p-342838_3	ATGGGATAATCACACCCCTGGGA	up	inf	inf	0.286868	0	1.82817	0	0	0	0	1.21322	4.27127	0	0	0	0	1	3	low
1202	efu-miR-9298_L-3R-4_1ss4GA	AATTGTCATGTTCTGATT	down	0.411535	-1.28091	0.287062	0.491341	0.202204	0.401266	0.54335	0.529405	0	0.606612	0	0.5	1	0.5	0	0.5	0	low
1203	PC-5p-134859_7	TGGGCAAAAAGTTCATTTGGGA	up	17.5674	4.13483	0.287073	0.0905584	1.59087	0	0.271675	0	0	1.21322	3.55939	0	0.5	0	0	1	2.5	low
1204	bta-mir-2285m-3-p5_1ss1AN	NAAAGGTTCATTTGGGTTTTT	up	8.50619	3.08851	0.288645	0.267511	2.2755	0.802532	0	0	1.9736	4.85289	0	1	0	0	2	4	0	low
1205	eca-miR-3065_1ss22GA	TCAGCACCAGGATATTGTTGGAG	up	7.47352	2.90179	0.289324	0.181117	1.35358	0	0.54335	0	0	1.21322	2.84752	0	1	0	0	1	2	low
1206	PC-3p-533841_2	AAGTATCCTGACTCATAGACTT	down	0.2444	-2.03269	0.289431	0.672941	0.164467	1.2038	0.815025	0	0.4934	0	0	1.5	1.5	0	0.5	0	0	low
1207	PC-5p-658941_2	TACGGGATTGACATAGTCTGG	up	9.3189	3.22016	0.289438	0.181117	1.68781	0	0.54335	0	0	3.63967	1.42376	0	1	0	0	3	1	low
1208	mmu-miR-146a-5p_R+1_1	TGAGAACTGAATTCCATGGGTTA	up	1.60143	0.679358	0.290022	3.8421	6.15285	6.42026	2.98843	2.11762	3.4538	7.88595	7.11879	8	5.5	2	3.5	6.5	5	low
1209	mmu-miR-146a-5p_R+1_2	TGAGAACTGAATTCCATGGGTTT	up	1.60143	0.679358	0.290022	3.8421	6.15285	6.42026	2.98843	2.11762	3.4538	7.88595	7.11879	8	5.5	2	3.5	6.5	5	low
1210	dno-miR-146a-5p	TGAGAACTGAATTCCATGGGTTT	up	1.60143	0.679358	0.290022	3.8421	6.15285	6.42026	2.98843	2.11762	3.4538	7.88595	7.11879	8	5.5	2	3.5	6.5	5	low
1211	chi-miR-485-5p	AGAGGCTGGCCGTGATGAATTC	up	3.88519	1.95799	0.290129	0.620448	2.41056	0.802532	0	1.05881	2.9604	0	4.27127	1	0	1	3	0	3	low
1212	PC-3p-215761_4	CTGGTCACTCTCCAGCCTCAT	down	0.23247	-2.10488	0.29045	2.04149	0.474586	0.802532	1.0867	4.23524	0	0	1.42376	1	2	4	0	0	1	low
1213	cgr-miR-3535_R-8_1ss18TA	TGGATATGATGACTGATA	up	2.09464	1.06671	0.291247	3.48307	7.29578	4.01266	3.2601	3.17643	6.9076	12.1322	2.84752	5	6	3	7	10	2	middle
1214	ggo-mir-340-p5_1ss2CT	CTGTTTGTACCTGGTGTGA	up	9.77643	3.28931	0.291499	0.267511	2.6153	0.802532	0	0	5.9208	1.21322	0.711879	1	0	0	6	1	0.5	low
1215	ggo-mir-340-p3_1ss2CT	CTGTTTGTACCTGGTGTGA	up	9.77643	3.28931	0.291499	0.267511	2.6153	0.802532	0	0	5.9208	1.21322	0.711879	1	0	0	6	1	0.5	low
1216	oan-miR-27b-5p_R+4_2	AGAGCTTAGCTGATTGGTGAACAGTA	up	inf	inf	0.291688	0	1.54216	0	0	0	0.9868	3.63967	0	0	0	0	1	3	0	low
1217	oan-miR-27b-5p_R+4_1	AGAGCTTAGCTGATTGGTGAACAGAA	up	inf	inf	0.291688	0	1.54216	0	0	0	0.9868	3.63967	0	0	0	0	1	3	0	low
1218	hsa-miR-625-5p_R+1	AGGGGGAAAGTTCTATAGTCCT	up	inf	inf	0.291688	0	1.54216	0	0	0	0.9868	3.63967	0	0	0	0	1	3	0	low
1219	PC-3p-197669_4	TTTTGTCCTCCGAGCTCG	up	inf	inf	0.291688	0	1.54216	0	0	0	0.9868	3.63967	0	0	0	0	1	3	0	low
1220	PC-3p-120994_8	AGCCCGCGGTGGAGCCTGGTGA	down	-inf	-inf	0.291804	1.69979	0	4.01266	1.0867	0	0	0	0	5	2	0	0	0	0	low
1221	PC-5p-65469_19	TAGAGGATAGAGTTAAGGGAAGC	up	1.86675	0.900528	0.294001	2.49012	4.64843	1.60506	1.63005	4.23524	1.9736	4.85289	7.11879	2	3	4	2	4	5	low
1222	PC-5p-87262_13	TGGGACGTTGCTTTTAAAA	up	2.85709	1.51454	0.2941	0.705874	2.01674	0	0	2.11762	0.9868	3.63967	1.42376	0	0	2	1	3	1	low
1223	PC-3p-224863_4	ACCCACTCCCATCTCCTACAGT	down	-inf	-inf	0.294455	1.69049	0	4.01266	0	1.05881	0	0	0	5	0	1	0	0	0	low
1224	PC-3p-14730_148	CTCACACACACCCTCCCCTGCAGT	down	0.869201	-0.202238	0.295205	53.9316	46.8774	56.1773	51.6183	53.9994	42.4324	41.2496	56.9503	70	95	51	43	34	40	middle
1225	chi-miR-30f-3p_1ss8GA	CTGGGAGAAGGCTGTTTACTCT	down	-inf	-inf	0.297274	0.886991	0	0	0.54335	2.11762	0	0	0	0	1	2	0	0	0	low
1226	bta-mir-2285f-2-p5_1ss13AG	GAAAATTTGTTCGGGTTTTTCT	down	-inf	-inf	0.297274	0.886991	0	0	0.54335	2.11762	0	0	0	0	1	2	0	0	0	low
1227	PC-3p-233667_4	CTGGCATTTCGCGTGATACTTT	down	-inf	-inf	0.297274	0.886991	0	0	0.54335	2.11762	0	0	0	0	1	2	0	0	0	low
1228	bta-miR-2435_1ss16CT	AAACTCGAATGAACTTTTTGGC	down	0.205306	-2.28415	0.298251	1.60216	0.328933	0	1.63005	3.17643	0.9868	0	0	0	3	3	1	0	0	low
1229	bta-miR-2411-3p_L-2_1ss25CT	TGAACTGTCTTACTCCCACATCT	up	1.36137	0.445058	0.298558	8.82514	12.0143	8.42659	12.2254	5.82346	12.335	15.1653	8.54255	10.5	22.5	5.5	12.5	12.5	6	middle
1230	PC-3p-231301_4	AAGGCCAGGAGAGAGAGGTCAGA	down	-inf	-inf	0.298814	1.32632	0	0.802532	0	3.17643	0	0	0	1	0	3	0	0	0	low
1231	PC-3p-671902_2	TCACGCTGCCTCGACCCGC	down	-inf	-inf	0.298814	1.32632	0	0.802532	0	3.17643	0	0	0	1	0	3	0	0	0	low
1232	PC-3p-327909_3	TTGGTTGCTTTTATTTATAGGT	down	-inf	-inf	0.298814	1.32632	0	0.802532	0	3.17643	0	0	0	1	0	3	0	0	0	low
1233	mdo-miR-352-3p_R-1_2ss11TC20AG	ATCTCAGGTTCGTCAGCCCGT	up	3.36224	1.74942	0.29885	0.534054	1.79562	0	0.54335	1.05881	2.9604	2.42645	0	0	1	1	3	2	0	low
1234	chi-miR-150	TCTCCCAACCCTTGTACCAGTG	up	2.39585	1.26054	0.299319	7.14822	17.126	9.63039	6.5202	5.29405	9.868	31.5438	9.9663	12	12	5	10	26	7	middle
1235	PC-3p-97106_11	TTGCCCTCTCTATCTGCCTACAG	up	2.48649	1.31411	0.299688	1.79354	4.45963	1.60506	2.71675	1.05881	7.8944	1.21322	4.27127	2	5	1	8	1	3	low
1236	PC-5p-55507_24	CGAATCCTGCTCACAGCGCCA	down	0.338915	-1.561	0.30018	3.57972	1.21322	6.42026	3.2601	1.05881	0	3.63967	0	8	6	1	0	3	0	low
1237	PC-5p-256932_3	TGGGATGAGGTCCTAGTGAGGT	down	-inf	-inf	0.301381	0.677106	0	0.401266	1.63005	0	0	0	0	0.5	3	0	0	0	0	low
1238	PC-3p-307029_3	CAAGCCTGGGCAAACTGGACAGC	up	inf	inf	0.301492	0	2.04907	0	0	0	4.934	1.21322	0	0	0	0	5	1	0	low
1239	cgr-miR-1260_L-1R+2_2	TCCCACCGCTGCCACCAGA	up	4.69432	2.23092	0.302142	0.844278	3.96331	0.401266	0.54335	1.58822	1.9736	8.49256	1.42376	0.5	1	1.5	2	7	1	low
1240	cgr-miR-1260_L-1R+2_1	TCCCACCGCTGCCACCAAC	up	4.69432	2.23092	0.302142	0.844278	3.96331	0.401266	0.54335	1.58822	1.9736	8.49256	1.42376	0.5	1	1.5	2	7	1	low
1241	cgr-miR-1260_L-1R+2_3	TCCCACCGCTGCCACCATA	up	4.69432	2.23092	0.302142	0.844278	3.96331	0.401266	0.54335	1.58822	1.9736	8.49256	1.42376	0.5	1	1.5	2	7	1	low
1242	bta-miR-2448-3p_R+1	GTGGTTGATTGGATCCGTGGGTT	down	0.264465	-1.91885	0.302223	1.79451	0.474586	3.21013	2.1734	0	0	0	1.42376	4	4	0	0	0	1	low
1243	bta-miR-2285aq_L+2_1ss4AG	AAAGGCCCAGATGAACTTTTTG	down	-inf	-inf	0.302413	0.900936	0	0	2.1734	0.529405	0	0	0	0	4	0.5	0	0	0	low
1244	PC-3p-162214_5	AATCCCACATATGAATTTCTTA	up	1.7529	0.809743	0.303207	0.896771	1.57195	0.802532	1.35838	0.529405	1.9736	0.606612	2.13564	1	2.5	0.5	2	0.5	1.5	low
1245	PC-3p-56051_24	ACTCCGCTGTCCACCCCCTCAGT	down	0.734954	-0.444275	0.3033	10.1621	7.46869	9.63039	8.15025	12.7057	3.9472	8.49256	9.9663	12	15	12	4	7	7	middle
1246	cgr-miR-7a_L+2R+1	CATGGAAGACTAGTGATTTTGTTGTT	up	3.97096	1.98949	0.303581	0.267511	1.06227	0.802532	0	0	1.9736	1.21322	0	1	0	0	2	1	0	low
1247	oan-miR-33-5p_L+2R+1	AAGTGCATTGTAGTTGCATTGC	up	3.26927	1.70897	0.303656	0.448628	1.46668	0.802532	0.54335	0	1.9736	2.42645	0	1	1	0	2	2	0	low
1248	PC-3p-38974_40	AAACTAGAATGAACTTTTTGGC	up	2.48589	1.31376	0.30586	1.83306	4.55679	3.6114	1.35838	0.529405	0.9868	4.85289	7.83067	4.5	2.5	0.5	1	4	5.5	low
1249	bta-miR-148c_L-2R+4	AAGTTCTGTCATGCACTGACTGC	up	inf	inf	0.306001	0	2.49662	0	0	0	0	6.06612	1.42376	0	0	0	0	5	1	low
1250	bta-mir-7865-p5	AGGCTGTGTGCAGGCCTGCC	up	2.56166	1.35708	0.307442	1.5177	3.88783	2.4076	1.0867	1.05881	2.9604	7.27934	1.42376	3	2	1	3	6	1	low
1251	PC-5p-141343_6	CGGGGCTGCGGCGGGTGGGA	up	inf	inf	0.307504	0	1.75269	0	0	0	0.9868	0	4.27127	0	0	0	1	0	3	low
1252	PC-3p-160737_5	ACTTTGACCTGTAACCCATCTGG	up	inf	inf	0.307504	0	1.75269	0	0	0	0.9868	0	4.27127	0	0	0	1	0	3	low
1253	bta-miR-2448-5p_L-1R+1_1ss4CT	TGTGGATACAACCAAACACGGT	up	3.07422	1.62022	0.308936	1.25949	3.87194	1.60506	2.1734	0	5.9208	0	5.69503	2	4	0	6	0	4	low
1254	hsa-miR-4454_L-2_1ss3AN	NTCCGAGTCACGGCACCA	up	1.84325	0.88225	0.309028	1.82841	3.37021	3.6114	0.815025	1.05881	4.4406	4.24628	1.42376	4.5	1.5	1	4.5	3.5	1	low
1255	PC-5p-218582_4	TAGAGAAAGAGGGAAAGATACT	down	-inf	-inf	0.309713	0.983649	0	2.4076	0.54335	0	0	0	0	3	1	0	0	0	0	low
1256	bta-mir-2285cy-p3_1ss11AG	GAAAAACCAGGATGAACTTTTT	down	0.368509	-1.44023	0.310045	0.892607	0.328933	1.60506	0.54335	0.529405	0.9868	0	0	2	1	0.5	1	0	0	low
1257	rno-mir-1949-p5_1ss4AG	GCCGATAGCTGGTTGGCATTCTGGGC	up	2.10351	1.0728	0.310123	0.886991	1.86579	0	0.54335	2.11762	2.9604	1.21322	1.42376	0	1	2	3	1	1	low
1258	PC-5p-68943_18	TCGCAGAGTGGGGCAAGACTGA	up	2.25425	1.17265	0.310336	3.13846	7.07487	2.4076	4.89015	2.11762	1.9736	12.1322	7.11879	3	9	2	2	10	5	middle
1259	bta-mir-7863-p3	TCCCTCAGGCAACAGTCCAAA	down	0.54381	-0.878825	0.310749	5.53289	3.00884	3.21013	5.97685	7.41168	2.9604	6.06612	0	4	11	7	3	5	0	low
1260	chi-miR-133a-5p	AGCTGGTAAAATGGAACCAAAT	down	0.711839	-0.490377	0.3111	23.3773	16.6409	22.4709	21.1907	26.4703	11.8416	26.6909	11.3901	28	39	25	12	22	8	middle
1261	bta-miR-2285e_L+1R-1	AAAACCTGAACGAACTTTTTGG	down	0.654916	-0.610617	0.311172	15.0273	9.84162	14.4456	17.9306	12.7057	3.9472	8.49256	17.0851	18	33	12	4	7	12	middle
1262	PC-3p-62990_20	CGCTACTCTGTATTAGGCACTC	down	0.411526	-1.28094	0.311357	5.0583	2.08162	5.61773	1.0867	8.47049	1.9736	0	4.27127	7	2	8	2	0	3	low
1263	PC-5p-211481_4	GCTACTGTAAGGCACGGACTGC	down	0.203726	-2.2953	0.313679	2.32953	0.474586	4.81519	2.1734	0	0	0	1.42376	6	4	0	0	0	1	low
1264	cfa-miR-125b_R+1	TCCCTGAGACCCTAACTTGTGAT	up	1.05809	0.0814575	0.313843	27421.3	29014.1	29337.4	26120.5	26805.9	27126.1	30405.8	29510.2	36556	48073	25317	27489	25062	20727	high
1265	bta-miR-2284y_L+2R-1_1ss8TG	TGAAAAGGTCGTTCGGGTTTTT	up	3.51798	1.81475	0.313929	0.405431	1.4263	0.401266	0.815025	0	2.9604	0.606612	0.711879	0.5	1.5	0	3	0.5	0.5	low
1266	PC-5p-92129_12	GTTTCCCGGCCCATGCACC	up	4.16766	2.05924	0.31451	1.43228	5.96924	3.21013	1.0867	0	11.8416	6.06612	0	4	2	0	12	5	0	middle
1267	bta-miR-2285m_1ss6GT	AAAACTCAAATGAACTTTTTGG	down	0.676552	-0.563728	0.314636	4.87056	3.29519	4.8687	2.82542	6.91756	2.36832	3.72055	3.79669	6.06667	5.2	6.53333	2.4	3.06667	2.66667	low
1268	chi-miR-33b-5p_R-1	GTGCATTGCTGTTGCATT	up	1.25798	0.331104	0.314861	6.87141	8.64407	8.82786	5.4335	6.35287	7.8944	10.919	7.11879	11	10	6	8	9	5	middle
1269	bta-mir-11991-p3	CAATCAAGATATAGAACATTT	up	1.33986	0.422081	0.314997	7.12769	9.5501	6.42026	5.4335	9.5293	12.8284	7.27934	8.54255	8	10	9	13	6	6	middle
1270	bta-miR-2285az_L-1_1ss5TC	AAACCCGAGTGAACTTTTTGG	up	3.28583	1.71626	0.31626	0.535022	1.75799	1.60506	0	0	0	2.42645	2.84752	2	0	0	0	2	2	low
1271	chi-miR-378-3p	ACTGGACTTGGAGTCAGAAGGC	down	0.909869	-0.136269	0.316484	27828.4	25320.2	25701.1	26219.9	31564.2	25453.5	26758.9	23748.3	32025	48256	29811	25794	22056	16680	high
1272	rno-mir-126b-p5	CATTATTACTCACGGTACGAGTT	up	2.01794	1.01288	0.31656	1.88923	3.81236	2.4076	3.2601	0	3.9472	6.06612	1.42376	3	6	0	4	5	1	low
1273	PC-5p-310894_3	CTCTGCCTGCCTTCCTCACAC	up	9.49742	3.24753	0.317343	0.181117	1.72014	0	0.54335	0	3.9472	1.21322	0	0	1	0	4	1	0	low
1274	PC-5p-147574_6	CTGGACATGACAGAGTGACTTC	up	9.49742	3.24753	0.317343	0.181117	1.72014	0	0.54335	0	3.9472	1.21322	0	0	1	0	4	1	0	low
1275	chi-miR-874-5p	CGGCCCCACGCACCAGGGTAAGA	up	6.66369	2.73632	0.3175	0.716138	4.77212	1.60506	0.54335	0	1.9736	10.919	1.42376	2	1	0	2	9	1	middle
1276	PC-3p-106313_10	TTCTTCCACTTTCTTTCCCACC	down	0.753481	-0.408357	0.317504	1.60313	1.20793	1.60506	1.0867	2.11762	0.9868	1.21322	1.42376	2	2	2	1	1	1	low
1277	PC-5p-80944_14	ACGAGGTTGCAAGAGTTGGACA	down	0.541329	-0.885421	0.317675	4.93103	2.66931	2.4076	8.15025	4.23524	3.9472	1.21322	2.84752	3	15	4	4	1	2	low
1278	cja-miR-654	TATGTCTGCTGACCATCACC	up	11.4593	3.51845	0.317861	0.535022	6.131	1.60506	0	0	0.9868	14.5587	2.84752	2	0	0	1	12	2	middle
1279	cfa-miR-374a_R+5	TTATAATACAACCTGATAAGTGATGT	up	5.05991	2.33911	0.318025	0.267511	1.35358	0.802532	0	0	0	1.21322	2.84752	1	0	0	0	1	2	low
1280	PC-3p-342612_3	CACTTCATTACCTCACCATGATT	up	7.0568	2.81901	0.318233	0.181117	1.27811	0	0.54335	0	0.9868	0	2.84752	0	1	0	1	0	2	low
1281	bta-miR-2284y_L+2R-1_1ss17GA	TGAAAAGTTCGTTCGGATTTTT	up	1.81578	0.860587	0.318416	0.443979	0.806167	0.802532	0	0.529405	0.4934	1.21322	0.711879	1	0	0.5	0.5	1	0.5	low
1282	mml-miR-320b_R-1_1ss20CA	AAAAGCTGGGTTGAGAGGGAA	up	1.72447	0.786151	0.318523	3.83697	6.61673	5.61773	2.71675	3.17643	8.8812	2.42645	8.54255	7	5	3	9	2	6	middle
1283	chi-miR-342-5p_R+3	AGGGGTGCTATCTGTGGTTGAGGACA	up	1.15339	0.205885	0.318995	33.9379	39.1437	30.4962	35.3178	35.9996	42.4324	43.676	31.3227	38	65	34	43	36	22	middle
1284	cja-miR-4683	TGGAGATCCAGTGCTCGCCCGA	down	0.703076	-0.508248	0.319024	4.37935	3.07902	4.01266	4.89015	4.23524	2.9604	4.85289	1.42376	5	9	4	3	4	1	low
1285	cpo-miR-431-3p_L+3R-1_1ss22TG	TTGCAGGTCGTCTTGCAGGGCGT	up	inf	inf	0.319182	0	1.94656	0	0	0	0.9868	4.85289	0	0	0	0	1	4	0	low
1286	PC-5p-606475_2	ATACTGCATTCAAGATCCATCC	up	inf	inf	0.319182	0	0.973282	0	0	0	0.4934	2.42645	0	0	0	0	0.5	2	0	low
1287	PC-5p-164852_5	AGAGTTCTACAGTCCAGAG	up	inf	inf	0.319182	0	1.94656	0	0	0	0.9868	4.85289	0	0	0	0	1	4	0	low
1288	PC-3p-146340_6	TTGCCTTCTGCCTTTCTCTCAGT	down	0.168964	-2.56521	0.319234	1.94677	0.328933	1.60506	0	4.23524	0.9868	0	0	2	0	4	1	0	0	low
1289	PC-3p-170197_5	TGTGACTTACTGGCACTGTGCT	up	3.42422	1.77578	0.319848	0.620448	2.12455	0.802532	0	1.05881	3.9472	2.42645	0	1	0	1	4	2	0	low
1290	PC-3p-39058_40	AAAACCTGAATGAACTCTTAGC	down	0.593639	-0.752343	0.320629	9.47484	5.62463	9.63039	10.3237	8.47049	6.9076	0	9.9663	12	19	8	7	0	7	middle
1291	PC-3p-34221_48	TCACGGCCTCTCTGCCCCCAGT	down	0.489444	-1.03078	0.321561	7.31616	3.58086	3.21013	8.15025	10.5881	0.9868	1.21322	8.54255	4	15	10	1	1	6	middle
1292	cgr-miR-1260_R+2_1ss18AT	ATCCCACCGCTGCCACCTAA	up	7.39828	2.88719	0.323063	0.181117	1.33995	0	0.54335	0	0.9868	3.03306	0	0	1	0	1	2.5	0	low
1293	PC-5p-288335_3	ACTCGAGGTGCGGAGTGGAGAG	up	10.0938	3.3354	0.323758	0.181117	1.82817	0	0.54335	0	0	1.21322	4.27127	0	1	0	0	1	3	low
1294	PC-3p-326734_3	CTCTACCCCTCGCCTCTGCAGA	up	3.63635	1.86249	0.323919	0.352937	1.2834	0	0	1.05881	0	2.42645	1.42376	0	0	1	0	2	1	low
1295	PC-3p-278329_3	TCGGGCTCAGGGCCGCCACGCT	up	3.63635	1.86249	0.323919	0.352937	1.2834	0	0	1.05881	0	2.42645	1.42376	0	0	1	0	2	1	low
1296	PC-5p-106251_10	TGAGGCTTGGCAGCTGTGGTGTGA	up	4.15318	2.05421	0.324126	0.724467	3.00884	0	2.1734	0	2.9604	6.06612	0	0	4	0	3	5	0	low
1297	PC-3p-120506_8	AAAAACCCTAACGAACTTCTT	down	0.554166	-0.851609	0.324171	2.67124	1.48031	1.60506	2.1734	4.23524	0.9868	0.606612	2.84752	2	4	4	1	0.5	2	low
1298	PC-3p-24151_77	TGAAGCCGCCGGTCTCCCCAGT	down	0.78083	-0.356919	0.324288	13.5013	10.5422	13.643	15.2138	11.6469	14.802	9.70579	7.11879	17	28	11	15	8	5	middle
1299	bta-mir-2285bc-p5	AAAAGGTTCATTTGGGTTTCT	up	1.47138	0.557166	0.32513	4.73132	6.96155	2.4076	5.4335	6.35287	6.9076	9.70579	4.27127	3	10	6	7	8	3	low
1300	PC-3p-155568_6	AACTCAGAGGGGGCACCA	down	-inf	-inf	0.325255	1.67926	0	0.802532	0	4.23524	0	0	0	1	0	4	0	0	0	low
1301	PC-3p-154195_6	ACATTCAGCTGTGGCCGACTCC	down	-inf	-inf	0.325255	1.67926	0	0.802532	0	4.23524	0	0	0	1	0	4	0	0	0	low
1302	efu-miR-30b_L+1R-1	CTGTAAACATCCTACACTCTCAGCT	up	1.19265	0.254177	0.325369	23.9138	28.521	28.4899	24.7224	18.5292	22.6964	31.5438	31.3227	35.5	45.5	17.5	23	26	22	middle
1303	chi-miR-96_R+2	TTTGGCACTAGCACATTTTTGCT	up	1.72633	0.787709	0.325511	18.3043	31.5992	23.2734	15.7572	15.8822	22.6964	52.1686	19.9326	29	29	15	23	43	14	middle
1304	PC-3p-58037_23	AAAACCTTGATGAACTTTTTGA	up	1.7055	0.770192	0.326032	2.03781	3.47548	2.4076	0	3.70584	4.4406	2.42645	3.55939	3	0	3.5	4.5	2	2.5	low
1305	PC-3p-150352_6	CCTCAGCCACGCCCCTCACACC	up	1.72164	0.783787	0.326108	4.7044	8.0993	4.01266	1.63005	8.47049	7.8944	12.1322	4.27127	5	3	8	8	10	3	middle
1306	hsa-miR-4444_L+1R+2	ACTCGAGTTGGAAGAGGCGAT	down	0.280721	-1.83279	0.327165	1.44061	0.404408	1.60506	2.71675	0	0	1.21322	0	2	5	0	0	1	0	low
1307	PC-5p-84334_13	ATGCACAGTCGTTTGCTTTGGC	up	1.59505	0.673602	0.327559	2.59143	4.13346	4.01266	2.1734	1.58822	2.9604	3.03306	6.40691	5	4	1.5	3	2.5	4.5	low
1308	chi-miR-195-5p_R+1	TAGCAGCACAGAAATGTTGGT	up	1.71645	0.779426	0.327598	25.6919	44.0988	21.6684	34.2311	21.1762	29.604	72.7934	29.8989	27	63	20	30	60	21	middle
1309	cpo-miR-328-3p_R-2	CTGGCCCTCTCTGCCCTTCT	down	0.391569	-1.35266	0.327605	5.41221	2.11925	7.22279	0.54335	8.47049	4.934	0	1.42376	9	1	8	5	0	1	low
1310	PC-5p-49873_28	ATTCATGATGTTGCCTGAGA	down	0.423781	-1.23861	0.328725	2.32856	0.9868	3.21013	2.71675	1.05881	2.9604	0	0	4	5	1	3	0	0	middle
1311	pal-mir-9298-p3	CTGATTGTCACGTTCTGATT	up	2.83342	1.50254	0.329068	0.620448	1.75799	0.802532	0	1.05881	0	2.42645	2.84752	1	0	1	0	2	2	low
1312	PC-5p-337270_3	AGCTAAGACCCAGTGGAGCCAT	up	3.50356	1.80882	0.331106	0.534054	1.87109	0	0.54335	1.05881	1.9736	3.63967	0	0	1	1	2	3	0	low
1313	PC-5p-118891_8	AGCTTGGTCCTGGGTCACGTGA	up	13.5172	3.75672	0.331387	0.362234	4.89637	0	1.0867	0	11.8416	0	2.84752	0	2	0	12	0	2	middle
1314	mmu-mir-677-p5_1ss18CT	TGAAGCCAGATGCCGTTTCTGAGA	up	2.12335	1.08634	0.332011	1.51867	3.22467	4.01266	0.54335	0	1.9736	4.85289	2.84752	5	1	0	2	4	2	low
1315	chi-miR-145-5p	GTCCAGTTTTCCCAGGAATCCCT	up	1.18112	0.240156	0.332101	47058.9	55582.3	56861	41544	42771.7	49665.6	49654.8	67426.3	70852	76459	40396	50330	40928	47358	high
1316	bta-miR-2330-3p_R+1	ACTCCTTACCCCTGGCCGTCC	up	2.15386	1.10692	0.332166	2.41593	5.20357	5.61773	1.63005	0	6.9076	7.27934	1.42376	7	3	0	7	6	1	low
1317	hsa-miR-10400-5p_R-3_1ss12GA	CGGCGGCGGCGACTCTGG	up	1.792	0.841569	0.332362	2.76693	4.95833	2.4076	2.71675	3.17643	8.3878	3.63967	2.84752	3	5	3	8.5	3	2	low
1318	bta-miR-12038	TCTGCAGAAGCTGTCAGTGCCT	up	inf	inf	0.332556	0	2.22728	0	0	0	0.9868	0	5.69503	0	0	0	1	0	4	low
1319	PC-5p-68232_18	AAGCGTCCTGTGGCGAAACT	down	0.648457	-0.624918	0.332582	2.85235	1.84963	1.60506	2.71675	4.23524	0.9868	2.42645	2.13564	2	5	4	1	2	1.5	low
1320	ocu-let-7f-2-3p_2ss1CN22CT	NTATACAGTCTACTGTCTTTCT	down	0.746164	-0.422436	0.333414	5.34441	3.9878	6.42026	3.2601	6.35287	3.9472	3.03306	4.98315	8	6	6	4	2.5	3.5	middle
1321	PC-3p-147475_6	TCTCCTGTGTAGATAGGCTGAT	down	-inf	-inf	0.33357	1.23993	0	0	0.54335	3.17643	0	0	0	0	1	3	0	0	0	low
1322	PC-3p-243205_4	CAGAGTCGTGGATCGCCC	down	-inf	-inf	0.33357	1.23993	0	0	0.54335	3.17643	0	0	0	0	1	3	0	0	0	low
1323	chi-miR-449c_R+7	AGGCAGTGCATCTCTAGCTGGCTGTT	down	0.901508	-0.149587	0.334239	150.557	135.729	154.086	167.352	130.234	124.337	150.44	132.409	192	308	123	126	124	93	middle
1324	bta-miR-11987_L-1R-2_1ss8TA	GAGGAAACTCTGGTGGAG	up	1.47051	0.556319	0.334925	9.91737	14.5836	8.02532	11.1387	10.5881	15.2954	20.6248	7.83067	10	20.5	10	15.5	17	5.5	middle
1325	PC-3p-141988_6	TGGCTGAAGGACCCTGGACTGT	down	-inf	-inf	0.336398	2.49302	0	6.42026	0	1.05881	0	0	0	8	0	1	0	0	0	low
1326	PC-3p-221794_4	GGTCAATGATGTGTTGGAG	up	8.51471	3.08996	0.336477	0.181117	1.54216	0	0.54335	0	0.9868	3.63967	0	0	1	0	1	3	0	low
1327	mmu-mir-142b-p3	TAGTGCTTTCTACTTTATGGGT	up	inf	inf	0.337439	0	2.35097	0	0	0	0.9868	6.06612	0	0	0	0	1	5	0	low
1328	PC-5p-55802_24	TATAGAGGCAGAGAGTTGTAGA	down	0.562599	-0.82982	0.337691	7.96518	4.4812	12.8405	7.87858	3.17643	5.4274	3.03306	4.98315	16	14.5	3	5.5	2.5	3.5	middle
1329	chi-miR-338-5p	AACAATATCCTGGTGCTGAGT	up	1.97546	0.982188	0.337741	2.41302	4.76683	0.802532	3.2601	3.17643	2.9604	8.49256	2.84752	1	6	3	3	7	2	low
1330	chi-miR-2483-3p	AAACATCTGGTTGGTTGAGAGA	down	0.671374	-0.574811	0.337999	12.2807	8.24496	11.2355	7.6069	17.9998	6.9076	12.1322	5.69503	14	14	17	7	10	4	middle
1331	bta-miR-2285dl-3p_L-2_1ss7TC	AACCCGAATGAACTTTTTGG	down	0.333212	-1.58549	0.33804	1.07074	0.356782	2.19024	0.713147	0.30882	0.287817	0.379132	0.403398	2.72917	1.3125	0.291667	0.291667	0.3125	0.283333	low
1332	PC-3p-193891_4	CCGTGAGTGACCGCCTCTGT	up	6.43018	2.68486	0.338836	0.267511	1.72014	0.802532	0	0	3.9472	1.21322	0	1	0	0	4	1	0	low
1333	bta-mir-2887-1-p3_1ss7AC	CGGGACCCGGGGCGCGGCC	up	1.27424	0.349636	0.33942	199.95	254.784	184.582	152.681	262.585	331.565	213.527	219.259	230	281	248	336	176	154	middle
1334	PC-3p-20613_95	AAAACCCGCATGAACTTTTTTGG	down	0.700308	-0.513939	0.340161	13.7296	9.61498	11.2355	11.9537	17.9998	13.8152	3.63967	11.3901	14	22	17	14	3	8	middle
1335	bta-mir-2285cj-p5_1ss8CG	AAAAGTTGGTTTGGGTTTTTCT	down	0.765784	-0.384991	0.341347	5.77395	4.4216	6.05912	3.93929	7.32344	4.07877	5.86391	3.3221	7.55	7.25	6.91667	4.13333	4.83333	2.33333	low
1336	bta-mir-2285cw-2-p3_1ss22GA	AAAACCCAAAGGAACTTTTTGA	up	inf	inf	0.341651	0	3.03587	0	0	0	7.8944	1.21322	0	0	0	0	8	1	0	low
1337	cfa-miR-95_R-1	TTCAACGGGTATTTATTGAGC	up	2.02955	1.02116	0.34181	5.25801	10.6714	5.61773	3.80345	6.35287	6.9076	19.4116	5.69503	7	7	6	7	16	4	middle
1338	bta-mir-2284z-1-p3_1ss10AG	AAAACCTGAGCAAACTTTTGG	down	0.525097	-0.929344	0.342219	5.32959	2.79855	8.15908	2.53563	5.29405	1.9736	6.06612	0.355939	10.1667	4.66667	5	2	5	0.25	low
1339	bta-miR-2285cy_L+1R-1_1ss22TA	AAAAACCAGAATGAACTTTTTA	up	4.2531	2.08851	0.344355	0.133755	0.568875	0.401266	0	0	0.4934	1.21322	0	0.5	0	0	0.5	1	0	low
1340	oan-miR-33-5p_L+1R+1	AGTGCATTGTAGTTGCATTGC	up	3.29158	1.71878	0.345049	1.06811	3.51576	0	1.0867	2.11762	6.9076	3.63967	0	0	2	2	7	3	0	low
1341	oan-miR-155-5p_L+2	AGTTAATGCTAATCGTGATAGGGGT	up	1.79901	0.847201	0.345096	3.48307	6.26606	4.01266	3.2601	3.17643	1.9736	9.70579	7.11879	5	6	3	2	8	5	low
1342	hsa-mir-4443-p5_1ss1GC	CGGTTGGAGGCGTGGGTT	down	0.459757	-1.12106	0.34568	13.1251	6.03434	9.63039	24.4508	5.29405	5.9208	3.63967	8.54255	12	45	5	6	3	6	middle
1343	pal-miR-194a-5p_L+1R+1	ATGTAACAGCAACTCCATGTGGA	up	2.76306	1.46627	0.345785	1.87064	5.1687	2.4076	1.0867	2.11762	0	9.09918	6.40691	3	2	2	0	7.5	4.5	low
1344	PC-3p-44681_33	AAAACACGAACAAACTTTTCGC	up	1.40778	0.493421	0.346209	2.31365	3.25711	1.60506	1.63005	3.70584	2.467	3.03306	4.27127	2	3	3.5	2.5	2.5	3	low
1345	mmu-miR-3968_L-2_1ss14AT	AATCCCACTCCTGACACCA	up	1.24087	0.311351	0.346372	28.2911	35.1055	25.2798	22.0057	37.5878	36.0182	27.2975	42.0008	31.5	40.5	35.5	36.5	22.5	29.5	middle
1346	pal-miR-9995-3p_L+1_2	TATCTCGGTGGAACCTCCA	up	1.32552	0.406554	0.346411	4.38962	5.81851	5.61773	5.4335	2.11762	6.9076	4.85289	5.69503	7	10	2	7	4	4	middle
1347	pal-miR-9995-3p_L+1_1	AATCTCGGTGGAACCTCCA	up	1.32552	0.406554	0.346411	4.38962	5.81851	5.61773	5.4335	2.11762	6.9076	4.85289	5.69503	7	10	2	7	4	4	middle
1348	chi-miR-99a-5p	AACCCGTAGATCCGATCTTGT	down	0.921074	-0.118611	0.34646	37773.4	34792	42348	36602	34370.1	36369.5	35639.7	32367	52768	67363.5	32461	36856	29376	22733.5	high
1349	bta-mir-2284z-7-p5_1ss1AG	GAAAGTTTGTTTGGGTTTTTCA	up	inf	inf	0.347204	0	1.62596	0	0	0	0	0.606612	4.27127	0	0	0	0	0.5	3	low
1350	bta-mir-2285ac-p5_1ss22CA	GAAAGTTTGTTTGGGTTTTTCA	up	inf	inf	0.347204	0	1.62596	0	0	0	0	0.606612	4.27127	0	0	0	0	0.5	3	low
1351	pal-miR-9226-5p_L-1	CAAGTCCCTGTTCGGGCGCCA	up	1.19469	0.256639	0.347638	1.9612	2.34303	2.4076	1.35838	2.11762	2.467	2.42645	2.13564	3	2.5	2	2.5	2	1.5	low
1352	PC-3p-83289_14	GAAAACCAAAACGAACTTTATGT	down	0.582185	-0.78045	0.351203	3.30195	1.92235	4.01266	2.71675	3.17643	3.9472	1.81984	0	5	5	3	4	1.5	0	low
1353	bta-mir-12031-p3_1ss9GA_1	TAATTGGAACCAGTCTGCAGA	down	0.516327	-0.953644	0.351741	2.05224	1.05963	3.21013	1.35838	1.58822	2.467	0	0.711879	4	2.5	1.5	2.5	0	0.5	low
1354	bta-mir-12031-p3_1ss9GA_2	TAATTGGAACCAGTCTGCAGAA	down	0.516327	-0.953644	0.351741	2.05224	1.05963	3.21013	1.35838	1.58822	2.467	0	0.711879	4	2.5	1.5	2.5	0	0.5	low
1355	chi-mir-2332-p5	ATAGCAGCTCCAGCACCATGT	up	3.00369	1.58674	0.353123	0.267511	0.803519	0.802532	0	0	0.9868	0	1.42376	1	0	0	1	0	1	low
1356	PC-3p-301465_3	GAAAGACTCCGTATTCCATT	down	-inf	-inf	0.353876	1.59286	0	0	0.54335	4.23524	0	0	0	0	1	4	0	0	0	low
1357	chi-miR-504_R+1	AGACCCTGGTCTGCACTCTGTC	up	1.11006	0.150639	0.354678	154.561	171.572	139.641	146.161	177.88	179.598	185.623	149.495	174	269	168	182	153	105	middle
1358	PC-3p-265973_3	CTGGCTGACCCTCTCTCCTCCT	down	0.296216	-1.75528	0.354696	1.60216	0.474586	0	1.63005	3.17643	0	0	1.42376	0	3	3	0	0	1	low
1359	chi-miR-20b_R+2_1ss10CT	CAAAGTGCTTACAGTGCAGGTAGTT	down	0.863749	-0.211317	0.354732	18.539	16.0131	21.8021	14.5799	19.2351	15.7888	15.1653	17.0851	27.1667	26.8333	18.1667	16	12.5	12	middle
1360	PC-3p-167531_5	ATGGAGGAGCATGGTGAGCTACA	down	0.252318	-1.98669	0.354775	1.8809	0.474586	4.01266	1.63005	0	0	0	1.42376	5	3	0	0	0	1	low
1361	PC-5p-232154_4	AATCGGACTTAACTGAGTGACT	up	10.7476	3.42594	0.355242	0.181117	1.94656	0	0.54335	0	0.9868	4.85289	0	0	1	0	1	4	0	low
1362	chi-miR-545-5p_L-1R+2	TCAGTAAATGTTTATTGGATGA	up	1.31353	0.393446	0.355296	15.3293	20.1354	22.4709	8.6936	14.8234	22.6964	20.6248	17.0851	28	16	14	23	17	12	middle
1363	pal-miR-3064-5p_L-2R+3	TGGCTGTTGTGGTGTGCAAAAC	down	0.680947	-0.554385	0.356043	6.88167	4.68606	10.4329	5.97685	4.23524	4.934	4.85289	4.27127	13	11	4	5	4	3	middle
1364	PC-3p-60720_21	GACCCGAATGAACTTTTTGGCTT	down	0.634139	-0.65713	0.356414	3.66515	2.32421	5.61773	3.2601	2.11762	0.9868	2.42645	3.55939	7	6	2	1	2	2.5	low
1365	PC-3p-92872_12	AAAACCCAGATGAACTTTTTTA	up	3.34611	1.74249	0.356748	0.887959	2.97121	1.60506	0	1.05881	0	6.06612	2.84752	2	0	1	0	5	2	low
1366	bta-miR-2284aa_R+1_1ss17GA	AAAAAAGTTTGTTTGGATTTTT	down	0.779422	-0.359524	0.357761	17.0386	13.2803	11.6399	17.1401	22.3359	14.5608	10.1814	15.0986	14.504	31.5452	21.0952	14.7556	8.39206	10.6048	middle
1367	bta-miR-2284y_L+1R-1_1	CAAAAGTTCGTTCGGGTTTTT	up	1.87518	0.907027	0.358423	1.79451	3.36503	3.21013	2.1734	0	1.9736	2.42645	5.69503	4	4	0	2	2	4	low
1368	bta-miR-2284y_L+1R-1_2	GAAAAGTTCGTTCGGGTTTTT	up	1.87518	0.907027	0.358423	1.79451	3.36503	3.21013	2.1734	0	1.9736	2.42645	5.69503	4	4	0	2	2	4	low
1369	bta-miR-2284y_L+1R-1_3	NAAAAGTTCGTTCGGGTTTTT	up	1.87518	0.907027	0.358423	1.79451	3.36503	3.21013	2.1734	0	1.9736	2.42645	5.69503	4	4	0	2	2	4	low
1370	PC-3p-291355_3	TGGGGTGGATAGACAGACAGGC	up	3.84064	1.94135	0.358667	0.362234	1.39121	0	1.0867	0	2.9604	1.21322	0	0	2	0	3	1	0	low
1371	PC-5p-327441_3	ATTCCTGGGCCCCCCTGGTGGATT	down	0.152455	-2.71355	0.3596	2.65264	0.404408	1.60506	0	6.35287	0	1.21322	0	2	0	6	0	1	0	low
1372	PC-3p-89166_12	GGCTGGTGATGAATTCTGACT	down	0.389603	-1.35992	0.360304	1.68856	0.657867	0.802532	1.0867	3.17643	1.9736	0	0	1	2	3	2	0	0	low
1373	PC-3p-276280_3	AACTGCTGCCTGAAGTCAGGGC	down	0.443922	-1.17162	0.361254	1.06908	0.474586	1.60506	0.54335	1.05881	0	0	1.42376	2	1	1	0	0	1	low
1374	PC-5p-100424_10	TTGTGGTTGTCTTTCTTTTT	down	0.388169	-1.36524	0.361282	1.88923	0.733341	2.4076	3.2601	0	0.9868	1.21322	0	3	6	0	1	1	0	low
1375	PC-3p-57638_23	CGCATTGGTGGTTCAGTGG	up	1.55894	0.640565	0.361877	5.00174	7.7974	8.02532	3.80345	3.17643	11.8416	7.27934	4.27127	10	7	3	12	6	3	middle
1376	bta-mir-2285m-3-p5_1ss1AG_2	GAAAGGTTCATTTGGGTTTTT	down	0.620954	-0.687441	0.362165	2.36198	1.46668	2.80886	1.63005	2.64703	1.9736	2.42645	0	3.5	3	2.5	2	2	0	low
1377	bta-mir-2285m-3-p5_1ss1AG_1	GAAAGGTTCATTTGGGTTTT	down	0.620954	-0.687441	0.362165	2.36198	1.46668	2.80886	1.63005	2.64703	1.9736	2.42645	0	3.5	3	2.5	2	2	0	low
1378	ocu-miR-302d-3p_R-2_1ss18GT	TAAGTGCTTCCATGTTTTAGT	up	1.45241	0.538445	0.36384	12.3083	17.8767	12.038	13.946	10.941	26.6436	16.7829	10.2036	15	25.6667	10.3333	27	13.8333	7.16667	middle
1379	ocu-miR-302a-3p_R-2_1ss19GA	TAAGTGCTTCCATGTTTTAGT	up	1.45241	0.538445	0.36384	12.3083	17.8767	12.038	13.946	10.941	26.6436	16.7829	10.2036	15	25.6667	10.3333	27	13.8333	7.16667	middle
1380	mdo-miR-106-5p	AAAAGTGCTTATAGTGCAGGTAG	up	3.99066	1.99663	0.364928	0.448628	1.79032	0.802532	0.54335	0	3.9472	0	1.42376	1	1	0	4	0	1	low
1381	bta-miR-2284y_L+2	AAAAAAGTTCGTTCGGGTTTTTC	down	0.284675	-1.81261	0.365705	1.15547	0.328933	2.4076	0	1.05881	0.9868	0	0	3	0	1	1	0	0	low
1382	ggo-mir-1291-p3	TGTCTTCCTGTGGTCTGTTGGCT	down	0.284675	-1.81261	0.365705	1.15547	0.328933	2.4076	0	1.05881	0.9868	0	0	3	0	1	1	0	0	low
1383	mdo-miR-199b-3-5p_L+1	CCCAGTGTTCAGACTACCTGTCC	down	0.892298	-0.164402	0.365898	72.9439	65.0877	73.4317	64.9304	80.4696	53.2872	67.9405	74.0354	91.5	119.5	76	54	56	52	middle
1384	cfa-miR-590	TAATTTTATGTATAAGCTAGT	up	3.06187	1.61441	0.366775	0.982681	3.00884	0.802532	1.0867	1.05881	2.9604	6.06612	0	1	2	1	3	5	0	low
1385	PC-5p-82135_14	TGCATGTGATGACACTGTG	up	2.44534	1.29003	0.366866	1.07837	2.63698	1.60506	1.63005	0	0	3.63967	4.27127	2	3	0	0	3	3	low
1386	chi-miR-1814	GTTTTGTTTGGGTTTGTT	down	0.802874	-0.316755	0.367161	21.6204	17.3585	20.0633	23.0924	21.7056	24.1766	11.5256	16.3732	25	42.5	20.5	24.5	9.5	11.5	middle
1387	hsa-miR-125a-5p_L+2R-1	GATCCCTGAGACCCTTTAACCTGTG	down	0.836668	-0.257273	0.36823	28.8871	24.1689	33.7064	21.1907	31.7643	24.67	27.9041	19.9326	42	39	30	25	23	14	middle
1388	bta-mir-148c-p3	TCGGAGTGTATCACAGAACCTG	up	1.70698	0.771446	0.368774	2.74833	4.69135	2.4076	0.54335	5.29405	3.9472	7.27934	2.84752	3	1	5	4	6	2	low
1389	PC-3p-336138_3	CTGGGATCGCCGGCCCCACTTC	up	2.52426	1.33586	0.369517	0.448628	1.13245	0.802532	0.54335	0	1.9736	0	1.42376	1	1	0	2	0	1	low
1390	ocu-miR-219a-3p_2ss8GA11TC	AGAGTTGAGTCTGGACGTCCCG	up	1.2554	0.328147	0.369825	17.5813	22.0716	10.4329	19.0173	23.2938	18.7492	21.838	25.6276	13	35	22	19	18	18	middle
1391	PC-5p-102716_10	AGTAGGACCTTCCCGAGGGGC	up	2.61797	1.38845	0.369872	2.50871	6.56774	1.60506	3.80345	2.11762	4.934	13.3455	1.42376	2	7	2	5	11	1	middle
1392	bta-miR-12005_L+1R-2	TATGAAGTCCTTAAGGGGAGG	down	0.461208	-1.11651	0.370637	2.54871	1.17549	4.41393	2.1734	1.05881	0.4934	3.03306	0	5.5	4	1	0.5	2.5	0	low
1393	ocu-let-7a-3p_1ss22CT	CTATACAATCTACTGTCTTTCT	down	0.948807	-0.075814	0.370779	3808.21	3613.26	3519.1	3813.23	4092.3	3468.6	3616.01	3755.16	4385	7018	3865	3515	2980.5	2637.5	middle
1394	PC-3p-208676_4	AAGGGCGGGTCCGGTGGGCGCT	up	1.63655	0.710658	0.370791	2.21428	3.62378	2.4076	0	4.23524	2.9604	3.63967	4.27127	3	0	4	3	3	3	low
1395	PC-5p-111368_9	TCATGGACAAGCCATGTGGCAGC	down	0.510334	-0.970485	0.370846	2.86359	1.46139	4.81519	2.71675	1.05881	2.9604	0	1.42376	6	5	1	3	0	1	low
1396	PC-3p-142593_6	TCTCCCATCGCTCTCCTGCAGT	up	2.93257	1.55216	0.370939	0.362234	1.06227	0	1.0867	0	1.9736	1.21322	0	0	2	0	2	1	0	low
1397	cfa-miR-205	TCCTTCATTCCACCGGAGTCTG	up	1.37809	0.462668	0.371105	285.105	392.9	251.995	301.559	301.761	319.723	579.921	279.056	314	555	285	324	478	196	middle
1398	bta-miR-2285ce_L-1_1ss20TG	AAAACCTGAATGAACTTTGTGA	up	5.80578	2.53749	0.371867	0.352937	2.04907	0	0	1.05881	4.934	1.21322	0	0	0	1	5	1	0	low
1399	PC-5p-234452_4	ATGGGTCCTGAAATTTGCTTAT	down	0.193514	-2.36949	0.371884	1.69979	0.328933	4.01266	1.0867	0	0.9868	0	0	5	2	0	1	0	0	low
1400	PC-5p-207065_4	CCCAAAGGTTCGTTTGTA	up	8.00874	3.00157	0.372418	0.181117	1.45052	0	0.54335	0	0	3.63967	0.711879	0	1	0	0	3	0.5	low
1401	cpo-miR-1388-5p_R+2	AGGACTGTCCAACCTGAGAATGTA	up	2.74135	1.45489	0.372556	0.133755	0.366671	0.401266	0	0	0.4934	0.606612	0	0.5	0	0	0.5	0.5	0	low
1402	PC-5p-145077_6	GTGTCTGTCTGTCCACACTCATC	up	2.74135	1.45489	0.372556	0.267511	0.733341	0.802532	0	0	0.9868	1.21322	0	1	0	0	1	1	0	low
1403	ocu-miR-506-5p_R+1	TACTCAGGAAGGCATTATTCAC	down	0.731604	-0.450866	0.373223	21.0805	15.4226	25.681	19.5606	17.9998	5.9208	21.838	18.5088	32	36	17	6	18	13	middle
1404	PC-3p-35612_45	TGAACTTTCTGGCCAACCCGGT	up	1.48215	0.56769	0.373604	3.49285	5.17692	4.81519	4.07513	1.58822	3.4538	4.24628	7.83067	6	7.5	1.5	3.5	3.5	5.5	low
1405	PC-3p-118807_8	ACACACACTGAGACATATGTTT	down	0.202951	-2.3008	0.373638	1.62075	0.328933	0	3.80345	1.05881	0.9868	0	0	0	7	1	1	0	0	low
1406	PC-3p-79980_14	AACCAGTTAATTCTGATA	down	0.719106	-0.475724	0.374122	2.13718	1.53686	1.60506	1.63005	3.17643	1.9736	1.21322	1.42376	2	3	3	2	1	1	low
1407	bta-mir-378b-p5_1ss14AG	GACCACCAGGGAAGTCCT	down	0.411074	-1.28253	0.374144	1.1545	0.474586	0.802532	0.54335	2.11762	0	0	1.42376	1	1	2	0	0	1	low
1408	cfa-miR-200b	CATCTTACTGGGCAGCATTGGA	up	3.08915	1.62721	0.374328	2.32856	7.19327	3.21013	2.71675	1.05881	2.9604	15.7719	2.84752	4	5	1	3	13	2	middle
1409	cgr-miR-1973_L+6	GTATTCTGACCGTGCAAAGGTAGC	up	2.24011	1.16357	0.37433	1.57436	3.52674	2.00633	2.71675	0	6.4142	0.606612	3.55939	2.5	5	0	6.5	0.5	2.5	low
1410	PC-3p-96270_11	AATTAGAGTGCTCAAAGC	up	2.33501	1.22343	0.374465	1.87994	4.38967	2.4076	2.1734	1.05881	0.9868	3.63967	8.54255	3	4	1	1	3	6	low
1411	bta-mir-2285cf-p3_1ss2AG	GGAAAACCCGAACAAACTTTGT	up	2.29154	1.19632	0.374553	1.10129	2.52366	2.4076	0.54335	0.352937	4.934	1.21322	1.42376	3	1	0.333333	5	1	1	low
1412	ocu-miR-138-2-3p_R+2	GCTATTTCACGACACCAGGGTTT	down	0.194579	-2.36157	0.37534	1.69049	0.328933	4.01266	0	1.05881	0.9868	0	0	5	0	1	1	0	0	low
1413	PC-3p-97277_11	ACAACACGGACTGTGGCCCACC	down	0.31394	-1.67144	0.375909	2.33592	0.733341	0	4.89015	2.11762	0.9868	1.21322	0	0	9	2	1	1	0	low
1414	cgr-miR-1260_1ss2TA	AACCCACCGCTGCCACCA	down	0.61313	-0.705734	0.376497	3.82574	2.34568	2.4076	2.71675	6.35287	1.9736	3.63967	1.42376	3	5	6	2	3	1	low
1415	chi-miR-10a-5p	TACCCTGTAGATCCGAATTTGT	up	1.36441	0.448275	0.378913	511.019	697.238	635.606	458.044	439.407	514.123	1025.17	552.418	792	843	415	521	845	388	middle
1416	PC-3p-468488_2	CTACTCCTTGCTCTCCCCACCTCC	up	2.40744	1.2675	0.379214	1.43131	3.4458	1.60506	1.63005	1.05881	0	6.06612	4.27127	2	3	1	0	5	3	low
1417	oan-mir-29a-1-p3_1ss17TA	CATTTGAAATCGGTTAAAA	up	inf	inf	0.380023	0	2.3001	0	0	0	0.4934	0	6.40691	0	0	0	0.5	0	4.5	low
1418	oan-mir-214-p3_1ss22CA	TCACATGACAACCCAGCCTGAAT	up	1.77241	0.825711	0.381953	1.96536	3.48343	1.60506	2.1734	2.11762	2.9604	6.06612	1.42376	2	4	2	3	5	1	low
1419	chi-miR-655	ATAATACATGGTTAACCTCTCT	up	1.73735	0.796889	0.381992	1.70715	2.96591	0.802532	3.2601	1.05881	0.9868	3.63967	4.27127	1	6	1	1	3	3	low
1420	bta-miR-296-5p_R+2_1ss6CT	GAGGGTCCCCCCCAATCCTGT	up	1.49241	0.57764	0.382145	1.25019	1.86579	1.60506	1.0867	1.05881	2.9604	1.21322	1.42376	2	2	1	3	1	1	low
1421	PC-5p-64302_20	TTGGAAATGCAGATTCATGGGCT	up	1.16172	0.216263	0.38469	3.75058	4.35712	4.81519	3.2601	3.17643	3.9472	4.85289	4.27127	6	6	3	4	4	3	low
1422	bta-mir-2285g-3-p5	AAAAGTTCATTCAGGTTTTTC	down	0.572838	-0.8038	0.385288	1.45763	0.834985	1.29743	1.22254	1.85292	0	0.606612	1.89834	1.61667	2.25	1.75	0	0.5	1.33333	low
1423	PC-3p-12727_180	GTAGGGACCTCTCATGTCTGTG	up	1.14315	0.193021	0.385999	50.5162	57.7478	40.9291	60.8552	49.7641	55.2608	66.7273	51.2553	51	112	47	56	55	36	middle
1424	chi-mir-502a-p5	CTAATCCTTGCTCTCTGGGTGCT	down	0.531747	-0.911187	0.386012	8.53865	4.5404	8.82786	14.6705	2.11762	5.9208	4.85289	2.84752	11	27	2	6	4	2	middle
1425	bta-miR-6121-3p_1ss2CT	CTGGATGATGGACACTGAGG	up	3.28366	1.7153	0.387261	0.983649	3.22997	2.4076	0.54335	0	0.9868	7.27934	1.42376	3	1	0	1	6	1	middle
1426	bta-miR-2285cy_L+2R-1_1ss11AG	GAAAAACCAGGATGAACTTTTTT	up	1.72216	0.784218	0.388063	1.95703	3.37032	3.21013	0.54335	2.11762	0.9868	4.85289	4.27127	4	1	2	1	4	3	low
1427	ocu-miR-3613-5p_1ss13TC	TGTTGTACTTTTCTTTTTGTTC	up	2.24014	1.16359	0.38925	0.801565	1.79562	0.802532	0.54335	1.05881	2.9604	2.42645	0	1	1	1	3	2	0	low
1428	PC-5p-97004_11	AATAGTAGGTTGTATAGTT	down	0.492745	-1.02109	0.390261	2.309	1.13775	1.60506	1.0867	4.23524	0.9868	2.42645	0	2	2	4	1	2	0	low
1429	hsa-miR-944_R+1	AAATTATTGTACATCGGATGAGA	down	0.370438	-1.4327	0.391742	0.887959	0.328933	1.60506	0	1.05881	0.9868	0	0	2	0	1	1	0	0	low
1430	PC-3p-113364_9	GAAAACTTGAACCAACTTTTTGT	up	9.53374	3.25304	0.391966	0.176468	1.6824	0	0	0.529405	4.4406	0.606612	0	0	0	0.5	4.5	0.5	0	low
1431	cfa-miR-302b_L-2R+1_1ss13AT	TTTAACATGGTAGTACTTTCT	down	0.655317	-0.609736	0.392429	5.63691	3.69396	2.4076	8.15025	6.35287	2.9604	2.42645	5.69503	3	15	6	3	2	4	low
1432	bta-mir-2285ar-p5_1ss13CG	GAAAGTTCGTTCGGGTTTTTC	down	0.382454	-1.38664	0.393864	1.2409	0.474586	1.60506	0	2.11762	0	0	1.42376	2	0	2	0	0	1	low
1433	hsa-miR-942-5p_L-2R+3	TTCTCTGTTTTGGCCATGTGTGT	up	3.22366	1.6887	0.393915	0.352937	1.13775	0	0	1.05881	0.9868	2.42645	0	0	0	1	1	2	0	low
1434	PC-3p-484412_2	TTATTTGTTGTGACTCTGAAA	up	3.22366	1.6887	0.393915	0.352937	1.13775	0	0	1.05881	0.9868	2.42645	0	0	0	1	1	2	0	low
1435	PC-3p-296179_3	CTGCTCTGGGCCCAGGAGTGCT	down	0.396966	-1.33291	0.394148	2.21428	0.878994	2.4076	0	4.23524	0	1.21322	1.42376	3	0	4	0	1	1	low
1436	hsa-miR-3615_R+2	TCTCTCGGCTCCTCGCGGCTCGC	up	4.83857	2.27458	0.395854	0.362234	1.75269	0	1.0867	0	0.9868	0	4.27127	0	2	0	1	0	3	low
1437	PC-3p-256804_3	TGGCTGACTGCACCCCTTTGCCT	up	5.13288	2.35977	0.396555	0.448628	2.30275	0.802532	0.54335	0	0	1.21322	5.69503	1	1	0	0	1	4	low
1438	PC-5p-81521_14	TGACTTGAGAGGTGTAGTA	down	0.709906	-0.494301	0.397759	2.93972	2.08692	4.01266	1.63005	3.17643	0.9868	2.42645	2.84752	5	3	3	1	2	2	low
1439	PC-3p-127689_7	CCCCGGCACTCGCCTCCTGCA	down	0.273356	-1.87115	0.398051	2.40663	0.657867	5.61773	0.54335	1.05881	1.9736	0	0	7	1	1	2	0	0	low
1440	chi-miR-20a-3p_L-1R+2	CTGCATTATGAGCACTTAAAGT	down	0.83916	-0.252982	0.398441	36.4032	30.5481	40.9291	40.7513	27.5291	28.6172	38.8232	24.2039	51	75	26	29	32	17	middle
1441	chi-miR-24-5p_R+3	GTGCCTACTGAGCTGATATCAGT	down	0.902742	-0.147614	0.39949	1236.99	1116.69	1433.32	1181.79	1095.87	1111.14	1250.83	988.088	1786	2175	1035	1126	1031	694	middle
1442	mmu-mir-5100-p5	CGAATCCCAGCGGTGCCTC	up	1.97322	0.980554	0.400489	1.65194	3.25965	3.6114	0.815025	0.529405	5.4274	3.63967	0.711879	4.5	1.5	0.5	5.5	3	0.5	low
1443	bta-mir-11995-p3	ATAGCAGAGGAGTAGGAGGAC	up	2.54382	1.347	0.400986	0.705874	1.79562	0	0	2.11762	2.9604	2.42645	0	0	0	2	3	2	0	low
1444	hsa-miR-4454_L-2	ATCCGAGTCACGGCACCA	down	0.802719	-0.317033	0.402371	151.725	121.792	163.315	150.508	141.351	164.796	132.241	68.3404	203.5	277	133.5	167	109	48	middle
1445	chi-miR-16b-3p	ACCAATATTATTGTGCTGCTTT	down	0.958059	-0.061814	0.403268	486.443	466.041	524.054	467.281	467.994	448.007	473.157	476.959	653	860	442	454	390	335	middle
1446	chi-miR-148b-5p	GAAGTTCTGTTATACACTCAGGC	down	0.923542	-0.114751	0.403692	197.31	182.224	222.301	189.629	179.998	196.373	163.785	186.512	277	349	170	199	135	131	middle
1447	chi-miR-100-5p_R+1	AACCCGTAGATCCGAACTTGTG	up	1.05892	0.08259	0.405099	314611	333147	347466	304841	291527	339746	345052	314644	432962	561040	275334	344291	284409	220996	high
1448	chi-miR-15a-5p_R-1	TAGCAGCACATAATGGTTTGTG	up	1.04543	0.0640994	0.405673	3019.15	3156.32	2963.75	3083.51	3010.2	2934.74	3147.1	3387.12	3693	5675	2843	2974	2594	2379	middle
1449	chi-miR-2284d_L-1R+1_1ss11CT	AAACCTGAATAAACTTTTTGGC	up	1.12002	0.163522	0.405679	14.6558	16.4147	14.4456	15.7572	13.7645	19.736	14.5587	14.9495	18	29	13	20	12	10.5	middle
1450	chi-miR-215-5p_R+1	ATGACCTATGAATTGACAGACA	up	1.99764	0.998295	0.406254	72.8173	145.463	83.0621	56.5084	78.8814	81.411	284.501	70.476	103.5	104	74.5	82.5	234.5	49.5	middle
1451	mdo-miR-22-5p_L+2_1ss17GA	CCAGTTCTTCAGTGGCAAGCTTTA	up	1.28195	0.358342	0.407478	2.76789	3.54831	4.01266	2.1734	2.11762	3.9472	2.42645	4.27127	5	4	2	4	2	3	low
1452	PC-3p-206228_4	CCGGCAGCACAGCCTGATGC	up	2.49051	1.31644	0.40845	0.352937	0.878994	0	0	1.05881	0	1.21322	1.42376	0	0	1	0	1	1	low
1453	oan-miR-1386_1ss18AT	CTCCTGGCTGGCTCGCCT	down	0.570446	-0.809839	0.408913	3.13846	1.79032	2.4076	4.89015	2.11762	3.9472	0	1.42376	3	9	2	4	0	1	low
1454	ptr-miR-877_R+3	GTAGAGGAGATGGCGCAGGGGACAT	down	0.612253	-0.707799	0.408933	6.50917	3.98526	8.82786	4.3468	6.35287	0.9868	2.42645	8.54255	11	8	6	1	2	6	middle
1455	bta-miR-12045	ACCCGGGAAGTCCCTGACACT	up	2.18592	1.12824	0.410568	2.12885	4.65351	3.21013	0	3.17643	7.8944	6.06612	0	4	0	3	8	5	0	low
1456	chi-miR-197-5p_L+1	ATCTGTGCTCCGGGGGCTGTGC	down	0.753942	-0.407474	0.410913	9.91321	7.47399	8.82786	10.3237	10.5881	2.9604	10.919	8.54255	11	19	10	3	9	6	middle
1457	bta-miR-2285l_R-1	AAAACCCGCATGAACTTTTTGG	down	0.923055	-0.115512	0.41227	6209.18	5731.41	7093.98	5942.84	5590.7	5392.06	5719.47	6082.7	8839.5	10937.4	5280.17	5464.19	4714.27	4272.28	middle
1458	chi-miR-190a-5p	TGATATGTTTGATATATTAGGTT	down	0.876005	-0.190989	0.413079	57.5933	50.452	71.4254	50.5316	50.8229	48.3532	54.5951	48.4078	89	93	48	49	45	34	middle
1459	chi-miR-451-5p_R+2	AAACCGTTACCATTACTGAGT	up	27.325	4.77215	0.413647	75.0586	2050.98	81.8583	76.6124	66.7051	121.376	120.109	5911.44	102	141	63	123	99	4152	middle
1460	bta-miR-2284j_L+1R+1_1ss15AG	AGAAAAGTTCGTTCGGGTTTTT	up	1.2656	0.339816	0.413708	11.9557	15.131	11.2355	10.867	13.7645	14.802	20.6248	9.9663	14	20	13	15	17	7	middle
1461	bta-miR-10172-3p_R-1	TCACTGGGCATCCTCTGCTTT	down	0.747182	-0.420468	0.413881	19.9703	14.9215	17.6557	16.8439	25.4115	10.8548	9.70579	24.2039	22	31	24	11	8	17	middle
1462	bta-miR-2285cy_L+1R-1	AAAAACCAGAATGAACTTTTTT	up	2.439	1.28629	0.415022	0.668777	1.63115	2.00633	0	0	2.467	2.42645	0	2.5	0	0	2.5	2	0	low
1463	PC-5p-21845_88	TAGTCTCCTGTTGTCACTGGTCT	up	1.36036	0.443989	0.415915	10.9526	14.8995	11.2355	17.3872	4.23524	11.8416	15.7719	17.0851	14	32	4	12	13	12	middle
1464	bta-miR-2319b_R+1	TACTCTGTATTAGGCACTTAGC	up	2.76043	1.46489	0.416001	0.529405	1.46139	0	0	1.58822	2.9604	0	1.42376	0	0	1.5	3	0	1	low
1465	chi-miR-101-5p	TCAGTTATCACAGTGCTGATGC	up	1.64924	0.721802	0.416322	1.62172	2.67461	1.60506	3.2601	0	2.9604	3.63967	1.42376	2	6	0	3	3	1	low
1466	chi-miR-147-3p_R+3	GTGTGCGGAAATGCTTCTGCT	down	0.673609	-0.570017	0.416631	33.2699	22.4109	20.0633	54.335	25.4115	24.67	25.4777	17.0851	25	100	24	25	21	12	middle
1467	pal-miR-3064-3p_L+2R-1	TTGCCACACTGCAACACCTTAC	up	1.63598	0.710157	0.417046	8.27017	13.5298	6.42026	15.2138	3.17643	21.7096	6.06612	12.8138	8	28	3	22	5	9	middle
1468	chi-miR-136-5p	ACTCCATTTGTTTTGATGATGG	up	3.89241	1.96067	0.419402	0.896287	3.48872	0	1.63005	1.05881	1.9736	8.49256	0	0	3	1	2	7	0	low
1469	bta-miR-11980_L-1R-1_1ss4CG	GGGAACGGGCTTGGCGGA	up	1.77139	0.824878	0.419612	2.85235	5.05262	1.60506	2.71675	4.23524	8.8812	4.85289	1.42376	2	5	4	9	4	1	low
1470	mdo-miR-183-3p_R-1_1ss10AG	TGAATTACCGAAGGGCCATAA	up	2.42659	1.27893	0.419859	0.362234	0.878994	0	1.0867	0	0	1.21322	1.42376	0	2	0	0	1	1	low
1471	PC-3p-122638_8	TTGAATGAATTTTTTGGCCAAC	up	2.41233	1.27043	0.420117	0.802532	1.93597	2.4076	0	0	2.9604	0	2.84752	3	0	0	3	0	2	low
1472	eca-miR-486-5p	TCCTGTACTGAGCTGCCCCGAG	up	11.3342	3.50261	0.421187	90.2231	1022.6	93.0937	70.6355	106.94	102.627	84.9256	2880.26	116	130	101	104	70	2023	middle
1473	chi-miR-124a_R+4	TAAGGCACGCGGTGAATGCCAAAA	up	inf	inf	0.42265	0	0.404408	0	0	0	0	1.21322	0	0	0	0	0	1	0	low
1474	ssc-miR-146a-3p_R+1_1ss20CT	CCTGTGAAGTTTAGTTCTTTAGA	up	inf	inf	0.42265	0	0.328933	0	0	0	0.9868	0	0	0	0	0	1	0	0	low
1475	chi-miR-154a-5p_R+1	TAGGTTATCCGTGTAGCCTT	up	inf	inf	0.42265	0	0.328933	0	0	0	0.9868	0	0	0	0	0	1	0	0	low
1476	ocu-miR-182-3p_L+2R-1	GGTGGTTCTAGACTTGCCAACT	up	inf	inf	0.42265	0	0.808816	0	0	0	0	2.42645	0	0	0	0	0	2	0	low
1477	ocu-miR-194-3p	CCAGTGGAGATGCTGTTACTTT	up	inf	inf	0.42265	0	0.404408	0	0	0	0	1.21322	0	0	0	0	0	1	0	low
1478	chi-miR-211_R+2_2ss17TA22CT	TTCCCTTTGTCATCCTATGCCTGG	up	inf	inf	0.42265	0	0.328933	0	0	0	0.9868	0	0	0	0	0	1	0	0	low
1479	cfa-miR-219-3p	AGAATTGTGGCTGGACATCTGT	down	-inf	-inf	0.42265	0.54335	0	0	1.63005	0	0	0	0	0	3	0	0	0	0	low
1480	chi-mir-329b-p5	CACCCATGGTACCTGAAGA	up	inf	inf	0.42265	0	0.808816	0	0	0	0	2.42645	0	0	0	0	0	2	0	middle
1481	oar-miR-329a-5p_R+1	GAGGTTTTCTAGGTCTCCGTTTC	up	inf	inf	0.42265	0	0.404408	0	0	0	0	1.21322	0	0	0	0	0	1	0	low
1482	chi-mir-363-p5	TGACCTGTTTTGCTGTTGT	up	inf	inf	0.42265	0	0.404408	0	0	0	0	1.21322	0	0	0	0	0	1	0	low
1483	chi-miR-380-5p_R-1	ATGGTTGACCACAGAACATGCG	up	inf	inf	0.42265	0	0.404408	0	0	0	0	1.21322	0	0	0	0	0	1	0	low
1484	chi-miR-410-5p	CGCCACTTTGGGTACTTGAGGAG	up	inf	inf	0.42265	0	0.404408	0	0	0	0	1.21322	0	0	0	0	0	1	0	low
1485	chi-miR-429_R+1	TAATACTGTCTGGTAATGCCGT	down	-inf	-inf	0.42265	0.267511	0	0.802532	0	0	0	0	0	1	0	0	0	0	0	low
1486	chi-miR-483_L+1	TCACTCCTCTCCTCCCGTCTTCT	up	inf	inf	0.42265	0	0.404408	0	0	0	0	1.21322	0	0	0	0	0	1	0	low
1487	chi-miR-487b-5p_L-1	TAACCTTTGGTACTTGGAGA	up	inf	inf	0.42265	0	0.404408	0	0	0	0	1.21322	0	0	0	0	0	1	0	low
1488	chi-miR-1197-3p	TAGGACACATGGTCTACTTCT	up	inf	inf	0.42265	0	0.328933	0	0	0	0.9868	0	0	0	0	0	1	0	0	low
1489	chi-miR-1291_L-1R+6	AGGCCCAGAGCACTGTCTTCCTG	up	inf	inf	0.42265	0	0.808816	0	0	0	0	2.42645	0	0	0	0	0	2	0	low
1490	chi-mir-2284e-p5_1ss5AT	AAAGTTCATTTGGGTTTTTCTGA	up	inf	inf	0.42265	0	0.808816	0	0	0	0	2.42645	0	0	0	0	0	2	0	low
1491	chi-miR-2284a_L-1R+2_1ss9CT	AAAAGTTTGTTGGGGTTTTTCT	down	-inf	-inf	0.42265	0.181117	0	0	0.54335	0	0	0	0	0	1	0	0	0	0	low
1492	chi-miR-3955-5p_L-1_1ss12AT	TTGATGGCTGTTCCTCTCACT	down	-inf	-inf	0.42265	0.181117	0	0	0.54335	0	0	0	0	0	1	0	0	0	0	low
1493	cfa-miR-1_R+4	TGGAATGTAAAGAAGTATGTATTTT	down	-inf	-inf	0.42265	0.802532	0	2.4076	0	0	0	0	0	3	0	0	0	0	0	low
1494	mmu-mir-142b-p5_1ss14AG	CATAAAGTAGGAAGCACTAC	up	inf	inf	0.42265	0	0.404408	0	0	0	0	1.21322	0	0	0	0	0	1	0	low
1495	bta-mir-148d-p3	CTATCATATTCAGAGTCGGAG	down	-inf	-inf	0.42265	0.802532	0	2.4076	0	0	0	0	0	3	0	0	0	0	0	low
1496	oan-miR-196a-3p_1ss22AT	TCGGCAACAAGAAACTGTCTGT	up	inf	inf	0.42265	0	0.328933	0	0	0	0.9868	0	0	0	0	0	1	0	0	low
1497	mmu-miR-216c-5p_L-2R+1_1ss14AG	AGAATCTCTACGGGTAAGTGTG	down	-inf	-inf	0.42265	0.267511	0	0.802532	0	0	0	0	0	1	0	0	0	0	0	low
1498	bta-mir-299-2-p5_1ss1CT	TGGTTTACCGTCCCACATACATA	up	inf	inf	0.42265	0	0.404408	0	0	0	0	1.21322	0	0	0	0	0	1	0	low
1499	ocu-miR-367-3p_L-1	ATTGCACTTTAGCAATGGTGA	down	-inf	-inf	0.42265	0.905584	0	0	2.71675	0	0	0	0	0	5	0	0	0	0	low
1500	ssc-miR-371-5p_R-3	ACTCAAACTGTGGGGGCAC	up	inf	inf	0.42265	0	0.404408	0	0	0	0	1.21322	0	0	0	0	0	1	0	low
1501	mmu-miR-486b-3p_L+1_1ss21AT	TCGGGGCAGCTCAGTACAGGT	up	inf	inf	0.42265	0	0.328933	0	0	0	0.9868	0	0	0	0	0	1	0	0	low
1502	mml-miR-599-5p_R+1	TTTGATAAGCTGACATGGGACAG	up	inf	inf	0.42265	0	0.404408	0	0	0	0	1.21322	0	0	0	0	0	1	0	low
1503	bta-mir-658-p3_1ss5CT	AGGGTGGAGGGAAGCGGGTC	up	inf	inf	0.42265	0	0.808816	0	0	0	0	2.42645	0	0	0	0	0	2	0	low
1504	mml-miR-670-3p_R+3	TTTCCTCATATTCATTCAGGAGT	up	inf	inf	0.42265	0	0.657867	0	0	0	1.9736	0	0	0	0	0	2	0	0	low
1505	hsa-mir-935-p5_1ss17CG	GCGGGGGCGCGGGCGGGA	down	-inf	-inf	0.42265	0.267511	0	0.802532	0	0	0	0	0	1	0	0	0	0	0	low
1506	hsa-miR-935_L-1	CAGTTACCGCTTCCGCTACCGC	up	inf	inf	0.42265	0	0.404408	0	0	0	0	1.21322	0	0	0	0	0	1	0	low
1507	bta-miR-1225-3p_L+2R-2	GACCGAGCCCCTGTGCCGCCCCC	up	inf	inf	0.42265	0	0.404408	0	0	0	0	1.21322	0	0	0	0	0	1	0	low
1508	hsa-mir-1244-3-p3	TATAAGTAGTTGGTTTGTAT	down	-inf	-inf	0.42265	0.267511	0	0.802532	0	0	0	0	0	1	0	0	0	0	0	low
1509	ptr-mir-1247-p3	CGGGAACGTCGAGACTGGAGC	up	inf	inf	0.42265	0	0.328933	0	0	0	0.9868	0	0	0	0	0	1	0	0	low
1510	bta-mir-1264-p3_1ss4AT	AGATTAAGAGAACCAACA	down	-inf	-inf	0.42265	0.181117	0	0	0.54335	0	0	0	0	0	1	0	0	0	0	low
1511	eca-mir-1282-p3_1ss1TA	AACCAGAGGGCAAAAAGGAC	up	inf	inf	0.42265	0	0.328933	0	0	0	0.9868	0	0	0	0	0	1	0	0	low
1512	bta-mir-1584-p5_1ss18AT	GGGGCTGGGCTGGGGGCTGG	up	inf	inf	0.42265	0	0.404408	0	0	0	0	1.21322	0	0	0	0	0	1	0	low
1513	aja-miR-1893_L+2R-1	CGGGCGCGGGCGCTAGACGCCTC	up	inf	inf	0.42265	0	0.808816	0	0	0	0	2.42645	0	0	0	0	0	2	0	low
1514	bta-mir-2285az-p3_1ss13AG	GTAAGATGTTATGGGAAAAT	up	inf	inf	0.42265	0	0.328933	0	0	0	0.9868	0	0	0	0	0	1	0	0	low
1515	bta-mir-2285bw-p3_1ss13GC	TACAGAAAAACCCAAATGAACTT	down	-inf	-inf	0.42265	0.0905584	0	0	0.271675	0	0	0	0	0	0.5	0	0	0	0	low
1516	bta-mir-2285m-2-p5_1ss19CT	AAAGTTCATTTGGGTTTTTAA	up	inf	inf	0.42265	0	0.202204	0	0	0	0	0.606612	0	0	0	0	0	0.5	0	low
1517	bta-mir-2285br-p5_1ss7GC	AAAGTTCGTTTGGATTTTTC	down	-inf	-inf	0.42265	0.0452792	0	0	0.135838	0	0	0	0	0	0.25	0	0	0	0	low
1518	bta-mir-2285bn-p5_1ss16AG	AAAAAGTTCATTCAGGTTTTTCCA	up	inf	inf	0.42265	0	0.202204	0	0	0	0	0.606612	0	0	0	0	0	0.5	0	low
1519	bta-miR-2285bs_L-2	AACCTGGATGAACTTTTTGG	down	-inf	-inf	0.42265	0.181117	0	0	0.54335	0	0	0	0	0	1	0	0	0	0	low
1520	bta-miR-2285ah-5p_L-3R-1_1ss19AG	GGGGTAGAGGTGGGCGGG	down	-inf	-inf	0.42265	0.535022	0	1.60506	0	0	0	0	0	2	0	0	0	0	0	low
1521	bta-mir-2285i-p3_1ss1GT	TGAACGAACTTTTTGGCCAAC	down	-inf	-inf	0.42265	0.0603723	0	0	0.181117	0	0	0	0	0	0.333333	0	0	0	0	low
1522	bta-mir-2285am-p5_2ss20GT21TA	TGGGTTGGCCAAAAAGTTATATT	down	-inf	-inf	0.42265	0.267511	0	0.802532	0	0	0	0	0	1	0	0	0	0	0	low
1523	bta-mir-2285l-p5_1ss8CT	GTTCATTTGAGTTTTTCA	up	inf	inf	0.42265	0	0.219289	0	0	0	0.657867	0	0	0	0	0	0.666667	0	0	low
1524	bta-mir-2285o-4-p5	TGGCCCAAAAGTTCATTC	down	-inf	-inf	0.42265	0.181117	0	0	0.54335	0	0	0	0	0	1	0	0	0	0	low
1525	bta-mir-2286-p3_1ss1AT	TTGGGGGAGGAAGCAGGGCGGA	down	-inf	-inf	0.42265	0.267511	0	0.802532	0	0	0	0	0	1	0	0	0	0	0	low
1526	bta-miR-2330-5p_R+2	TGGGCTTGGGCAGTGAGGACTGGGA	up	inf	inf	0.42265	0	0.404408	0	0	0	0	1.21322	0	0	0	0	0	1	0	low
1527	bta-mir-2389-p5_1ss19AG	GAGTCGGAGCGGAGAACCG	up	inf	inf	0.42265	0	0.404408	0	0	0	0	1.21322	0	0	0	0	0	1	0	low
1528	bta-miR-2408_L+3R-2	GCACACGTGTGTGAGCTCAGCC	down	-inf	-inf	0.42265	0.267511	0	0.802532	0	0	0	0	0	1	0	0	0	0	0	low
1529	bta-mir-2420-p3_1ss14TG	AGGAGGTTGTGTGGTTAT	up	inf	inf	0.42265	0	0.328933	0	0	0	0.9868	0	0	0	0	0	1	0	0	low
1530	bta-miR-2433_L+1R-2	ATGGGGGCGCTGCAGACACGGA	up	inf	inf	0.42265	0	0.404408	0	0	0	0	1.21322	0	0	0	0	0	1	0	low
1531	bta-mir-2447-p3	CAGCCCCTCCTTTTCCCTGCT	down	-inf	-inf	0.42265	0.535022	0	1.60506	0	0	0	0	0	2	0	0	0	0	0	low
1532	bta-mir-2468-p3_1ss14GA	TTTCCATGTTCCTATGCC	up	inf	inf	0.42265	0	0.404408	0	0	0	0	1.21322	0	0	0	0	0	1	0	low
1533	bta-miR-2469_L+2R+2	GGTTACTGTAGGGCCTGCGGCTTCC	up	inf	inf	0.42265	0	0.808816	0	0	0	0	2.42645	0	0	0	0	0	2	0	low
1534	bta-mir-2903-p3	TGCCGGGCTGGTGCAGGCCGC	up	inf	inf	0.42265	0	0.404408	0	0	0	0	1.21322	0	0	0	0	0	1	0	low
1535	pal-miR-3120-5p_L-1R-1	CCTGTCTGTGCCTGCTGTAC	down	-inf	-inf	0.42265	0.267511	0	0.802532	0	0	0	0	0	1	0	0	0	0	0	low
1536	bta-mir-3141-p5	CCCCGGAGCCGCTGAGTGGC	down	-inf	-inf	0.42265	0.267511	0	0.802532	0	0	0	0	0	1	0	0	0	0	0	low
1537	bta-miR-3432a_R+3_1ss21TA	TGCGGGATCTTTAGTTGTGGAGAAC	down	-inf	-inf	0.42265	0.267511	0	0.802532	0	0	0	0	0	1	0	0	0	0	0	low
1538	bta-mir-3432b-p3	TGCAGCATGTGGGATCTAGTT	down	-inf	-inf	0.42265	0.181117	0	0	0.54335	0	0	0	0	0	1	0	0	0	0	low
1539	bta-mir-3533-p5	TGGAGTCCTGTGGCATCC	up	inf	inf	0.42265	0	0.404408	0	0	0	0	1.21322	0	0	0	0	0	1	0	low
1540	rno-mir-3553-p5_1ss24GA	TTATGGCCCTTCGGTAATTCACTA	up	inf	inf	0.42265	0	0.404408	0	0	0	0	1.21322	0	0	0	0	0	1	0	low
1541	rno-miR-3590-3p_R-1	TAGCACAATGTGAAAAGAGCT	up	inf	inf	0.42265	0	0.404408	0	0	0	0	1.21322	0	0	0	0	0	1	0	low
1542	hsa-mir-3917-p5_1ss8TC	AGTGTGGCCAGGCGGCTCGGA	down	-inf	-inf	0.42265	0.535022	0	1.60506	0	0	0	0	0	2	0	0	0	0	0	low
1543	hsa-mir-4444-2-p5	CTCTCGGTCCCATATTGAACTCGAGT	down	-inf	-inf	0.42265	0.54335	0	0	1.63005	0	0	0	0	0	3	0	0	0	0	low
1544	bta-mir-4523-p3	GTGTGAGGACAGGAGGCGGCC	up	inf	inf	0.42265	0	0.404408	0	0	0	0	1.21322	0	0	0	0	0	1	0	low
1545	pal-miR-4657-5p_R-1	AATGTGGAAGTGGTCTGAGGCA	up	inf	inf	0.42265	0	0.328933	0	0	0	0.9868	0	0	0	0	0	1	0	0	low
1546	hsa-miR-4680-3p_R+2	TCTGAATTGTAAGAGTTGTTAGT	up	inf	inf	0.42265	0	0.328933	0	0	0	0.9868	0	0	0	0	0	1	0	0	low
1547	mmu-mir-5125-p5_1ss9GA	TAAGGAGAACCCCATGCCT	up	inf	inf	0.42265	0	0.808816	0	0	0	0	2.42645	0	0	0	0	0	2	0	low
1548	efu-miR-8915_L+1R-1	GCGGATGGCCAGCTGCAGGTGAC	up	inf	inf	0.42265	0	0.822333	0	0	0	2.467	0	0	0	0	0	2.5	0	0	low
1549	eca-mir-8915-p3_1ss10CG	GCGGATGGCGAGCTGCAGG	up	inf	inf	0.42265	0	0.164467	0	0	0	0.4934	0	0	0	0	0	0.5	0	0	low
1550	eca-mir-9027-p5_1ss11GA	GCCTCGGCCCAGTACCGCG	down	-inf	-inf	0.42265	0.362234	0	0	1.0867	0	0	0	0	0	2	0	0	0	0	low
1551	efu-miR-9221_L+1R-1_1ss4CT	GTCTAAGATCAAGGTGCTGGC	down	-inf	-inf	0.42265	0.362234	0	0	1.0867	0	0	0	0	0	2	0	0	0	0	low
1552	ssc-mir-9796-p3_1ss17CT	GCTCAGGGAACTTTGTTGTC	down	-inf	-inf	0.42265	0.267511	0	0.802532	0	0	0	0	0	1	0	0	0	0	0	low
1553	ssc-mir-9811-p3_1ss23CT	TGAACAACTGGCACTGGTGCGGTC	up	inf	inf	0.42265	0	0.9868	0	0	0	2.9604	0	0	0	0	0	3	0	0	low
1554	bta-mir-9851-p5	GCTGGCAGTGTTGGTGGCAC	up	inf	inf	0.42265	0	0.657867	0	0	0	1.9736	0	0	0	0	0	2	0	0	low
1555	bta-mir-11976-1-p5	AGCGGAGGAAACAAAAGGCTA	down	-inf	-inf	0.42265	0.181117	0	0	0.54335	0	0	0	0	0	1	0	0	0	0	low
1556	bta-mir-11989-p3	TCTGGGGGCCCATCCCTGCA	down	-inf	-inf	0.42265	0.181117	0	0	0.54335	0	0	0	0	0	1	0	0	0	0	low
1557	bta-mir-11996-p3	TTGGCAGAGAGCTCTTAGT	down	-inf	-inf	0.42265	0.267511	0	0.802532	0	0	0	0	0	1	0	0	0	0	0	low
1558	bta-miR-12018	ATCTTGTCCGAGAATGTCTTGA	up	inf	inf	0.42265	0	0.404408	0	0	0	0	1.21322	0	0	0	0	0	1	0	low
1559	bta-mir-12028-p3_1ss2TG	CGGCAGGGCAGGAGAACTGATG	down	-inf	-inf	0.42265	0.181117	0	0	0.54335	0	0	0	0	0	1	0	0	0	0	low
1560	bta-mir-12045-p3	GTTGAAGGACTTCCCTGGAG	down	-inf	-inf	0.42265	0.267511	0	0.802532	0	0	0	0	0	1	0	0	0	0	0	low
1561	bta-miR-12051_L+1R-2	AACTCCTGCAGCATCTGTTCC	down	-inf	-inf	0.42265	0.905584	0	0	2.71675	0	0	0	0	0	5	0	0	0	0	low
1562	bta-miR-12060_L-1R-1_1ss20CA	TGGGAGACCAGGGGAAGAA	down	-inf	-inf	0.42265	0.362234	0	0	1.0867	0	0	0	0	0	2	0	0	0	0	low
1563	bta-mir-12063-p3_1ss1GT	TGCAGGGGACACGGGTTCA	down	-inf	-inf	0.42265	0.267511	0	0.802532	0	0	0	0	0	1	0	0	0	0	0	low
1564	oan-miR-128-3p_L+4	AGTCTCACAGTGAACCGGTCTCTTT	down	-inf	-inf	0.42265	0.535022	0	1.60506	0	0	0	0	0	2	0	0	0	0	0	low
1565	oan-miR-130c-3p	CAGTGCAATGGTAAAAGGGCAT	down	-inf	-inf	0.42265	0.535022	0	1.60506	0	0	0	0	0	2	0	0	0	0	0	low
1566	eca-mir-195-p5_1ss2AG	CGCCCAGCTCCCCTGGCTC	down	-inf	-inf	0.42265	0.181117	0	0	0.54335	0	0	0	0	0	1	0	0	0	0	low
1567	cfa-mir-195-p3	CCAATATTGGCTGTGCTGCTCT	up	inf	inf	0.42265	0	0.404408	0	0	0	0	1.21322	0	0	0	0	0	1	0	low
1568	bta-mir-199c-p3_1ss19TA	AGTAGTCTGCACATTGGCA	up	inf	inf	0.42265	0	0.808816	0	0	0	0	2.42645	0	0	0	0	0	2	0	low
1569	mdo-miR-219-5p_R+3	TGATTGTCCAAACGCAATTCTCGT	down	-inf	-inf	0.42265	0.267511	0	0.802532	0	0	0	0	0	1	0	0	0	0	0	low
1570	mdo-miR-449a-3p_L+1	CCAGCTAACATGCAACTGCTATC	down	-inf	-inf	0.42265	0.181117	0	0	0.54335	0	0	0	0	0	1	0	0	0	0	low
1571	mmu-mir-1199-p3	CGCGTGCGGCCGGTGCTCAGT	up	inf	inf	0.42265	0	0.657867	0	0	0	1.9736	0	0	0	0	0	2	0	0	low
1572	bta-mir-2284f-p3_2ss1AN20TG	NAAACCCGAACAAACTTTTG	down	-inf	-inf	0.42265	0.267511	0	0.802532	0	0	0	0	0	1	0	0	0	0	0	low
1573	bta-miR-2284d_L-1R+1	AAAAGTTCGTTAGGGTTTTTCT	down	-inf	-inf	0.42265	0.181117	0	0	0.54335	0	0	0	0	0	1	0	0	0	0	low
1574	bta-miR-2284y_1ss6TC	AAAAGCTCGTTCGGGTTTTTC	up	inf	inf	0.42265	0	0.404408	0	0	0	0	1.21322	0	0	0	0	0	1	0	low
1575	bta-miR-2285j_L-2R+2	AAACCAGAACGAACTTTTTGTC	down	-inf	-inf	0.42265	0.271675	0	0	0.815025	0	0	0	0	0	1.5	0	0	0	0	low
1576	bta-mir-2284f-p3_2ss6CT20TC	AAAACTCGAACAAACTTTTCGG	down	-inf	-inf	0.42265	0.181117	0	0	0.54335	0	0	0	0	0	1	0	0	0	0	low
1577	bta-mir-2284z-2-p3_1ss2TG	TGAAAAACCCAGATGAACTTTTT	down	-inf	-inf	0.42265	0.362234	0	0	1.0867	0	0	0	0	0	2	0	0	0	0	low
1578	bta-mir-2284z-1-p5_1ss8TA	AAAAGTTAGTTTGGGTTTTTCTA	up	inf	inf	0.42265	0	0.9868	0	0	0	2.9604	0	0	0	0	0	3	0	0	low
1579	bta-mir-2284z-1-p5_1ss8TG	AAAAGTTGGTTTGGGTTTTTCTA	up	inf	inf	0.42265	0	0.328933	0	0	0	0.9868	0	0	0	0	0	1	0	0	low
1580	bta-mir-2284f-p3_1ss20TG	GAAAACCCGAACAAACTTTGTG	up	inf	inf	0.42265	0	0.808816	0	0	0	0	2.42645	0	0	0	0	0	2	0	low
1581	bta-mir-2284z-7-p5_1ss1AN	NAAAGTTTGTTTGGGTTTTTCA	up	inf	inf	0.42265	0	0.404408	0	0	0	0	1.21322	0	0	0	0	0	1	0	low
1582	bta-mir-2285m-3-p5_1ss14GT	AAAGGTTCATTTGTGTTTTTC	up	inf	inf	0.42265	0	0.328933	0	0	0	0.9868	0	0	0	0	0	1	0	0	low
1583	bta-miR-2285ae_L-4_1ss9CG	AGTTGATTTAGGTTTTTC	up	inf	inf	0.42265	0	0.404408	0	0	0	0	1.21322	0	0	0	0	0	1	0	low
1584	bta-mir-2285aw-p5_1ss21TC	AAGAAGTTCGTTTGGGTTTTCC	down	-inf	-inf	0.42265	0.181117	0	0	0.54335	0	0	0	0	0	1	0	0	0	0	low
1585	bta-miR-2285aw_2ss2AG12AG	AGAACCTGAACGAACTTTTTG	down	-inf	-inf	0.42265	0.267511	0	0.802532	0	0	0	0	0	1	0	0	0	0	0	low
1586	bta-mir-2285bl-p5_1ss22CT	AAAAAGTTCATTCCAGTTTTTT	down	-inf	-inf	0.42265	0.181117	0	0	0.54335	0	0	0	0	0	1	0	0	0	0	low
1587	bta-miR-2285f_L+4_1ss16GA	TGGAAAAACCTGAATAAACTTTTTGG	up	inf	inf	0.42265	0	0.328933	0	0	0	0.9868	0	0	0	0	0	1	0	0	low
1588	bta-mir-2284f-p3_2ss1AN19TG	NAACCCGAACAAACTTTTG	down	-inf	-inf	0.42265	0.181117	0	0	0.54335	0	0	0	0	0	1	0	0	0	0	low
1589	bta-mir-2285k-5-p3_1ss4CA	AACAGGAATGAACTTTTTGGTCA	up	inf	inf	0.42265	0	1.61763	0	0	0	0	4.85289	0	0	0	0	0	4	0	low
1590	bta-miR-2285bw_L-3_1ss12AC	AAAACCGACATGAACTTTT	down	-inf	-inf	0.42265	0.181117	0	0	0.54335	0	0	0	0	0	1	0	0	0	0	low
1591	bta-miR-2285at_L-1_1ss16TC	AAACCCGAAGGAACCTTTTG	down	-inf	-inf	0.42265	0.54335	0	0	1.63005	0	0	0	0	0	3	0	0	0	0	low
1592	bta-miR-2285cc_L-1_2ss2AN23AG	NAAACCTGAATGAACCTTTTGG	up	inf	inf	0.42265	0	0.164467	0	0	0	0.4934	0	0	0	0	0	0.5	0	0	low
1593	bta-miR-2285ce_L-1_1ss21TA	AAAACCTGAATGAACTTTTAGA	up	inf	inf	0.42265	0	0.404408	0	0	0	0	1.21322	0	0	0	0	0	1	0	low
1594	bta-miR-2285cs_L-1_1ss5CT	AAATCCTGAATGAACTTTTTGA	up	inf	inf	0.42265	0	0.808816	0	0	0	0	2.42645	0	0	0	0	0	2	0	low
1595	bta-mir-2285aw-p5_1ss14GA	AAGAAGTTCGTTTAGGTTTTTCC	down	-inf	-inf	0.42265	0.181117	0	0	0.54335	0	0	0	0	0	1	0	0	0	0	low
1596	bta-mir-2285s-p5_1ss1TA	ATTGGTTGGCCAAAAAGTTCATT	down	-inf	-inf	0.42265	0.181117	0	0	0.54335	0	0	0	0	0	1	0	0	0	0	low
1597	bta-miR-2285bg_R+2_1ss1AG	GAACCCGAACGAACTTTTTGGC	up	inf	inf	0.42265	0	0.404408	0	0	0	0	1.21322	0	0	0	0	0	1	0	low
1598	bta-mir-2285m-3-p5_1ss1CA	AAAAAGGTTCATTTGGGTTTTTC	down	-inf	-inf	0.42265	0.271675	0	0	0.815025	0	0	0	0	0	1.5	0	0	0	0	low
1599	bta-miR-2285k_L-1R+3_1ss7GC	AAACCCGAATGAACTTTTTGATC	up	inf	inf	0.42265	0	0.404408	0	0	0	0	1.21322	0	0	0	0	0	1	0	low
1600	bta-mir-2285b-2-p3_1ss3TC	TCCGAGTGAACTTTTTGGCCAA	down	-inf	-inf	0.42265	0.535022	0	1.60506	0	0	0	0	0	2	0	0	0	0	0	low
1601	bta-mir-2285cy-p3_1ss1AC_1	CGAAAAACCAGAATGAACTTT	up	inf	inf	0.42265	0	0.328933	0	0	0	0.9868	0	0	0	0	0	1	0	0	low
1602	bta-mir-2285n-6-p3_2ss1AN18GT	NACCCGAATGAACTTTTTGGCC	down	-inf	-inf	0.42265	0.0905584	0	0	0.271675	0	0	0	0	0	0.5	0	0	0	0	low
1603	bta-miR-2285f_L+2R-1_1ss3AG	AGGAAACCTGAATGAACTTTTTG	down	-inf	-inf	0.42265	0.267511	0	0.802532	0	0	0	0	0	1	0	0	0	0	0	low
1604	bta-miR-2285cs_1ss23AT	AAAACCCTGAATGAACTTTTTGT	down	-inf	-inf	0.42265	0.267511	0	0.802532	0	0	0	0	0	1	0	0	0	0	0	low
1605	bta-mir-2285cy-p3_1ss1AC_2	CGAAAAACCAGAATGAACTTTT	up	inf	inf	0.42265	0	0.328933	0	0	0	0.9868	0	0	0	0	0	1	0	0	low
1606	bta-miR-2285j_1ss1AC	CAAAACCAGAACGAACTTTTTG	down	-inf	-inf	0.42265	0.54335	0	0	1.63005	0	0	0	0	0	3	0	0	0	0	low
1607	cfa-mir-2387-p5	TGGAAGGCCTGGCTTTGCAGCGTGT	up	inf	inf	0.42265	0	0.328933	0	0	0	0.9868	0	0	0	0	0	1	0	0	low
1608	mmu-mir-6981-p3_1ss6GT	AGGAATAGGCTGAAGGCT	up	inf	inf	0.42265	0	1.31573	0	0	0	3.9472	0	0	0	0	0	4	0	0	low
1609	mmu-mir-7009-p3_1ss7TA	CTCCAGAGACCCTGTCTCT	down	-inf	-inf	0.42265	0.535022	0	1.60506	0	0	0	0	0	2	0	0	0	0	0	low
1610	eca-mir-9080-p3_1ss2CA	CAGAGGTTGGTTGAATCTGTGGA	down	-inf	-inf	0.42265	0.181117	0	0	0.54335	0	0	0	0	0	1	0	0	0	0	low
1611	bta-mir-12003-p3_1ss15AG	TTTTGGCCAACTCAGTACAT	up	inf	inf	0.42265	0	0.9868	0	0	0	2.9604	0	0	0	0	0	3	0	0	low
1612	bta-miR-12013_L-1R+2_1ss3CT	CTGAGTTTGGGCAGCAGTTCAGA	up	inf	inf	0.42265	0	0.808816	0	0	0	0	2.42645	0	0	0	0	0	2	0	low
1613	bta-miR-12048_1ss1CG	GAAGGAGGAGGTGAAGCACCAGA	down	-inf	-inf	0.42265	0.181117	0	0	0.54335	0	0	0	0	0	1	0	0	0	0	low
1614	sha-let-7i-p3_1ss15AC	TAGTGCTGGTGATGCTCAG	up	inf	inf	0.42265	0	0.404408	0	0	0	0	1.21322	0	0	0	0	0	1	0	low
1615	sha-mir-101-p5_1ss7GA	ACTGACAGGCTGCCCTGGCT	down	-inf	-inf	0.42265	0.535022	0	1.60506	0	0	0	0	0	2	0	0	0	0	0	low
1616	cja-mir-339-p5_1ss23GA	TCCCTGTCTTCCAGGAGCTCACA	down	-inf	-inf	0.42265	0.0905584	0	0	0.271675	0	0	0	0	0	0.5	0	0	0	0	low
1617	ppy-miR-151b	TCCAGGAGCTCACAGTCTAG	down	-inf	-inf	0.42265	0.181117	0	0	0.54335	0	0	0	0	0	1	0	0	0	0	low
1618	mmu-mir-378c-p5_1ss1TG	GATACTGGACTTGGAGTCAGAAG	down	-inf	-inf	0.42265	0.267511	0	0.802532	0	0	0	0	0	1	0	0	0	0	0	low
1619	mmu-mir-378b-p5_1ss11GC	GATAGAGAGGCAACCCTG	up	inf	inf	0.42265	0	1.21322	0	0	0	0	3.63967	0	0	0	0	0	3	0	low
1620	hsa-mir-663a-p5_1ss20GC	GTGGCGGTGGGATCCCGCGC	up	inf	inf	0.42265	0	0.164467	0	0	0	0.4934	0	0	0	0	0	0.5	0	0	low
1621	hsa-mir-4745-p3_1ss5GC	TCCCCGGACGGCGCCCGC	up	inf	inf	0.42265	0	0.328933	0	0	0	0.9868	0	0	0	0	0	1	0	0	low
1622	mml-mir-663-6-p5_1ss1TG	GGTGGCGGTGGGATCCCG	up	inf	inf	0.42265	0	0.164467	0	0	0	0.4934	0	0	0	0	0	0.5	0	0	low
1623	hsa-mir-663a-p3_1ss20GC	GTGGCGGTGGGATCCCGCGC	up	inf	inf	0.42265	0	0.164467	0	0	0	0.4934	0	0	0	0	0	0.5	0	0	low
1624	cgr-mir-1285-p5_1ss5TC	CTCCCGTGCTGATCAGTAA	up	inf	inf	0.42265	0	0.202204	0	0	0	0	0.606612	0	0	0	0	0	0.5	0	low
1625	hsa-mir-1303-p3	CTGGGCAACATAGCGAGACCT	down	-inf	-inf	0.42265	0.0905584	0	0	0.271675	0	0	0	0	0	0.5	0	0	0	0	low
1626	oan-mir-1421i-1-p3_1ss7GT	AGTGATTGTGGAATCTGC	down	-inf	-inf	0.42265	1.07004	0	3.21013	0	0	0	0	0	4	0	0	0	0	0	low
1627	bta-miR-2285n_R+2_1ss21GT	AAAAACCCGAATGAACTTTTTGGA	up	inf	inf	0.42265	0	1.01102	0	0	0	0	3.03306	0	0	0	0	0	2.5	0	low
1628	hsa-miR-4286_L+1R+3	CACCCCACTCCTGGTACCAAA	up	inf	inf	0.42265	0	0.328933	0	0	0	0.9868	0	0	0	0	0	1	0	0	low
1629	hsa-mir-4454-p3_1ss18AC	ATCCGAGTCACGGCACCCA	down	-inf	-inf	0.42265	0.0905584	0	0	0.271675	0	0	0	0	0	0.5	0	0	0	0	low
1630	hsa-miR-4485-5p_L+4_1ss7CT	AGGCACTGCCTGCCCAGTGA	up	inf	inf	0.42265	0	0.202204	0	0	0	0	0.606612	0	0	0	0	0	0.5	0	low
1631	mmu-mir-6236-p5_1ss1CT	TCCTGAAAATGGATGGCGCTGGAGC	up	inf	inf	0.42265	0	0.164467	0	0	0	0.4934	0	0	0	0	0	0.5	0	0	low
1632	mmu-mir-6240-p3	ATTTCTGCCCAGTGCTCT	down	-inf	-inf	0.42265	0.181117	0	0	0.54335	0	0	0	0	0	1	0	0	0	0	low
1633	mmu-mir-8092-p3_1ss20GA	GCAGGCAATGGGGACCACGAC	down	-inf	-inf	0.42265	0.535022	0	1.60506	0	0	0	0	0	2	0	0	0	0	0	low
1634	cfa-mir-8835-p5_1ss21GT	GCCAAGATGCTGCGGAATCTTC	down	-inf	-inf	0.42265	0.401266	0	1.2038	0	0	0	0	0	1.5	0	0	0	0	0	low
1635	eca-mir-8988-p3_1ss17TG	AAGCCGGCTGGGGAGGGA	up	inf	inf	0.42265	0	1.21322	0	0	0	0	3.63967	0	0	0	0	0	3	0	low
1636	pal-miR-9298-5p_L-2R-1_1ss4GA	AAATGATGAACTTATTGACG	down	-inf	-inf	0.42265	0.535022	0	1.60506	0	0	0	0	0	2	0	0	0	0	0	low
1637	ssc-mir-10391-p3_1ss8CA	CCCTAAGACTCAAGGAAG	up	inf	inf	0.42265	0	0.328933	0	0	0	0.9868	0	0	0	0	0	1	0	0	low
1638	hsa-mir-12136-p3_1ss20TC	GGGTTCGATTCCTTCCTTTCT	down	-inf	-inf	0.42265	0.0905584	0	0	0.271675	0	0	0	0	0	0.5	0	0	0	0	low
1639	cgr-miR-15b-3p_L+1_1ss21CT	ACGAATCATTATTTGCTGCTTT	up	inf	inf	0.42265	0	0.404408	0	0	0	0	1.21322	0	0	0	0	0	1	0	low
1640	oan-miR-15a-5p_L-1R+4	AGCAGCACATAATGGTTTGTGAGA	down	-inf	-inf	0.42265	0.267511	0	0.802532	0	0	0	0	0	1	0	0	0	0	0	low
1641	oan-miR-15a-3p_L+2R-2	AACAGGCCATATTGTGCTGCCT	up	inf	inf	0.42265	0	0.328933	0	0	0	0.9868	0	0	0	0	0	1	0	0	low
1642	oan-miR-19a-3p_L-1R+1	GTGCAAATCTATGCAAAACTGAC	down	-inf	-inf	0.42265	0.181117	0	0	0.54335	0	0	0	0	0	1	0	0	0	0	low
1643	bta-miR-29e_L-4R-1_1ss5AC	CTCATTTGAAATCAGTGTT	down	-inf	-inf	0.42265	0.267511	0	0.802532	0	0	0	0	0	1	0	0	0	0	0	low
1644	mdo-miR-34b-3p	AATCACTAACTCCACTGCCATC	up	inf	inf	0.42265	0	0.202204	0	0	0	0	0.606612	0	0	0	0	0	0.5	0	low
1645	mdo-miR-122-5p_L+2R-4	AATGGAGTGTGACAATGGTGTTT	down	-inf	-inf	0.42265	0.362234	0	0	1.0867	0	0	0	0	0	2	0	0	0	0	low
1646	efu-miR-125a_R-1_2ss11CT21CA	ACGGGTTAGGTTCTTGGGAGA	down	-inf	-inf	0.42265	0.362234	0	0	1.0867	0	0	0	0	0	2	0	0	0	0	low
1647	oan-miR-128-3p_L+4R-1	AGTTTCACAGTGAACCGGTCTCTT	down	-inf	-inf	0.42265	0.54335	0	0	1.63005	0	0	0	0	0	3	0	0	0	0	low
1648	ocu-miR-134-5p_R+1_1ss22CA	TGTGACTGGTTGACCAGAGGGAG	down	-inf	-inf	0.42265	0.267511	0	0.802532	0	0	0	0	0	1	0	0	0	0	0	low
1649	cfa-miR-141_L+1R+2_1ss17AC	TAACACTGTCTGGTAACGATGGTT	up	inf	inf	0.42265	0	0.404408	0	0	0	0	1.21322	0	0	0	0	0	1	0	low
1650	mmu-miR-146a-3p_L+1R-2	ACCTGTGAAATTCAGTTCTTC	down	-inf	-inf	0.42265	0.0891703	0	0.267511	0	0	0	0	0	0.333333	0	0	0	0	0	low
1651	dno-miR-146a-3p_R-2	ACCTGTGAAATTCAGTTCTTC	down	-inf	-inf	0.42265	0.0891703	0	0.267511	0	0	0	0	0	0.333333	0	0	0	0	0	low
1652	mml-miR-150-3p	CTGGTACAGGCCTGGGGGACA	up	inf	inf	0.42265	0	0.404408	0	0	0	0	1.21322	0	0	0	0	0	1	0	low
1653	sbo-miR-151_1ss22AT	CTAGACTGAAACTCCTTGAGGT	down	-inf	-inf	0.42265	0.362234	0	0	1.0867	0	0	0	0	0	2	0	0	0	0	low
1654	mdo-miR-151_R-3_1ss16TG	TAGACTGTGAGCTCCGTG	down	-inf	-inf	0.42265	0.181117	0	0	0.54335	0	0	0	0	0	1	0	0	0	0	low
1655	oan-miR-181a-1-3p_L+4	AGAGACCATCGACCGTTGATTGTACC	down	-inf	-inf	0.42265	0.181117	0	0	0.54335	0	0	0	0	0	1	0	0	0	0	low
1656	mdo-miR-215_R+1_1ss20AC	ATGACCTATGAATTGACAGCCAT	down	-inf	-inf	0.42265	0.267511	0	0.802532	0	0	0	0	0	1	0	0	0	0	0	low
1657	cgr-miR-296_L-1R+2	AGGGTTGGGTGGAGGCTCTCC	down	-inf	-inf	0.42265	0.133755	0	0.401266	0	0	0	0	0	0.5	0	0	0	0	0	low
1658	mml-miR-296-3p_L-1	AGGGTTGGGTGGAGGCTCTCC	down	-inf	-inf	0.42265	0.133755	0	0.401266	0	0	0	0	0	0.5	0	0	0	0	0	low
1659	cja-miR-302d-5p_L-1R+3	CTTTAACATGGAGGCACTTGCTAA	up	inf	inf	0.42265	0	0.328933	0	0	0	0.9868	0	0	0	0	0	1	0	0	low
1660	mml-miR-320c_R+1_1ss15CG	AAAAGCTGGGTTGAGAGGGTAAA	up	inf	inf	0.42265	0	0.328933	0	0	0	0.9868	0	0	0	0	0	1	0	0	low
1661	ggo-miR-380_R+1	TATGTAATATGGTCCACATCT	up	inf	inf	0.42265	0	0.404408	0	0	0	0	1.21322	0	0	0	0	0	1	0	low
1662	mml-miR-500b-3p_L+3_1ss20TC	AGTGCACCCAGGCAAGGATCCT	up	inf	inf	0.42265	0	0.328933	0	0	0	0.9868	0	0	0	0	0	1	0	0	low
1663	cja-miR-539_L-2R+2	CATACAAGGACAATTTCTCTTT	up	inf	inf	0.42265	0	0.404408	0	0	0	0	1.21322	0	0	0	0	0	1	0	low
1664	hsa-miR-548aa_L-2R-1	AAACCACAATTACTTTTGCACC	up	inf	inf	0.42265	0	0.404408	0	0	0	0	1.21322	0	0	0	0	0	1	0	low
1665	hsa-miR-548ay-5p	AAAAGTAATTGTGGTTTTTGC	up	inf	inf	0.42265	0	0.109644	0	0	0	0.328933	0	0	0	0	0	0.333333	0	0	low
1666	hsa-miR-550a-3p_L-1R+1	GTCTTACTCCCTCAGGCACATC	up	inf	inf	0.42265	0	0.404408	0	0	0	0	1.21322	0	0	0	0	0	1	0	low
1667	hsa-miR-552-5p_L+1	TGTTTAACCTTTTGCCTGTTGG	up	inf	inf	0.42265	0	0.328933	0	0	0	0.9868	0	0	0	0	0	1	0	0	low
1668	hsa-miR-552-3p_R-3	AACAGGTGACTGGTTAGA	up	inf	inf	0.42265	0	0.404408	0	0	0	0	1.21322	0	0	0	0	0	1	0	low
1669	hsa-miR-556-5p_R-1	GATGAGCTCATTGTAATATGA	down	-inf	-inf	0.42265	0.133755	0	0.401266	0	0	0	0	0	0.5	0	0	0	0	0	low
1670	cja-miR-556	GATGAGCTCATTGTAATATGA	down	-inf	-inf	0.42265	0.133755	0	0.401266	0	0	0	0	0	0.5	0	0	0	0	0	low
1671	hsa-miR-576-5p_L+1	AATTCTAATTTCTCCACGTCTTT	up	inf	inf	0.42265	0	0.328933	0	0	0	0.9868	0	0	0	0	0	1	0	0	low
1672	hsa-miR-576-3p_1ss22CA	AAGATGTGGAAAAATTGGAATA	down	-inf	-inf	0.42265	0.181117	0	0	0.54335	0	0	0	0	0	1	0	0	0	0	low
1673	hsa-miR-585-3p_R+3_1ss4GA	TGGACGTATCTGTATGCTAGGG	down	-inf	-inf	0.42265	0.181117	0	0	0.54335	0	0	0	0	0	1	0	0	0	0	low
1674	mml-miR-618	AAACTCTACTTGTCCTTCTGAGT	up	inf	inf	0.42265	0	0.404408	0	0	0	0	1.21322	0	0	0	0	0	1	0	low
1675	hsa-miR-624-5p_R-1_1ss1TA	AAGTACCAGTACCTTGTGTTC	up	inf	inf	0.42265	0	0.404408	0	0	0	0	1.21322	0	0	0	0	0	1	0	low
1676	ggo-miR-624_R-1_1ss1TA	AAGTACCAGTACCTTGTGTTC	up	inf	inf	0.42265	0	0.404408	0	0	0	0	1.21322	0	0	0	0	0	1	0	low
1677	hsa-miR-625-3p	GACTATAGAACTTTCCCCCTCA	up	inf	inf	0.42265	0	1.61763	0	0	0	0	4.85289	0	0	0	0	0	4	0	low
1678	ocu-miR-628-5p_R-1_1ss22GA	ATGCTGACATATTTACTAGAAA	down	-inf	-inf	0.42265	0.181117	0	0	0.54335	0	0	0	0	0	1	0	0	0	0	low
1679	hsa-miR-659-5p	AGGACCTTCCCTGAACCAAGGA	up	inf	inf	0.42265	0	0.328933	0	0	0	0.9868	0	0	0	0	0	1	0	0	low
1680	hsa-miR-664a-5p_R-1	ACTGGCTAGGGAAAATGATTGGA	down	-inf	-inf	0.42265	0.181117	0	0	0.54335	0	0	0	0	0	1	0	0	0	0	low
1681	hsa-miR-664b-3p_R-1	TTCATTTGCCTCCCAGCCTAC	up	inf	inf	0.42265	0	0.404408	0	0	0	0	1.21322	0	0	0	0	0	1	0	low
1682	mml-miR-675-3p	CTGTATGCCCTCACCGCTCAGC	down	-inf	-inf	0.42265	0.181117	0	0	0.54335	0	0	0	0	0	1	0	0	0	0	low
1683	eca-miR-769a-3p_R-2_1ss11GC	CTGGGATCTCCGGGGTCTTGG	down	-inf	-inf	0.42265	0.0905584	0	0	0.271675	0	0	0	0	0	0.5	0	0	0	0	low
1684	hsa-miR-769-3p_R-2	CTGGGATCTCCGGGGTCTTGG	down	-inf	-inf	0.42265	0.0905584	0	0	0.271675	0	0	0	0	0	0.5	0	0	0	0	low
1685	hsa-miR-892a_R+1	CACTGTGTCCTTTCTGCGTAGA	down	-inf	-inf	0.42265	0.267511	0	0.802532	0	0	0	0	0	1	0	0	0	0	0	low
1686	hsa-miR-936	ACAGTAGAGGGAGGAATCGCAG	down	-inf	-inf	0.42265	0.267511	0	0.802532	0	0	0	0	0	1	0	0	0	0	0	low
1687	hsa-miR-939-5p_R-6_1ss10GC	TGGGGAGCTCAGGCTCTG	up	inf	inf	0.42265	0	0.404408	0	0	0	0	1.21322	0	0	0	0	0	1	0	low
1688	hsa-miR-1257_L-1	GTGAATGATGGGTTCTGACC	down	-inf	-inf	0.42265	0.181117	0	0	0.54335	0	0	0	0	0	1	0	0	0	0	low
1689	hsa-miR-1262_L+2R-1_1ss3AC	TGCTGGGTGAATTTGTAGAAGGA	down	-inf	-inf	0.42265	0.181117	0	0	0.54335	0	0	0	0	0	1	0	0	0	0	low
1690	cja-miR-1323	TCAAAACTGAGGGGCATTTTCT	up	inf	inf	0.42265	0	0.808816	0	0	0	0	2.42645	0	0	0	0	0	2	0	low
1691	hsa-miR-2116-3p_R+1	CCTCCCATGCCAAGAACTCCCA	up	inf	inf	0.42265	0	0.404408	0	0	0	0	1.21322	0	0	0	0	0	1	0	low
1692	bta-miR-2284s_L+1R-2_1ss2TG	TGGGCCCAAAAGTTTGTTCGG	down	-inf	-inf	0.42265	0.181117	0	0	0.54335	0	0	0	0	0	1	0	0	0	0	low
1693	bta-miR-2284m_L-1	AAAAGTTTGTTCGGGTTTT	down	-inf	-inf	0.42265	0.54335	0	0	1.63005	0	0	0	0	0	3	0	0	0	0	low
1694	bta-miR-2285au_R+2_1ss18TC	AAAAAGTTCGTTCGGGTCTTCTGT	down	-inf	-inf	0.42265	0.362234	0	0	1.0867	0	0	0	0	0	2	0	0	0	0	low
1695	bta-miR-2285bz_2ss1AN21TC	NATAAGTTCGTTTGGGTTTTC	down	-inf	-inf	0.42265	0.181117	0	0	0.54335	0	0	0	0	0	1	0	0	0	0	low
1696	bta-miR-2285bw	AGAAAAACCGAAATGAACTTTT	down	-inf	-inf	0.42265	0.535022	0	1.60506	0	0	0	0	0	2	0	0	0	0	0	low
1697	bta-miR-2312_L+1R+3_1ss13GA	GAAAACCTGAACAAACTTTTCGGC	up	inf	inf	0.42265	0	0.404408	0	0	0	0	1.21322	0	0	0	0	0	1	0	low
1698	bta-miR-2448-3p_L+1R+2	TGTGGTTGATTGGATCCGTGGGTGA	up	inf	inf	0.42265	0	0.657867	0	0	0	1.9736	0	0	0	0	0	2	0	0	low
1699	hsa-miR-2467-5p_R+1	TGAGGCTCTGTTAGCCTTGGCTCT	down	-inf	-inf	0.42265	0.181117	0	0	0.54335	0	0	0	0	0	1	0	0	0	0	low
1700	mmu-miR-3104-5p_L-3R-4_1ss4GC	CGGGCAGGAGCCGGAGCC	down	-inf	-inf	0.42265	0.181117	0	0	0.54335	0	0	0	0	0	1	0	0	0	0	low
1701	hsa-miR-3128_L-3R+1	GGCAAGTAAAAAACTCTCATT	down	-inf	-inf	0.42265	0.181117	0	0	0.54335	0	0	0	0	0	1	0	0	0	0	low
1702	hsa-miR-3129-3p_L-1R+3	AACTAATCTCTACACTGCTGCCCT	up	inf	inf	0.42265	0	0.328933	0	0	0	0.9868	0	0	0	0	0	1	0	0	low
1703	hsa-miR-3144-5p_L+1R-1	AAGGGGACCAAAGAGATATATA	up	inf	inf	0.42265	0	0.404408	0	0	0	0	1.21322	0	0	0	0	0	1	0	low
1704	hsa-miR-3158-3p_R-2_1ss20GT	AAGGGCTTCCTCTCTGCAGT	up	inf	inf	0.42265	0	0.404408	0	0	0	0	1.21322	0	0	0	0	0	1	0	low
1705	hsa-miR-3173-5p	TGCCCTGCCTGTTTTCTCCTTT	up	inf	inf	0.42265	0	0.328933	0	0	0	0.9868	0	0	0	0	0	1	0	0	low
1706	hsa-miR-4470	TGGCAAACGTGGAAGCCGAGA	down	-inf	-inf	0.42265	0.267511	0	0.802532	0	0	0	0	0	1	0	0	0	0	0	low
1707	hsa-miR-4507_1ss6TC	CTGGGCTGGGCTGGGCTGGG	up	inf	inf	0.42265	0	0.404408	0	0	0	0	1.21322	0	0	0	0	0	1	0	low
1708	hsa-miR-4508_L+1R+1	AGCGGGGCTGGGCGCGCGA	up	inf	inf	0.42265	0	0.404408	0	0	0	0	1.21322	0	0	0	0	0	1	0	low
1709	hsa-miR-4516_L+1	GGGGAGAAGGGTCGGGGC	down	-inf	-inf	0.42265	0.181117	0	0	0.54335	0	0	0	0	0	1	0	0	0	0	low
1710	hsa-miR-4521_R+4	GCTAAGGAAGTCCTGTGCTCAGTTTT	up	inf	inf	0.42265	0	0.657867	0	0	0	1.9736	0	0	0	0	0	2	0	0	low
1711	hsa-miR-4645-3p_L+2R-1	CGAGACAGTAGTTCTTGCCTGGT	up	inf	inf	0.42265	0	0.328933	0	0	0	0.9868	0	0	0	0	0	1	0	0	low
1712	hsa-miR-4655-5p_1ss22GT	CACCGGGGATGGCAGAGGGTCT	up	inf	inf	0.42265	0	0.404408	0	0	0	0	1.21322	0	0	0	0	0	1	0	low
1713	hsa-miR-4677-3p	TCTGTGAGACCAAAGAACTACT	up	inf	inf	0.42265	0	0.328933	0	0	0	0.9868	0	0	0	0	0	1	0	0	low
1714	hsa-miR-4707-3p	AGCCCGCCCCAGCCGAGGTTCT	up	inf	inf	0.42265	0	0.404408	0	0	0	0	1.21322	0	0	0	0	0	1	0	low
1715	hsa-miR-4713-5p_R+2	TTCTCCCACTACCAGGCTCCCATT	down	-inf	-inf	0.42265	0.181117	0	0	0.54335	0	0	0	0	0	1	0	0	0	0	low
1716	mmu-miR-5106_L-1R+1_1ss4TC	GGCCTGTAGCTCAGTTGGCAGAG	up	inf	inf	0.42265	0	0.328933	0	0	0	0.9868	0	0	0	0	0	1	0	0	low
1717	mmu-miR-5124a_L-1R-1_1ss5CA	GTCAAGTGACTAAGAGCA	down	-inf	-inf	0.42265	0.181117	0	0	0.54335	0	0	0	0	0	1	0	0	0	0	low
1718	bta-miR-6120-3p_R-1	TATGTTGGACAACGTGGATAG	up	inf	inf	0.42265	0	0.328933	0	0	0	0.9868	0	0	0	0	0	1	0	0	low
1719	mmu-miR-6481_R-1_1ss13TC	CACTGAAAATGCCTAGAT	up	inf	inf	0.42265	0	0.404408	0	0	0	0	1.21322	0	0	0	0	0	1	0	low
1720	hsa-miR-6510-3p_R+1	CACCGACTCTGTCTCCTGCAGT	down	-inf	-inf	0.42265	0.267511	0	0.802532	0	0	0	0	0	1	0	0	0	0	0	low
1721	hsa-miR-6511b-3p	CCTCACCACCCCTTCTGCCTGCA	down	-inf	-inf	0.42265	0.0905584	0	0	0.271675	0	0	0	0	0	0.5	0	0	0	0	low
1722	bta-miR-6519_R-1_1ss19AT	TAGCAGCGGGAACAGAGAT	down	-inf	-inf	0.42265	0.181117	0	0	0.54335	0	0	0	0	0	1	0	0	0	0	low
1723	bta-miR-6520_R-1	TTGAGTATTGTCAGAGAGAG	up	inf	inf	0.42265	0	0.404408	0	0	0	0	1.21322	0	0	0	0	0	1	0	low
1724	mmu-miR-6539_L-1R-3_1ss2CA	AACAGTGATGAACTCTGAGG	down	-inf	-inf	0.42265	0.181117	0	0	0.54335	0	0	0	0	0	1	0	0	0	0	low
1725	hsa-miR-6744-5p_R+5	TGGATGACAGTGGAGGCCTCCTGA	down	-inf	-inf	0.42265	0.181117	0	0	0.54335	0	0	0	0	0	1	0	0	0	0	low
1726	hsa-miR-6749-5p_L-1R-3_1ss6CG	CGGGGCTGGGGTTGGGGG	down	-inf	-inf	0.42265	0.362234	0	0	1.0867	0	0	0	0	0	2	0	0	0	0	low
1727	hsa-miR-6820-5p_L+2R+2	TCTGCGGCAGAGCTGGGGTCACC	up	inf	inf	0.42265	0	0.404408	0	0	0	0	1.21322	0	0	0	0	0	1	0	low
1728	hsa-miR-6886-5p	CCCGCAGGTGAGATGAGGGCT	down	-inf	-inf	0.42265	0.181117	0	0	0.54335	0	0	0	0	0	1	0	0	0	0	low
1729	mmu-miR-6937-5p_L-1R-5_1ss6GC	AGCTCTAAGGGCTGGGTC	down	-inf	-inf	0.42265	0.267511	0	0.802532	0	0	0	0	0	1	0	0	0	0	0	low
1730	hsa-miR-7706_R-1	TGAAGCGCCTGTGCTCTGCCGAG	down	-inf	-inf	0.42265	0.181117	0	0	0.54335	0	0	0	0	0	1	0	0	0	0	low
1731	mmu-miR-8117_L-1R-2_1ss15GA	CTCGTGTGGAACAAAAGG	up	inf	inf	0.42265	0	0.328933	0	0	0	0.9868	0	0	0	0	0	1	0	0	low
1732	bta-miR-11993	GACCTGTGCGTGTACACTCATG	down	-inf	-inf	0.42265	0.267511	0	0.802532	0	0	0	0	0	1	0	0	0	0	0	low
1733	hsa-miR-12135_1ss9TC	TAAAGGTTCGTTTGTAAA	up	inf	inf	0.42265	0	0.404408	0	0	0	0	1.21322	0	0	0	0	0	1	0	low
1734	mdo-miR-12392-3p_L-1R-4_1ss18GA	GTGGGGCCCGGAGGCGAC	up	inf	inf	0.42265	0	0.404408	0	0	0	0	1.21322	0	0	0	0	0	1	0	low
1735	oan-let-7d-3p_L+4_1ss11AG	ATACCTATACGACCTGCTGCCTTTCT	down	-inf	-inf	0.42265	0.535022	0	1.60506	0	0	0	0	0	2	0	0	0	0	0	low
1736	PC-3p-833220_1	AAAGAGGAAAAACAGACAACAGT	down	-inf	-inf	0.42265	0.133755	0	0.401266	0	0	0	0	0	0.5	0	0	0	0	0	low
1737	PC-5p-1463700_1	CAGGAGATCTCCATTTTACAA	down	-inf	-inf	0.42265	0.133755	0	0.401266	0	0	0	0	0	0.5	0	0	0	0	0	low
1738	PC-3p-1638309_1	TTCTCAAGCACTCCATTTTCC	down	-inf	-inf	0.42265	0.271675	0	0	0.815025	0	0	0	0	0	1.5	0	0	0	0	low
1739	PC-3p-868356_1	TTAGATCTCCAGGACTTATTTGC	down	-inf	-inf	0.42265	0.267511	0	0.802532	0	0	0	0	0	1	0	0	0	0	0	low
1740	PC-5p-617738_2	TGGAAGCATTCATTGAAAATT	down	-inf	-inf	0.42265	0.267511	0	0.802532	0	0	0	0	0	1	0	0	0	0	0	low
1741	PC-3p-1718470_1	TAATTTTCAATGAATGCTTC	up	inf	inf	0.42265	0	0.202204	0	0	0	0	0.606612	0	0	0	0	0	0.5	0	low
1742	PC-3p-844875_1	CCTCACTTGGACCTCATCCCA	up	inf	inf	0.42265	0	0.202204	0	0	0	0	0.606612	0	0	0	0	0	0.5	0	low
1743	PC-5p-1505321_1	CTAGAGAGGATTCTGGAGAGGGC	down	-inf	-inf	0.42265	0.0905584	0	0	0.271675	0	0	0	0	0	0.5	0	0	0	0	low
1744	PC-5p-669072_2	CTTCTCTCAGATCCTGGCTT	up	inf	inf	0.42265	0	0.606612	0	0	0	0	1.81984	0	0	0	0	0	1.5	0	low
1745	PC-3p-567579_2	AAGCCAGGATCTGAGAGAAGGGT	down	-inf	-inf	0.42265	0.181117	0	0	0.54335	0	0	0	0	0	1	0	0	0	0	low
1746	PC-5p-1437208_1	TTCATCAACCTGGTTCCAACCC	down	-inf	-inf	0.42265	0.0905584	0	0	0.271675	0	0	0	0	0	0.5	0	0	0	0	low
1747	PC-3p-1766799_1	TGGGTTGGAACCAGGTTGATGAA	up	inf	inf	0.42265	0	0.202204	0	0	0	0	0.606612	0	0	0	0	0	0.5	0	low
1748	PC-5p-169832_5	AGAGAGTTCATTCAGGTTTTTCC	down	-inf	-inf	0.42265	0.452792	0	0	1.35838	0	0	0	0	0	2.5	0	0	0	0	low
1749	PC-3p-621213_2	TCCGGCCCTGCCTCCCCCAGTT	down	-inf	-inf	0.42265	0.267511	0	0.802532	0	0	0	0	0	1	0	0	0	0	0	low
1750	PC-3p-266992_3	TGAGCTGGGGGCCCAGGGAA	up	inf	inf	0.42265	0	0.657867	0	0	0	1.9736	0	0	0	0	0	2	0	0	low
1751	PC-3p-1550591_1	AGAATATGATAAAGCCGATGGG	down	-inf	-inf	0.42265	0.267511	0	0.802532	0	0	0	0	0	1	0	0	0	0	0	low
1752	PC-3p-1058934_1	AAACCCTGAATGAACTTTTTAC	up	inf	inf	0.42265	0	0.404408	0	0	0	0	1.21322	0	0	0	0	0	1	0	low
1753	PC-5p-1595740_1	AGTCAAAAAATTCGTTTGGGTT	down	-inf	-inf	0.42265	0.0905584	0	0	0.271675	0	0	0	0	0	0.5	0	0	0	0	low
1754	PC-3p-1182388_1	GAAGAACCCAAATGAACCTTTT	down	-inf	-inf	0.42265	0.267511	0	0.802532	0	0	0	0	0	1	0	0	0	0	0	low
1755	PC-5p-246987_3	AGGGGCGGGGGAGCAGGCGGCGC	up	inf	inf	0.42265	0	0.404408	0	0	0	0	1.21322	0	0	0	0	0	1	0	low
1756	PC-3p-671529_2	ACTTTCTCCCTCCCCTCACTTGC	up	inf	inf	0.42265	0	0.657867	0	0	0	1.9736	0	0	0	0	0	2	0	0	low
1757	PC-5p-968148_1	ATACCAGGCTCTGTCCCCGGAGAGG	up	inf	inf	0.42265	0	0.328933	0	0	0	0.9868	0	0	0	0	0	1	0	0	low
1758	PC-5p-258415_3	AACAGAAAGTGACTAAGATGTC	down	-inf	-inf	0.42265	0.401266	0	1.2038	0	0	0	0	0	1.5	0	0	0	0	0	low
1759	PC-5p-1183446_1	ACAGAGTTCATTTGGGTTTTTCC	down	-inf	-inf	0.42265	0.267511	0	0.802532	0	0	0	0	0	1	0	0	0	0	0	low
1760	PC-3p-689471_1	AAACTCTAATGAACTTTTTGGC	down	-inf	-inf	0.42265	0.267511	0	0.802532	0	0	0	0	0	1	0	0	0	0	0	low
1761	PC-3p-443262_2	CCTCCTCAGAGCTGGCGTGTTTG	down	-inf	-inf	0.42265	0.362234	0	0	1.0867	0	0	0	0	0	2	0	0	0	0	low
1762	PC-5p-1354449_1	TAGGATTTTGAAAGATTGCTTTA	up	inf	inf	0.42265	0	0.404408	0	0	0	0	1.21322	0	0	0	0	0	1	0	low
1763	PC-3p-1713176_1	AAAAACCCAATGAACTTTGGCCA	up	inf	inf	0.42265	0	0.328933	0	0	0	0.9868	0	0	0	0	0	1	0	0	low
1764	PC-5p-1730547_1	GGGGAGGGCGCGGGCGTTTGGG	up	inf	inf	0.42265	0	0.404408	0	0	0	0	1.21322	0	0	0	0	0	1	0	low
1765	PC-5p-792364_1	CTTGCCAGATGAGCAGCCTGGA	up	inf	inf	0.42265	0	0.328933	0	0	0	0.9868	0	0	0	0	0	1	0	0	low
1766	PC-3p-483274_2	TCAGGCTGCTCATCTGGCATAG	down	-inf	-inf	0.42265	0.362234	0	0	1.0867	0	0	0	0	0	2	0	0	0	0	low
1767	PC-5p-194681_4	GAGAAACTGTGACTAGGTCCAC	down	-inf	-inf	0.42265	1.07004	0	3.21013	0	0	0	0	0	4	0	0	0	0	0	low
1768	PC-3p-510498_2	TGTGAACCTGGCCAGTTTCTT	up	inf	inf	0.42265	0	0.657867	0	0	0	1.9736	0	0	0	0	0	2	0	0	low
1769	PC-5p-621955_2	GTTTGGGAAGTGTGGTTA	down	-inf	-inf	0.42265	0.535022	0	1.60506	0	0	0	0	0	2	0	0	0	0	0	low
1770	PC-5p-330644_3	AGCGGCTTGCCTGAGGTCAGT	up	inf	inf	0.42265	0	0.9868	0	0	0	2.9604	0	0	0	0	0	3	0	0	low
1771	PC-3p-942215_1	CGACCTTAGAGCAAGCTGCCCAT	down	-inf	-inf	0.42265	0.267511	0	0.802532	0	0	0	0	0	1	0	0	0	0	0	low
1772	PC-5p-301099_3	AGGACACCATGGGGAGAACGCTGAGT	down	-inf	-inf	0.42265	0.802532	0	2.4076	0	0	0	0	0	3	0	0	0	0	0	low
1773	PC-3p-1740277_1	CCAGTGCCCCGTGGTGACCTCT	down	-inf	-inf	0.42265	0.267511	0	0.802532	0	0	0	0	0	1	0	0	0	0	0	low
1774	PC-5p-116483_8	TATGTAATAATAAGCCTTTGTT	up	inf	inf	0.42265	0	0.808816	0	0	0	0	2.42645	0	0	0	0	0	2	0	low
1775	PC-5p-1457102_1	GGCGGGCTGGTTCTCAGAGCTTGT	down	-inf	-inf	0.42265	0.181117	0	0	0.54335	0	0	0	0	0	1	0	0	0	0	low
1776	PC-3p-1719475_1	CCGCCTGCCTCCCTCCCCACT	down	-inf	-inf	0.42265	0.267511	0	0.802532	0	0	0	0	0	1	0	0	0	0	0	low
1777	PC-5p-350963_3	CACAGGAAAGTGACAGGAGTTC	down	-inf	-inf	0.42265	0.401266	0	1.2038	0	0	0	0	0	1.5	0	0	0	0	0	low
1778	PC-5p-1360926_1	CTAGGGGAGGGAGAGCGGGCT	up	inf	inf	0.42265	0	0.328933	0	0	0	0.9868	0	0	0	0	0	1	0	0	low
1779	PC-3p-215327_4	AAAACCTGAACAAACTCTTTGGTT	up	inf	inf	0.42265	0	0.808816	0	0	0	0	2.42645	0	0	0	0	0	2	0	low
1780	PC-3p-832014_1	AAAGCAGCAGTTAGGCTGAAGC	down	-inf	-inf	0.42265	0.181117	0	0	0.54335	0	0	0	0	0	1	0	0	0	0	low
1781	PC-3p-1524917_1	TGATAGGGAGTTGAAGTCTGC	up	inf	inf	0.42265	0	0.164467	0	0	0	0.4934	0	0	0	0	0	0.5	0	0	low
1782	PC-3p-328013_3	TATGAAATAAGAGTTTGTAACT	down	-inf	-inf	0.42265	0.54335	0	0	1.63005	0	0	0	0	0	3	0	0	0	0	low
1783	PC-5p-1591919_1	ACTAGGAAGGCGGGGGCCTGTCAC	up	inf	inf	0.42265	0	0.657867	0	0	0	1.9736	0	0	0	0	0	2	0	0	low
1784	PC-5p-242552_4	CAAAAGTTAATTTGGGTTTTTC	down	-inf	-inf	0.42265	0.362234	0	0	1.0867	0	0	0	0	0	2	0	0	0	0	low
1785	PC-5p-452173_2	AACTCCATGGACTGTCGGCT	down	-inf	-inf	0.42265	0.267511	0	0.802532	0	0	0	0	0	1	0	0	0	0	0	low
1786	PC-3p-1384880_1	GCAGACAGTCCATAGAGTTTT	up	inf	inf	0.42265	0	0.202204	0	0	0	0	0.606612	0	0	0	0	0	0.5	0	low
1787	PC-5p-925842_1	CGAAAAGTTCGTTCGGGTTTTTA	up	inf	inf	0.42265	0	0.164467	0	0	0	0.4934	0	0	0	0	0	0.5	0	0	low
1788	PC-3p-404249_2	TGACCCTGGGGCTTCTCTCC	down	-inf	-inf	0.42265	1.07004	0	3.21013	0	0	0	0	0	4	0	0	0	0	0	low
1789	PC-5p-1524663_1	TCCAGTTCCTCGGACGTGCTGC	down	-inf	-inf	0.42265	0.267511	0	0.802532	0	0	0	0	0	1	0	0	0	0	0	low
1790	PC-3p-1549707_1	TGCGCACATCCAAGGAACTGGG	down	-inf	-inf	0.42265	0.181117	0	0	0.54335	0	0	0	0	0	1	0	0	0	0	low
1791	PC-3p-993074_1	TCTTCTTCCTCACCCTTGGTTC	down	-inf	-inf	0.42265	0.181117	0	0	0.54335	0	0	0	0	0	1	0	0	0	0	low
1792	PC-3p-326937_3	TGTTTCCTTTTGTTTCCCCCAGT	down	-inf	-inf	0.42265	0.54335	0	0	1.63005	0	0	0	0	0	3	0	0	0	0	low
1793	PC-3p-579041_2	GAAAACCCACATGAACTTTTGG	down	-inf	-inf	0.42265	0.0905584	0	0	0.271675	0	0	0	0	0	0.5	0	0	0	0	low
1794	PC-5p-1109243_1	TGGGTTTCCGACTGCCTCTCCGCT	down	-inf	-inf	0.42265	0.267511	0	0.802532	0	0	0	0	0	1	0	0	0	0	0	low
1795	PC-3p-979619_1	CGGGGAGAGGTCGGGGACCCCT	down	-inf	-inf	0.42265	0.267511	0	0.802532	0	0	0	0	0	1	0	0	0	0	0	low
1796	PC-5p-410360_2	GTGAGGTGGGGTGGCTGCGGCCC	down	-inf	-inf	0.42265	0.181117	0	0	0.54335	0	0	0	0	0	1	0	0	0	0	low
1797	PC-5p-590879_2	AGCGGCCGGCAGGGCCCTGGGGG	up	inf	inf	0.42265	0	0.808816	0	0	0	0	2.42645	0	0	0	0	0	2	0	low
1798	PC-5p-1742093_1	TTGAGAGCTGGATCAAAACC	down	-inf	-inf	0.42265	0.267511	0	0.802532	0	0	0	0	0	1	0	0	0	0	0	low
1799	PC-3p-1051899_1	TTTTGATCCAGCTCTCAGTTC	up	inf	inf	0.42265	0	0.404408	0	0	0	0	1.21322	0	0	0	0	0	1	0	low
1800	PC-3p-258173_3	AAAAAGAACCCTATATGATCCAGA	up	inf	inf	0.42265	0	1.21322	0	0	0	0	3.63967	0	0	0	0	0	3	0	low
1801	PC-5p-433770_2	CAGGGCGGACGCGGGCCTGGGGG	up	inf	inf	0.42265	0	0.657867	0	0	0	1.9736	0	0	0	0	0	2	0	0	low
1802	PC-5p-159562_6	AGACTAGCCCAGGGCTGCTAGA	down	-inf	-inf	0.42265	1.0867	0	0	3.2601	0	0	0	0	0	6	0	0	0	0	low
1803	PC-5p-793971_1	AGGAGAGCGGCGCCATCGTTGGA	up	inf	inf	0.42265	0	0.328933	0	0	0	0.9868	0	0	0	0	0	1	0	0	low
1804	PC-3p-1574165_1	AAGTCCCAAATGAACTTTTTG	down	-inf	-inf	0.42265	0.267511	0	0.802532	0	0	0	0	0	1	0	0	0	0	0	low
1805	PC-5p-257220_3	GAGAGTTTGTTTGGGTTTTTCT	down	-inf	-inf	0.42265	0.54335	0	0	1.63005	0	0	0	0	0	3	0	0	0	0	low
1806	PC-3p-266981_3	AAAAGCCCAAGGGAACTTT	down	-inf	-inf	0.42265	0.54335	0	0	1.63005	0	0	0	0	0	3	0	0	0	0	low
1807	PC-5p-602653_2	TGTCTGCAGGTTCCGCATCTGT	down	-inf	-inf	0.42265	0.535022	0	1.60506	0	0	0	0	0	2	0	0	0	0	0	low
1808	PC-5p-1738209_1	CGGACAGGCCAAGCCGCTGTGA	up	inf	inf	0.42265	0	0.328933	0	0	0	0.9868	0	0	0	0	0	1	0	0	low
1809	PC-5p-610489_2	AATCTAAGCTCCTGTTTTTGG	down	-inf	-inf	0.42265	0.535022	0	1.60506	0	0	0	0	0	2	0	0	0	0	0	low
1810	PC-5p-355126_3	GAAGACGAACTTAGAGATGCT	up	inf	inf	0.42265	0	0.4934	0	0	0	1.4802	0	0	0	0	0	1.5	0	0	low
1811	PC-3p-759379_1	CAACAGTTTCCTGACATCTATC	down	-inf	-inf	0.42265	0.267511	0	0.802532	0	0	0	0	0	1	0	0	0	0	0	low
1812	PC-3p-392183_2	TTCTGCTCTTCTCCTCCCTGAAA	down	-inf	-inf	0.42265	0.181117	0	0	0.54335	0	0	0	0	0	1	0	0	0	0	low
1813	PC-5p-1408284_1	TTCCCCTTCCTGATGCTTCTGTT	down	-inf	-inf	0.42265	0.535022	0	1.60506	0	0	0	0	0	2	0	0	0	0	0	low
1814	PC-3p-400931_2	TGGAACAGAAGCATCAGGAAGT	up	inf	inf	0.42265	0	0.328933	0	0	0	0.9868	0	0	0	0	0	1	0	0	low
1815	PC-3p-1574083_1	ATAGATATTCTGAACAGACAACT	down	-inf	-inf	0.42265	0.181117	0	0	0.54335	0	0	0	0	0	1	0	0	0	0	low
1816	PC-5p-1233824_1	AGGGCTTCCTCTGGCTCAGTGGTT	up	inf	inf	0.42265	0	0.404408	0	0	0	0	1.21322	0	0	0	0	0	1	0	low
1817	PC-5p-369245_2	GAAAAGTTCGTTTGGGTTTTCCA	up	inf	inf	0.42265	0	0.404408	0	0	0	0	1.21322	0	0	0	0	0	1	0	low
1818	PC-3p-1748855_1	ACTTCACTCGGGCTCCTCTTCTT	down	-inf	-inf	0.42265	0.181117	0	0	0.54335	0	0	0	0	0	1	0	0	0	0	low
1819	PC-5p-1126076_1	TCGGATTCAACCAACTGTGGAT	up	inf	inf	0.42265	0	0.404408	0	0	0	0	1.21322	0	0	0	0	0	1	0	low
1820	PC-5p-509855_2	GCATCTGAGAACTGAATGCTGCTT	down	-inf	-inf	0.42265	0.362234	0	0	1.0867	0	0	0	0	0	2	0	0	0	0	low
1821	PC-5p-649187_2	TGCGGGCGTGTGGGTGTGTGCA	down	-inf	-inf	0.42265	0.535022	0	1.60506	0	0	0	0	0	2	0	0	0	0	0	low
1822	PC-3p-1494873_1	CACACTCACACGCCCGCACCC	up	inf	inf	0.42265	0	0.404408	0	0	0	0	1.21322	0	0	0	0	0	1	0	low
1823	PC-5p-411620_2	CAGAGCTGCGGGGGCCGCGTGGC	down	-inf	-inf	0.42265	0.362234	0	0	1.0867	0	0	0	0	0	2	0	0	0	0	low
1824	PC-5p-391416_2	CTCCCTGGGACTCTTCCAGTTCACC	down	-inf	-inf	0.42265	0.267511	0	0.802532	0	0	0	0	0	1	0	0	0	0	0	low
1825	PC-3p-579351_2	TGAGCTGGTGGGGCAGGGAGC	down	-inf	-inf	0.42265	0.535022	0	1.60506	0	0	0	0	0	2	0	0	0	0	0	low
1826	PC-5p-931687_1	NAGAAGTTCGTTAGGGTTTTT	down	-inf	-inf	0.42265	0.0905584	0	0	0.271675	0	0	0	0	0	0.5	0	0	0	0	low
1827	PC-3p-1380534_1	TGCCTATAGCAAGCATTCTTCC	up	inf	inf	0.42265	0	0.404408	0	0	0	0	1.21322	0	0	0	0	0	1	0	low
1828	PC-3p-476412_2	TCTGCTGCCCTCTCTCCCCAAA	up	inf	inf	0.42265	0	0.657867	0	0	0	1.9736	0	0	0	0	0	2	0	0	low
1829	PC-3p-327631_3	TATATATGTGTGTACTAAGGAGC	down	-inf	-inf	0.42265	0.54335	0	0	1.63005	0	0	0	0	0	3	0	0	0	0	low
1830	PC-5p-649405_2	TTAGCTACACCATGGACTGTAGC	down	-inf	-inf	0.42265	0.535022	0	1.60506	0	0	0	0	0	2	0	0	0	0	0	low
1831	PC-5p-333425_3	CCTGGCGCCGTGTGGCTCGCGC	down	-inf	-inf	0.42265	0.802532	0	2.4076	0	0	0	0	0	3	0	0	0	0	0	low
1832	PC-5p-469574_2	TGGAAACCTAAGCACTTCTTTT	down	-inf	-inf	0.42265	0.362234	0	0	1.0867	0	0	0	0	0	2	0	0	0	0	low
1833	PC-5p-1156027_1	GAAGAGTTCATTCAGGTTTTTTGGT	down	-inf	-inf	0.42265	0.267511	0	0.802532	0	0	0	0	0	1	0	0	0	0	0	low
1834	PC-5p-373964_2	TGGTGGTGTGCTGTCCTTTGTG	down	-inf	-inf	0.42265	0.362234	0	0	1.0867	0	0	0	0	0	2	0	0	0	0	low
1835	PC-5p-1470505_1	TGTCAGGCCTTGTGCTGCCCGGGT	down	-inf	-inf	0.42265	0.181117	0	0	0.54335	0	0	0	0	0	1	0	0	0	0	low
1836	PC-5p-1175209_1	ACAGAAAGTTCGTTTGGGTTTCT	down	-inf	-inf	0.42265	0.362234	0	0	1.0867	0	0	0	0	0	2	0	0	0	0	low
1837	PC-5p-1021393_1	ACAGAGTGGAAGTGTCAGGATGAGG	up	inf	inf	0.42265	0	0.404408	0	0	0	0	1.21322	0	0	0	0	0	1	0	low
1838	PC-5p-690331_1	AACATGCTCTTCTCAGCATCGGA	up	inf	inf	0.42265	0	0.164467	0	0	0	0.4934	0	0	0	0	0	0.5	0	0	low
1839	PC-3p-151813_6	CAATTTCTATTCTGAGGCT	up	inf	inf	0.42265	0	1.21322	0	0	0	0	3.63967	0	0	0	0	0	3	0	low
1840	PC-5p-194609_4	GGGTGGGGAGCGAGCGCTGG	up	inf	inf	0.42265	0	1.31573	0	0	0	3.9472	0	0	0	0	0	4	0	0	low
1841	PC-5p-346052_3	AGCCTGAAGGAGCCATGCGAGT	up	inf	inf	0.42265	0	1.21322	0	0	0	0	3.63967	0	0	0	0	0	3	0	low
1842	PC-3p-212136_4	TTACACTGCCAAGGGCCCCAGT	up	inf	inf	0.42265	0	1.31573	0	0	0	3.9472	0	0	0	0	0	4	0	0	low
1843	PC-5p-353305_3	AAAGAGGTGCTTTGTTGAGC	up	inf	inf	0.42265	0	1.21322	0	0	0	0	3.63967	0	0	0	0	0	3	0	low
1844	PC-3p-331722_3	TGTAGCCGCCGGGCCTCCTCCT	up	inf	inf	0.42265	0	0.657867	0	0	0	1.9736	0	0	0	0	0	2	0	0	low
1845	PC-3p-178923_5	GAGTTATCTTTTCTGTTTA	down	-inf	-inf	0.42265	0.535022	0	1.60506	0	0	0	0	0	2	0	0	0	0	0	low
1846	PC-3p-326074_3	CTTCGAGGAGGTAGCGCCGC	up	inf	inf	0.42265	0	0.404408	0	0	0	0	1.21322	0	0	0	0	0	1	0	low
1847	PC-3p-289488_3	CAGCACTGTCCGGTAAGATGTCT	up	inf	inf	0.42265	0	0.328933	0	0	0	0.9868	0	0	0	0	0	1	0	0	low
1848	PC-5p-207560_4	TGTACTATTGGCTTGGCCA	down	-inf	-inf	0.42265	1.07004	0	3.21013	0	0	0	0	0	4	0	0	0	0	0	low
1849	PC-3p-146017_6	TAACCTCTTACCACCTCTCTGC	down	-inf	-inf	0.42265	0.267511	0	0.802532	0	0	0	0	0	1	0	0	0	0	0	low
1850	PC-5p-239987_4	CAGCATGAATTACTGCACT	down	-inf	-inf	0.42265	1.07004	0	3.21013	0	0	0	0	0	4	0	0	0	0	0	low
1851	PC-5p-325880_3	TTGAAAACCCTGTGTGTCTCT	up	inf	inf	0.42265	0	1.21322	0	0	0	0	3.63967	0	0	0	0	0	3	0	low
1852	PC-5p-393138_2	AGGGGCCGGAGCACTGGCCTGG	up	inf	inf	0.42265	0	1.61763	0	0	0	0	4.85289	0	0	0	0	0	4	0	low
1853	PC-3p-295938_3	TTGGCCTCTCCCTGCCTTCCCT	down	-inf	-inf	0.42265	1.07004	0	3.21013	0	0	0	0	0	4	0	0	0	0	0	low
1854	PC-3p-353037_3	GTATGGGGCCTGGGCCTGGAAT	up	inf	inf	0.42265	0	0.328933	0	0	0	0.9868	0	0	0	0	0	1	0	0	low
1855	PC-3p-351646_3	ATTGGGCCTGTGCTGTGGA	up	inf	inf	0.42265	0	1.21322	0	0	0	0	3.63967	0	0	0	0	0	3	0	low
1856	PC-5p-143696_6	TGGGAGGCCGCGAGAGATGAGCTG	up	inf	inf	0.42265	0	1.9736	0	0	0	5.9208	0	0	0	0	0	6	0	0	low
1857	PC-3p-301405_3	GCAAAAAGAGTAGACACCG	up	inf	inf	0.42265	0	1.21322	0	0	0	0	3.63967	0	0	0	0	0	3	0	low
1858	PC-5p-263082_3	AGGCTGCTGTGGGACCTCAC	up	inf	inf	0.42265	0	1.21322	0	0	0	0	3.63967	0	0	0	0	0	3	0	low
1859	PC-5p-229613_4	AAAAGAATTCTATGGACAGAG	up	inf	inf	0.42265	0	1.61763	0	0	0	0	4.85289	0	0	0	0	0	4	0	low
1860	PC-5p-176875_5	TACCCCGTTACTTCTGTTTAAC	up	inf	inf	0.42265	0	1.21322	0	0	0	0	3.63967	0	0	0	0	0	3	0	low
1861	PC-5p-231035_4	TGGCGAGGTTCGGCGCAGCGGGC	down	-inf	-inf	0.42265	1.07004	0	3.21013	0	0	0	0	0	4	0	0	0	0	0	low
1862	PC-3p-518914_2	AAGTGCGTTGGTGGTATA	up	inf	inf	0.42265	0	1.21322	0	0	0	0	3.63967	0	0	0	0	0	3	0	low
1863	PC-3p-220684_4	GCAATGATGAAAACTGAGT	up	inf	inf	0.42265	0	1.61763	0	0	0	0	4.85289	0	0	0	0	0	4	0	low
1864	PC-3p-343335_3	AGGCTGTGTCCAACTGCGGCAA	up	inf	inf	0.42265	0	0.404408	0	0	0	0	1.21322	0	0	0	0	0	1	0	low
1865	PC-5p-215458_4	CATCTGCTGGATCCCCTTTGCTC	down	-inf	-inf	0.42265	1.07004	0	3.21013	0	0	0	0	0	4	0	0	0	0	0	low
1866	PC-5p-175099_5	AGACTGAGGCTCTCGTGATGAC	down	-inf	-inf	0.42265	0.181117	0	0	0.54335	0	0	0	0	0	1	0	0	0	0	low
1867	PC-5p-178072_5	GCCTGGTGCTTGGTAGGCT	down	-inf	-inf	0.42265	1.33755	0	4.01266	0	0	0	0	0	5	0	0	0	0	0	low
1868	PC-5p-222229_4	TGGTTTTGCTTGAACTTAGTCTC	down	-inf	-inf	0.42265	0.802532	0	2.4076	0	0	0	0	0	3	0	0	0	0	0	low
1869	PC-5p-147503_6	TCCAATAATGTCTCCTTGCTCC	down	-inf	-inf	0.42265	1.26782	0	0	3.80345	0	0	0	0	0	7	0	0	0	0	low
1870	PC-3p-223921_4	GATAGGTCCCCAGTAGCTC	up	inf	inf	0.42265	0	1.31573	0	0	0	3.9472	0	0	0	0	0	4	0	0	low
1871	PC-5p-207459_4	AGAGGTGAGGAGGGAAGTA	up	inf	inf	0.42265	0	1.61763	0	0	0	0	4.85289	0	0	0	0	0	4	0	low
1872	PC-5p-348610_3	AGGACTAAGCCCCTCCTCCAG	up	inf	inf	0.42265	0	1.21322	0	0	0	0	3.63967	0	0	0	0	0	3	0	low
1873	PC-5p-147904_6	CAACTGGCAGGAAAGAGATG	down	-inf	-inf	0.42265	1.0867	0	0	3.2601	0	0	0	0	0	6	0	0	0	0	low
1874	PC-3p-237079_4	CACAGTGCCCCTTGGAGTTGGGA	down	-inf	-inf	0.42265	1.07004	0	3.21013	0	0	0	0	0	4	0	0	0	0	0	low
1875	PC-3p-361957_3	GAAGACAACACTCCAAGA	down	-inf	-inf	0.42265	0.362234	0	0	1.0867	0	0	0	0	0	2	0	0	0	0	low
1876	PC-5p-315033_3	TTCTCAGGAAGGCTGTTCTCC	up	inf	inf	0.42265	0	1.21322	0	0	0	0	3.63967	0	0	0	0	0	3	0	low
1877	PC-3p-337765_3	CACTGAGAAGATTCTGAGA	up	inf	inf	0.42265	0	1.21322	0	0	0	0	3.63967	0	0	0	0	0	3	0	low
1878	PC-3p-653156_2	TGCCAGCCTGCACCCCCGCCCCA	up	inf	inf	0.42265	0	1.21322	0	0	0	0	3.63967	0	0	0	0	0	3	0	low
1879	PC-5p-150428_6	AAGCACTGCCACCAAGAC	down	-inf	-inf	0.42265	1.0867	0	0	3.2601	0	0	0	0	0	6	0	0	0	0	low
1880	PC-3p-205747_4	TCCACCGCGCATGCGCCAGCGCAG	down	-inf	-inf	0.42265	1.07004	0	3.21013	0	0	0	0	0	4	0	0	0	0	0	low
1881	PC-5p-149980_6	GACTGAACCCATACAATGTGA	down	-inf	-inf	0.42265	1.0867	0	0	3.2601	0	0	0	0	0	6	0	0	0	0	low
1882	PC-3p-259413_3	TCTCGAGACGTGGATGACGTGG	down	-inf	-inf	0.42265	0.181117	0	0	0.54335	0	0	0	0	0	1	0	0	0	0	low
1883	PC-5p-164924_5	CTGGCTTGTGGTTGCTTCCAGT	down	-inf	-inf	0.42265	1.33755	0	4.01266	0	0	0	0	0	5	0	0	0	0	0	low
1884	PC-3p-640361_2	GAACCACCACAGATCTTCTCT	down	-inf	-inf	0.42265	0.362234	0	0	1.0867	0	0	0	0	0	2	0	0	0	0	low
1885	PC-3p-163298_5	CCCGCACCTGAGCCTGCA	up	inf	inf	0.42265	0	1.9736	0	0	0	5.9208	0	0	0	0	0	6	0	0	low
1886	PC-3p-141175_6	AGTTCTCCGAGCTCTGGGA	up	inf	inf	0.42265	0	0.808816	0	0	0	0	2.42645	0	0	0	0	0	2	0	low
1887	PC-5p-258150_3	TTATTTGGAATGGGGTGGG	up	inf	inf	0.42265	0	1.21322	0	0	0	0	3.63967	0	0	0	0	0	3	0	low
1888	PC-5p-225493_4	CGGGATCCAGTTAACAAGTT	down	-inf	-inf	0.42265	1.07004	0	3.21013	0	0	0	0	0	4	0	0	0	0	0	low
1889	PC-5p-315815_3	TCGAGGAGGGCGTCTGCC	up	inf	inf	0.42265	0	1.21322	0	0	0	0	3.63967	0	0	0	0	0	3	0	low
1890	PC-5p-212691_4	TTGATTCTGTTGTTAATCTGG	down	-inf	-inf	0.42265	1.60506	0	4.81519	0	0	0	0	0	6	0	0	0	0	0	low
1891	PC-5p-302226_3	CGTGGAGGCTCCCCAGGGAC	down	-inf	-inf	0.42265	1.26782	0	0	3.80345	0	0	0	0	0	7	0	0	0	0	low
1892	PC-5p-190514_4	CTCGATGCACCCACCTTGGGG	down	-inf	-inf	0.42265	1.07004	0	3.21013	0	0	0	0	0	4	0	0	0	0	0	low
1893	PC-3p-269896_3	CATGCTGCTTAGAGAGAA	up	inf	inf	0.42265	0	1.21322	0	0	0	0	3.63967	0	0	0	0	0	3	0	low
1894	PC-5p-313552_3	ACCCCTGGCCCTGAGACGAC	up	inf	inf	0.42265	0	1.21322	0	0	0	0	3.63967	0	0	0	0	0	3	0	low
1895	PC-5p-218576_4	AAAAGTTTGTCCAGGTTTTTC	down	-inf	-inf	0.42265	0.362234	0	0	1.0867	0	0	0	0	0	2	0	0	0	0	low
1896	PC-5p-250756_3	GATCAGACCCTGTCTCTTA	up	inf	inf	0.42265	0	1.21322	0	0	0	0	3.63967	0	0	0	0	0	3	0	low
1897	PC-5p-322509_3	AATGAAGAGTACACAGGAA	up	inf	inf	0.42265	0	1.21322	0	0	0	0	3.63967	0	0	0	0	0	3	0	low
1898	PC-3p-331327_3	TGACCCATCCCCACCCCTCATT	up	inf	inf	0.42265	0	1.21322	0	0	0	0	3.63967	0	0	0	0	0	3	0	low
1899	PC-3p-363361_3	AAACCCAAGTGAACTTTCTGGT	up	inf	inf	0.42265	0	1.21322	0	0	0	0	3.63967	0	0	0	0	0	3	0	low
1900	PC-5p-357213_3	AAATGTGGCTTTCATTTTGAC	up	inf	inf	0.42265	0	1.21322	0	0	0	0	3.63967	0	0	0	0	0	3	0	low
1901	PC-3p-279778_3	CACCTGGCCCCATCCCCGCAGTT	down	-inf	-inf	0.42265	0.802532	0	2.4076	0	0	0	0	0	3	0	0	0	0	0	low
1902	PC-5p-146959_6	CGCGCAGGCGGCCGGGGCCC	down	-inf	-inf	0.42265	1.0867	0	0	3.2601	0	0	0	0	0	6	0	0	0	0	low
1903	PC-3p-320774_3	ATTACACTGGAACTCCAGAGAA	up	inf	inf	0.42265	0	1.21322	0	0	0	0	3.63967	0	0	0	0	0	3	0	low
1904	PC-3p-349337_3	CTGGGAATGGGGTGGGGAGGGAA	up	inf	inf	0.42265	0	1.31573	0	0	0	3.9472	0	0	0	0	0	4	0	0	low
1905	PC-5p-152196_6	GTTAGTAAGGAATCTAGAGACT	down	-inf	-inf	0.42265	1.0867	0	0	3.2601	0	0	0	0	0	6	0	0	0	0	low
1906	PC-5p-498540_2	TGGTGGGCGGCGATGACGCC	up	inf	inf	0.42265	0	0.657867	0	0	0	1.9736	0	0	0	0	0	2	0	0	low
1907	PC-3p-174342_5	TAAAGAATCTGCCTGCCGCTAC	up	inf	inf	0.42265	0	0.657867	0	0	0	1.9736	0	0	0	0	0	2	0	0	low
1908	PC-3p-191382_4	TCAGAGTTGGACACAGCTTGGCAAA	down	-inf	-inf	0.42265	0.802532	0	2.4076	0	0	0	0	0	3	0	0	0	0	0	low
1909	PC-3p-218070_4	AGGGAGAAAGGGGCGGGGAGG	up	inf	inf	0.42265	0	1.21322	0	0	0	0	3.63967	0	0	0	0	0	3	0	low
1910	PC-5p-343594_3	CAGGGGCTCTAGGGACGCGGGCT	up	inf	inf	0.42265	0	1.21322	0	0	0	0	3.63967	0	0	0	0	0	3	0	low
1911	PC-3p-223698_4	AAAAACCTAAATGAAATTTCTGT	down	-inf	-inf	0.42265	1.07004	0	3.21013	0	0	0	0	0	4	0	0	0	0	0	low
1912	PC-3p-191040_4	GGGAGTGGCCTGGGAATCTTT	up	inf	inf	0.42265	0	1.9736	0	0	0	5.9208	0	0	0	0	0	6	0	0	low
1913	PC-5p-317323_3	AAGGGTTTGGATAGACAA	up	inf	inf	0.42265	0	1.21322	0	0	0	0	3.63967	0	0	0	0	0	3	0	low
1914	PC-3p-671477_2	AATTATGACTGAACGCCT	up	inf	inf	0.42265	0	1.21322	0	0	0	0	3.63967	0	0	0	0	0	3	0	low
1915	PC-3p-173972_5	AGATCCACTCTGTTACAACAGT	down	-inf	-inf	0.42265	1.33755	0	4.01266	0	0	0	0	0	5	0	0	0	0	0	low
1916	PC-5p-325471_3	AGCCGTACTGGCTGGGGTGG	up	inf	inf	0.42265	0	1.21322	0	0	0	0	3.63967	0	0	0	0	0	3	0	low
1917	PC-3p-266099_3	CTTCATAGTCTGTATATTCAC	up	inf	inf	0.42265	0	1.31573	0	0	0	3.9472	0	0	0	0	0	4	0	0	low
1918	PC-5p-234231_4	AGCCGAGGTCTGAACACTGAGA	up	inf	inf	0.42265	0	1.31573	0	0	0	3.9472	0	0	0	0	0	4	0	0	low
1919	PC-3p-175759_5	ACCCGCGCGGACCCTGCCTGG	down	-inf	-inf	0.42265	1.33755	0	4.01266	0	0	0	0	0	5	0	0	0	0	0	low
1920	PC-3p-298224_3	TCTAGAGTCACCGGAGCTGC	up	inf	inf	0.42265	0	1.64467	0	0	0	4.934	0	0	0	0	0	5	0	0	low
1921	PC-3p-295809_3	AAACCTGAATGGACTTTTGGC	up	inf	inf	0.42265	0	1.21322	0	0	0	0	3.63967	0	0	0	0	0	3	0	low
1922	PC-5p-371853_2	TGCGTAGACTTTGTCCCTGCGA	up	inf	inf	0.42265	0	1.64467	0	0	0	4.934	0	0	0	0	0	5	0	0	low
1923	PC-3p-135583_7	ACTGCCCTAGAAAAGGGCCC	up	inf	inf	0.42265	0	3.23526	0	0	0	0	9.70579	0	0	0	0	0	8	0	low
1924	PC-3p-260767_3	TGGCAGAGGCAACTGCCCCTGG	up	inf	inf	0.42265	0	1.21322	0	0	0	0	3.63967	0	0	0	0	0	3	0	low
1925	PC-5p-221610_4	TGCCTGGTCATCGGAAAAA	up	inf	inf	0.42265	0	1.31573	0	0	0	3.9472	0	0	0	0	0	4	0	0	low
1926	PC-3p-184167_5	CTCGTCACCAGGTGGCCTGAAT	up	inf	inf	0.42265	0	1.64467	0	0	0	4.934	0	0	0	0	0	5	0	0	low
1927	PC-3p-212120_4	CTGCCTGGCTGATTCCTTTAT	up	inf	inf	0.42265	0	1.31573	0	0	0	3.9472	0	0	0	0	0	4	0	0	low
1928	PC-5p-335836_3	AAGAACTTTGAAGAGAGGA	up	inf	inf	0.42265	0	1.21322	0	0	0	0	3.63967	0	0	0	0	0	3	0	low
1929	PC-5p-274168_3	AGAGAGCGGCCACCCTCGCCCG	up	inf	inf	0.42265	0	1.21322	0	0	0	0	3.63967	0	0	0	0	0	3	0	low
1930	PC-5p-509568_2	ATCTAGAAGATAAGGGGTGGAAA	down	-inf	-inf	0.42265	0.535022	0	1.60506	0	0	0	0	0	2	0	0	0	0	0	low
1931	PC-3p-206423_4	CTGGCTGCCGGCGCGAGC	up	inf	inf	0.42265	0	1.21322	0	0	0	0	3.63967	0	0	0	0	0	3	0	low
1932	PC-3p-256322_3	ACTTCGAGGACGGTAAGC	down	-inf	-inf	0.42265	0.267511	0	0.802532	0	0	0	0	0	1	0	0	0	0	0	low
1933	PC-3p-113146_9	AAAACCCAGATGAACTTTTTTGA	up	3.77119	1.91502	0.422792	0.54335	2.04907	0	1.63005	0	4.934	1.21322	0	0	3	0	5	1	0	low
1934	PC-3p-129807_7	TCAAAGGCAGGAGCTTAGATTG	down	0.567195	-0.818083	0.423152	2.57651	1.46139	2.4076	1.0867	4.23524	2.9604	0	1.42376	3	2	4	3	0	1	low
1935	bta-mir-3596-p5_1ss18TA	AGTAGGTTGTATAGTTAA	up	2.09795	1.06898	0.424855	1.33659	2.8041	2.4076	0.54335	1.05881	0	4.85289	3.55939	3	1	1	0	4	2.5	low
1936	mdo-miR-152-3p_R+3	TCAGTGCATGACAGAACTTGGGTTT	down	0.834576	-0.260885	0.425469	9.82778	8.20203	9.63039	10.3237	9.5293	4.934	9.70579	9.9663	12	19	9	5	8	7	middle
1937	PC-3p-62806_20	TTCCCATGATGCTTTCTGACT	up	2.58271	1.36889	0.426053	0.724467	1.87109	0	2.1734	0	1.9736	3.63967	0	0	4	0	2	3	0	low
1938	ocu-miR-541-3p_2ss18AG20AC	TGGTGGGCACAGAATCCGGCCT	down	0.375354	-1.41368	0.426298	1.0774	0.404408	0	2.1734	1.05881	0	1.21322	0	0	4	1	0	1	0	low
1939	rno-mir-3549-p5	TGGGACTTTGTAGGCCAGTTGA	down	0.375354	-1.41368	0.426298	1.0774	0.404408	0	2.1734	1.05881	0	1.21322	0	0	4	1	0	1	0	low
1940	PC-3p-105889_10	AGCCTTCCCTTAAACTTTCTTT	up	1.67478	0.743968	0.426363	1.59383	2.66931	1.60506	0	3.17643	3.9472	1.21322	2.84752	2	0	3	4	1	2	low
1941	chi-miR-1248-5p_R+3	ACCTTCTTGTATAAGCACTGTGC	up	1.38406	0.468904	0.427344	27.1958	37.6406	32.1013	30.4276	19.0586	26.6436	27.9041	58.3741	40	56	18	27	23	41	middle
1942	PC-3p-58926_22	AAACTTGAATGAACTTTCTGGC	up	1.51226	0.596703	0.429729	1.06443	1.60969	1.60506	0	1.58822	1.4802	1.21322	2.13564	2	0	1.5	1.5	1	1.5	low
1943	PC-5p-542965_2	CCGGACAGGCTCAGGGTCAGAGC	up	2.53454	1.34172	0.431427	0.534054	1.35358	0	0.54335	1.05881	0	1.21322	2.84752	0	1	1	0	1	2	low
1944	mdo-mir-21-p5_1ss1GA_1	AATAGCTTATCAGACTGA	up	4.56258	2.18985	0.431897	0.362234	1.65272	0	1.0867	0	0	4.24628	0.711879	0	2	0	0	3.5	0.5	low
1945	mdo-mir-21-p5_1ss1GA_2	AATAGCTTATCAGACTGATG	up	4.56258	2.18985	0.431897	0.362234	1.65272	0	1.0867	0	0	4.24628	0.711879	0	2	0	0	3.5	0.5	low
1946	PC-3p-87406_13	TGGGCCGAGCCGTCAGCTGTGA	down	0.389888	-1.35887	0.43253	1.8809	0.733341	4.01266	1.63005	0	0.9868	1.21322	0	5	3	0	1	1	0	low
1947	PC-3p-249955_3	AAGGCAGGATTGGCTAATCAC	down	0.455684	-1.13389	0.434555	1.77495	0.808816	1.60506	0.54335	3.17643	0	2.42645	0	2	1	3	0	2	0	low
1948	hsa-miR-10395-3p	ATGTATTCGTACTGTCTGATG	up	1.32504	0.406035	0.436843	11.3054	14.9801	7.22279	8.6936	17.9998	16.7756	18.1984	9.9663	9	16	17	17	15	7	middle
1949	chi-miR-499-3p	GAACATCACAGCAAGTCTGTGC	up	3.65664	1.87052	0.43692	0.629744	2.30275	0.802532	1.0867	0	0	1.21322	5.69503	1	2	0	0	1	4	low
1950	bta-miR-2903_L+4	CCGGTTCCGCGCTCTACGCCAGC	up	1.61453	0.691118	0.438058	1.79354	2.89574	1.60506	2.71675	1.05881	0.9868	4.85289	2.84752	2	5	1	1	4	2	low
1951	chi-miR-2335	GATAATGATGACTAACTGAAT	up	1.52018	0.60424	0.439281	6.15817	9.36152	12.038	3.2601	3.17643	11.8416	4.85289	11.3901	15	6	3	12	4	8	middle
1952	PC-3p-127386_7	CCCGCCTGCCTGCCTTCTCTGCAGT	up	1.93662	0.953543	0.43971	1.25019	2.42115	1.60506	1.0867	1.05881	0.9868	4.85289	1.42376	2	2	1	1	4	1	low
1953	PC-3p-117763_8	TTGCTATGATGTGACCTGAGT	up	2.00488	1.00351	0.440654	0.801565	1.60704	0.802532	0.54335	1.05881	1.9736	0	2.84752	1	1	1	2	0	2	low
1954	chi-miR-362-3p_R+1	AACACACCTATTCAAGGATTCT	down	0.917409	-0.124363	0.440774	139.794	128.249	122.787	149.421	147.175	143.086	133.455	108.206	153	275	139	145	110	76	middle
1955	bta-mir-2285at-4-p5	AAAAGTTCATTCAGGTTTTTCT	down	0.881821	-0.181442	0.441155	23.4024	20.6368	24.3702	24.0433	21.7939	22.6964	24.2645	14.9495	30.3667	44.25	20.5833	23	20	10.5	middle
1956	PC-5p-93973_11	AAATACTGAGTTGGCCAAAGAGT	up	1.99332	0.995172	0.443099	1.61243	3.21408	1.60506	2.1734	1.05881	3.9472	0	5.69503	2	4	1	4	0	4	middle
1957	PC-3p-537936_2	TTGCCCCCTTCTCCCCTCCTCC	up	2.94653	1.55901	0.444471	0.620448	1.82817	0.802532	0	1.05881	0	1.21322	4.27127	1	0	1	0	1	3	low
1958	PC-5p-34468_47	AAAAGTTGATTTAGGTTTTTCT	down	0.695341	-0.524208	0.44588	4.45132	3.09518	4.01266	2.98843	6.35287	4.934	3.63967	0.711879	5	5.5	6	5	3	0.5	low
1959	bta-miR-2284y_L+4R-1	CCTGAAAAGTTCGTTCGGGTTTTT	up	2.39878	1.2623	0.448178	0.267511	0.641701	0.802532	0	0	0	1.21322	0.711879	1	0	0	0	1	0.5	low
1960	PC-5p-44209_34	CAAGCCCGGCTAGCTCAG	up	1.38222	0.466987	0.451689	3.38641	4.68076	1.60506	3.2601	5.29405	5.9208	2.42645	5.69503	2	6	5	6	2	4	low
1961	PC-5p-226937_4	CACCCCCCACCATCCCCCAGATT	down	0.452199	-1.14497	0.453335	1.62172	0.733341	1.60506	3.2601	0	0.9868	1.21322	0	2	6	0	1	1	0	low
1962	eca-mir-8915-p5_1ss17CG	CCTGGATGTTGGGCAGGACACCGCC	down	0.405659	-1.30166	0.453659	0.810861	0.328933	0.802532	1.63005	0	0.9868	0	0	1	3	0	1	0	0	low
1963	bta-miR-2285at_1ss16TC	AAAACCCGAAGGAACCTTTTG	down	0.405659	-1.30166	0.453659	1.21629	0.4934	1.2038	2.44508	0	1.4802	0	0	1.5	4.5	0	1.5	0	0	low
1964	oan-miR-98_L+2	AATGAGGTAGTAAGTTGTATTGTT	down	0.861294	-0.215422	0.455675	68.6955	59.167	80.2532	76.069	49.7641	59.208	48.5289	69.7641	100	140	47	60	40	49	middle
1965	PC-3p-153820_6	GAGGGCAGATGACACTTTT	down	0.262903	-1.9274	0.455926	1.25116	0.328933	3.21013	0.54335	0	0.9868	0	0	4	1	0	1	0	0	low
1966	PC-3p-165466_5	AACCGGGCGGGAACACCA	down	0.265284	-1.91439	0.456497	1.23993	0.328933	0	0.54335	3.17643	0.9868	0	0	0	1	3	1	0	0	low
1967	pal-mir-9298-p5	TGATGAACTTATTGACGGGC	down	0.412758	-1.27663	0.457976	1.59383	0.657867	1.60506	0	3.17643	1.9736	0	0	2	0	3	2	0	0	low
1968	PC-5p-360402_3	TTTGCCTTGGACTGAAGGGTTT	up	3.22571	1.68962	0.458111	0.54335	1.75269	0	1.63005	0	0.9868	0	4.27127	0	3	0	1	0	3	low
1969	bta-mir-2285cs-p3_1ss9CT	TGGAAAACTCTGAATGAACTTT	down	0.207836	-2.26648	0.458326	0.972901	0.202204	0	0.271675	2.64703	0	0.606612	0	0	0.5	2.5	0	0.5	0	low
1970	PC-3p-70446_17	AAAACTCAAGCGAACTTTTTGG	up	1.4166	0.502437	0.458327	3.03957	4.30587	4.01266	2.98843	2.11762	1.9736	6.67273	4.27127	5	5.5	2	2	5.5	3	low
1971	hsa-miR-4286_R+2_2	ACCCCACTCCTGGTACCAT	down	0.867672	-0.204779	0.458331	27.3647	23.7435	25.2798	27.1675	29.6467	21.7096	18.1984	31.3227	31.5	50	28	22	15	22	middle
1972	hsa-miR-4286_R+2_3	ACCCCACTCCTGGTACCCT	down	0.867672	-0.204779	0.458331	27.3647	23.7435	25.2798	27.1675	29.6467	21.7096	18.1984	31.3227	31.5	50	28	22	15	22	middle
1973	hsa-miR-4286_R+2_1	ACCCCACTCCTGGTACCAA	down	0.867672	-0.204779	0.458331	27.3647	23.7435	25.2798	27.1675	29.6467	21.7096	18.1984	31.3227	31.5	50	28	22	15	22	middle
1974	hsa-miR-4286_R+2_4	ACCCCACTCCTGGTACCTT	down	0.867672	-0.204779	0.458331	27.3647	23.7435	25.2798	27.1675	29.6467	21.7096	18.1984	31.3227	31.5	50	28	22	15	22	middle
1975	bta-mir-2285bz-p3_1ss19TC	AAAACTTGAATGAACTTTCTGG	down	0.749921	-0.415189	0.458841	6.24534	4.68352	6.42026	5.4335	6.88227	1.9736	4.24628	7.83067	8	10	6.5	2	3.5	5.5	low
1976	bta-miR-2285ap_L+2R-1	AAAAACCCGGATGAACTTTTTGG	up	11.1643	3.48082	0.458926	0.0905584	1.01102	0	0.271675	0	0	3.03306	0	0	0.5	0	0	2.5	0	low
1977	PC-3p-182470_5	GCAGGAACGCAGCAGCTTGGAT	up	11.1643	3.48082	0.458926	0.181117	2.02204	0	0.54335	0	0	6.06612	0	0	1	0	0	5	0	low
1978	PC-5p-96362_11	TCAGACTCGCAACAAAGAATGC	up	2.88794	1.53004	0.459487	0.724467	2.09222	0	2.1734	0	0	4.85289	1.42376	0	4	0	0	4	1	low
1979	chi-miR-146b-3p	TGCCCTAGGGACTCAGTTCTGGT	up	1.74275	0.801366	0.46188	1.69882	2.96062	2.4076	1.63005	1.05881	1.9736	1.21322	5.69503	3	3	1	2	1	4	low
1980	bta-miR-2284aa_L-1_1ss14TC	AAAAAGTTTGTTCGGGTTTT	up	1.38664	0.471589	0.462063	5.66015	7.84856	5.44575	8.88766	2.64703	5.00449	6.84605	11.6952	6.78571	16.3571	2.5	5.07143	5.64286	8.21429	middle
1981	bta-mir-2284l-p5_1ss9GT	AAAAAGTTTGTTCGGGTTTT	up	1.38664	0.471589	0.462063	5.66015	7.84856	5.44575	8.88766	2.64703	5.00449	6.84605	11.6952	6.78571	16.3571	2.5	5.07143	5.64286	8.21429	middle
1982	bta-mir-2285n-7-p5_1ss15AG	AAAAAGTTTGTTCGGGTTTT	up	1.38664	0.471589	0.462063	5.66015	7.84856	5.44575	8.88766	2.64703	5.00449	6.84605	11.6952	6.78571	16.3571	2.5	5.07143	5.64286	8.21429	middle
1983	bta-miR-2285al-5p_R-1_1ss2CA	AAAAAGTTTGTTCGGGTTTT	up	1.38664	0.471589	0.462063	5.66015	7.84856	5.44575	8.88766	2.64703	5.00449	6.84605	11.6952	6.78571	16.3571	2.5	5.07143	5.64286	8.21429	middle
1984	bta-miR-2447	TCTGGGAACCGGTTTGGCTGCT	down	0.658805	-0.602076	0.462332	1.61243	1.06227	1.60506	2.1734	1.05881	1.9736	1.21322	0	2	4	1	2	1	0	low
1985	PC-5p-301698_3	AGGAGCGGGCGGGCGAGGG	down	0.488031	-1.03496	0.463376	2.48596	1.21322	2.4076	0.815025	4.23524	0	3.63967	0	3	1.5	4	0	3	0	low
1986	chi-miR-188-5p_R+1	CATCCCTTGCATGGTGGAGGGT	down	0.906522	-0.141586	0.463395	189.693	171.961	159.704	191.259	218.115	199.334	161.359	155.19	199	352	206	202	133	109	middle
1987	hsa-miR-3195_L+3R-1	CGGCGCGCCGGGCCCGGGT	down	0.662626	-0.593734	0.464642	1.60313	1.06227	1.60506	1.0867	2.11762	1.9736	1.21322	0	2	2	2	2	1	0	low
1988	PC-5p-14195_156	CGGGACATCTGGGCTGGAGGCC	up	1.27758	0.353415	0.465083	17.5964	22.4809	20.0633	16.8439	15.8822	31.5776	23.0512	12.8138	25	31	15	32	19	9	middle
1989	bta-mir-4449-p5_1ss22GA	CTGGGAGGGACGGGCGGCGGTA	down	0.667645	-0.582847	0.466295	2.41496	1.61233	4.01266	2.1734	1.05881	0.9868	2.42645	1.42376	5	4	1	1	2	1	low
1990	PC-5p-177091_5	TCAGACACGACTGCAGCAGCTT	up	9.0807	3.1828	0.467815	0.181117	1.64467	0	0.54335	0	4.934	0	0	0	1	0	5	0	0	low
1991	chi-miR-223-3p	TGTCAGTTTGTCAAATACCCCA	up	1.30656	0.385776	0.468191	16.3732	21.3926	16.8532	19.5606	12.7057	20.7228	12.1322	31.3227	21	36	12	21	10	22	middle
1992	chi-miR-129-3p	AAGCCCTTACCCCAAAAAGCAT	down	0.901765	-0.149177	0.468384	119.391	107.662	121.985	105.953	130.234	94.7328	95.8447	132.409	152	195	123	96	79	93	middle
1993	bta-miR-339b	TCCCTGTCCTCCAGGAGCTC	up	1.11672	0.159263	0.470235	3251.37	3630.86	2494.27	3335.9	3923.95	3876.15	3756.75	3259.69	3108	6139.5	3706	3928	3096.5	2289.5	middle
1994	PC-3p-139317_7	AAAACCTGAACTAACTTTTTGT	up	1.85644	0.892541	0.470904	1.52652	2.83389	1.60506	2.44508	0.529405	0.9868	1.81984	5.69503	2	4.5	0.5	1	1.5	4	low
1995	PC-3p-176152_5	TGGCTCCCGCCTTGACCCTGCA	down	0.541139	-0.885928	0.471987	2.50135	1.35358	4.81519	1.63005	1.05881	0	1.21322	2.84752	6	3	1	0	1	2	low
1996	PC-3p-573252_2	ACGGTAAGAAGAGTGCTCC	down	0.450717	-1.14971	0.473664	0.897255	0.404408	1.60506	1.0867	0	0	1.21322	0	2	2	0	0	1	0	low
[truncated: 760 more rows]
