# Supplementary material for: Integrated Analysis of Differentially Expressed miRNAs and mRNAs in Goat Skin Fibroblast Cells in Response to Orf Virus Infection Reveals That cfa-let-7a Regulates Thrombospondin 1 Expression
Source: Viruses. 2020 Jan 17;12(1):118. doi: 10.3390/v12010118 (PMC7019303; doi:10.3390/v12010118)
Supplement: Supplementary file 1 [file viruses-12-00118-s001.zip › Supplementary materials/Table S3.xlsx]

## Sheet: Sheet1
Table S3. Differentially expressed miRNAs in 30h.p.i vs 18h.p.i.
red is pvalue<=0.001,orange is pvalue <=0.01,blue is pvalue<=0.05,green is pvalue <=0.1.
Index	miR_name	miR_seq	up/down	fold_change(OV_30h(mean)/OV_18h(mean))	log2(fold_change)	pvalue(t_test)	OV_18h(mean)	OV_30h(mean)	OV_18h/OV_18h_1(norm)	OV_18h/OV_18h_2(norm)	OV_18h/OV_18h_3(norm)	OV_30h/OV_30h_1(norm)	OV_30h/OV_30h_2(norm)	OV_30h/OV_30h_3(norm)	OV_18h/OV_18h_1(raw)	OV_18h/OV_18h_2(raw)	OV_18h/OV_18h_3(raw)	OV_30h/OV_30h_1(raw)	OV_30h/OV_30h_2(raw)	OV_30h/OV_30h_3(raw)	Expression level
1	chi-miR-27b-5p_R+1	AGAGCTTAGCTGATTGGTGAACA	down	0.449573	-1.15337	1.33047e-05	1927.97	866.765	1880.45	1920.74	1982.72	862.463	823.779	914.052	2014	1771	1700	874	679	642	middle
2	chi-miR-16a-5p	TAGCAGCACGTAAATATTGGAG	up	1.60277	0.680563	9.32554e-05	79032.1	126670	77450	83213.4	76432.8	130533	123123	126353	82950.5	76726	65534	132280	101484	88746	high
3	ocu-miR-222-5p_L-2	CTCAGTAGCCAGTGTAGATCC	down	0.426264	-1.23018	0.000135722	590.704	251.796	565.816	583.489	622.808	246.7	276.615	232.072	606	538	534	250	228	163	middle
4	chi-miR-424-3p	CAAAACGTGAGGCGCTGCTAT	down	0.624103	-0.680143	0.000284157	289.901	180.928	281.041	298.252	290.411	185.518	189.263	168.003	301	275	249	188	156	118	middle
5	pal-miR-339a-3p_2ss1AC10GA	CGCTCCTCGAGGCCAGAGCCC	down	0.514346	-0.959189	0.000394302	307.196	158.005	324.924	300.421	296.242	164.796	162.572	146.647	348	277	254	167	134	103	middle
6	chi-let-7i-3p	CTGCGCAAGCTACTGCCTTGCT	down	0.752476	-0.410282	0.000461952	1835.73	1381.34	1886.05	1798.19	1822.94	1411.12	1366.09	1366.81	2020	1658	1563	1430	1126	960	middle
7	chi-miR-454-5p_R+1	ACCCTATCGATATTGTCTCTGC	up	1.38368	0.468506	0.000648895	76.2763	105.542	78.4299	78.0878	72.3111	107.561	107.977	101.087	84	72	62	109	89	71	middle
8	chi-miR-33b-3p	CAGTGCCTCGGCAGTGCAGCC	down	0.572948	-0.803524	0.00071616	83.624	47.9122	80.2973	88.9333	81.6415	53.2872	44.8893	45.5602	86	82	70	54	37	32	middle
9	oan-miR-92b_2ss16AG22TA	TATTGCACTTGTCCCGGCCTGA	up	1.49564	0.580766	0.00106383	214.677	321.08	197.008	227.756	219.266	307.388	326.964	328.888	211	210	188	311.5	269.5	231	middle
10	mdo-miR-92a-3p_1ss22TA	TATTGCACTTGTCCCGGCCTGA	up	1.49564	0.580766	0.00106383	214.677	321.08	197.008	227.756	219.266	307.388	326.964	328.888	211	210	188	311.5	269.5	231	middle
11	chi-miR-296-3p	AGGGTTGGGCGGAGGCTTTCCT	down	0.705233	-0.503828	0.00117285	3182.47	2244.38	3076.51	3122.43	3348.47	2232.14	2368.21	2132.79	3295	2879	2871	2262	1952	1498	middle
12	cfa-miR-101_R+3	TACAGTACTGTGATAACTGAAGA	up	1.83736	0.87763	0.00118105	343.466	631.069	293.179	369.832	367.387	590.106	629.663	673.437	314	341	315	598	519	473	middle
13	cfa-miR-339_R+3	TCCCTGTCCTCCAGGAGCTCAC	down	0.779944	-0.358557	0.00136864	30951.7	24140.6	30171.7	30794.2	31889.2	24880.2	24665.4	22876.2	32314.5	28393.5	27342	25213	20330.5	16067.5	high
14	hsa-miR-1246_L-1R+4	ATGGATTTTTGGAGCAGGGAGT	up	1.46294	0.548873	0.00142569	360.603	527.541	356.203	345.972	379.633	553.101	528.359	501.163	381.5	319	325.5	560.5	435.5	352	middle
15	PC-3p-10490_235	AAAAACCCAGATGAACTTTTTTA	up	2.74982	1.45934	0.00143224	18.3386	50.428	13.5385	22.2333	19.2441	44.406	52.7752	54.1028	14.5	20.5	16.5	45	43.5	38	middle
16	chi-miR-22-5p	AGTTCTTCAGTGGCAAGCTTT	down	0.764092	-0.388182	0.00148724	2981.46	2278.11	2942.06	2979.27	3023.07	2337.73	2319.68	2176.93	3151	2747	2592	2369	1912	1529	middle
17	pal-miR-23a-5p_R-1	GGGGTTCCTGGGGATGGGATTT	down	0.361625	-1.46743	0.0016143	49.8201	18.0162	55.0877	47.7203	46.6523	17.7624	20.6248	15.6613	59	44	40	18	17	11	middle
18	chi-miR-20b_R+2_1ss10CT	CAAAGTGCTTACAGTGCAGGTAGTT	up	1.57679	0.656987	0.00180957	10.1555	16.0131	10.7374	9.03794	10.6912	15.7888	15.1653	17.0851	11.5	8.33333	9.16667	16	12.5	12	middle
19	cfa-miR-1839_L-1R+3	AGGTAGATAGAACAGGTCTTGTGA	up	1.71753	0.780337	0.00187249	141.584	243.175	131.65	134.485	158.618	236.832	229.299	263.395	141	124	136	240	189	185	middle
20	ocu-miR-365-2-5p_L+1R-1	GAGGGACTTTCAGGGGCAGCTGT	down	0.774316	-0.369006	0.00206026	183.465	142.06	186.738	188.712	174.946	137.165	139.521	149.495	200	174	150	139	115	105	middle
21	mmu-miR-92a-3p_R+2	TATTGCACTTGTCCCGGCCTGAA	up	1.51317	0.597578	0.00245052	151.062	228.583	149.39	155.091	148.704	226.964	219.593	239.191	160	143	127.5	230	181	168	middle
22	mmu-mir-6240-p5_2	GATGTGATTTCTGCCCAGTGCT	up	1.2441	0.315101	0.00249685	234.206	291.375	243.226	226.129	233.262	291.106	295.42	287.599	260.5	208.5	200	295	243.5	202	middle
23	mmu-mir-6240-p5_1	ATGTGATTTCTGCCCAGTGCT	up	1.2441	0.315101	0.00249685	234.206	291.375	243.226	226.129	233.262	291.106	295.42	287.599	260.5	208.5	200	295	243.5	202	middle
24	chi-miR-1343	CTCCTGGGGCCCGCACTCTCGC	down	0.630832	-0.664672	0.00252708	1404.51	886.01	1380.93	1319.9	1512.7	869.371	965.726	822.932	1479	1217	1297	881	796	578	middle
25	chi-miR-411a-5p_L-1R+1	TAGTAGACCGTATAGCGTACG	up	2.18376	1.12681	0.00254676	21.6736	47.3298	18.6738	19.5219	26.8251	50.3268	46.1025	45.5602	20	18	23	51	38	32	middle
26	ocu-miR-125b-3p	ACGGGTTAGGCTCTTGGGAGCT	down	0.524205	-0.931797	0.00266435	8873.38	4651.47	9603	8422.63	8594.52	4807.69	4821.35	4325.38	10285	7766	7369	4872	3974	3038	high
27	chi-miR-27a-5p	AGGGCTTAGCTGCTTGTGAGCA	down	0.281705	-1.82774	0.00275548	2400.93	676.354	2252.99	2367.58	2582.21	652.275	689.111	687.675	2413	2183	2214	661	568	483	middle
28	chi-miR-329b-3p_R+1	AACACACCTGGTTAACCTCTC	up	2.15561	1.1081	0.00287584	1.55351	3.34875	1.86738	1.62683	1.16631	3.4538	3.03306	3.55939	2	1.5	1	3.5	2.5	2.5	low
29	chi-miR-329a-3p_R+1_1ss19TC	AACACACCTGGTTAACCTCTC	up	2.15561	1.1081	0.00287584	1.55351	3.34875	1.86738	1.62683	1.16631	3.4538	3.03306	3.55939	2	1.5	1	3.5	2.5	2.5	low
30	hsa-miR-1260a_R+2_1ss9TG	ATCCCACCGCTGCCACCAAG	up	1.46783	0.553683	0.00306904	13.6059	19.9711	14.4722	14.0992	12.2462	18.7492	21.2314	19.9326	15.5	13	10.5	19	17.5	14	middle
31	PC-3p-12645_182	AAAAACCCAGATGAACTTTTTTAA	up	3.07499	1.62058	0.00314519	18.8149	57.8556	14.0053	24.9447	17.4946	58.2212	65.5141	49.8315	15	23	15	59	54	35	middle
32	pal-miR-339b-5p_L+2R+3	AATCCCTGTCCTCCAGGAGCTCAC	down	0.667436	-0.583298	0.00317915	191.089	127.54	188.605	196.304	188.359	128.777	137.094	116.748	202	181	161.5	130.5	113	82	middle
33	hsa-mir-7977-p5_1ss5AG	TCCCGGCCAACGCACCAAAA	up	2.28709	1.19351	0.00365438	16.5164	37.7745	17.7401	18.9797	12.8294	38.4852	36.3967	38.4415	19	17.5	11	39	30	27	middle
34	mmu-miR-28c_L+1R+2	AAGGAGCTCACAGTCTATTGAAC	up	3.83532	1.93935	0.00375311	6.7264	25.7979	4.66845	10.8455	4.66523	25.6568	21.838	29.8989	5	10	4	26	18	21	middle
35	mmu-mir-6236-p3_1ss1GA	AAAAATGGATGGCGCTGGAGC	up	2.5086	1.32688	0.00394775	2.23988	5.61895	2.80107	2.1691	1.74946	6.4142	5.45951	4.98315	3	2	1.5	6.5	4.5	3.5	low
36	PC-5p-188493_5	GTACGTAGAGGCTGCCCCT	up	17.4128	4.12208	0.00399378	0.31123	5.4194	0.93369	0	0	5.9208	6.06612	4.27127	1	0	0	6	5	3	low
37	cfa-mir-374a-p3	CTTACCAGGTTGTATTGTAATT	down	-inf	-inf	0.00409424	1.06152	0	0.93369	1.08455	1.16631	0	0	0	1	1	1	0	0	0	low
38	bta-mir-2285bz-p3_1ss20TC	GAAAACTTGAATGAACTTTCTGG	down	-inf	-inf	0.00409424	0.530758	0	0.466845	0.542276	0.583154	0	0	0	0.5	0.5	0.5	0	0	0	low
39	cgr-miR-324-5p_L+2R+1	ATCGCATCCCCTAGGGCATTGGTGT	down	-inf	-inf	0.00409424	1.06152	0	0.93369	1.08455	1.16631	0	0	0	1	1	1	0	0	0	low
40	hsa-miR-4497_L+2R-1	AACTCCGGGACGGCTGGG	down	-inf	-inf	0.00409424	1.06152	0	0.93369	1.08455	1.16631	0	0	0	1	1	1	0	0	0	low
41	PC-3p-1051383_1	CGCCCCTGCCGCCGCGCCCCTGC	down	-inf	-inf	0.00409424	1.06152	0	0.93369	1.08455	1.16631	0	0	0	1	1	1	0	0	0	low
42	PC-5p-283890_3	AAATAAGTTCGTTTGGGTTTTTC	down	-inf	-inf	0.00409424	1.06152	0	0.93369	1.08455	1.16631	0	0	0	1	1	1	0	0	0	low
43	cfa-mir-199-1-p3_1ss10TG	AGGGGGCTCGGAATGTGT	down	0.391339	-1.35351	0.0041311	60.5609	23.6998	53.2203	59.6504	68.8122	16.7756	31.5438	22.7801	57	55	59	17	26	16	middle
44	chi-miR-125b-5p_R+2	TCCCTGAGACCCTAACTTGTGA	up	1.25803	0.331161	0.00424196	596440	750337	592500	616783	580037	758563	777239	715208	634579	568698	497328	768710	640640	502338	high
45	chi-miR-197-3p	TTCACCACCTTCTCCACCCAGC	down	0.681449	-0.553322	0.00426772	3924.31	2674.22	3990.59	3780.75	4001.6	2852.84	2772.22	2397.61	4274	3486	3431	2891	2285	1684	middle
46	hsa-miR-4286_R+3	ACCCCACTCCTGGTACCAAA	up	2.05359	1.03815	0.00433412	87.9697	180.654	95.2363	98.6943	69.9785	173.677	183.197	185.088	102	91	60	176	151	130	middle
47	chi-let-7e-3p	CTATACGGCCTCCTAGCTTTCC	down	0.646492	-0.629295	0.00440819	425.591	275.141	422.961	401.284	452.527	263.476	281.468	280.48	453	370	388	267	232	197	middle
48	chi-let-7b-3p	CTATACAACCTACTGCCTTCCT	down	0.795954	-0.329243	0.00459216	4698.31	3739.63	4907.01	4560	4627.91	3777.8	3639.67	3801.43	5255.5	4204.5	3968	3828.33	3000	2670	middle
49	chi-miR-93-5p	CAAAGTGCTGTTCGTGCAGGTAG	up	1.32891	0.410243	0.00491054	17923	23818.1	17586	19331.1	16852	22418.1	24069.1	24967	18835	17824	14449	22718	19839	17536	high
50	mmu-miR-124b-3p_1ss22GC	TCAAGGTCCGCTGTGAACACGC	down	0.117653	-3.08738	0.00491682	2.79578	0.328933	2.80107	3.25366	2.33262	0.9868	0	0	3	3	2	1	0	0	low
51	bta-mir-7857-1-p3_1ss1TC	CTTGTTCTCCAACCTGGCTCTTT	down	0.733746	-0.446648	0.00543854	677.003	496.748	654.516	669.711	706.782	501.788	490.142	498.315	701	617.5	606	508.5	404	350	middle
52	chi-miR-494	TGAAACATACACGGGAAACCTCT	up	2.36912	1.24435	0.00557447	18.5142	43.8625	24.2759	18.4374	12.8294	37.4984	48.5289	45.5602	26	17	11	38	40	32	middle
53	cfa-miR-132_R-1	TAACAGTCTACAGCCATGGTCG	up	1.18028	0.239126	0.00569186	984.771	1162.3	966.369	1029.24	958.705	1116.07	1196.24	1174.6	1035	949	822	1131	986	825	middle
54	cfa-miR-210_L-1	CTGTGCGTGTGACAGCGGCTGA	down	0.785675	-0.347996	0.00570474	1077.77	846.78	1015.85	1094.31	1123.15	858.516	801.941	879.882	1088	1009	963	870	661	618	middle
55	PC-3p-2828_1480	AAAAAACCGAGTGAACTTTTTGA	up	2.498	1.32077	0.00572091	76.7106	191.623	74.2283	82.426	73.4774	173.677	190.476	210.716	79.5	76	63	176	157	148	middle
56	chi-miR-34c-5p	AGGCAGTGTAGTTAGCTGATTGC	up	1.38874	0.473772	0.00610824	385.644	535.557	366.94	396.946	393.046	503.761	569.002	533.909	393	366	337	510.5	469	375	middle
57	ppy-mir-378d-p5_1ss22TG	AAACTGGACTTGGAGTCAGAAGA	down	0.175354	-2.51165	0.00611742	3.02893	0.531137	2.33422	3.25366	3.49892	0.9868	0.606612	0	2.5	3	3	1	0.5	0	low
58	ocu-miR-365-5p_R-1	AGGGACTTTTGGGGGCAGATGT	down	0.488098	-1.03476	0.00619924	183.619	89.6244	197.942	191.966	160.95	71.0496	82.4992	115.324	212	177	138	72	68	81	middle
59	cja-miR-9933_L-3	TATCACCCATGACTGATGGCT	up	1.57239	0.652959	0.00623995	259.352	407.803	274.038	237.517	266.501	400.147	445.253	378.008	293.5	219	228.5	405.5	367	265.5	middle
60	cja-miR-320_R-1_1ss19GA	AAAAGCTGGGTTGAGAGGA	up	1.80904	0.855227	0.00646033	43.7736	79.1884	33.6128	49.8894	47.8186	83.878	82.4992	71.1879	36	46	41	85	68	50	middle
61	bta-miR-2285ce_L-2_1ss8TC	AAACCCGAATGAACTTTTTGA	up	2.98078	1.57569	0.0066365	3.43187	10.2296	4.66845	2.71138	2.91577	8.8812	9.70579	12.1019	5	2.5	2.5	9	8	8.5	middle
62	bta-miR-2285k_L-1R+1_1ss7GC	AAACCCGAATGAACTTTTTGA	up	2.98078	1.57569	0.0066365	3.43187	10.2296	4.66845	2.71138	2.91577	8.8812	9.70579	12.1019	5	2.5	2.5	9	8	8.5	middle
63	mmu-miR-28c_R+2	AGGAGCTCACAGTCTATTGAAA	up	2.42545	1.27825	0.0066458	20.6587	50.1067	18.2069	22.7756	20.9935	52.3004	54.5951	43.4246	19.5	21	18	53	45	30.5	middle
64	PC-5p-38436_41	TGAGGTAGTAGTTTGTGAAA	up	7.90909	2.98351	0.00685154	4.4284	35.0246	1.86738	3.25366	8.16415	29.604	32.757	42.7127	2	3	7	30	27	30	middle
65	chi-miR-331-5p_R+1	TCTAGGTATGGTCCCAGGGATC	down	0.759977	-0.395972	0.00694176	932.985	709.047	876.268	951.153	971.534	733.686	707.916	685.539	938.5	877	833	743.5	583.5	481.5	middle
66	chi-miR-28-5p	AAGGAGCTCACAGTCTATTGA	up	1.48067	0.566251	0.00700148	8271.76	12247.8	8150.18	8544.1	8121	13076.1	12035.8	11631.4	8729	7878	6963	13251	9920.5	8169.5	high
67	dno-miR-503-5p_R+2	TAGCAGCGGGAACAGTACTGCAGAA	up	1.89299	0.920666	0.00701271	17.941	33.9621	16.8064	19.5219	17.4946	34.538	30.3306	37.0177	18	18	15	35	25	26	middle
68	sha-mir-125b-p5	TGAGACCCTAACTTGTGAGA	up	7.76228	2.95648	0.00705263	0.31123	2.41585	0.93369	0	0	1.9736	2.42645	2.84752	1	0	0	2	2	2	low
69	ocu-miR-744-3p	CTGTTGCCACTAACCTCAACC	down	0.4988	-1.00347	0.00739094	23.2758	11.61	21.4749	23.8602	24.4925	8.8812	14.5587	11.3901	23	22	21	9	12	8	middle
70	PC-3p-2593_1670	AAAAAACCGAGTGAACTTTTTGT	up	1.73778	0.797245	0.0074073	238.565	414.573	237.157	273.85	204.687	404.095	412.496	427.127	254	252.5	175.5	409.5	340	300	middle
71	sha-miR-125a_R+2	TCCCTGAGACCCTAACTTGTGAGA	up	1.8343	0.875229	0.00790202	280.283	514.124	286.643	322.112	232.095	470.704	486.503	585.164	307	297	199	477	401	411	middle
72	chi-miR-374b-5p_R-1	ATATAATACAACCTGCTAAGT	up	1.2397	0.309991	0.00806365	1685.7	2089.77	1737.13	1747.21	1572.77	2134.45	2098.88	2035.97	1860.5	1611	1348.5	2163	1730	1430	middle
73	PC-3p-97655_11	AGACTGTATTAGCAACAA	up	2.5337	1.34125	0.00829459	1.37275	3.47813	1.86738	1.08455	1.16631	3.9472	3.63967	2.84752	2	1	1	4	3	2	low
74	chi-miR-29a-3p_R+1	TAGCACCATCTGAAATCGGTTA	down	0.840809	-0.25015	0.00832759	360237	302891	354491	376937	349284	310691	293935	304047	379666	347551	299478	314846	242276	213552	high
75	bta-mir-2904-1-p3	CTCGGATAGCCGGTCCCCCGC	up	1.55157	0.633728	0.00849332	212.514	329.731	219.417	177.867	240.259	323.67	308.159	357.363	235	164	206	328	254	251	middle
76	chi-miR-328-3p	CTGGCCCTCTCTGCCCTTCCGT	down	0.77185	-0.373607	0.00904643	905.202	698.681	906.613	850.289	958.705	690.76	754.625	650.657	971	784	822	700	622	457	middle
77	chi-miR-23b-5p_L-1R-1	GGGTTCCTGGCATGCTGATT	down	0.416164	-1.26477	0.00918948	1473.95	613.405	1426.68	1344.85	1650.33	610.829	644.222	585.164	1528	1240	1415	619	531	411	middle
78	chi-miR-543-3p_R+1	AAACATTCGCGGTGCACTTCTT	up	1.94296	0.958257	0.00927645	21.1623	41.1175	26.1433	15.1837	22.1598	41.4456	44.8893	37.0177	28	14	19	42	37	26	middle
79	cfa-let-7a_R+2	TGAGGTAGTAGGTTGTATAGTTAA	up	2.12981	1.09073	0.00934944	6172.22	13145.7	6512.02	6546.9	5457.74	11804.6	12720.6	14911.7	6974.5	6036.5	4679.5	11962.5	10485	10473.5	high
80	cfa-miR-142_R+1	CCCATAAAGTAGAAAGCACTAC	up	1.24601	0.317316	0.00974232	968.881	1207.24	1045.73	919.701	941.21	1236.46	1236.27	1148.97	1120	848	807	1253	1019	807	middle
81	PC-5p-9661_262	GCAGTTTTGGTTGGGAAAA	up	1.99372	0.995459	0.00997754	27.1856	54.2003	33.6128	29.2829	18.6609	54.274	48.5289	59.7978	36	27	16	55	40	42	middle
82	mmu-mir-6236-p3_1ss16GA	AAATGGATGGCGCTGAAGC	up	2.74293	1.45572	0.00999065	0.880758	2.41585	0.93369	0.542276	1.16631	1.9736	2.42645	2.84752	1	0.5	1	2	2	2	low
83	ocu-let-7a-2-3p_1ss8AG	CTGTACAGCCTCCTAGCTTTCC	down	0.542515	-0.882264	0.0100129	58.1979	31.5733	56.9551	63.9886	53.6502	37.4984	23.0512	34.1702	61	59	46	38	19	24	middle
84	chi-miR-30e-3p_R+1	CTTTCAGTCGGATGTTTACAGC	up	1.25119	0.323304	0.0100368	2526.61	3161.28	2394.91	2512.91	2672.01	3209.07	3153.17	3121.59	2565	2317	2291	3252	2599	2192.5	middle
85	chi-miR-204-5p	TTCCCTTTGTCATCCTATGCCT	up	1.31531	0.395406	0.0100531	854.668	1124.16	942.093	810.161	811.75	1180.21	1093.11	1099.14	1009	747	696	1196	901	772	middle
86	chi-miR-425-5p_L-1R+2	ATGACACGATCACTCCCGTTGAGT	up	1.30165	0.380341	0.0105704	889.169	1157.39	934.623	931.631	801.253	1104.23	1171.97	1195.96	1001	859	687	1119	966	840	middle
87	oar-miR-134-3p_R-1	TCTGGGCTGCCTCGTCACCAAC	up	inf	inf	0.0107342	0	1.20793	0	0	0	0.9868	1.21322	1.42376	0	0	0	1	1	1	low
88	bta-miR-2284aa_L-1R+5_1ss10TC	AAAAAGTTCGTTTGGGTTTTTCAAA	up	inf	inf	0.0107342	0	1.20793	0	0	0	0.9868	1.21322	1.42376	0	0	0	1	1	1	low
89	ssc-miR-7134-5p	ATGTCCGCGGGTTCCCTATCC	down	0.833848	-0.262143	0.0108518	231.621	193.137	224.085	237.517	233.262	204.268	192.903	182.241	240	219	200	207	159	128	middle
90	PC-5p-10678_229	CCGAGGCATAGGTTGTTT	down	0.180071	-2.47336	0.0109516	25.6042	4.61058	20.5412	27.1138	29.1577	5.9208	3.63967	4.27127	22	25	25	6	3	3	middle
91	mml-miR-660-5p_L+1R+2_1ss21TC	ATACCCATTGCATATCGGAGCTGTA	up	4.50473	2.17144	0.0111262	5.02889	22.6538	9.3369	1.08455	4.66523	28.6172	19.4116	19.9326	10	1	4	29	16	14	middle
92	chi-miR-30c-3p_R+1	CTGGGAGAGGGTTGTTTACTCC	down	0.775348	-0.367085	0.0119827	57.2738	44.4071	60.6898	57.4813	53.6502	44.406	46.1025	42.7127	65	53	46	45	38	30	middle
93	chi-miR-24-3p	TGGCTCAGTTCAGCAGGAAC	down	0.80598	-0.311184	0.0123876	149450	120454	155448	141170	151732	129155	120439	111766	166488	130164	130096	130883	99272	78501	high
94	chi-miR-335-5p_R+2	TCAAGAGCAATAACGAAAAATGT	up	1.45608	0.542092	0.0125683	559.284	814.363	628.373	559.629	489.849	848.648	788.595	805.847	673	516	420	860	650	566	middle
95	ocu-miR-2387-5p	TGGAAGGCCTGGCTTTGCAGCGT	down	0.726287	-0.461389	0.0128012	737.161	535.39	706.803	740.749	763.932	531.885	594.48	479.806	757	683	655	539	490	337	middle
96	cgr-miR-339_2ss22CT23GA	TCCCTGTCCTCCAGGAGCTCATA	up	1.70832	0.772581	0.013513	77.1051	131.72	83.5652	90.0179	57.7322	127.297	121.929	145.935	89.5	83	49.5	129	100.5	102.5	middle
97	mml-miR-339-5p_2ss22CT23GA	TCCCTGTCCTCCAGGAGCTCATA	up	1.70832	0.772581	0.013513	77.1051	131.72	83.5652	90.0179	57.7322	127.297	121.929	145.935	89.5	83	49.5	129	100.5	102.5	middle
98	chi-miR-2290_L-2	GCCTCTGGTGGTCGGTTTGT	down	0.21942	-2.18823	0.0136488	4.84127	1.06227	5.60214	5.42276	3.49892	1.9736	1.21322	0	6	5	3	2	1	0	middle
99	chi-miR-99a-5p	AACCCGTAGATCCGATCTTGT	up	1.32185	0.402558	0.0140967	26320.7	34792	27006.5	25689.3	26266.4	36369.5	35639.7	32367	28924.5	23686.5	22521	36856	29376	22733.5	high
100	chi-miR-423-3p	AGCTCGGTCTGAGGCCCCTCAGT	down	0.82352	-0.280124	0.0146977	34978.3	28805.3	35342	36384.6	33208.3	26650.5	30485.9	29279.6	37852	33548	28473	27007	25128	20565	high
101	mml-miR-339-5p_R-1_1ss22CT	TCCCTGTCCTCCAGGAGCTCAT	down	0.751417	-0.412314	0.0150378	962.094	722.934	972.905	966.336	947.042	657.209	765.544	746.049	1042	891	812	666	631	524	middle
102	mmu-miR-345-3p_L+1_1ss23CA	CCCTGAACTAGGGGTCTGGAGAA	up	2.01503	1.0108	0.0151808	8.13272	16.3877	7.93636	5.96504	10.4968	14.802	19.4116	14.9495	8.5	5.5	9	15	16	10.5	middle
103	bta-miR-1434-3p_L-1	AAGAAATCTAAGGTCTGAGG	up	1.4628	0.548735	0.0152317	48.2147	70.5286	56.0214	46.6358	41.9871	72.0364	65.5141	74.0354	60	43	36	73	54	52	middle
104	bta-miR-6525_R+3_1ss2TC	CCGGGGAAAGCAGGAGTGAGGGT	down	0.583093	-0.778202	0.0154936	12.8965	7.51984	14.4722	11.3878	12.8294	9.3746	6.06612	7.11879	15.5	10.5	11	9.5	5	5	middle
105	chi-miR-16b-5p_R+1	TAGCAGCACGTAAATATTGGGGT	up	1.29405	0.37189	0.0155795	28951	37463.9	29503.2	31128.8	26220.9	37142.7	34992.4	40256.7	31598.5	28702	22482	37639.5	28842.5	28275	high
106	cfa-miR-503_R+3	TAGCAGCGGGAACAGTACTGCAG	up	1.08803	0.121712	0.0161561	510.406	555.335	496.723	510.824	523.672	559.516	548.377	558.113	532	471	449	567	452	392	middle
107	mmu-miR-339-5p_L+1R-1	ATCCCTGTCCTCCAGGAGCTCAC	down	0.818926	-0.288195	0.0162161	47.5886	38.9715	46.6845	48.2626	47.8186	36.5116	41.2496	39.1533	50	44.5	41	37	34	27.5	middle
108	chi-miR-485-3p_L-1	GTCATACACGGCTCTCCTCTCT	up	2.21994	1.15052	0.0162252	6.75787	15.002	5.60214	6.50731	8.16415	15.7888	12.1322	17.0851	6	6	7	16	10	12	middle
109	cfa-miR-125b_R+1	TCCCTGAGACCCTAACTTGTGAT	up	1.26148	0.335119	0.0170105	23000	29014.1	23959.4	24321.1	20719.5	27126.1	30405.8	29510.2	25661	22425	17765	27489	25062	20727	high
110	PC-5p-205410_4	TTTTTTGTGTATTGTGGGCAAC	up	2.00554	1.00399	0.0172186	0.867132	1.73906	0.93369	1.08455	0.583154	1.9736	1.81984	1.42376	1	1	0.5	2	1.5	1	low
111	chi-miR-423-5p	TGAGGGGCAGAGAGCGAGACTTT	down	0.803058	-0.316424	0.0173281	13232	10626	13864.4	13566.7	12264.9	10096.9	10794	10987.1	14849	12509	10516	10232	8897	7717	high
112	chi-let-7d-3p_R+1	CTATACGACCTGCTGCCTTTCT	down	0.902264	-0.148379	0.017757	3454.75	3117.1	3460.25	3496.05	3407.95	3222.89	3016.07	3112.33	3706	3223.5	2922	3266	2486	2186	middle
113	chi-miR-1307-3p	ACTCGGCGTGGCGTCGGTCGTGG	down	0.746047	-0.422661	0.0178303	2359.25	1760.11	2402.38	2186.46	2488.9	1719.99	1774.95	1785.39	2573	2016	2134	1743	1463	1254	middle
114	chi-miR-28-3p	CACTAGATTGAGAGCTCCTGGA	up	1.23183	0.300801	0.0182276	8893.08	10954.7	8139.91	9287.02	9252.32	10234.1	11522	11108.2	8718	8563	7933	10371	9497	7802	middle
115	chi-miR-21-5p	TAGCTTATCAGACTGATGTTGAC	down	0.663173	-0.592542	0.0188972	1.21773e+06	807567	1.06887e+06	1.32764e+06	1.25669e+06	745121	802897	874684	1144782	1224133	1077492	755088	661788	614349	high
116	chi-miR-21-3p	CAACAGCAGTCGATGGGCTGT	down	0.674216	-0.568717	0.0193188	2122.14	1430.78	2168.96	1873.02	2324.45	1593.68	1514.1	1184.57	2323	1727	1993	1615	1248	832	middle
117	chi-miR-191-5p	CAACGGAATCCCAAAAGCAGCT	up	1.26897	0.34366	0.0199166	66027.6	83787.1	68955.8	68289.9	60836.9	84275.7	83363	83722.6	73853	62966	52162	85403	68712	58804	high
118	hsa-mir-7977-p5_1ss6AG	TTCCCGGCCAACGCACCA	up	1.71739	0.780216	0.0199185	619.118	1063.27	613.434	502.148	741.772	1204.88	1090.08	894.832	657	463	636	1221	898.5	628.5	middle
119	hsa-miR-7977_1ss6AG	TTCCCGGCCAACGCACCA	up	1.71739	0.780216	0.0199185	619.118	1063.27	613.434	502.148	741.772	1204.88	1090.08	894.832	657	463	636	1221	898.5	628.5	middle
120	mmu-miR-101c_R+2	ACAGTACTGTGATAACTGACC	up	1.52713	0.610819	0.0203983	20.6677	31.5621	22.4085	16.2683	23.3262	29.604	35.1835	29.8989	24	15	20	30	29	21	middle
121	chi-miR-449a-5p_R+1	TGGCAGTGTATTGTTAGCTGGT	down	0.857747	-0.221376	0.0205189	7150.86	6133.62	7247.3	7083.21	7122.06	6427.03	5833.18	6140.67	7762	6531	6106.5	6513	4808	4313	middle
122	bta-mir-2285k-3-p3_1ss3GC_1	CCCGAATGAACTTTTTGGCCT	down	-inf	-inf	0.020672	1.96742	0	1.40053	2.1691	2.33262	0	0	0	1.5	2	2	0	0	0	low
123	bta-mir-2285k-3-p3_1ss3GC_2	CCCGAATGAACTTTTTGGCCTA	down	-inf	-inf	0.020672	1.96742	0	1.40053	2.1691	2.33262	0	0	0	1.5	2	2	0	0	0	low
124	sha-miR-125a_L-6R+2	AGACCCTAACTTGTGAAA	up	2.94544	1.55848	0.0208679	6.18991	18.232	3.73476	4.33821	10.4968	16.7756	19.4116	18.5088	4	4	9	17	16	13	middle
125	bta-mir-2440-p3_1ss3GT	GTTCAGTGATGAGACCCT	up	1.40904	0.494716	0.0211803	436.688	615.312	388.415	476.119	445.53	647.341	657.567	541.028	416	439	382	656	542	380	middle
126	chi-miR-155-5p	TTAATGCTAATCGTGATAGGGGT	up	1.29414	0.371999	0.021249	16809	21753.3	16856.8	18423.3	15146.8	21608.9	20175.9	23474.9	18054	16987	12987	21898	16630	16488	high
127	bta-mir-11986-p3_1ss21CG	TGGCCAAAGTATTGGAGTTTGAG	up	5.61748	2.48992	0.0213609	1.78455	10.0247	0.93369	3.25366	1.16631	12.8284	7.27934	9.9663	1	3	1	13	6	7	middle
128	mmu-mir-8112-p5_1ss22GT	TGCCTCTCCGCCACCTCCACCT	down	0.639571	-0.644823	0.0214915	32.722	20.9281	28.0107	36.3325	33.8229	20.7228	24.2645	17.797	30	33.5	29	21	20	12.5	middle
129	hsa-miR-4443_L+1	CTTGGAGGCGTGGGTTTT	down	0.0463525	-4.43121	0.0216014	7.09635	0.328933	6.53583	5.42276	9.33046	0.9868	0	0	7	5	8	1	0	0	middle
130	ocu-miR-1343-5p_R+1	TGGGGAGCGGCCCCCGGGCGGG	down	0.681249	-0.553747	0.021617	19.5516	13.3195	21.4749	17.3528	19.8272	14.802	10.919	14.2376	23	16	17	15	9	10	middle
131	mmu-mir-6240-p5_1ss4TG	GACGCGATGTGATTTCTGCCCAGT	up	1.25344	0.32589	0.0229618	251.434	315.157	260.966	224.502	268.834	303.441	308.159	333.871	279.5	207	230.5	307.5	254	234.5	middle
132	hsa-miR-10395-3p	ATGTATTCGTACTGTCTGATG	down	0.552182	-0.856785	0.0232228	27.1289	14.9801	24.2759	31.452	25.6588	16.7756	18.1984	9.9663	26	29	22	17	15	7	middle
133	hsa-miR-1246_R+4	AATGGATTTTTGGAGCAGGGAGT	up	1.44024	0.526307	0.0234112	389.197	560.536	386.081	377.967	403.542	566.423	609.038	506.146	413.5	348.5	346	574	502	355.5	middle
134	hsa-miR-1290_L+2R+2_1ss15TG	AATGGATTTTTGGAGCAGGGAGT	up	1.44024	0.526307	0.0234112	389.197	560.536	386.081	377.967	403.542	566.423	609.038	506.146	413.5	348.5	346	574	502	355.5	middle
135	efu-miR-181a_L-1	ACCATCGACCGTTGATTGTACC	down	0.756946	-0.401738	0.023668	524.092	396.709	485.519	529.262	557.495	399.654	400.364	390.11	520	488	478	405	330	274	middle
136	bta-mir-2285n-3-p3_1ss19GT	AAACCCGAATGAACTTTTTGGA	up	1.90186	0.927414	0.0245376	63.6282	121.012	51.3529	52.0585	87.4731	109.535	143.16	110.341	55	48	75	111	118	77.5	middle
137	chi-miR-345-3p_1ss22GT	CCCTGAACTAGGGGTCTGGAGT	down	0.757112	-0.401421	0.0251343	1021.85	773.659	992.512	1122.51	950.541	813.123	778.889	728.964	1063	1035	815	824	642	512	middle
138	mmu-miR-455-5p_L-2R+3	TGTGCCTTTGGACTACATCGTGA	up	1.88861	0.917324	0.0252626	41.0585	77.5435	26.1433	43.3821	53.6502	85.8516	81.286	65.4928	28	40	46	87	67	46	middle
139	chi-miR-30e-5p	TGTAAACATCCTTGACTGGAAGCT	up	1.26222	0.335958	0.025383	21951.3	27707.2	21611.6	24267.4	19974.8	25824.1	27883.5	29414.1	23146.5	22375.5	17126.5	26169.5	22983	20659.5	high
140	hsa-miR-6516-3p_R+2	ATCATGTATGATACTGCAAACAGA	up	1.91971	0.940887	0.0254455	2.82303	5.4194	2.80107	2.1691	3.49892	5.9208	6.06612	4.27127	3	2	3	6	5	3	low
141	cgr-miR-1839-3p_R-1	AGACCTACTTATCTACCAACA	up	1.26358	0.337514	0.0255745	322.442	407.43	354.802	322.112	290.411	427.284	390.658	404.347	380	297	249	433	322	284	middle
142	chi-miR-7-5p	TGGAAGACTAGTGATTTTGTTGTT	up	1.40599	0.491582	0.0256464	14186	19945.3	12946.5	15935.3	13676.1	18532.1	18801.3	22502.5	13866	14693	11726	18780	15497	15805	high
143	pal-miR-152-5p	AGGTTCTGTGATACACTCCGACT	down	0.655109	-0.610192	0.0256492	297.992	195.217	300.648	298.252	295.076	193.413	225.66	166.58	322	275	253	196	186	117	middle
144	bta-mir-7865-p3_1ss21GT	CTGACTGCCGCCCCCCGCAGT	down	0.678923	-0.558681	0.0257004	67.9109	46.1062	64.4246	70.4959	68.8122	45.3928	38.8232	54.1028	69	65	59	46	32	38	middle
145	PC-5p-82467_14	ACCGCCTCTGGGGACTCCAGC	down	-inf	-inf	0.0258408	2.48455	0	1.86738	3.25366	2.33262	0	0	0	2	3	2	0	0	0	low
146	chi-miR-122_R-1	TGGAGTGTGACAATGGTGTTT	up	1.55503	0.636944	0.0264155	219.166	340.81	209.146	225.587	222.765	384.852	321.504	316.074	224	208	191	390	265	222	middle
147	chi-miR-409-3p_R+1	GAATGTTGCTCGGTGAACCCCT	up	2.04929	1.03513	0.0270852	30.0766	61.6358	28.9444	37.9593	23.3262	51.3136	75.2199	58.3741	31	35	20	52	62	41	middle
148	bta-miR-378c	ACTGGACTTGGAGTCAGAAGT	down	0.769289	-0.378402	0.0270927	23.6929	18.2267	26.1433	22.7756	22.1598	17.7624	16.9851	19.9326	28	21	19	18	14	14	middle
149	mml-miR-378d_L+1R-4	AACTGGACTTGGAGTCAGA	down	0.407162	-1.29633	0.0274601	4.58244	1.86579	4.2016	4.88049	4.66523	2.9604	1.21322	1.42376	4.5	4.5	4	3	1	1	low
150	cfa-miR-31_1ss23TA	AGGCAAGATGCTGGCATAGCTGA	up	1.27618	0.351827	0.0278429	17653.3	22528.7	18938	18015.5	16006.4	22298.7	22747.9	22539.5	20283	16611	13724	22597	18750	15831	high
151	oan-miR-16c-5p_R+1	TAGCAGCACGTAAATACTGGAGA	up	2.30158	1.20262	0.0279698	5.93004	13.6485	6.53583	5.42276	5.83154	15.7888	10.919	14.2376	7	5	5	16	9	10	middle
152	oan-miR-1386_L+4	TCGGCTCCTGGCTGGCTCGCCA	down	0.672266	-0.572896	0.0282677	97.3464	65.4427	108.308	84.5951	99.1362	63.1552	77.6463	55.5265	116	78	85	64	64	39	middle
153	mml-miR-1260b_1ss9AG	ATCCCACCGCTGCCACCA	down	0.527059	-0.923965	0.0283157	5610.82	2957.23	5435.94	4742.75	6653.79	3279.14	3068.24	2524.32	5822	4373	5705	3323	2529	1773	middle
154	ocu-miR-26a-3p	CCTATTCTTGATTACTTGTTTC	down	0.534929	-0.90258	0.0283491	146.574	78.4068	145.656	168.106	125.961	81.9044	76.4331	76.8829	156	155	108	83	63	54	middle
155	oan-miR-27b-3p_R+2	TTCACAGTGGCTAAGTTCTGCGT	up	1.22046	0.28742	0.028433	269.285	328.651	292.245	246.193	269.417	308.868	348.195	328.888	313	227	231	313	287	231	middle
156	chi-miR-26a-3p	CCTATTCTCGGTTACTTGCACG	down	0.392718	-1.34843	0.0285382	58.4944	22.9718	45.7508	73.7496	55.9828	14.802	32.757	21.3564	49	68	48	15	27	15	middle
157	PC-5p-68243_18	CGCCATGGCTGGACAGCGGG	up	2.39494	1.25999	0.0287813	4.99635	11.9659	3.73476	5.42276	5.83154	14.802	9.70579	11.3901	4	5	5	15	8	8	middle
158	chi-miR-10b-5p	TACCCTGTAGAACCGAATTTGT	up	1.264	0.337995	0.0290333	1473.7	1862.75	1534.52	1540.06	1346.5	1687.43	1913.25	1987.57	1643.5	1420	1154.5	1710	1577	1396	middle
159	chi-miR-127-3p_R+2	TCGGATCCGTCTGAGCTTGGCT	up	1.63412	0.708518	0.0295337	171.76	280.677	179.268	137.738	198.272	292.093	317.865	232.072	192	127	170	296	262	163	middle
160	chi-miR-324-5p	CGCATCCCCTAGGGCATTGGTGT	up	1.26428	0.338312	0.0297138	455.561	575.955	511.662	431.652	423.37	546.687	610.251	570.927	548	398	363	554	503	401	middle
161	mmu-mir-6240-p3_1ss17GT	TGCCCAGTGCTCTGAATGTC	up	1.37941	0.464055	0.030262	32.0168	44.1645	28.9444	30.3675	36.7387	45.3928	43.676	43.4246	31	28	31.5	46	36	30.5	middle
162	chi-miR-34b-3p	AATCACTAGTTCCACTGCCATC	up	1.87299	0.905342	0.0303566	64.5577	120.916	70.9604	58.5658	64.1469	143.086	104.337	115.324	76	54	55	145	86	81	middle
163	chi-miR-17-3p_R-1_1ss23CA	ACTGCAGTGAAGGCACTTGTAGA	up	1.58302	0.662677	0.0304833	345.635	547.146	368.807	327.535	340.562	466.756	573.855	600.826	395	302	292	473	473	422	middle
164	cgr-miR-532-5p_R+2_2	CATGCCTTGAGTGTAGGACCGTTA	up	1.88104	0.91153	0.0305255	31.9011	60.0072	32.6791	30.3675	32.6566	67.1024	63.0876	49.8315	35	28	28	68	52	35	middle
165	cgr-miR-532-5p_R+2_1	CATGCCTTGAGTGTAGGACCGTAA	up	1.88104	0.91153	0.0305255	31.9011	60.0072	32.6791	30.3675	32.6566	67.1024	63.0876	49.8315	35	28	28	68	52	35	middle
166	chi-miR-362-5p	AATCCTTGGAACCTAGGTGTGAGT	up	1.48739	0.572781	0.0310028	2859.38	4253	3307.13	3057.35	2213.65	4000.49	4047.31	4711.21	3542	2819	1898	4054	3336	3309	middle
167	chi-miR-30b-5p	TGTAAACATCCTACACTCAGCT	up	1.14462	0.194871	0.0310382	7206.3	8248.49	7591.83	7281.14	6745.92	8541.74	7925.99	8277.73	8131	6713.5	5784	8656	6533	5814	middle
168	mdo-mir-28-p5_2	AAAATGGTCCTTGCCCTC	up	1.93322	0.951003	0.0323085	3.97625	7.68695	5.13529	2.71138	4.08208	9.3746	7.27934	6.40691	5.5	2.5	3.5	9.5	6	4.5	low
169	mdo-mir-28-p3	AAAATGGTCCTTGCCCTC	up	1.93322	0.951003	0.0323085	3.97625	7.68695	5.13529	2.71138	4.08208	9.3746	7.27934	6.40691	5.5	2.5	3.5	9.5	6	4.5	low
170	mdo-mir-28-p5_1	AAAAATGGTCCTTGCCCTC	up	1.93322	0.951003	0.0323085	3.97625	7.68695	5.13529	2.71138	4.08208	9.3746	7.27934	6.40691	5.5	2.5	3.5	9.5	6	4.5	low
171	PC-5p-368999_2	AGGGGAGGAGCAGGGGATGTGA	down	0.161003	-2.63484	0.0327536	2.5118	0.404408	1.86738	2.1691	3.49892	0	1.21322	0	2	2	3	0	1	0	low
172	chi-miR-504_R+1	AGACCCTGGTCTGCACTCTGTC	down	0.787285	-0.345043	0.0331525	217.928	171.572	202.611	219.08	232.095	179.598	185.623	149.495	217	202	199	182	153	105	middle
173	PC-3p-44681_33	AAAACACGAACAAACTTTTCGC	up	3.59543	1.84617	0.0332075	0.905902	3.25711	0.466845	1.08455	1.16631	2.467	3.03306	4.27127	0.5	1	1	2.5	2.5	3	low
174	hsa-miR-320a-5p	GCCTTCTCTTCCCGGTTCTTCC	up	3.33309	1.73686	0.0332136	2.74549	9.15098	3.73476	2.1691	2.33262	11.8416	8.49256	7.11879	4	2	2	12	7	5	middle
175	PC-3p-208676_4	AAGGGCGGGTCCGGTGGGCGCT	up	3.50373	1.80889	0.0334221	1.03426	3.62378	0.93369	2.1691	0	2.9604	3.63967	4.27127	1	2	0	3	3	3	low
176	chi-mir-328-p5	TGTTTCGGAGCCTGGAGCG	down	0.371433	-1.42883	0.0335025	17.0441	6.33072	20.5412	11.9301	18.6609	9.868	4.85289	4.27127	22	11	16	10	4	3	middle
177	ocu-miR-744-5p_R-1	TGCGGGGCTAGGGCTAACAGC	down	0.875373	-0.192031	0.0336548	489.727	428.693	519.131	470.696	479.352	425.311	413.709	447.06	556	434	411	431	341	314	middle
178	mmu-miR-339-5p_L+2R-3	AATCCCTGTCCTCCAGGAGCTC	down	0.618557	-0.693023	0.0337666	26.8811	16.6275	27.5438	22.7756	30.324	17.7624	20.0182	12.1019	29.5	21	26	18	16.5	8.5	middle
179	dno-miR-449c-3p_R+1_1ss22TG	CAGTTGCTAGTTGCACTCCCCGT	down	0.799423	-0.32297	0.0340643	40.0275	31.9989	39.215	41.213	39.6545	33.5512	33.9703	28.4752	42	38	34	34	28	20	middle
180	cfa-miR-302c_R+1	TTTAACATGGGGGTACCTGCTGT	down	0.189667	-2.39846	0.0343189	1.73426	0.328933	1.86738	2.1691	1.16631	0.9868	0	0	2	2	1	1	0	0	low
181	ocu-miR-1277-3p_R-1	TACGTAGATATATATGTATTT	up	1.95985	0.970744	0.0343967	3.83005	7.50632	3.73476	5.42276	2.33262	6.9076	8.49256	7.11879	4	5	2	7	7	5	middle
182	ocu-miR-139-5p	TCTACAGTGCACGTGTCTCCAGT	up	1.61728	0.693565	0.0345317	21.573	34.8895	20.5412	17.3528	26.8251	28.6172	37.6099	38.4415	22	16	23	29	31	27	middle
183	bta-miR-12005_L+1R-2	TATGAAGTCCTTAAGGGGAGG	down	0.223681	-2.16048	0.0349484	5.25519	1.17549	5.13529	5.96504	4.66523	0.4934	3.03306	0	5.5	5.5	4	0.5	2.5	0	low
184	PC-3p-54817_25	TGAGCCTCAGCCCCTCGGCGT	down	0.332145	-1.59012	0.0356284	7.61402	2.52896	9.3369	6.50731	6.99785	3.9472	3.63967	0	10	6	6	4	3	0	middle
185	ptr-miR-877_R+4	GTAGAGGAGATGGCGCAGGGGACATT	down	0.373354	-1.42138	0.0358894	6.26852	2.34038	7.46952	4.33821	6.99785	2.9604	1.21322	2.84752	8	4	6	3	1	2	low
186	chi-miR-369-3p	AATAATACATGGTTGATCTTT	up	2.10487	1.07373	0.0364355	30.6101	64.4302	30.8118	26.0293	34.9892	68.0892	49.7422	75.4592	33	24	30	69	41	53	middle
187	bta-miR-2285cz_L-1R-1_1ss15TC	AAACCCGAATGAACTTTTTG	up	2.16291	1.11297	0.0370099	3.89122	8.41636	2.34681	3.66682	5.66002	8.14932	8.84196	8.25779	2.51348	3.38095	4.85294	8.25833	7.28799	5.8	low
188	bta-miR-2285n_L-2_1ss21GT	AAACCCGAATGAACTTTTTG	up	2.16291	1.11297	0.0370099	3.89122	8.41636	2.34681	3.66682	5.66002	8.14932	8.84196	8.25779	2.51348	3.38095	4.85294	8.25833	7.28799	5.8	low
189	bta-mir-11991-p3	CAATCAAGATATAGAACATTT	up	3.38798	1.76043	0.037116	2.81882	9.5501	1.86738	5.42276	1.16631	12.8284	7.27934	8.54255	2	5	1	13	6	6	middle
190	ssc-mir-1842-p5_1ss4GC	GAGCTTGGTGGTGCTGACG	up	inf	inf	0.0371825	0	2.2702	0	0	0	2.9604	2.42645	1.42376	0	0	0	3	2	1	low
191	ocu-miR-1277-5p_R-1	TATATATATATATGTACGTAT	up	1.26706	0.341485	0.0371989	59.6974	75.6403	52.2866	66.1577	60.648	73.0232	81.286	72.6116	56	61	52	74	67	51	middle
192	PC-3p-89463_12	CCCGAATGAACTTTTTGGCCTAA	up	5.4296	2.44085	0.0372647	0.542276	2.94434	0	1.62683	0	3.4538	1.81984	3.55939	0	1.5	0	3.5	1.5	2.5	low
193	efu-mir-9298-p3_1ss1TG	GCTGTGCTGATTGTCATGTTCTGATT	up	1.23061	0.299371	0.0374211	254.22	312.846	268.903	257.581	236.177	283.212	329.997	325.329	288	237.5	202.5	287	272	228.5	middle
194	chi-miR-671-3p	TCCGGTTCTCAGGGCTCCACC	down	0.720837	-0.472255	0.0378347	373.364	269.135	347.333	347.057	425.702	241.766	276.615	289.023	372	320	365	245	228	203	middle
195	bta-mir-181b-1-p3_1ss21AT	CTCACTGAACAATGAGTGCAT	up	4.93802	2.30393	0.037932	0.31123	1.53686	0.93369	0	0	1.9736	1.21322	1.42376	1	0	0	2	1	1	low
196	bta-miR-1260b	ATCCCACCACTGCCACCA	down	0.681934	-0.552297	0.0379531	154.735	105.519	164.329	152.922	146.955	122.363	111.617	82.5779	176	141	126	124	92	58	middle
197	mml-miR-378d_R-1_1ss21CA	ACTGGACTTGGAGTCAGAAGA	up	1.59279	0.671552	0.0380613	56.8534	90.5554	42.016	58.5658	69.9785	92.2658	102.517	76.8829	45	54	60	93.5	84.5	54	middle
198	chi-miR-126-5p_R-1	CATTATTACTTTTGGTACGCG	up	1.80853	0.854815	0.0387468	153.044	276.784	146.589	155.091	157.452	323.67	271.762	234.92	157	143	135	328	224	165	middle
199	chi-miR-100-5p_R+1	AACCCGTAGATCCGAACTTGTG	up	1.21309	0.278684	0.0391047	274627	333147	249515	272734	301634	339746	345052	314644	267236	251471	258623	344291	284409	220996	high
200	pal-mir-9226-p3_1ss18CT_1	TCCCTGTTCGGGCGCCAT	down	0.623084	-0.682501	0.0391567	140.741	87.6933	130.717	124.724	166.782	80.9176	82.4992	99.663	140	115	143	82	68	70	middle
201	pal-mir-9226-p3_1ss18CT_2	TCCCTGTTCGGGCGCCATT	down	0.623084	-0.682501	0.0391567	140.741	87.6933	130.717	124.724	166.782	80.9176	82.4992	99.663	140	115	143	82	68	70	middle
202	cja-miR-361_R+4	TTATCAGAATCTCCAGGGGTACTCTA	down	-inf	-inf	0.040178	0.880758	0	0.93369	0.542276	1.16631	0	0	0	1	0.5	1	0	0	0	low
203	mml-miR-361-5p_R+4	TTATCAGAATCTCCAGGGGTACTCTA	down	-inf	-inf	0.040178	0.880758	0	0.93369	0.542276	1.16631	0	0	0	1	0.5	1	0	0	0	low
204	sha-let-7i_R+1_1ss8GT	TGAGGTATTAGTTTGTGCTGTT	down	0.585029	-0.77342	0.0408265	41.1194	24.056	36.4139	37.9593	48.9849	15.7888	27.9041	28.4752	39	35	42	16	23	20	middle
205	bta-miR-2285cx_L+1_1ss4CA	AAAAACCCAAATGAACTTTTTGA	up	3.26602	1.70753	0.0408978	6.06465	19.8072	6.38021	1.31696	10.4968	17.1045	26.8931	15.424	6.83333	1.21429	9	17.3333	22.1667	10.8333	middle
206	chi-miR-500-5p_R+2	TAATCCTTGCTACCTGGGTGAGAGT	up	1.48649	0.571912	0.0409218	566.116	841.528	687.196	557.46	453.694	803.255	828.632	892.696	736	514	389	814	683	627	middle
207	cfa-miR-185	TGGAGAGAAAGGCAGTTCCTGA	down	0.892953	-0.163345	0.0416496	11561.9	10324.3	11638.4	12084.1	10963.3	9979.51	10337.9	10655.4	12465	11142	9400	10113	8521	7484	high
208	mmu-miR-3154_3ss13CT16G-20GA	CAGAAGGGGAGTTGGAGCAGA	up	3.43075	1.77853	0.0417792	1.03426	3.54831	0.93369	2.1691	0	3.9472	2.42645	4.27127	1	2	0	4	2	3	low
209	oga-miR-28b_R+2	TCGAGGAGCTCACAGTCTAGTTA	up	1.90701	0.931312	0.0418077	14.5458	27.739	11.2043	18.4374	13.9957	34.538	23.0512	25.6276	12	17	12	35	19	18	middle
210	eca-miR-615-3p_R-1	TCCGAGCCTGGGTCTCCCTCT	down	0.662792	-0.593371	0.0424805	14.5228	9.62557	12.138	16.2683	15.162	11.8416	8.49256	8.54255	13	15	13	12	7	6	middle
211	cja-mir-138-p5_1ss12CT	AGTTCTGGTATTGTTGCTGC	up	2.01643	1.0118	0.0429255	18.6101	37.526	17.7401	13.0146	25.0756	45.8862	38.2165	28.4752	19	12	21.5	46.5	31.5	20	middle
212	chi-miR-1249	ACGCCCTTCCCCCCCTTCTTCA	down	0.856752	-0.223051	0.0429822	1193.69	1022.7	1231.54	1229.88	1119.66	1017.39	1022.75	1027.95	1319	1134	960	1031	843	722	middle
213	hsa-mir-7977-p3_1ss5AG	TCCCGGCCAACGCACCAAA	up	1.63975	0.713478	0.0430217	44.4602	72.9037	49.4855	31.9943	51.9007	73.5166	74.0066	71.1879	53	29.5	44.5	74.5	61	50	middle
214	ssc-mir-1285-p5	TGGGATCGCGCCTGTGAATAGCC	up	1.66653	0.736852	0.0433597	202.612	337.659	201.677	197.389	208.769	382.878	348.195	281.904	216	182	179	388	287	198	middle
215	bta-miR-2285bm_1ss14GA	AAAAAACCGAGTGAACTTTTTG	up	1.15715	0.210576	0.0433948	866.689	1002.89	918.751	873.065	808.251	1006.54	1015.47	986.664	984	805	693	1020	837	693	middle
216	pal-mir-9298-p5	TGATGAACTTATTGACGGGC	down	0.211736	-2.23966	0.0437169	3.10701	0.657867	3.73476	3.25366	2.33262	1.9736	0	0	4	3	2	2	0	0	low
217	chi-miR-496-5p	GAGTCGGGTACTCGAATGGA	up	2.2391	1.16292	0.0438853	1.37275	3.07372	1.86738	1.08455	1.16631	3.9472	2.42645	2.84752	2	1	1	4	2	2	low
218	PC-3p-26944_66	CTCCCTCGGAACCCGGCTGGGACT	up	1.44486	0.530929	0.0441389	13.1783	19.0408	14.939	14.0992	10.4968	16.7756	21.838	18.5088	16	13	9	17	18	13	middle
219	mmu-mir-6236-p3_2	TGAAAATGGATGGCGCTGGA	up	1.63984	0.713555	0.0441648	14.5086	23.7918	9.80374	16.8106	16.9115	22.6964	23.0512	25.6276	10.5	15.5	14.5	23	19	18	middle
220	mmu-mir-6236-p3_1	AATGGATGGCGCTGGAGC	up	1.63984	0.713555	0.0441648	14.5086	23.7918	9.80374	16.8106	16.9115	22.6964	23.0512	25.6276	10.5	15.5	14.5	23	19	18	middle
221	pal-miR-9993b-3p_1ss1AN	NTCTCGCTGGGGCCTCCA	down	0.488684	-1.03303	0.0445982	9.4347	4.61058	7.00267	11.3878	9.91362	5.9208	3.63967	4.27127	7.5	10.5	8.5	6	3	3	middle
222	cfa-miR-652_1ss22CT	AATGGCGCCACTAGGGTTGTGT	up	1.12459	0.169393	0.0446805	557.675	627.153	594.76	533.6	544.666	633.526	602.972	644.962	637	492	467	642	497	453	middle
223	chi-miR-125a-5p_R+1	TCCCTGAGACCCTTTAACCTGTG	up	1.25723	0.330247	0.0448412	67948	85426.2	72694.3	71979.6	59170.3	82882.3	85049.4	88347	77857	66368	50733	83991	70102	62052	high
224	eca-miR-450b-3p_L+1R-1_1ss3TC	ATCGGGAACATTTTGCATCCAT	up	1.37235	0.456653	0.0449837	244.559	335.621	237.157	236.432	260.087	362.156	354.261	290.447	254	218	223	367	292	204	middle
225	PC-5p-9883_255	TTAACCACTGGACTACCCTGGA	up	1.64924	0.721801	0.0449965	36.166	59.6463	34.5465	40.1284	33.8229	48.3532	67.9405	62.6453	37	37	29	49	56	44	middle
226	chi-let-7b-5p	TGAGGTAGTAGGTTGTGTGGTT	down	0.898776	-0.153966	0.0459	59034.7	53059	59623.2	57997.9	59483.1	56035.4	51171.1	51970.5	63857.7	53476.3	51001.2	56785	42177.8	36502.3	high
227	chi-let-7i-5p	TGAGGTAGTAGTTTGTGCTGTT	down	0.766514	-0.383616	0.0460125	498633	382209	454692	495203	546002	388098	377189	381340	486984	456597	468146	393289	310898	267841	high
228	efu-miR-9226_L-1R-1	CAAGTCCCTGTTCGGGCGCC	up	2.56647	1.35979	0.0465919	1.85322	4.75623	3.26791	0.542276	1.74946	4.934	3.63967	5.69503	3.5	0.5	1.5	5	3	4	low
229	chi-let-7c-3p	CTGTACAACCTTCTAGCTTTCC	down	0.394414	-1.34222	0.0471693	60.4037	23.8241	45.7508	59.6504	75.81	26.6436	20.6248	24.2039	49	55	65	27	17	17	middle
230	chi-miR-128-5p	CGGGGCCGTAGCACTGTCTGAGA	down	0.553141	-0.854281	0.0474929	90.0991	49.8375	86.8331	72.665	110.799	34.538	59.448	55.5265	93	67	95	35	49	39	middle
231	PC-3p-43252_35	AAAAACCTGAATGACACTTTTGT	up	1.69704	0.763017	0.0476399	8.15365	13.837	6.53583	9.76097	8.16415	16.7756	13.3455	11.3901	7	9	7	17	11	8	middle
232	PC-5p-12558_183	TCATGTCCCTGTTCAGGTGCCA	down	0.298621	-1.74361	0.0477979	30.1742	9.01063	28.0107	21.691	40.8208	11.8416	10.919	4.27127	30	20	35	12	9	3	middle
233	PC-3p-45814_32	ACATCTCAGTCACTTTCTGTT	up	2.51214	1.32892	0.0480329	4.47554	11.2432	4.66845	7.59187	1.16631	11.8416	13.3455	8.54255	5	7	1	12	11	6	middle
234	hsa-miR-6516-5p_R-1_1ss20GA	TTTGCAGTAACAGGTGTGAAC	down	0.843888	-0.244876	0.0482406	21.1255	17.8276	19.6075	22.7756	20.9935	16.7756	18.1984	18.5088	21	21	18	17	15	13	middle
235	chi-miR-30b-3p	CTGGGAGGTGGATGTTTACTTC	down	0.674811	-0.567444	0.0483705	51.2788	34.6035	57.8888	42.2975	53.6502	29.604	40.0364	34.1702	62	39	46	30	33	24	middle
236	PC-3p-85790_13	AGCCCGCATCCTCCACCA	up	4.66058	2.22051	0.048404	0.777538	3.62378	0	0	2.33262	2.9604	3.63967	4.27127	0	0	2	3	3	3	low
237	chi-miR-191-3p	CTGCGCTTGGATTTCGTTCCC	down	0.747436	-0.419978	0.0489458	365.507	273.193	382.813	356.818	356.89	317.75	266.909	234.92	410	329	306	322	220	165	middle
238	chi-miR-224-3p	AAATGGTACCCTAGTGACTACA	up	1.36695	0.450955	0.0489568	88.8239	121.417	104.573	80.2569	81.6415	124.337	118.896	121.019	112	74	70	126	98	85	middle
239	cfa-mir-29b-1-p3	ATTTAAATAGTGATTGTC	down	0.165477	-2.5953	0.0492294	149.318	24.7086	116.711	123.639	207.603	18.7492	25.4777	29.8989	125	114	178	19	21	21	middle
240	PC-3p-15900_134	CGGACTGAGGCTCCCCCACAGT	down	0.669668	-0.578483	0.0498372	24.6486	16.5064	23.3422	24.9447	25.6588	20.7228	14.5587	14.2376	25	23	22	21	12	10	middle
Following miRNAs do not show significant difference (p-value<=0.05).
241	chi-miR-497-5p_L+1R-1	CAGCAGCACACTGTGGTTTGTA	down	0.843348	-0.245799	0.0500803	244.283	206.016	240.892	250.532	241.426	205.254	189.263	223.53	258	231	207	208	156	157	middle
242	cja-miR-151_R+2_2	TCGAGGAGCTCACAGTCTAGTT	up	1.18735	0.247742	0.0504797	215.513	255.889	212.881	203.896	229.763	274.33	258.417	234.92	228	188	197	278	213	165	middle
243	cja-miR-151_R+2_1	TCGAGGAGCTCACAGTCTAGCT	up	1.18735	0.247742	0.0504797	215.513	255.889	212.881	203.896	229.763	274.33	258.417	234.92	228	188	197	278	213	165	middle
244	eca-miR-194_R+1	TGTAACAGCAACTCCATGTGGAA	up	1.1779	0.236218	0.0505923	1350.05	1590.22	1278.22	1474.99	1296.93	1630.19	1577.19	1563.29	1369	1360	1112	1652	1300	1098	middle
245	hsa-miR-378d_R+1	ACTGGACTTGGAGTCAGAAAA	up	3.0902	1.6277	0.0509447	1.04789	3.23819	0.93369	1.62683	0.583154	4.4406	2.42645	2.84752	1	1.5	0.5	4.5	2	2	low
246	bta-miR-11986c_R-2_1ss1GT	TAACTGAGTCCTTTGGAAAA	up	3.56848	1.83531	0.051809	1.91767	6.84315	4.66845	1.08455	0	5.9208	6.06612	8.54255	5	1	0	6	5	6	middle
247	chi-miR-301a-3p	CAGTGCAATAGTATTGTCAAAGC	up	1.64127	0.714814	0.0532069	146.624	240.65	147.523	190.881	101.469	225.977	259.63	236.344	158	176	87	229	214	166	middle
248	chi-miR-99b-3p_R+3	CAAGCTCGTGTCTGTGGGTCCGT	down	0.77894	-0.360417	0.0535369	615.633	479.541	583.556	569.39	693.953	476.624	527.752	434.246	625	525	595	483	435	305	middle
249	cja-miR-3074_L+2	TGTTCCTGCTGAACTGAGCCAGT	up	3.63343	1.86133	0.0537299	0.855614	3.10881	1.40053	0	1.16631	3.9472	1.81984	3.55939	1.5	0	1	4	1.5	2.5	low
250	hsa-miR-3074-5p_L+1R+1	TGTTCCTGCTGAACTGAGCCAGT	up	3.63343	1.86133	0.0537299	0.855614	3.10881	1.40053	0	1.16631	3.9472	1.81984	3.55939	1.5	0	1	4	1.5	2.5	low
251	chi-miR-186-5p_R+1	CAAAGAATTCTCCTTTTGGGCTT	up	1.25368	0.326169	0.0539208	25555.1	32037.9	27321.6	27469.5	21874.1	30696.4	30455.5	34961.8	29262	25328	18755	31107	25103	24556	high
252	chi-miR-30c-5p_R+1	TGTAAACATCCTACACTCTCAGCT	up	1.29419	0.372053	0.0540074	17749.6	22971.4	18777.4	19055.6	15415.7	20758.8	22356.1	25799.2	20111	17570	13217.5	21036.5	18427	18120.5	high
253	chi-let-7f-3p_1ss22CT	CTATACAATCTATTGCCTTCCT	down	0.888494	-0.170567	0.0542714	780.036	693.057	764.692	746.172	829.245	699.97	658.78	720.421	819	688	711	709.333	543	506	middle
254	PC-3p-131000_7	AATCCATGAACTTTTTGGCTA	up	5.81739	2.54037	0.0543275	0.723035	4.20617	0	2.1691	0	5.9208	2.42645	4.27127	0	2	0	6	2	3	low
255	ssc-mir-4332-p5_1ss1TC	CGGGGCCGGGGGTGGGGC	up	1.17045	0.227065	0.0545096	31.3059	36.642	30.8118	29.2829	33.8229	36.5116	36.3967	37.0177	33	27	29	37	30	26	middle
256	PC-5p-89406_12	CCCCTGTCCTCCAGGAGCTCACA	up	3.05352	1.61047	0.0549719	1.13906	3.47813	0	1.08455	2.33262	3.9472	3.63967	2.84752	0	1	2	4	3	2	low
257	pal-miR-345-3p	CCCTGAACTAGGGGTCTGGAGA	up	1.48126	0.566826	0.0551792	35.1558	52.0749	37.3476	40.1284	27.9914	47.3664	61.8744	46.984	40	37	24	48	51	33	middle
258	PC-3p-29539_58	GCAGTTTTGGTTGGGGAA	up	3.38616	1.75965	0.0552933	5.04664	17.0887	2.80107	6.50731	5.83154	23.6832	13.3455	14.2376	3	6	5	24	11	10	middle
259	chi-miR-148a-5p	AAAGTTCTGAGACACTCCGACT	down	0.776399	-0.36513	0.055893	875.925	680.068	901.944	777.624	948.208	685.826	695.177	659.2	966	717	813	695	573	463	middle
260	PC-3p-188834_5	ACATAAGGCTGAGAGTTATTGT	up	2.77324	1.47157	0.0563874	0.699999	1.94127	0.93369	0	1.16631	1.9736	2.42645	1.42376	1	0	1	2	2	1	low
261	cja-miR-151_R+1_1ss20GA_1	TCGAGGAGCTCACAGTCTAAA	up	1.64271	0.716074	0.0568185	3.92121	6.44139	2.80107	4.88049	4.08208	5.4274	6.06612	7.83067	3	4.5	3.5	5.5	5	5.5	low
262	hsa-miR-151b_R+3	TCGAGGAGCTCACAGTCTAAA	up	1.64271	0.716074	0.0568185	3.92121	6.44139	2.80107	4.88049	4.08208	5.4274	6.06612	7.83067	3	4.5	3.5	5.5	5	5.5	low
263	cja-miR-151_R+1_1ss20GA_2	TCGAGGAGCTCACAGTCTAAC	up	1.64271	0.716074	0.0568185	3.92121	6.44139	2.80107	4.88049	4.08208	5.4274	6.06612	7.83067	3	4.5	3.5	5.5	5	5.5	low
264	chi-miR-193b-5p	CGGGGTTTTGAGGGCGAGATGA	down	0.81715	-0.291328	0.057532	358.734	293.14	365.073	360.071	351.059	292.093	323.931	263.395	391	332	301	296	267	185	middle
265	PC-3p-37060_43	TCCCTGATTTTCCATTTTTA	down	0.330265	-1.5983	0.0575613	9.11038	3.00884	8.40321	11.9301	6.99785	2.9604	6.06612	0	9	11	6	3	5	0	middle
266	chi-miR-22-3p_R+3	AAGCTGCCAGTTGAAGAACTGT	down	0.884033	-0.177828	0.0580492	119498	105640	127227	116022	115244	111511	106149	99260.1	136263	106977	98811	113003	87493	69717	high
267	chi-miR-193a_R+3	AACTGGCCCACAAAGTCCCGCT	down	0.821592	-0.283505	0.05808	21467.5	17637.5	23672.8	20532.7	20197	18460.1	17588.1	16864.4	25354	18932	17317	18707	14497	11845	high
268	bta-mir-2285at-4-p5	AAAAGTTCATTCAGGTTTTTCT	up	2.04619	1.03294	0.0581083	10.0855	20.6368	9.10347	9.48983	11.6631	22.6964	24.2645	14.9495	9.75	8.75	10	23	20	10.5	middle
269	chi-miR-1306-3p_1ss22GT	ACGTTGGCTCTGGTGGTGATGT	down	0.722079	-0.469772	0.0587397	116.397	84.0479	133.518	109.54	106.134	95.7196	66.7273	89.6967	143	101	91	97	55	63	middle
270	chi-let-7c-5p	TGAGGTAGTAGGTTGTATGGTT	up	1.15173	0.203805	0.0588289	1664	1916.49	1705.85	1597.64	1688.52	1992.51	1768.07	1988.87	1827	1473.08	1447.75	2019.17	1457.33	1396.92	middle
271	chi-miR-92a-5p	AGGTTGGGATCAGTTGCAATGCT	down	0.588673	-0.764461	0.0592283	62.1529	36.5877	77.4962	55.3122	53.6502	33.5512	44.8893	31.3227	83	51	46	34	37	22	middle
272	PC-5p-126108_8	TTCAAAGCAGGCCCGAAA	up	4.51527	2.17481	0.059796	1.55615	7.02644	4.66845	0	0	7.8944	6.06612	7.11879	5	0	0	8	5	5	low
273	bta-mir-2285e-2-p5	AAAAAGTTCGTTTGGGTTTTTC	up	1.21095	0.27614	0.0606914	95.2063	115.29	93.0888	89.992	102.538	117.561	103.731	124.579	99.7	82.9762	87.9167	119.133	85.5	87.5	middle
274	chi-miR-99a-3p	CAAGCTCGCTTCTATGGGTCTGT	up	1.1524	0.204639	0.0612111	74.6918	86.0747	69.093	79.1723	75.81	84.8648	92.205	81.1542	74	73	65	86	76	57	middle
275	pal-miR-628-3p_L+1R-1_1ss20TC	TTCTAGTAAGAGTGGCAGTCGA	up	1.38632	0.471259	0.0614984	80.818	112.039	98.9711	77.0032	66.4795	105.588	123.749	106.782	106	71	57	107	102	75	middle
276	chi-miR-140-3p	ACCACAGGGTAGAACCACGGAC	down	0.824484	-0.278436	0.0618711	14672.8	12097.5	13426.5	14531.9	16060.1	11969.9	12689.1	11633.5	14380	13399	13770	12130	10459	8171	high
277	chi-miR-374a-5p	TTATAATACAACCTGATAAGT	up	1.25067	0.322706	0.0619316	6777.46	8476.39	7304.72	6568.05	6459.6	9439.73	8323.93	7665.51	7823.5	6056	5538.5	9566	6861	5384	high
278	PC-3p-59069_22	TTGATGTATGTATTCTTGCAGT	up	1.94341	0.958588	0.0619738	2.07275	4.02819	2.80107	1.08455	2.33262	2.9604	4.85289	4.27127	3	1	2	3	4	3	low
279	chi-miR-374b-3p	CTTATCAGGTTGTATTATCATT	down	0.703752	-0.50686	0.0625768	271.002	190.718	225.019	291.745	296.242	197.853	197.755	176.546	241	269	254	200.5	163	124	middle
280	mml-miR-484	TCAGGCTCAGTCCCCTCCCGAT	up	1.11944	0.162777	0.0627479	14623.9	16370.6	15499.2	14718.5	13654	15882.5	16818.9	16410.2	16600	13571	11707	16095	13863	11526	high
281	PC-5p-222229_4	TGGTTTTGCTTGAACTTAGTCTC	down	-inf	-inf	0.0632025	3.05672	0	4.66845	2.1691	2.33262	0	0	0	5	2	2	0	0	0	low
282	oga-miR-193a_L+3	ACCAACTGGCCTACAAAGTCCCAGT	up	inf	inf	0.0632979	0	1.61233	0	0	0	0.9868	2.42645	1.42376	0	0	0	1	2	1	low
283	hsa-miR-1261_L-1_1ss12TA	TGGATAAGGCATTGGCTT	up	inf	inf	0.0632979	0	1.61233	0	0	0	0.9868	2.42645	1.42376	0	0	0	1	2	1	low
284	chi-miR-106b-5p	TAAAGTGCTGACAGTGCAGAT	up	1.16823	0.224318	0.0639313	3651.74	4266.05	3715.15	3749.3	3490.76	4626.12	4169.85	4002.18	3979	3457	2993	4688	3437	2811	middle
285	chi-miR-2432_R+2	AGGATTCTAGGCTTAGAGGTCA	down	-inf	-inf	0.0641893	1.42303	0	0.93369	2.1691	1.16631	0	0	0	1	2	1	0	0	0	low
286	bta-mir-2286-p5	TGGAGGAGTGCGACCCTGC	down	-inf	-inf	0.0641893	1.42303	0	0.93369	2.1691	1.16631	0	0	0	1	2	1	0	0	0	low
287	hsa-miR-7705_R-1_1ss18GC	AATAGCTCAGAATGTCACTTCT	up	1.66588	0.736283	0.064196	21.7983	36.3133	20.5412	23.8602	20.9935	28.6172	37.6099	42.7127	22	22	18	29	31	30	middle
288	ocu-miR-29b-5p	GCTGGTTTCATATGGTGGTTTAGA	down	0.576314	-0.795073	0.0643099	92.8015	53.4828	94.3026	110.624	73.4774	50.3268	54.5951	55.5265	101	102	63	51	45	39	middle
289	chi-miR-363-3p	AATTGCACGGTATCCATCTGCG	up	2.25713	1.17449	0.0651006	16.934	38.2222	15.8727	16.2683	18.6609	26.6436	42.4628	45.5602	17	15	16	27	35	32	middle
290	ocu-miR-185-3p_1ss21TC	AGGGGCTGGCTTTCCTCTGGC	down	0.549504	-0.863797	0.0652763	97.8396	53.7633	77.4962	120.385	95.6372	57.2344	48.5289	55.5265	83	111	82	58	40	39	middle
291	chi-miR-660	TACCCATTGCATATCGGAGCTGT	up	1.17218	0.229198	0.0656326	10271.3	12039.8	9182.84	10698	10933	11520.9	12321.5	12277.1	9835	9864	9374	11675	10156	8623	high
292	chi-miR-2318_L-1	GTGTATGATGAATTATCTGACC	down	0.590525	-0.759931	0.0663197	137.578	81.2432	107.374	142.076	163.283	74.01	88.5653	81.1542	115	131	140	75	73	57	middle
293	hsa-miR-151b_R+6	TCGAGGAGCTCACAGTCTAGAAAA	up	5.0006	2.3221	0.0668232	1.76152	8.80864	1.86738	1.08455	2.33262	4.934	11.5256	9.9663	2	1	2	5	9.5	7	middle
294	hsa-mir-3615-p3_1ss9TC	CTCGCGGCCCGCGGCGGC	up	5.37683	2.42675	0.0670459	0.93369	5.02029	2.80107	0	0	4.934	7.27934	2.84752	3	0	0	5	6	2	low
295	sha-miR-21_L+2R-2	AATAGCTTATCAGACTGATGTTGAC	down	0.697531	-0.519671	0.0673976	5897.38	4113.61	6117.53	6635.29	4939.31	3282.1	4015.77	5042.95	6552	6118	4235	3326	3310	3542	middle
296	pal-mir-9226-p3_1ss1AT	TGTCCCTGTTCGGGCGCCA	down	0.50764	-0.978123	0.0675561	89.3267	45.3458	77.4962	87.8488	102.635	70.0628	21.838	44.1365	83	81	88	71	18	31	middle
297	chi-miR-331-3p_L+1	GCCCCTGGGCCTATCCTAGAAC	down	0.920075	-0.120177	0.0684641	3923.93	3610.31	4106.37	3815.46	3849.98	3628.46	3751.29	3451.19	4398	3518	3301	3677	3092	2424	middle
298	mdo-miR-106-5p_R-1_2ss1AT21TC	TAAAGTGCTTATAGTGCAGGCA	up	2.78894	1.47972	0.0684796	1.01123	2.82026	1.86738	0	1.16631	1.9736	3.63967	2.84752	2	0	1	2	3	2	low
299	mdo-miR-152-3p_R+3	TCAGTGCATGACAGAACTTGGGTTT	down	0.53895	-0.891776	0.0689073	15.2185	8.20203	12.138	19.5219	13.9957	4.934	9.70579	9.9663	13	18	12	5	8	7	middle
300	PC-3p-147615_6	AAAACCTGAATGAACTTATTGGA	up	inf	inf	0.0697917	0	2.74214	0	0	0	3.4538	1.21322	3.55939	0	0	0	3.5	1	2.5	low
301	PC-5p-54213_25	GATGGGAAAAAGTTGCTTTTA	up	3.21573	1.68515	0.0698667	2.17332	6.98881	0.93369	3.25366	2.33262	4.934	6.06612	9.9663	1	3	2	5	5	7	low
302	bta-miR-6121-3p_1ss2CT	CTGGATGATGGACACTGAGG	down	0.305605	-1.71026	0.0699183	10.5691	3.22997	11.2043	6.50731	13.9957	0.9868	7.27934	1.42376	12	6	12	1	6	1	middle
303	PC-5p-112207_9	TAGAGTGAGGAAACTGAGCCTGTC	down	0.242574	-2.0435	0.0705219	3.62361	0.878994	1.86738	4.33821	4.66523	0	1.21322	1.42376	2	4	4	0	1	1	low
304	pal-miR-9226-5p_L-4_1ss5GA	ATCCCTGTTCGGGCGCCA	down	0.532752	-0.908464	0.0706243	4.84338	2.58032	6.06898	3.79593	4.66523	2.467	2.42645	2.84752	6.5	3.5	4	2.5	2	2	middle
305	chi-miR-15a-3p_1ss22AT	CAGGCCATATTGTGCTGCCTCT	down	0.863382	-0.211928	0.0712392	26.2823	22.6916	27.077	24.9447	26.8251	24.67	20.6248	22.7801	29	23	23	25	17	16	middle
306	chi-miR-148b-5p	GAAGTTCTGTTATACACTCAGGC	up	1.22672	0.294807	0.0719317	148.545	182.224	145.656	167.021	132.959	196.373	163.785	186.512	156	154	114	199	135	131	middle
307	cfa-miR-25_L+2	CACATTGCACTTGTCTCGGTCTGA	up	1.48477	0.570243	0.0723693	31.223	46.3592	26.1433	32.5366	34.9892	37.4984	54.5951	46.984	28	30	30	38	45	33	middle
308	bta-miR-6535	TAGGGGGAGCGGTTGGAGGACT	down	0.597791	-0.742287	0.0733353	12.9719	7.75448	13.0717	13.0146	12.8294	9.868	4.85289	8.54255	14	12	11	10	4	6	middle
309	hsa-miR-1290_1ss13TG	TGGATTTTTGGAGCAGGGA	up	1.72806	0.789149	0.0741835	46.482	80.3234	34.5465	39.5862	65.3132	100.654	73.4	66.9166	37	36.5	56	102	60.5	47	middle
310	chi-miR-194	TGTAACAGCAACTCCATGTGGA	up	1.22878	0.29723	0.0747625	1562.35	1919.79	1547.12	1559.59	1580.35	1982.48	2061.27	1715.63	1657	1438	1355	2009	1699	1205	middle
311	chi-miR-29c-3p_R+1_1ss10TC	TAGCACCATCTGAAATTGGTTA	down	0.596413	-0.745616	0.0760102	19.3625	11.548	19.6075	23.3179	15.162	12.335	10.919	11.3901	21	21.5	13	12.5	9	8	middle
312	chi-miR-410-3p	AATATAACACAGATGGCCTGT	up	2.00382	1.00275	0.0760775	10.8991	21.8399	10.2706	11.9301	10.4968	22.6964	15.7719	27.0514	11	11	9	23	13	19	middle
313	mml-miR-339-5p_1ss22CT	TCCCTGTCCTCCAGGAGCTCATG	up	1.48446	0.569937	0.0764148	7.28706	10.8173	7.93636	8.67642	5.24838	10.8548	10.919	10.6782	8.5	8	4.5	11	9	7.5	middle
314	ocu-let-7a-3p_1ss22CT	CTATACAATCTACTGTCTTTCT	down	0.862043	-0.214168	0.0766983	4191.51	3613.26	3812.72	4418.47	4343.33	3468.6	3616.01	3755.16	4083.5	4074	3724	3515	2980.5	2637.5	middle
315	chi-miR-155-3p	CTCCTACATGTTAGCATTAACA	down	0.577694	-0.791622	0.0768879	27.2851	15.7624	27.077	31.452	23.3262	21.7096	8.49256	17.0851	29	29	20	22	7	12	middle
316	chi-miR-29a-5p_L-2R+2	TGATTTCTTTTGGTGTTCAGA	up	1.10488	0.143887	0.0769556	563.694	622.813	571.418	587.827	531.836	622.671	590.84	654.928	612	542	456	631	487	460	middle
317	PC-3p-75189_16	AAAACCCGAAGGAACCTTTTGA	up	2.95593	1.56361	0.0771191	0.725143	2.14347	0.466845	0.542276	1.16631	1.9736	3.03306	1.42376	0.5	0.5	1	2	2.5	1	low
318	ocu-miR-490-5p	CCATGGATCTCCAGGTGGGT	down	0.64933	-0.622976	0.0773857	49.2876	32.0039	40.1487	56.3967	51.3175	39.472	35.1835	21.3564	43	52	44	40	29	15	middle
319	bta-miR-769	TGAGACCTCCGGGTTCTGAGCT	down	0.733772	-0.446596	0.0775838	1363.19	1000.27	1193.26	1310.14	1586.18	993.708	1068.85	938.256	1278	1208	1360	1007	881	659	middle
320	oan-mir-1386-p5_1ss1CA	ATCCTGGCTGGCTCGCCA	down	0.350014	-1.51451	0.0782211	2.66531	0.932897	1.86738	3.79593	2.33262	1.4802	0.606612	0.711879	2	3.5	2	1.5	0.5	0.5	low
321	oan-miR-1386_1ss1CA	ATCCTGGCTGGCTCGCCA	down	0.350014	-1.51451	0.0782211	2.66531	0.932897	1.86738	3.79593	2.33262	1.4802	0.606612	0.711879	2	3.5	2	1.5	0.5	0.5	low
322	PC-5p-183963_5	CATTGCTGTGCAGACAAACTCT	up	inf	inf	0.0782795	0	2.66931	0	0	0	3.9472	1.21322	2.84752	0	0	0	4	1	2	low
323	cfa-miR-32_R-2	TATTGCACATTACTAAGTTGC	up	1.45458	0.540605	0.0784311	363.195	528.297	393.083	383.932	312.57	601.948	562.936	420.008	421	354	268	610	464	295	middle
324	PC-5p-44092_34	AAAGTGCTGGCTGCTTTT	down	0.0668152	-3.90368	0.07849	4.92303	0.328933	5.60214	2.1691	6.99785	0.9868	0	0	6	2	6	1	0	0	middle
325	chi-miR-455-3p_1ss22TC	GCAGTCCATGGGCATATACACC	down	0.831928	-0.26547	0.0788107	6652.47	5534.38	7248.23	6700.37	6008.82	5748.11	5446.16	5408.85	7763	6178	5152	5825	4489	3799	middle
326	chi-miR-134_1ss22GA	TGTGACTGGTTGACCAGAGGGA	up	2.98418	1.57733	0.0810304	5.20594	15.5354	1.86738	3.25366	10.4968	14.802	21.838	9.9663	2	3	9	15	18	7	middle
327	PC-3p-67296_18	TTTCTTTTTCCTTTCACTTCA	up	1.61165	0.688535	0.0810446	4.24607	6.84315	3.73476	4.33821	4.66523	5.9208	6.06612	8.54255	4	4	4	6	5	6	low
328	bta-miR-677_R-5	CTCACTGATGAGCAGCTT	up	1.65837	0.729762	0.0811448	33.0695	54.8412	24.2759	27.1138	47.8186	63.1552	55.8083	45.5602	26	25	41	64	46	32	middle
329	bta-mir-1246-p3_2ss1GN17AG	NGATTTTTGGAGCAGGGAGT	up	2.04406	1.03144	0.0816756	2.03398	4.15757	3.26791	1.08455	1.74946	3.4538	5.45951	3.55939	3.5	1	1.5	3.5	4.5	2.5	low
330	cfa-miR-885	TCCATTACACTACCCTGCCTCT	down	-inf	-inf	0.082093	1.45029	0	0.93369	1.08455	2.33262	0	0	0	1	1	2	0	0	0	low
331	bta-miR-2284y_L+2R-1_1ss3AG	TGGAAAGTTCGTTCGGGTTTTT	down	-inf	-inf	0.082093	1.45029	0	0.93369	1.08455	2.33262	0	0	0	1	1	2	0	0	0	low
332	PC-3p-92352_12	CGGGAGGCCCGGGTTTTT	down	-inf	-inf	0.082093	1.45029	0	0.93369	1.08455	2.33262	0	0	0	1	1	2	0	0	0	low
333	mdo-miR-199b-3-5p_L+1	CCCAGTGTTCAGACTACCTGTCC	up	1.47188	0.557662	0.0825495	44.2207	65.0877	57.4219	38.5016	36.7387	53.2872	67.9405	74.0354	61.5	35.5	31.5	54	56	52	middle
334	chi-miR-25-5p	AGGCGGAGACTTGGGCAATTGCT	up	1.27391	0.349259	0.0830089	482.892	615.159	527.535	529.262	391.879	577.278	650.288	617.911	565	488	336	585	536	434	middle
335	chi-miR-103-5p_R-7	AGCTTCTTTACAGTGCTGCCTTG	up	1.47015	0.555964	0.0831519	42.9815	63.1894	54.154	44.4667	30.324	53.2872	67.9405	68.3404	58	41	26	54	56	48	middle
336	bta-miR-12005_1ss22TC	ATGAAGTCCTTAAGGGGAGGGC	down	0.48855	-1.03342	0.0832046	8.17879	3.99575	6.06898	10.3032	8.16415	2.467	6.67273	2.84752	6.5	9.5	7	2.5	5.5	2	middle
337	PC-5p-66658_19	AGTATCATGCGAAATGCCGGGC	down	0.181482	-2.4621	0.0832494	4.45672	0.808816	6.53583	2.1691	4.66523	0	2.42645	0	7	2	4	0	2	0	low
338	PC-3p-65360_19	TCTGAACAAACTTTTTGGCCACC	up	2.31185	1.20905	0.0833293	2.52386	5.83478	3.73476	3.25366	0.583154	5.4274	4.24628	7.83067	4	3	0.5	5.5	3.5	5.5	low
339	PC-5p-39430_39	AGTTTGCTCGGGCTTTTCTGT	down	0.0942699	-3.40706	0.0837641	4.2618	0.40176	4.2016	2.1691	6.41469	0.4934	0	0.711879	4.5	2	5.5	0.5	0	0.5	low
340	cgr-miR-1260_L-1R+4	TCCCACCGCTGCCACCAAAAA	up	2.83904	1.5054	0.0848919	4.36766	12.4	7.93636	1.08455	4.08208	7.401	16.9851	12.8138	8.5	1	3.5	7.5	14	9	middle
341	PC-3p-85535_13	AAAACTCAAATGAACTTTTTGGA	up	2.69848	1.43215	0.0850236	1.13906	3.07372	0	1.08455	2.33262	3.9472	2.42645	2.84752	0	1	2	4	2	2	low
342	chi-miR-2411-5p_L-1R-2	TGGAGTGACTGTCAGATGCAGCCA	up	1.50769	0.592343	0.0855386	27.2253	41.0473	21.4749	36.8748	23.3262	41.4456	46.1025	35.5939	23	34	20	42	38	25	middle
343	cfa-miR-1842_L+1_1ss17AG	TTGGCTCTGCGAGGTCGGCTCA	down	0.865991	-0.207576	0.0861727	132.473	114.72	136.319	125.808	135.292	103.614	115.256	125.291	146	116	116	105	95	88	middle
344	chi-miR-15b-3p	CGAATCATTATTTGCTGCTCT	up	1.18792	0.248436	0.0862439	2183.85	2594.24	2274.47	1915.32	2361.77	2826.2	2450.71	2505.81	2436	1766	2025	2864	2020	1760	middle
345	PC-5p-146345_6	TTCCTGTGAGTCTAGTTACT	up	inf	inf	0.0863784	0	2.81497	0	0	0	2.9604	1.21322	4.27127	0	0	0	3	1	3	low
346	PC-3p-12727_180	GTAGGGACCTCTCATGTCTGTG	up	1.3084	0.387803	0.086635	44.1362	57.7478	38.2813	50.974	43.1534	55.2608	66.7273	51.2553	41	47	37	56	55	36	middle
347	bta-mir-2285n-2-p5_1ss6AG	ATTGGGTTGGCCAAAAAGTTTGA	up	3.88114	1.95648	0.0867406	0.31123	1.20793	0.93369	0	0	0.9868	1.21322	1.42376	1	0	0	1	1	1	low
348	ggo-miR-548c_R+2	AAAAGTACTTGCGGATTTTGCT	up	3.88114	1.95648	0.0867406	0.31123	1.20793	0.93369	0	0	0.9868	1.21322	1.42376	1	0	0	1	1	1	low
349	cfa-miR-1301_R-3	TTGCAGCTGCCTGGGAGTGACT	up	3.88114	1.95648	0.0867406	0.31123	1.20793	0.93369	0	0	0.9868	1.21322	1.42376	1	0	0	1	1	1	low
350	efu-mir-9277-p5_1ss18CT	TTGAAATCCATTGGGGTTTCCCC	up	1.2304	0.299127	0.0871873	66.5864	81.9279	70.0267	73.7496	55.9828	87.8252	82.4992	75.4592	75	68	48	89	68	53	middle
351	PC-5p-55802_24	TATAGAGGCAGAGAGTTGTAGA	up	2.40382	1.26533	0.0872547	1.8642	4.4812	0.466845	1.62683	3.49892	5.4274	3.03306	4.98315	0.5	1.5	3	5.5	2.5	3.5	middle
352	chi-let-7a-3p	CTATACAATCTACTGTCTTTCC	down	0.906996	-0.140832	0.0872978	4847.92	4397.04	4767.89	5153.79	4622.08	4456.72	4481.65	4252.76	5106.5	4752	3963	4516.33	3694	2987	middle
353	bta-miR-2285n_L-1R+2_1ss21GT	AAAACCCGAATGAACTTTTTGGA	up	3.04902	1.60834	0.0885791	1.7872	5.44919	3.73476	1.62683	0	6.9076	3.03306	6.40691	4	1.5	0	7	2.5	4.5	low
354	PC-3p-174556_5	GAGGGCGGGAGAGGCGGGC	up	8.69639	3.12042	0.0889674	0.361517	3.1439	0	1.08455	0	3.9472	1.21322	4.27127	0	1	0	4	1	3	low
355	chi-miR-127-5p_L+1R-1	TGAAGCTCAGAGGGCTCTGATT	up	2.37376	1.24717	0.0892495	3.8573	9.15628	3.73476	4.33821	3.49892	10.8548	10.919	5.69503	4	4	3	11	9	4	middle
356	pal-miR-32-3p_L+1	CAATTTAGTGTGTGTGATATT	down	0.833636	-0.26251	0.090082	63.5087	52.9431	57.8888	66.1577	66.4795	56.2476	57.0215	45.5602	62	61	57	57	47	32	middle
357	PC-3p-34221_48	TCACGGCCTCTCTGCCCCCAGT	down	0.325291	-1.6202	0.0902388	11.0082	3.58086	10.2706	7.59187	15.162	0.9868	1.21322	8.54255	11	7	13	1	1	6	middle
358	PC-3p-76185_15	TTAGCCCTGACCGGTCGCTGGGA	up	1.60743	0.684755	0.0907067	5.33062	8.56859	3.73476	7.59187	4.66523	8.8812	9.70579	7.11879	4	7	4	9	8	5	middle
359	bta-miR-2285at_L+1_1ss12GT	AAAAACCCGAATGAACTTTTTG	up	2.1393	1.09714	0.0907409	0.400063	0.855856	0.31123	0.241012	0.647949	0.548222	0.943618	1.07573	0.333333	0.222222	0.555556	0.555556	0.777778	0.755556	low
360	cgr-miR-15b-5p_L+2	AATAGCAGCACATCATGGTTTACA	up	1.8383	0.878372	0.0908713	117.91	216.754	139.12	123.639	90.972	167.756	197.755	284.752	149	114	78	170	163	200	middle
361	chi-miR-181c-3p	ACCATCGACCGTTGAGTGGACC	down	0.71282	-0.488389	0.0911296	69.2124	49.336	59.7561	65.0731	82.8078	53.2872	44.8893	49.8315	64	60	71	54	37	35	middle
362	ocu-miR-6529-5p	GAGAGATCAGAGGCGCAGAGT	down	0.756311	-0.402948	0.0912391	1478.05	1117.86	1326.77	1388.23	1719.14	1173.31	1088.26	1092.02	1421	1280	1474	1189	897	767	middle
363	chi-miR-1388-3p	ATCTCAGGTTCGTCAGCCCGCA	up	1.13759	0.185978	0.0914951	373.875	425.316	380.945	401.284	339.396	426.298	436.76	412.89	408	370	291	432	360	290	middle
364	bta-miR-4449_L-2R+1	TCCCGGGGCCGCTCGAGGCAT	down	0.192802	-2.37481	0.0921272	2.46151	0.474586	2.80107	1.08455	3.49892	0	0	1.42376	3	1	3	0	0	1	low
365	bta-miR-2285cq	AAAAGTTTGTTCCAGTTTTTCT	down	0.192963	-2.37361	0.0929867	2.09578	0.404408	1.86738	3.25366	1.16631	0	1.21322	0	2	3	1	0	1	0	low
366	hsa-miR-8072_L+2	ATGGCGGCGGGGAGGTAGGCAG	up	2.31537	1.21124	0.0934394	1.42303	3.29485	0.93369	2.1691	1.16631	1.9736	3.63967	4.27127	1	2	1	2	3	3	low
367	mmu-miR-106b-5p_L+2	AATAAAGTGCTGACAGTGCAGAT	up	1.27789	0.353769	0.0936918	30.1846	38.5727	24.2759	33.6211	32.6566	40.4588	33.9703	41.289	26	31	28	41	28	29	middle
368	rno-miR-3549_R+3_1ss5TC	ATCTCGCCCGCAAAGACCCAGC	down	0.542674	-0.881842	0.0940406	4.91881	2.66931	4.66845	5.42276	4.66523	3.9472	1.21322	2.84752	5	5	4	4	1	2	low
369	bta-miR-2284y_1ss21CT	AAAAGTTCGTTCGGGTTTTTT	up	5.448	2.44573	0.0941538	1.08877	5.93161	0.93369	0	2.33262	8.8812	6.06612	2.84752	1	0	2	9	5	2	low
370	PC-3p-9247_278	AAACCGACATGAACTTTTTGGT	down	0.696583	-0.521633	0.0951566	12.2625	8.54183	13.0717	10.3032	13.4125	8.8812	6.06612	10.6782	14	9.5	11.5	9	5	7.5	middle
371	cgr-miR-1260_1ss1AG	GTCCCACCGCTGCCACCA	down	0.681814	-0.552549	0.0959808	72.8496	49.6699	61.6235	68.8691	88.0562	63.6486	45.4959	39.8652	66	63.5	75.5	64.5	37.5	28	middle
372	cgr-miR-3535_R-7	TGGATATGATGACTGATTA	up	1.72749	0.788678	0.0969926	1.63104	2.81761	0.93369	1.62683	2.33262	2.467	2.42645	3.55939	1	1.5	2	2.5	2	2.5	low
373	chi-miR-25-3p	CATTGCACTTGTCTCGGTCTGA	up	1.27075	0.345682	0.0970652	46929	59635.1	39393.3	46577.2	54816.5	61573.4	59367.9	57964	42191	42946	47000	62397	48934	40712	high
374	ocu-miR-34a-3p_L+1R-1	CAATCAGCAAGTATACTGCCCT	up	1.17465	0.23223	0.0976483	236.895	278.268	264.234	235.348	211.102	281.238	288.747	264.819	283	217	181	285	238	186	middle
375	chi-miR-449b-3p_L+1R-1	CAGCCACAACTGCCCTGCCACT	down	0.831601	-0.266036	0.0976983	70.1429	58.331	66.292	68.3268	75.81	61.1816	49.7422	64.0691	71	63	65	62	41	45	middle
376	eca-mir-8986b-p5_1ss22TC	CCCGAGACTAGAGTCACATCCCG	up	1.49239	0.577624	0.0977178	113.259	169.026	128.849	110.624	100.302	151.967	209.888	145.223	138	102	86	154	173	102	middle
377	PC-5p-35330_46	AATGTTCTGTATCTTGATGTA	up	1.86061	0.895772	0.0983858	5.23426	9.73889	6.53583	2.1691	6.99785	6.9076	10.919	11.3901	7	2	6	7	9	8	middle
378	hsa-miR-548ae-5p_R+2	AAAAGTAATTGTGGTTTTTGAG	up	inf	inf	0.0984014	0	0.988638	0	0	0	0.328933	1.21322	1.42376	0	0	0	0.333333	1	1	low
379	pal-miR-9226-5p_L-4_1ss15GA	GTCCCTGTTCAGGCGCCA	down	0.47425	-1.07628	0.0987869	31.5531	14.9641	23.8091	27.1138	43.7365	23.1898	10.3124	11.3901	25.5	25	37.5	23.5	8.5	8	middle
380	PC-3p-150352_6	CCTCAGCCACGCCCCTCACACC	up	3.91549	1.96919	0.0994404	2.06853	8.0993	1.86738	4.33821	0	7.8944	12.1322	4.27127	2	4	0	8	10	3	middle
381	eca-miR-193a-3p	AACTGGCCTACAAAGTCCCAGT	down	0.832023	-0.265305	0.0996228	544.156	452.75	534.07	514.078	584.32	493.4	480.437	384.415	572	474	501	500	396	270	middle
382	efu-miR-2683_L+1R-4_1ss11GA	TGATTGGAAGACACTCTGCAAC	down	0.636326	-0.652162	0.0998727	32.7917	20.8662	26.1433	31.9943	40.2376	20.7228	21.2314	20.6445	28	29.5	34.5	21	17.5	14.5	middle
383	PC-5p-211481_4	GCTACTGTAAGGCACGGACTGC	down	0.273653	-1.86958	0.100448	1.73426	0.474586	1.86738	2.1691	1.16631	0	0	1.42376	2	2	1	0	0	1	low
384	PC-5p-35669_45	TAGCACTTGTGTTTGGTTTTGTTT	up	1.79879	0.84703	0.101277	5.06027	9.10238	2.80107	5.96504	6.41469	9.3746	11.5256	6.40691	3	5.5	5.5	9.5	9.5	4.5	middle
385	bta-miR-2285ca_L-4_1ss9TC	GACCCGAATGAACTTTTTG	up	25.7169	4.68464	0.101709	0.0172151	0.442719	0	0.0516454	0	0.7401	0.303306	0.284752	0	0.047619	0	0.75	0.25	0.2	low
386	PC-3p-137638_7	CTTCCTGGCTCCCCCTCCCAGT	down	0.289496	-1.78838	0.102364	3.9118	1.13245	3.73476	2.1691	5.83154	1.9736	0	1.42376	4	2	5	2	0	1	low
387	bta-miR-2285cf_L-3_1ss5GA	AATTCGTTCGGGTTTTTC	up	inf	inf	0.102964	0	0.841256	0	0	0	0.4934	0.606612	1.42376	0	0	0	0.5	0.5	1	low
388	PC-5p-269427_3	TGGGCGGGAAGCGGAGGGGG	up	inf	inf	0.102964	0	3.36503	0	0	0	1.9736	2.42645	5.69503	0	0	0	2	2	4	low
389	chi-miR-133b_L-1R+2	TTGGTCCCCTTCAACCAGCTGT	down	0.813571	-0.29766	0.103576	733.513	596.765	717.074	790.096	693.37	615.27	498.028	676.997	768	728.5	594.5	623.5	410.5	475.5	middle
390	chi-miR-708-5p	AAGGAGCTTACAATCTAGCTGGG	up	1.17444	0.231974	0.105213	64.4561	75.6999	68.1593	56.3967	68.8122	74.9968	75.2199	76.8829	73	52	59	76	62	54	middle
391	PC-3p-79980_14	AACCAGTTAATTCTGATA	down	0.723898	-0.466141	0.105824	2.12303	1.53686	1.86738	2.1691	2.33262	1.9736	1.21322	1.42376	2	2	2	2	1	1	low
392	chi-miR-502a_L-1R+3	TGCACCTGGACAAGGATTCAGA	up	1.32605	0.407134	0.105911	44.1022	58.4817	40.6155	36.8748	54.8165	50.8202	61.2678	63.3572	43.5	34	47	51.5	50.5	44.5	middle
393	oan-miR-103-3p_R+1	AGCAGCATTGTACAGGGCTATGAG	up	1.42157	0.507485	0.106939	47.0378	66.8675	35.947	51.5162	53.6502	55.7542	63.6942	81.1542	38.5	47.5	46	56.5	52.5	57	middle
394	PC-5p-145077_6	GTGTCTGTCTGTCCACACTCATC	down	0.422854	-1.24177	0.106958	1.73426	0.733341	1.86738	2.1691	1.16631	0.9868	1.21322	0	2	2	1	1	1	0	low
395	pal-miR-9993b-3p_1ss6GA	ATCTCACTGGGGCCTCCA	down	0.43307	-1.20733	0.107061	60.5767	26.234	52.2866	46.6358	82.8078	50.3268	16.9851	11.3901	56	43	71	51	14	8	middle
396	PC-3p-65167_19	AAAACTTGAATGAACTTTCTGGT	up	2.68756	1.4263	0.10721	0.905902	2.43467	0.466845	1.08455	1.16631	3.4538	2.42645	1.42376	0.5	1	1	3.5	2	1	low
397	PC-3p-67225_19	TTACTCAGTTCTGTCTGACTTT	up	2.68756	1.4263	0.10721	1.8118	4.86934	0.93369	2.1691	2.33262	6.9076	4.85289	2.84752	1	2	2	7	4	2	low
398	PC-5p-506_18155	GAGGGTTTGGGTTTGGTCGTGGGA	up	1.3042	0.383165	0.107336	3291.07	4292.21	3261.38	3449.96	3161.86	4633.03	3552.32	4691.28	3493	3181	2711	4695	2928	3295	middle
399	ssc-mir-1285-p3_1ss15CT	ACATAGCGAGACCCTGTCTCTT	up	1.33701	0.419007	0.107777	9137.19	12216.5	10225.8	7980.14	9205.67	13452.1	13389.1	9808.27	10952	7358	7893	13632	11036	6889	high
400	mdo-miR-22-5p_R+1_1ss15GA	AGTTCTTCAGTGGCAAGCTTTAC	down	0.548791	-0.86567	0.110461	15.0635	8.26669	14.0053	19.5219	11.6631	12.8284	4.85289	7.11879	15	18	10	13	4	5	middle
401	pal-miR-9226-5p_L-4	GTCCCTGTTCGGGCGCCA	down	0.58162	-0.781852	0.110673	115.379	67.1068	107.374	89.4756	149.287	64.142	70.9736	66.2047	115	82.5	128	65	58.5	46.5	middle
402	efu-miR-9226_L-4_1ss22GA	GTCCCTGTTCGGGCGCCA	down	0.58162	-0.781852	0.110673	115.379	67.1068	107.374	89.4756	149.287	64.142	70.9736	66.2047	115	82.5	128	65	58.5	46.5	middle
403	chi-mir-223-p5	CCTTCTGCAGTGCCATGCTC	up	3.75989	1.91069	0.111059	0.62246	2.34038	1.86738	0	0	2.9604	1.21322	2.84752	2	0	0	3	1	2	low
404	PC-5p-28535_61	CTACAGTCAAGGGTTTGT	up	1.95122	0.964375	0.111168	6.5525	12.7854	8.40321	5.42276	5.83154	12.8284	16.9851	8.54255	9	5	5	13	14	6	middle
405	chi-miR-421-3p	ATCAACAGACATTAATTGGGCGC	up	1.12425	0.168968	0.111229	1479.23	1663.03	1406.14	1620.32	1411.23	1675.59	1622.08	1691.42	1506	1494	1210	1698	1337	1188	middle
406	pal-miR-3064-5p_L-2R+3	TGGCTGTTGTGGTGTGCAAAAC	down	0.540409	-0.887878	0.112617	8.67132	4.68606	9.3369	10.8455	5.83154	4.934	4.85289	4.27127	10	10	5	5	4	3	middle
407	chi-miR-378-3p	ACTGGACTTGGAGTCAGAAGGC	down	0.920954	-0.118798	0.113632	27493.5	25320.2	26576.5	27953.3	27950.6	25453.5	26758.9	23748.3	28464	25774	23965	25794	22056	16680	high
408	PC-3p-82648_14	AAGAACCTGAACGAACCTTTTGT	down	0.512611	-0.964063	0.113911	3.39256	1.73906	2.80107	2.71138	4.66523	1.9736	1.81984	1.42376	3	2.5	4	2	1.5	1	low
409	chi-miR-450-5p_R+2	TTTTGCGATGTGTTCCTAATAT	up	1.06725	0.0938973	0.114251	4338.39	4630.14	4123.17	4470.53	4421.47	4807.69	4599.33	4483.41	4416	4122	3791	4872	3791	3149	middle
410	chi-miR-204-3p_R+2	GCTGGGAAGGCAAAGGGACGT	down	0.282488	-1.82374	0.114894	7.12046	2.01145	10.2706	7.59187	3.49892	1.9736	1.21322	2.84752	11	7	3	2	1	2	middle
411	PC-3p-8133_331	AAAACTGGAACGAACTTTTTGGT	up	1.38642	0.471364	0.115189	23.9674	33.2289	20.5412	30.3675	20.9935	30.0974	29.724	39.8652	22	28	18	30.5	24.5	28	middle
412	chi-miR-18a-5p_R+1	TAAGGTGCATCTAGTGCAGATAGA	up	1.37601	0.460494	0.115607	603.52	830.451	679.726	679.472	451.361	710.003	790.415	990.935	728	626.5	387	719.5	651.5	696	middle
413	chi-mir-660-p3	ACCTCCTATGTGCATGGATTAC	down	0.589246	-0.763057	0.116973	9.68255	5.70541	11.2043	10.8455	6.99785	4.934	3.63967	8.54255	12	10	6	5	3	6	middle
414	bta-mir-7862-p5	CACAGCTCCAGGGGACGCCGTTC	down	0.620042	-0.689562	0.117128	96.3172	59.7207	98.0374	97.6097	93.3046	81.9044	63.0876	34.1702	105	90	80	83	52	24	middle
415	PC-3p-31244_54	AAAAACCTGAGCAAACTTTTTGT	up	1.69388	0.76033	0.11728	4.89313	8.28837	2.80107	4.88049	6.99785	6.9076	7.27934	10.6782	3	4.5	6	7	6	7.5	middle
416	pal-miR-181d-3p_L-1R-1	CCACCGAGGGATGAATGTCA	down	0.226806	-2.14047	0.117917	1.45029	0.328933	0.93369	1.08455	2.33262	0.9868	0	0	1	1	2	1	0	0	low
417	bta-mir-2285cy-p3_1ss11AG	GAAAAACCAGGATGAACTTTTT	down	0.226806	-2.14047	0.117917	1.45029	0.328933	0.93369	1.08455	2.33262	0.9868	0	0	1	1	2	1	0	0	low
418	PC-5p-111368_9	TCATGGACAAGCCATGTGGCAGC	down	0.408972	-1.28993	0.118791	3.57332	1.46139	2.80107	3.25366	4.66523	2.9604	0	1.42376	3	3	4	3	0	1	low
419	PC-3p-399999_2	CCAGCGCTCGACCGCTCTCCCGCCT	down	0.416313	-1.26426	0.119673	1.76152	0.733341	1.86738	1.08455	2.33262	0.9868	1.21322	0	2	1	2	1	1	0	low
420	hsa-mir-10527-p3_1ss9TC	CATGCACCCTACTCTTGCTGGT	up	1.83118	0.872771	0.120971	3.95787	7.24756	1.86738	6.50731	3.49892	5.9208	7.27934	8.54255	2	6	3	6	6	6	low
421	chi-miR-26b-3p	CCTGTTCTCCATTACTTGGCTC	down	0.827678	-0.272859	0.123049	187.07	154.834	208.213	190.881	162.117	155.914	166.212	142.376	223	176	139	158	137	100	middle
422	PC-3p-44561_33	AAGTCCGGTAGGCTCGTCGTGC	down	0.641964	-0.639436	0.12351	13.5157	8.67662	11.2043	13.0146	16.3283	4.934	9.70579	11.3901	12	12	14	5	8	8	middle
423	chi-miR-758_R-1	TTTGTGACCTGGTCCACTAAC	down	0.624851	-0.678416	0.123571	6.44664	4.02819	4.66845	6.50731	8.16415	2.9604	4.85289	4.27127	5	6	7	3	4	3	low
424	chi-miR-425-3p	CATCGGGAATGTCGTGTCCGCC	down	0.832213	-0.264975	0.123625	220.885	183.823	226.887	222.333	213.434	183.545	209.888	158.037	243	205	183	186	173	111	middle
425	chi-mir-421-p5	TTCGGTGCACATTGTAGGC	up	1.35342	0.436612	0.123679	143.224	193.842	112.976	146.415	170.281	227.951	194.116	159.461	121	135	146	231	160	112	middle
426	pal-miR-9993a-3p_1ss1AC	CTCTCGGTGGGACCTCCA	down	0.524374	-0.931332	0.123821	8.93648	4.68606	12.138	6.50731	8.16415	4.934	4.85289	4.27127	13	6	7	5	4	3	middle
427	PC-5p-69044_18	NAAAATTTGTTCGGGTTTTTCT	up	2.07318	1.05184	0.124071	2.85082	5.91026	5.13529	1.08455	2.33262	4.4406	5.45951	7.83067	5.5	1	2	4.5	4.5	5.5	low
428	PC-5p-68232_18	AAGCGTCCTGTGGCGAAACT	down	0.399206	-1.32479	0.124566	4.63326	1.84963	5.60214	5.96504	2.33262	0.9868	2.42645	2.13564	6	5.5	2	1	2	1.5	low
429	PC-5p-158156_6	TTACAGCTCTGTAAACCATGT	down	-inf	-inf	0.125187	3.70115	0	0.93369	4.33821	5.83154	0	0	0	1	4	5	0	0	0	low
430	efu-miR-9298_L-3R-4	GATTGTCATGTTCTGATT	up	1.61691	0.693243	0.125717	7.79899	12.6103	10.2706	3.79593	9.33046	14.3086	12.1322	11.3901	11	3.5	8	14.5	10	8	middle
431	chi-miR-202-5p	TTCCTATGCATATACTTCTTT	up	1.76117	0.816536	0.125972	9.72755	17.1319	4.66845	15.1837	9.33046	18.7492	16.9851	15.6613	5	14	8	19	14	11	middle
432	PC-3p-125583_8	CATAGAGGGGCCCCCCAGGCTA	up	14.6056	3.86845	0.126261	0.31123	4.5457	0.93369	0	0	4.934	7.27934	1.42376	1	0	0	5	6	1	low
433	chi-miR-342-3p_R+2	TCTCACACAGAAATCGCACCCATC	up	1.3192	0.399665	0.126597	14387.8	18980.4	16161.2	16201	10801.2	17045	17838	22058.3	17309	14938	9261	17273	14703	15493	high
434	PC-3p-58037_23	AAAACCTTGATGAACTTTTTGA	up	1.77692	0.82938	0.126741	1.9559	3.47548	1.86738	1.08455	2.91577	4.4406	2.42645	3.55939	2	1	2.5	4.5	2	2.5	low
435	bta-mir-1246-p5_2ss1AN19AG	NTGGATTTTTGGAGCAGGGAGT	up	1.43925	0.525317	0.126774	4.15701	5.98297	5.13529	3.25366	4.08208	7.401	4.85289	5.69503	5.5	3	3.5	7.5	4	4	low
436	bta-mir-1246-p3_2ss1AN19AG	NTGGATTTTTGGAGCAGGGAGT	up	1.43925	0.525317	0.126774	4.15701	5.98297	5.13529	3.25366	4.08208	7.401	4.85289	5.69503	5.5	3	3.5	7.5	4	4	low
437	PC-3p-3313_1157	AAAAGCCCAAGGGAACTTTCT	down	0.691419	-0.532368	0.126786	300.647	207.873	246.494	278.73	376.717	197.36	251.137	175.122	264	257	323	200	207	123	middle
438	ocu-miR-219a-3p_2ss8GA11TC	AGAGTTGAGTCTGGACGTCCCG	up	1.27245	0.347608	0.126888	17.3458	22.0716	14.939	18.4374	18.6609	18.7492	21.838	25.6276	16	17	16	19	18	18	middle
439	pal-miR-664a-3p_L+2	TATTCATTTATCTCCCAGCCTACA	up	1.08856	0.12242	0.127093	620.761	675.735	597.561	659.408	605.314	675.958	639.369	711.879	640	608	519	685	527	500	middle
440	oan-miR-125-3p_R+3_1ss11TC	ACGGGTTAGGCTCTTGGGAGCTGT	down	0.477149	-1.06749	0.127132	11.4483	5.46254	14.0053	8.67642	11.6631	0.9868	9.70579	5.69503	15	8	10	1	8	4	middle
441	ggo-mir-4488-p5_1ss18TC_1	CCCGCCCTCCCTCCGCCC	up	2.41697	1.2732	0.127904	1.71123	4.136	2.80107	0	2.33262	5.9208	3.63967	2.84752	3	0	2	6	3	2	low
442	ggo-mir-4488-p5_1ss18TC_2	CCCGCCCTCCCTCCGCCCC	up	2.41697	1.2732	0.127904	1.71123	4.136	2.80107	0	2.33262	5.9208	3.63967	2.84752	3	0	2	6	3	2	low
443	bta-miR-1434-5p_R-2_1ss14AG	GTACATGATGACTGAAATTT	up	1.55129	0.633471	0.128616	32.3841	50.2372	20.5412	35.7902	40.8208	45.3928	41.2496	64.0691	22	33	35	46	34	45	middle
444	PC-5p-145188_6	AGAGCTGTCTTTGTGCTTTC	down	0.436384	-1.19633	0.128808	2.43426	1.06227	2.80107	2.1691	2.33262	1.9736	1.21322	0	3	2	2	2	1	0	low
445	cfa-miR-193a	TGGGTCTTTGCGGGCGAGATGA	down	0.792924	-0.334746	0.129615	6637.57	5263.08	7704.81	6449.83	5758.06	5420.49	5401.27	4967.49	8252	5947	4937	5493	4452	3489	middle
446	chi-miR-29b-5p	CTGGTTTCACATGGTGGCTTAGA	down	0.83186	-0.265588	0.130843	49.3768	41.0746	55.0877	49.8894	43.1534	39.472	42.4628	41.289	59	46	37	40	35	29	middle
447	chi-miR-9-5p	TCTTTGGTTATCTAGCTGTATGA	up	1.22598	0.293934	0.131137	511.634	627.252	413.624	550.953	570.324	606.882	587.2	687.675	443	508	489	615	484	483	middle
448	bta-miR-4286_R+3	ACCCCACTCCTGGTACCAAT	down	0.92827	-0.107384	0.13184	11.0432	10.2511	11.2043	10.8455	11.0799	9.868	10.919	9.9663	12	10	9.5	10	9	7	middle
449	PC-3p-565802_2	GATAAGGATTGGCTCTGAGGA	up	inf	inf	0.133417	0	2.01674	0	0	0	0.9868	3.63967	1.42376	0	0	0	1	3	1	low
450	PC-3p-291199_3	CGGTGGTCGCGCACGGCGG	up	inf	inf	0.133417	0	2.01674	0	0	0	0.9868	3.63967	1.42376	0	0	0	1	3	1	low
451	PC-5p-11178_215	AGCTGGCGTCCTGGCCCTGTCTCT	down	0.736932	-0.440396	0.134129	53.1177	39.1441	43.8834	61.8195	53.6502	28.6172	46.1025	42.7127	47	57	46	29	38	30	middle
452	chi-miR-196a_R+1	TAGGTAGTTTCATGTTGTTGGG	up	6.87666	2.78171	0.134203	0.361517	2.48603	0	1.08455	0	1.9736	1.21322	4.27127	0	1	0	2	1	3	low
453	chi-miR-330-3p_L+1	GCAAAGCACACGGCCTGCAGAGA	up	1.10741	0.147193	0.134361	1192.88	1321.01	1190.45	1289.53	1098.66	1260.14	1383.07	1319.82	1275	1189	942	1277	1140	927	middle
454	bta-miR-2285bz_L-1R+2	ATAAGTTCGTTTGGGTTTTTCC	up	1.32021	0.40077	0.134456	12.5417	16.5577	10.7374	14.6415	12.2462	19.2426	13.3455	17.0851	11.5	13.5	10.5	19.5	11	12	middle
455	cfa-miR-219-5p_R+2	TGATTGTCCAAACGCAATTCTCG	up	1.50281	0.587661	0.135077	24.2241	36.4042	21.4749	32.5366	18.6609	38.4852	43.676	27.0514	23	30	16	39	36	19	middle
456	ocu-let-7f-5p_R+1	TGAGGTAGTAGATTGTATAGTTT	up	1.07395	0.102931	0.135916	6756.83	7256.51	6608.65	6943.31	6718.52	6875.53	7260.54	7633.48	7078	6402	5760.5	6967.5	5984.5	5361.5	middle
457	PC-3p-36274_44	TCCTTAGGTCGCTGGTTTT	down	0.355015	-1.49405	0.13611	8.26266	2.93336	6.53583	5.42276	12.8294	3.9472	4.85289	0	7	5	11	4	4	0	middle
458	PC-3p-147338_6	ACAGAGTTCTACAGTTTT	down	0.203018	-2.30032	0.136308	3.95787	0.803519	1.86738	6.50731	3.49892	0.9868	0	1.42376	2	6	3	1	0	1	low
459	PC-5p-12867_177	AAAAAGTTGATTTAGGTTTTTC	up	1.39753	0.48288	0.136363	22.8409	31.9209	15.8727	28.7406	23.9093	31.5776	32.1504	32.0345	17	26.5	20.5	32	26.5	22.5	middle
460	PC-3p-206263_4	ATACTTCAGTGGCTGTGTGTC	down	0.16083	-2.63639	0.136967	2.95086	0.474586	0.93369	3.25366	4.66523	0	0	1.42376	1	3	4	0	0	1	low
461	bta-mir-2285v-p3_1ss1GT	TGAACGAACTTTTTGGCCAACC	down	0.157658	-2.66513	0.137426	4.17274	0.657867	5.60214	1.08455	5.83154	1.9736	0	0	6	1	5	2	0	0	low
462	pal-miR-6119-5p_R+2_1ss12TA	AGAGGTAAAAAATTGATTTGACT	up	1.34157	0.423919	0.137569	6406.89	8595.27	7378.01	6962.83	4879.83	7712.83	7705.18	10367.8	7902	6420	4184	7816	6351	7282	middle
463	bta-miR-2285k_L+1R+1_1ss8GC	GAAAACCCGAATGAACTTTTTGA	up	5.95507	2.57412	0.137658	0.35	2.08427	0.466845	0	0.583154	1.4802	1.21322	3.55939	0.5	0	0.5	1.5	1	2.5	low
464	chi-miR-125a-3p	ACAGGTGAGGTTCTTGGGAGC	down	0.752158	-0.410892	0.137871	361.843	272.163	367.874	319.943	397.711	350.314	242.645	223.53	394	295	341	355	200	157	middle
465	PC-3p-176009_5	CTGCCAACCCCTCCCCTGCAGC	down	0.373243	-1.42181	0.139224	2.84607	1.06227	1.86738	4.33821	2.33262	1.9736	1.21322	0	2	4	2	2	1	0	low
466	mmu-miR-5126_L-1R-1_1ss18CT	CGGGCGGGGCCGGGGGTGGG	up	2.00563	1.00406	0.139285	2.57572	5.16594	0.93369	2.71138	4.08208	3.9472	7.27934	4.27127	1	2.5	3.5	4	6	3	low
467	oan-mir-150-p5_1ss4CT	GCCTCTCGGCGCCCCCTC	up	2.39227	1.25838	0.13957	1.74578	4.17638	1.40053	3.25366	0.583154	4.934	5.45951	2.13564	1.5	3	0.5	5	4.5	1.5	low
468	chi-miR-2331_R+3	ACCCTGCAGCCAAAGAAGCTACT	up	1.24066	0.311111	0.142048	28.2041	34.9918	32.6791	22.7756	29.1577	39.472	32.757	32.7464	35	21	25	40	27	23	middle
469	chi-miR-449b-5p_L-1R-1	GGCAGTGTATTGTTAGCTGG	up	1.25706	0.330059	0.142062	100.11	125.845	94.3026	121.47	84.5573	128.284	122.536	126.714	101	112	72.5	130	101	89	middle
470	PC-5p-49772_28	TTGGCCAAAAAGTTCATTCTCG	down	0.447768	-1.15918	0.142063	2.1618	0.967986	1.40053	2.1691	2.91577	1.4802	0	1.42376	1.5	2	2.5	1.5	0	1	low
471	chi-miR-26a-5p	TTCAAGTAATCCAGGATAGGCT	up	1.07278	0.101361	0.142133	263273	282435	263542	261289	264987	298808	274955	273542	282258	240919	227202	302805	226632	192126	high
472	pal-miR-9226-5p_L-3	AGTCCCTGTTCGGGCGCCA	down	0.57481	-0.798843	0.142272	19.1053	10.9819	23.8091	11.9301	21.5767	7.8944	11.5256	13.5257	25.5	11	18.5	8	9.5	9.5	middle
473	bta-miR-2285bf_L+1_1ss21TC	AAAAACACGAACAAACTTTTCG	down	0.432037	-1.21077	0.142418	3.48215	1.50442	3.73476	3.79593	2.91577	1.4802	3.03306	0	4	3.5	2.5	1.5	2.5	0	low
474	bta-mir-2284aa-1-p3	AAAAACCCAAATGAACTTTT	down	0.414314	-1.2712	0.14334	2.36091	0.978158	2.17861	1.98835	2.91577	0.798838	0	2.13564	2.33333	1.83333	2.5	0.809524	0	1.5	low
475	cfa-mir-8903-p3	ATCTGGGGTAGGGCCTGGGAAT	down	0.755659	-0.404192	0.143351	38.9702	29.4482	39.215	36.8748	40.8208	23.6832	37.6099	27.0514	42	34	35	24	31	19	middle
476	ocu-miR-101-2-5p_L-1	CGGTTATCATGGTACCGATGCT	down	0.123291	-3.01987	0.144116	2.66795	0.328933	4.66845	2.1691	1.16631	0.9868	0	0	5	2	1	1	0	0	low
477	bta-miR-507b_R-1_1ss22GA	TGATTGGTACTTCTTAGAGTGA	down	0.803862	-0.314979	0.14422	40.5441	32.5919	37.3476	42.2975	41.9871	34.538	37.6099	25.6276	40	39	36	35	31	18	middle
478	PC-3p-154491_6	CGAGGGCTTCCCTGTCCTGCA	down	0.240151	-2.05799	0.144244	1.68398	0.404408	2.80107	1.08455	1.16631	0	1.21322	0	3	1	1	0	1	0	low
479	hsa-mir-6125-p3_1ss13GA	AGGCGGAGCGGCAGATCTG	down	-inf	-inf	0.144534	2.53905	0	1.86738	1.08455	4.66523	0	0	0	2	1	4	0	0	0	low
480	ggo-miR-4484_L-3R-1	AAAGGCGGGAGAAGCCCC	up	inf	inf	0.144708	0	1.91981	0	0	0	0.9868	1.21322	3.55939	0	0	0	1	1	2.5	low
481	bta-mir-12005-1-p5	CTCCCCTTAAGGACTTCATATT	down	0.39524	-1.3392	0.145755	3.05619	1.20793	2.33422	2.1691	4.66523	0.9868	1.21322	1.42376	2.5	2	4	1	1	1	low
482	mmu-mir-6236-p5_1ss1CN_2	NTGAAAATGGATGGCGCTGGAGC	up	1.33599	0.417914	0.146713	5.19074	6.93479	3.73476	5.42276	6.41469	6.9076	6.06612	7.83067	4	5	5.5	7	5	5.5	low
483	mmu-mir-6236-p5_1ss1CN_1	NCTGAAAATGGATGGCGCTGGAGC	up	1.33599	0.417914	0.146713	5.19074	6.93479	3.73476	5.42276	6.41469	6.9076	6.06612	7.83067	4	5	5.5	7	5	5.5	low
484	mmu-mir-6236-p3_1ss1CN_2	NTGAAAATGGATGGCGCTGGAGC	up	1.33599	0.417914	0.146713	5.19074	6.93479	3.73476	5.42276	6.41469	6.9076	6.06612	7.83067	4	5	5.5	7	5	5.5	low
485	mmu-mir-6236-p3_1ss1CN_1	NCTGAAAATGGATGGCGCTGGAGC	up	1.33599	0.417914	0.146713	5.19074	6.93479	3.73476	5.42276	6.41469	6.9076	6.06612	7.83067	4	5	5.5	7	5	5.5	low
486	PC-3p-25122_73	TCAAACTCGTGTCTGATTCGTT	down	0.725173	-0.463603	0.147579	16.3891	11.8849	13.0717	16.2683	19.8272	11.8416	14.5587	9.25442	14	15	17	12	12	6.5	middle
487	PC-3p-40208_38	TGTACTCTGGGACTCGGGTGT	down	0.712088	-0.489872	0.148275	12.0633	8.59016	9.80374	13.5569	12.8294	6.4142	11.5256	7.83067	10.5	12.5	11	6.5	9.5	5.5	middle
488	PC-5p-175099_5	AGACTGAGGCTCTCGTGATGAC	down	-inf	-inf	0.148853	1.99521	0	3.73476	1.08455	1.16631	0	0	0	4	1	1	0	0	0	low
489	mml-miR-320b_R-1_1ss20CA	AAAAGCTGGGTTGAGAGGGAA	down	0.586178	-0.770588	0.149251	11.2879	6.61673	10.2706	11.9301	11.6631	8.8812	2.42645	8.54255	11	11	10	9	2	6	middle
490	bta-miR-2285k_R+1_1ss7GC	AAAACCCGAATGAACTTTTTGA	up	4.27002	2.09424	0.150029	0.686373	2.93083	0.93369	0.542276	0.583154	0.9868	4.24628	3.55939	1	0.5	0.5	1	3.5	2.5	low
491	chi-miR-542-5p	TCGGGGATCATCATGTCACGAGA	up	1.42354	0.509481	0.15085	55.4839	78.9835	54.154	57.4813	54.8165	99.6668	70.367	66.9166	58	53	47	101	58	47	middle
492	PC-3p-533841_2	AAGTATCCTGACTCATAGACTT	down	0.309871	-1.69026	0.15086	0.530758	0.164467	0.466845	0.542276	0.583154	0.4934	0	0	0.5	0.5	0.5	0.5	0	0	low
493	hsa-miR-3184-5p_R-1	TGAGGGGCCTCAGACCGAGCTTT	up	2.35567	1.23613	0.150934	4.50279	10.6071	4.66845	6.50731	2.33262	15.7888	6.06612	9.9663	5	6	2	16	5	7	middle
494	PC-5p-120851_8	TGCAGAACCAGAACGCCAGCGC	down	0.307613	-1.70081	0.151124	2.38398	0.733341	3.73476	1.08455	2.33262	0.9868	1.21322	0	4	1	2	1	1	0	low
495	cfa-miR-30d	TGTAAACATCCCCGACTGGAAGCT	up	1.12365	0.168187	0.151141	32450	36462.3	31986.3	34677.5	30686.1	33417	36225.6	39744.2	34258	31974	26310.5	33864	29859	27915	high
496	cgr-miR-1260_L+2_1	AAATCCCACCGCTGCCACCA	down	0.776767	-0.364446	0.153549	36.6795	28.4914	43.8834	35.248	30.9072	26.6436	26.0843	32.7464	47	32.5	26.5	27	21.5	23	middle
497	cgr-miR-1260_L+2_3	CAATCCCACCGCTGCCACCA	down	0.776767	-0.364446	0.153549	36.6795	28.4914	43.8834	35.248	30.9072	26.6436	26.0843	32.7464	47	32.5	26.5	27	21.5	23	middle
498	cgr-miR-1260_L+2_2	AGATCCCACCGCTGCCACCA	down	0.776767	-0.364446	0.153549	36.6795	28.4914	43.8834	35.248	30.9072	26.6436	26.0843	32.7464	47	32.5	26.5	27	21.5	23	middle
499	hsa-miR-4508_L+2R-1	AAGCGGGGCTGGGCGCGC	down	0.406961	-1.29704	0.153596	8.99045	3.65876	9.80374	4.33821	12.8294	6.4142	2.42645	2.13564	10.5	4	11	6.5	2	1.5	middle
500	chi-miR-197-5p_L+1	ATCTGTGCTCCGGGGGCTGTGC	down	0.597652	-0.742622	0.154309	12.5056	7.47399	14.0053	13.0146	10.4968	2.9604	10.919	8.54255	15	12	9	3	9	6	middle
501	rno-mir-3549-p5	TGGGACTTTGTAGGCCAGTTGA	down	0.164574	-2.60319	0.154488	2.4573	0.404408	1.86738	4.33821	1.16631	0	1.21322	0	2	4	1	0	1	0	low
502	chi-miR-449a-3p	TCAGCTAACATGCAACTGCTATC	down	0.850008	-0.234452	0.1554	208.985	177.639	225.953	203.896	197.106	206.241	168.638	158.037	242	188	169	209	139	111	middle
503	ssc-miR-664-5p_R-1_1ss14GA	CAGGCTAGGAGAAATGATTGGA	up	1.23474	0.304204	0.155611	244.849	302.324	197.942	246.193	290.411	303.934	315.438	287.599	212	227	249	308	260	202	middle
504	PC-5p-49873_28	ATTCATGATGTTGCCTGAGA	down	0.151155	-2.7259	0.155655	6.52839	0.9868	4.66845	3.25366	11.6631	2.9604	0	0	5	3	10	3	0	0	middle
505	hsa-mir-151b-p5_1ss22CA	TCGAGGAGCTCACAGTCTAGAAA	up	2.80739	1.48923	0.156792	2.31742	6.50589	1.86738	2.1691	2.91577	4.934	10.3124	4.27127	2	2	2.5	5	8.5	3	middle
506	hsa-miR-151b_R+5	TCGAGGAGCTCACAGTCTAGAAA	up	2.80739	1.48923	0.156792	2.31742	6.50589	1.86738	2.1691	2.91577	4.934	10.3124	4.27127	2	2	2.5	5	8.5	3	middle
507	chi-miR-410-5p	CGCCACTTTGGGTACTTGAGGAG	down	0.278847	-1.84245	0.156896	1.45029	0.404408	0.93369	1.08455	2.33262	0	1.21322	0	1	1	2	0	1	0	low
508	chi-miR-1271-3p_R+1	AGTGCCTGCTATGTGCCAGGC	up	1.41975	0.505638	0.157283	28.946	41.0961	30.8118	30.3675	25.6588	52.3004	33.9703	37.0177	33	28	22	53	28	26	middle
509	bta-miR-7857-3p	ATTGTTCTCCAACCTGGCTCTTT	down	0.924689	-0.112961	0.157367	9452.09	8740.24	9219.25	9519.66	9617.37	8311.32	8508.34	9401.07	9874	8777.5	8246	8422.5	7013	6603	middle
510	hsa-miR-1260a_L+2_1ss11TG	TCATCCCACCGCTGCCACCA	down	0.548116	-0.867446	0.158556	5.34689	2.93072	6.53583	5.42276	4.08208	4.4406	3.63967	0.711879	7	5	3.5	4.5	3	0.5	low
511	bta-miR-2356_R+3_1ss3TC	TCCTGTGATGAGGGAGTCTGAGGAGC	down	0.561609	-0.832362	0.158639	133.074	74.7357	154.059	167.021	78.1426	50.3268	72.7934	101.087	165	154	67	51	60	71	middle
512	PC-3p-43748_34	AAAAACCCGAAGGAACCTTTTGA	up	2.82904	1.50031	0.158645	1.6059	4.54316	1.40053	1.08455	2.33262	1.9736	6.67273	4.98315	1.5	1	2	2	5.5	3.5	low
513	chi-miR-23a	ATCACATTGCCAGGGATTTCC	up	1.11126	0.152201	0.158755	91629.7	101825	98508	94017.1	82364.1	102064	96756.4	106654	105504	86687.5	70619.5	103430	79751.5	74910	high
514	efu-miR-503_L-1	GGAGTATTGTTTCTGCTGCCCGG	up	1.28053	0.356739	0.158889	60.2361	77.134	62.5572	72.665	45.486	79.9308	78.8595	72.6116	67	67	39	81	65	51	middle
515	bta-miR-2284y_L+2R-1	TGAAAAGTTCGTTCGGGTTTTT	up	1.0963	0.132643	0.158991	4893.63	5364.89	4470.51	4974.84	5235.56	5190.07	5574.76	5329.84	4788	4587	4489	5259.5	4595	3743.5	middle
516	sha-miR-92a_L+3R+4	GATTATTGCACTTGTCCCGGCCTGT	down	0.398887	-1.32595	0.159211	7.05704	2.81497	4.66845	5.42276	11.0799	2.9604	1.21322	4.27127	5	5	9.5	3	1	3	middle
517	chi-miR-221-3p_R+1	AGCTACATTGTCTGCTGGGTTTC	down	0.906692	-0.141315	0.159647	320753	290824	310513	344836	306909	275722	281240	315510	332566	317952	263146	279410	231812	221604	high
518	PC-3p-78919_15	AAAACCCGAATGAACCTTTTGGA	up	8.20799	3.03703	0.159758	0.672747	5.52191	0.93369	1.08455	0	9.868	2.42645	4.27127	1	1	0	10	2	3	low
519	PC-3p-147875_6	TGACCCGGACCCCTGGTGACAGT	down	0.587266	-0.767914	0.160142	2.74549	1.61233	3.73476	2.1691	2.33262	0.9868	2.42645	1.42376	4	2	2	1	2	1	low
520	mmu-miR-28c_R+1	AGGAGCTCACAGTCTATTGAA	up	1.82867	0.870794	0.160289	3.31448	6.0611	1.40053	2.71138	5.83154	5.9208	7.27934	4.98315	1.5	2.5	5	6	6	3.5	low
521	PC-3p-279500_3	CTCGGGGTCCCAGGCCAGCAG	up	3.10705	1.63555	0.160502	0.388769	1.20793	0	0	1.16631	0.9868	1.21322	1.42376	0	0	1	1	1	1	low
522	bta-miR-2285bf_1ss20TC	AAAACACGAACAAACTTTTCG	up	1.25474	0.327387	0.160574	303.257	380.508	338.929	302.59	268.251	448.007	372.46	321.057	363	279	230	454	307	225.5	middle
523	chi-miR-487b-3p	AATCGTACAGGGTCATCCACTT	up	12.3369	3.62491	0.161028	0.31123	3.83961	0.93369	0	0	1.9736	2.42645	7.11879	1	0	0	2	2	5	low
524	hsa-miR-1260a_R+1_1ss9TG	ATCCCACCGCTGCCACCAA	up	1.15226	0.204469	0.161302	123.865	142.725	132.584	117.132	121.879	145.06	157.112	126.003	142	108	104.5	147	129.5	88.5	middle
525	PC-5p-4774_691	GATGAGGCTCAGCGAGCCCTGGA	up	1.30597	0.385119	0.162041	79.4006	103.695	98.5042	80.7992	58.8985	106.081	106.764	98.2393	105.5	74.5	50.5	107.5	88	69	middle
526	bta-miR-296-5p_R+2_1ss6CT	GAGGGTCCCCCCCAATCCTGT	up	2.66542	1.41436	0.162064	0.699999	1.86579	0.93369	0	1.16631	2.9604	1.21322	1.42376	1	0	1	3	1	1	low
527	mmu-miR-455-5p_R+3	TATGTGCCTTTGGACTACATCGTAA	up	2.05844	1.04155	0.162167	6.86373	14.1286	9.3369	5.42276	5.83154	7.8944	14.5587	19.9326	10	5	5	8	12	14	middle
528	PC-5p-98836_11	TGTGATGCAGCCTGAGGA	up	5.713	2.51425	0.162718	0.723035	4.1307	0	2.1691	0	6.9076	1.21322	4.27127	0	2	0	7	1	3	low
529	cfa-miR-139_R+1_1ss22AG	TGGAGACGCGGCCCTGTTGGAGT	up	3.43303	1.77948	0.163997	0.777538	2.66931	0	0	2.33262	3.9472	1.21322	2.84752	0	0	2	4	1	2	low
530	PC-3p-218944_4	TCGGGAAAACCACTAGACTATA	down	0.275954	-1.8575	0.164027	2.38398	0.657867	3.73476	1.08455	2.33262	1.9736	0	0	4	1	2	2	0	0	low
531	bta-mir-2887-1-p3_1ss7AC	CGGGACCCGGGGCGCGGCC	up	1.45786	0.543849	0.164368	174.766	254.784	169.932	157.26	197.106	331.565	213.527	219.259	182	145	169	336	176	154	middle
532	bta-mir-2284y-1-p5	AAAAGTTCGTTCGGGTTTTT	up	1.69366	0.760147	0.165073	7.35175	12.4514	6.06898	8.40528	7.581	15.7888	7.68375	13.8816	6.5	7.75	6.5	16	6.33333	9.75	middle
533	bta-miR-2330-3p_R+1	ACTCCTTACCCCTGGCCGTCC	up	3.93477	1.97628	0.165728	1.32246	5.20357	2.80107	0	1.16631	6.9076	7.27934	1.42376	3	0	1	7	6	1	low
534	bta-mir-2285dk-p3_1ss16AC	AAAACCTGAATGAACCTTTTGG	up	2.51994	1.33339	0.165828	1.37134	3.45569	1.55615	2.1691	0.388769	1.4802	4.85289	4.03398	1.66667	2	0.333333	1.5	4	2.83333	low
535	bta-miR-2285ax_1ss6TC	AAAACCTGAATGAACCTTTTGG	up	2.51994	1.33339	0.165828	1.37134	3.45569	1.55615	2.1691	0.388769	1.4802	4.85289	4.03398	1.66667	2	0.333333	1.5	4	2.83333	low
536	chi-miR-17-5p_R-1	CAAAGTGCTTACAGTGCAGGTAG	up	1.14196	0.191515	0.165985	5158.61	5890.94	5161.75	5729.33	4584.76	5468.52	5797.39	6406.91	5528.33	5282.67	3931	5541.67	4778.5	4500	middle
537	chi-miR-106a-5p_R-1_1ss1AC	CAAAGTGCTTACAGTGCAGGTAG	up	1.14196	0.191515	0.165985	5158.61	5890.94	5161.75	5729.33	4584.76	5468.52	5797.39	6406.91	5528.33	5282.67	3931	5541.67	4778.5	4500	middle
538	PC-3p-19672_101	CATTTAGATACTGAGAAGA	up	1.60335	0.681088	0.166386	4.72707	7.57914	7.46952	3.79593	2.91577	6.4142	8.49256	7.83067	8	3.5	2.5	6.5	7	5.5	low
539	hsa-miR-1246_R+4_1ss1AN	NATGGATTTTTGGAGCAGGGAGT	up	1.67443	0.743672	0.166593	2.3059	3.86107	2.33422	1.08455	3.49892	2.9604	3.63967	4.98315	2.5	1	3	3	3	3.5	low
540	oan-miR-1386	CTCCTGGCTGGCTCGCCA	down	0.759324	-0.397213	0.166698	226.165	171.732	232.489	187.085	258.92	194.893	197.149	123.155	249	172.5	222	197.5	162.5	86.5	middle
541	cja-miR-9933_L-5	TCACCCATGACTGATGGCT	up	1.57169	0.652315	0.166745	11.7459	18.4609	14.939	9.2187	11.0799	20.2294	23.0512	12.1019	16	8.5	9.5	20.5	19	8.5	middle
542	chi-miR-365-3p	TAATGCCCCTAAAAATCCTTAT	up	1.08186	0.113516	0.167095	34779.6	37626.7	37208.5	34735	32395.4	38081.6	36149.2	38649.3	39851	32027	27776	38591	29796	27146	high
543	bta-mir-148c-p3	TCGGAGTGTATCACAGAACCTG	up	2.5194	1.33308	0.167753	1.86209	4.69135	0	3.25366	2.33262	3.9472	7.27934	2.84752	0	3	2	4	6	2	low
544	bta-miR-2285x_L-1_1ss22GT	AAAAATCTGAATGAACTTTTTG	down	0.504054	-0.988351	0.168456	12.1773	6.13803	6.72256	13.0146	16.7948	4.4406	6.85471	7.11879	7.2	12	14.4	4.5	5.65	5	middle
545	pal-miR-9993a-3p	ATCTCGGTGGGACCTCCA	down	0.573947	-0.801011	0.169739	643.476	369.321	505.126	517.332	907.971	393.24	397.937	316.786	541	477	778.5	398.5	328	222.5	middle
546	pal-miR-9995-3p_L+1_2	TATCTCGGTGGAACCTCCA	down	0.364725	-1.45512	0.171488	15.9531	5.81851	10.2706	11.9301	25.6588	6.9076	4.85289	5.69503	11	11	22	7	4	4	middle
547	pal-miR-9995-3p_L+1_1	AATCTCGGTGGAACCTCCA	down	0.364725	-1.45512	0.171488	15.9531	5.81851	10.2706	11.9301	25.6588	6.9076	4.85289	5.69503	11	11	22	7	4	4	middle
548	PC-3p-194041_4	AAGTAATGGTTAGCACTCTGGA	up	4.85472	2.27939	0.171545	0.777538	3.77473	0	0	2.33262	0.9868	6.06612	4.27127	0	0	2	1	5	3	low
549	bta-miR-2459	GCCAGATGATGGGAGCTGATT	down	0.62901	-0.668845	0.173093	19.255	12.1116	17.7401	26.0293	13.9957	13.8152	9.70579	12.8138	19	24	12	14	8	9	middle
550	chi-miR-493-3p	TGAAGGTCTACTGTGTGCCAGG	up	1.79126	0.840975	0.174249	6.10816	10.9413	3.73476	7.59187	6.99785	15.7888	8.49256	8.54255	4	7	6	16	7	6	middle
551	bta-miR-6517_R+2_1ss9CT	TCAGGGTCTGTGAGCTCCTCGGCGT	up	1.42651	0.512488	0.175001	8.56967	12.2247	6.53583	8.67642	10.4968	15.7888	10.919	9.9663	7	8	9	16	9	7	middle
552	chi-miR-128-3p	TCACAGTGAACCGGTCTCTTT	down	0.851332	-0.232206	0.175842	5747.14	4892.73	5032.59	5710.17	6498.67	5087.94	4767.97	4822.27	5390	5265	5572	5156	3930	3387	middle
553	bta-miR-2478_L-2	ATCCCACTTCTGACACCA	down	0.781335	-0.355986	0.177071	9702.23	7580.7	8289.3	9005.04	11812.4	8482.53	7462.54	6797.02	8878	8303	10128	8596	6151	4774	middle
554	efu-miR-9226_L-1_2ss4AG22GA	CAGGTCCCTGTTCGGGCGCCA	down	0.572501	-0.804651	0.177564	51.0758	29.241	30.8118	54.7699	67.6458	29.604	26.0843	32.0345	33	50.5	58	30	21.5	22.5	middle
555	PC-3p-102414_10	TTTGGGTTCTGGGGAGACATAG	down	0.53591	-0.899938	0.17792	5.46373	2.92807	7.46952	5.42276	3.49892	4.934	2.42645	1.42376	8	5	3	5	2	1	low
556	ocu-miR-760-5p_L-1	CCCCTCAGTCCACCAGAGCCCGGA	down	0.630966	-0.664365	0.177965	17.1185	10.8012	23.3422	15.1837	12.8294	8.8812	12.1322	11.3901	25	14	11	9	10	8	middle
557	bta-mir-4449-p5_1ss22GA	CTGGGAGGGACGGGCGGCGGTA	up	2.30334	1.20373	0.1781	0.699999	1.61233	0.93369	0	1.16631	0.9868	2.42645	1.42376	1	0	1	1	2	1	low
558	chi-miR-199a-5p	CCCAGTGTTCAGACTACCTGTTC	up	1.06573	0.0918432	0.178319	272057	289940	285246	268528	262399	291990	303449	274381	305504	247593	224982	295896	250118	192716	high
559	PC-3p-174619_5	TGTTTATTTGAAGTTTGGCTC	up	inf	inf	0.178597	0	2.1571	0	0	0	0.9868	1.21322	4.27127	0	0	0	1	1	3	low
560	bta-miR-2285ce_1ss19TA	GAAAACCTGAATGAACTTATTGA	up	10.0004	3.32198	0.179133	0.194385	1.94392	0	0	0.583154	1.4802	3.63967	0.711879	0	0	0.5	1.5	3	0.5	low
561	efu-mir-9226-p5	TCAAGTCCCTGTTCGGGCGCC	up	3.76582	1.91296	0.179657	0.388769	1.46403	0	0	1.16631	2.467	1.21322	0.711879	0	0	1	2.5	1	0.5	low
562	chi-miR-129-5p	CTTTTTGCGGTCTGGGCTTGC	down	0.734979	-0.444225	0.179919	148.175	108.906	108.308	165.937	170.281	113.482	124.962	88.273	116	153	146	115	103	62	middle
563	PC-5p-15480_139	TTTAGCGCGCGCCTCTCAA	down	0.586021	-0.770975	0.18091	20.7682	12.1706	20.5412	18.4374	23.3262	5.9208	20.6248	9.9663	22	17	20	6	17	7	middle
564	ocu-let-7f-2-3p_2ss1CN22CT	NTATACAGTCTACTGTCTTTCT	down	0.499971	-1.00008	0.181928	7.97607	3.9878	11.6711	7.59187	4.66523	3.9472	3.03306	4.98315	12.5	7	4	4	2.5	3.5	middle
565	PC-3p-105645_10	ACCCCACTTCTGGTACCAAA	up	2.09141	1.06448	0.182071	5.33483	11.1574	4.66845	4.33821	6.99785	7.8944	8.49256	17.0851	5	4	6	8	7	12	middle
566	PC-5p-362259_3	GCTTTGGGGCCTGCGCTAG	up	2.51303	1.32943	0.182154	1.03426	2.59913	0.93369	2.1691	0	3.9472	2.42645	1.42376	1	2	0	4	2	1	low
567	bta-miR-2285ca_1ss9TC	AAGGGACCCGAATGAACTTTTTG	up	1.1586	0.212378	0.182155	98.2391	113.819	103.64	95.4406	95.6372	128.284	100.698	112.477	111	88	82	130	83	79	middle
568	ssc-miR-7134-3p_L+1	GATGCGGAACCTGCGGATACGG	down	0.87149	-0.198443	0.182211	175.834	153.237	166.197	173.528	187.776	158.875	169.851	130.986	178	160	161	161	140	92	middle
569	mmu-miR-2137_L-2_1ss16AG	CGGCGGGAGCCCCGGGGAG	up	1.26884	0.343516	0.182529	8.08974	10.2646	7.46952	9.2187	7.581	12.335	8.49256	9.9663	8	8.5	6.5	12.5	7	7	middle
570	chi-let-7d-5p	AGAGGTAGTAGGTTGCATAGTT	down	0.917995	-0.123441	0.183221	9050.2	8308.04	9798.61	8738.24	8613.77	8437.47	8301.48	8185.18	10494.5	8057	7385.5	8550.33	6842.5	5749	high
571	chi-miR-655	ATAATACATGGTTAACCTCTCT	up	2.93298	1.55237	0.183737	1.01123	2.96591	1.86738	0	1.16631	0.9868	3.63967	4.27127	2	0	1	1	3	3	low
572	PC-3p-21709_88	ATGCGGAACCTGCGGATACGGA	up	1.43956	0.525632	0.183793	41.5154	59.7641	36.4139	53.1431	34.9892	70.0628	67.9405	41.289	39	49	30	71	56	29	middle
573	chi-miR-1185-3p	ATATACAGAGGGAGACTCTTAT	down	-inf	-inf	0.184041	0.750287	0	0	1.08455	1.16631	0	0	0	0	1	1	0	0	0	low
574	bta-mir-2285r-p5_1ss14TC	CCAAAAGCTCATTCGGGTTTTT	down	-inf	-inf	0.184041	0.750287	0	0	1.08455	1.16631	0	0	0	0	1	1	0	0	0	low
575	hsa-mir-3917-p5_1ss8TC	AGTGTGGCCAGGCGGCTCGGA	down	-inf	-inf	0.184041	0.750287	0	0	1.08455	1.16631	0	0	0	0	1	1	0	0	0	low
576	bta-miR-11996	ATCTGAGAGCACTTTGTCAAGG	down	-inf	-inf	0.184041	1.50057	0	0	2.1691	2.33262	0	0	0	0	2	2	0	0	0	low
577	PC-5p-410360_2	GTGAGGTGGGGTGGCTGCGGCCC	down	-inf	-inf	0.184041	1.50057	0	0	2.1691	2.33262	0	0	0	0	2	2	0	0	0	low
578	PC-3p-873491_1	AGGGATGTTAAGGTCACCAAGAA	down	-inf	-inf	0.184041	0.750287	0	0	1.08455	1.16631	0	0	0	0	1	1	0	0	0	low
579	PC-5p-115182_9	AAACCATCTGAAATCGGTT	down	-inf	-inf	0.184041	0.750287	0	0	1.08455	1.16631	0	0	0	0	1	1	0	0	0	low
580	PC-5p-139722_7	GAGCTTATGAAGTAAAAATAAT	up	inf	inf	0.184137	0	2.73949	0	0	0	3.9472	0	4.27127	0	0	0	4	0	3	low
581	bta-mir-2904-1-p5	CGGCAGCGCCGCGGGAGCCT	up	1.38764	0.472633	0.184969	887.404	1231.4	915.016	803.653	943.543	1570	976.645	1147.55	980	741	809	1591	805	806	middle
582	bta-miR-2366_R+1	TGGGTCACAGAAGAGGGTCTGGT	down	0.715713	-0.482546	0.185092	27.5084	19.6881	32.6791	19.5219	30.324	20.7228	16.9851	21.3564	35	18	26	21	14	15	middle
583	mmu-mir-6240-p3_1ss16GT	GCCCAGTGCTCTGAATGTC	up	1.29671	0.374859	0.185618	103.929	134.766	95.2363	82.426	134.125	135.192	135.274	133.833	102	76	115	137	111.5	94	middle
584	chi-mir-2432-p5	TCTAAGTCTAGAACCCCTCTGATT	down	-inf	-inf	0.185775	0.672747	0	0.93369	1.08455	0	0	0	0	1	1	0	0	0	0	low
585	mmu-miR-8109_L-1R-1_1ss18CG	CGCCGCGTGCCGGCCGGGG	down	-inf	-inf	0.185775	0.672747	0	0.93369	1.08455	0	0	0	0	1	1	0	0	0	0	low
586	hsa-mir-1303-p3	CTGGGCAACATAGCGAGACCT	down	-inf	-inf	0.185775	0.672747	0	0.93369	1.08455	0	0	0	0	1	1	0	0	0	0	low
587	hsa-miR-4516_L+1	GGGGAGAAGGGTCGGGGC	down	-inf	-inf	0.185775	0.672747	0	0.93369	1.08455	0	0	0	0	1	1	0	0	0	0	low
588	PC-3p-231301_4	AAGGCCAGGAGAGAGAGGTCAGA	down	-inf	-inf	0.185775	1.34549	0	1.86738	2.1691	0	0	0	0	2	2	0	0	0	0	low
589	PC-3p-281406_3	GCTGGGCCCAGAGATCTGCATTT	down	-inf	-inf	0.185775	2.01824	0	2.80107	3.25366	0	0	0	0	3	3	0	0	0	0	low
590	mdo-miR-34b-5p_R+1_1ss23TA	AGGCAGTGTAGTTAGCTGATTGAA	up	3.00999	1.58976	0.185939	0.388769	1.17019	0	0	1.16631	1.4802	0.606612	1.42376	0	0	1	1.5	0.5	1	low
591	chi-miR-27b-3p	TTCACAGTGGCTAAGTTCTGC	up	1.10501	0.144065	0.18596	1.01991e+06	1.12701e+06	970724	972808	1.11619e+06	1.20088e+06	1.13986e+06	1.0403e+06	1039665	896968	957030	1216944	939532	730669	high
592	ocu-miR-205-3p	GATTTCAGTGGAGTGAAGTTCA	up	inf	inf	0.186093	0	0.878994	0	0	0	0	1.21322	1.42376	0	0	0	0	1	1	low
593	dno-miR-224-3p_L+2R-1	AAAAATGGTACCCTAGTGACTACA	up	inf	inf	0.186093	0	0.878994	0	0	0	0	1.21322	1.42376	0	0	0	0	1	1	low
594	cfa-miR-486_R+2	TCCTGTACTGAGCTGCCCCGAGC	up	inf	inf	0.186093	0	0.878994	0	0	0	0	1.21322	1.42376	0	0	0	0	1	1	low
595	bta-mir-2284z-2-p3_1ss21GA	AAAACCCAGATGAACTTTTTA	up	inf	inf	0.186093	0	0.439497	0	0	0	0	0.606612	0.711879	0	0	0	0	0.5	0.5	low
596	bta-miR-2285az_L-1_1ss5TC	AAACCCGAGTGAACTTTTTGG	up	inf	inf	0.186093	0	1.75799	0	0	0	0	2.42645	2.84752	0	0	0	0	2	2	low
597	bta-mir-2285bp-p5_1ss15AG	AAAAGTTCATTCAGGTTTTTCTAAA	up	inf	inf	0.186093	0	0.878994	0	0	0	0	1.21322	1.42376	0	0	0	0	1	1	low
598	cgr-mir-1973-p3_1ss21AT	ACCGTGCAAAGGTAGCATAATCA	up	inf	inf	0.186093	0	0.439497	0	0	0	0	0.606612	0.711879	0	0	0	0	0.5	0.5	low
599	oan-miR-9-5p_L+2R+1	GTTCTTTGGTTATCTAGCTGTATGA	up	inf	inf	0.186093	0	0.878994	0	0	0	0	1.21322	1.42376	0	0	0	0	1	1	low
600	hsa-miR-942-3p	CACATGGCCGAAACAGAGAAGT	up	inf	inf	0.186093	0	0.878994	0	0	0	0	1.21322	1.42376	0	0	0	0	1	1	low
601	cpo-miR-1271-5p_2ss13TC22AT	CTTGGCACCTAGCAAGCACTCT	up	inf	inf	0.186093	0	0.878994	0	0	0	0	1.21322	1.42376	0	0	0	0	1	1	low
602	hsa-miR-2110	TTGGGGAAACGGCCGCTGAGTG	up	inf	inf	0.186093	0	0.878994	0	0	0	0	1.21322	1.42376	0	0	0	0	1	1	low
603	PC-3p-757339_1	TTCTCCTGGTCTCTTCCCTCAGT	up	inf	inf	0.186093	0	0.878994	0	0	0	0	1.21322	1.42376	0	0	0	0	1	1	low
604	PC-5p-686753_2	TAAAAAGTTCTCTTGGGTTTTT	up	inf	inf	0.186093	0	0.878994	0	0	0	0	1.21322	1.42376	0	0	0	0	1	1	low
605	bta-miR-2382-5p	AGGGGAGTGCCTGGGAAGCTGT	down	0.164862	-2.60067	0.186715	1.99521	0.328933	3.73476	1.08455	1.16631	0.9868	0	0	4	1	1	1	0	0	low
606	bta-mir-12005-2-p5	CTCCCCTTAAGGACTTCATA	down	-inf	-inf	0.186882	0.855614	0	1.40053	0	1.16631	0	0	0	1.5	0	1	0	0	0	low
607	PC-3p-13970_159	TGGTTTCAGGACAGATCTCTCC	down	0.748838	-0.417274	0.187087	25.1715	18.8494	22.8754	21.1488	31.4903	23.1898	16.9851	16.3732	24.5	19.5	27	23.5	14	11.5	middle
608	chi-miR-219	TGATTGTCCAAACGCAATTCT	up	inf	inf	0.187794	0	0.733341	0	0	0	0.9868	1.21322	0	0	0	0	1	1	0	low
609	chi-miR-411b-5p	TGGTCGACCATAAAACGTACGT	up	inf	inf	0.187794	0	1.46668	0	0	0	1.9736	2.42645	0	0	0	0	2	2	0	low
610	aja-mir-1893-p5	CCTGAGATGAGTAAACTGTCGTT	up	inf	inf	0.187794	0	0.733341	0	0	0	0.9868	1.21322	0	0	0	0	1	1	0	low
611	bta-mir-2428-p3	CGCCCCCTGCAGCTCCAGCCTCCT	up	inf	inf	0.187794	0	0.733341	0	0	0	0.9868	1.21322	0	0	0	0	1	1	0	low
612	mml-miR-503-3p_R-2_1ss14CT	GGAGTATTGTTTCTGCTGCCA	up	inf	inf	0.187794	0	0.733341	0	0	0	0.9868	1.21322	0	0	0	0	1	1	0	low
613	ggo-mir-4488-p5_1ss17TC_2	CCGCCCTCCCTCCGCCCCA	up	inf	inf	0.187794	0	0.733341	0	0	0	0.9868	1.21322	0	0	0	0	1	1	0	low
614	ggo-mir-4488-p5_1ss17TC_1	CCGCCCTCCCTCCGCCCC	up	inf	inf	0.187794	0	0.733341	0	0	0	0.9868	1.21322	0	0	0	0	1	1	0	low
615	mmu-mir-6240-p5_1ss1GA_1	AATGTGATTTCTGCCCAGT	up	inf	inf	0.187794	0	0.366671	0	0	0	0.4934	0.606612	0	0	0	0	0.5	0.5	0	low
616	mmu-mir-6240-p5_1ss1GA_2	AATGTGATTTCTGCCCAGTGCTC	up	inf	inf	0.187794	0	0.366671	0	0	0	0.4934	0.606612	0	0	0	0	0.5	0.5	0	low
617	oan-miR-31-5p_1ss1AN	NGGCAAGATGTTGGCATAGCTGT	up	inf	inf	0.187794	0	0.733341	0	0	0	0.9868	1.21322	0	0	0	0	1	1	0	low
618	oan-miR-33-5p_L+2R+1	AAGTGCATTGTAGTTGCATTGC	up	inf	inf	0.187794	0	1.46668	0	0	0	1.9736	2.42645	0	0	0	0	2	2	0	low
619	ggo-miR-4510_R+2_1ss13AT	TGAGGGAGTAGGTTGTATGGTTG	up	inf	inf	0.187794	0	0.733341	0	0	0	0.9868	1.21322	0	0	0	0	1	1	0	low
620	PC-3p-240025_4	CAAAGGCTTAGTATTACATACG	up	inf	inf	0.187794	0	0.733341	0	0	0	0.9868	1.21322	0	0	0	0	1	1	0	low
621	PC-5p-100424_10	TTGTGGTTGTCTTTCTTTTT	up	inf	inf	0.187794	0	0.733341	0	0	0	0.9868	1.21322	0	0	0	0	1	1	0	low
622	chi-miR-2284c_L-1R+1_1ss10GA	AAATCTAAATGAACTTTTTGGC	up	3.41404	1.77148	0.188043	0.750287	2.56151	0	1.08455	1.16631	0.9868	2.42645	4.27127	0	1	1	1	2	3	low
623	chi-miR-330-5p_R+3	TCTCTGGGCCTGTGTCTTAGGCT	up	1.21436	0.2802	0.188147	165.909	201.474	201.677	157.26	138.791	186.505	217.167	200.75	216	145	119	189	179	141	middle
624	bta-miR-10162-5p_R-2_1ss1TC	CGGACAGGCCAAGCCGCTGTG	down	-inf	-inf	0.188467	0.699999	0	0.93369	0	1.16631	0	0	0	1	0	1	0	0	0	low
625	bta-miR-10167-3p_1ss2GC	CCGGTGGTCGGGGCGGGTCAG	down	-inf	-inf	0.188467	0.699999	0	0.93369	0	1.16631	0	0	0	1	0	1	0	0	0	low
626	bta-miR-10175-5p_R+2	TGGAGAGAACAGGTGGCTTTCA	down	-inf	-inf	0.188467	1.4	0	1.86738	0	2.33262	0	0	0	2	0	2	0	0	0	low
627	sha-mir-101-p5_1ss7GA	ACTGACAGGCTGCCCTGGCT	down	-inf	-inf	0.188467	0.699999	0	0.93369	0	1.16631	0	0	0	1	0	1	0	0	0	low
628	pal-miR-9298-5p_L-2R-1_1ss4GA	AAATGATGAACTTATTGACG	down	-inf	-inf	0.188467	0.699999	0	0.93369	0	1.16631	0	0	0	1	0	1	0	0	0	low
629	PC-5p-212750_4	AGATAGTTTGTGTGGGTTTTTC	down	-inf	-inf	0.188467	0.699999	0	0.93369	0	1.16631	0	0	0	1	0	1	0	0	0	low
630	PC-5p-568380_2	AGAGTCTGCTGGTCTCCAGAGC	down	-inf	-inf	0.188467	0.699999	0	0.93369	0	1.16631	0	0	0	1	0	1	0	0	0	low
631	PC-5p-164924_5	CTGGCTTGTGGTTGCTTCCAGT	down	-inf	-inf	0.188467	1.4	0	1.86738	0	2.33262	0	0	0	2	0	2	0	0	0	low
632	PC-3p-187610_5	ACCCCAAAGGCAAACAGCACTCAGC	down	-inf	-inf	0.188467	0.699999	0	0.93369	0	1.16631	0	0	0	1	0	1	0	0	0	low
633	chi-miR-187_R+2	TCGTGTCTTGTGTTGCAGCCGG	down	0.16171	-2.62852	0.188549	5.00164	0.808816	9.3369	2.1691	3.49892	0	2.42645	0	10	2	3	0	2	0	low
634	PC-3p-47373_30	ACTTCCCCTGGGGGTACC	up	1.89331	0.920912	0.189797	2.97918	5.64052	5.60214	2.1691	1.16631	3.9472	7.27934	5.69503	6	2	1	4	6	4	low
635	PC-3p-139317_7	AAAACCTGAACTAACTTTTTGT	up	inf	inf	0.189975	0	2.83389	0	0	0	0.9868	1.81984	5.69503	0	0	0	1	1.5	4	low
636	PC-3p-232600_4	CTCTGGTGGAGGCTCGAA	down	0.419411	-1.25356	0.19012	2.09578	0.878994	1.86738	3.25366	1.16631	0	1.21322	1.42376	2	3	1	0	1	1	low
637	chi-miR-3959-5p	GGTTGATCAGAGAACATACATT	up	2.05743	1.04084	0.190844	4.14128	8.52037	4.66845	5.42276	2.33262	7.8944	4.85289	12.8138	5	5	2	8	4	9	middle
638	chi-miR-374a-3p	CTTATCAGGTTGTATTGTAATT	down	0.851633	-0.231697	0.191038	1758.56	1497.65	1521.91	1755.89	1997.89	1536.94	1540.79	1415.22	1630	1619	1713	1557.5	1270	994	middle
639	mmu-miR-195a-5p_R+2	TAGCAGCACAGAAATATTGGCAT	down	0.34572	-1.53232	0.191609	0.686373	0.237293	0.93369	0.542276	0.583154	0	0	0.711879	1	0.5	0.5	0	0	0.5	low
640	chi-miR-146a	TGAGAACTGAATTCCATAGGTT	down	0.738175	-0.437965	0.191671	423.835	312.865	531.736	405.623	334.147	293.08	320.898	324.617	569.5	374	286.5	297	264.5	228	middle
641	pal-miR-9993b-3p_1ss18AT	ATCTCGCTGGGGCCTCCT	up	2.19499	1.13421	0.19232	1.03426	2.2702	0.93369	2.1691	0	2.9604	2.42645	1.42376	1	2	0	3	2	1	low
642	chi-miR-1296	TTAGGGCCCTGGCTCCATCTCC	down	0.846454	-0.240497	0.193784	488.49	413.485	567.683	452.258	445.53	426.298	419.775	394.381	608	417	382	432	346	277	middle
643	bta-mir-2285m-3-p5_1ss3AG	CCGAAAGGTTCATTTGGGTTTTT	up	inf	inf	0.193991	0	0.566226	0	0	0	0.9868	0	0.711879	0	0	0	1	0	0.5	low
644	bta-miR-12002b_R-1_1ss20CT	CCTCATGTGGAATCTTTAGT	up	inf	inf	0.193991	0	1.13245	0	0	0	1.9736	0	1.42376	0	0	0	2	0	1	low
645	PC-3p-268734_3	TTTCCTTAGTCTATCCTCTTCT	up	inf	inf	0.193991	0	1.13245	0	0	0	1.9736	0	1.42376	0	0	0	2	0	1	low
646	bta-miR-2285cy_L+2R-1_1ss11AG	GAAAAACCAGGATGAACTTTTTT	up	3.0314	1.59998	0.194303	1.1118	3.37032	0	2.1691	1.16631	0.9868	4.85289	4.27127	0	2	1	1	4	3	low
647	PC-5p-274005_3	ACTGGCGAGGCTGCCGCTGCTTTC	down	-inf	-inf	0.19438	1.86209	0	0	3.25366	2.33262	0	0	0	0	3	2	0	0	0	low
648	mml-miR-1260b_L-1R+1_1ss9AG	TCCCACCGCTGCCACCAT	down	0.576683	-0.79415	0.194501	11.1135	6.40895	11.6711	6.50731	15.162	4.934	7.88595	6.40691	12.5	6	13	5	6.5	4.5	middle
649	mmu-miR-1983	CTCACCTGGAGCATGTTTTCT	down	0.818464	-0.289008	0.194534	2546.01	2083.82	2833.75	2750.43	2053.87	2168.99	1908.4	2174.08	3035	2536	1761	2198	1573	1527	middle
650	chi-miR-192-5p	CTGACCTATGAATTGACAGCC	up	1.13335	0.180599	0.195664	5692.42	6451.52	5602.6	5184.16	6290.48	6595.28	7000.91	5758.39	6000.5	4780	5393.5	6683.5	5770.5	4044.5	middle
651	PC-3p-50417_28	AATATCTGAATGAACTTTTTGG	up	1.38802	0.473023	0.195943	2.09789	2.9119	2.33422	1.62683	2.33262	2.9604	3.63967	2.13564	2.5	1.5	2	3	3	1.5	low
652	PC-3p-38156_41	AAACTCGAGCAAACTTTTTGGC	down	0.506579	-0.981142	0.19627	9.52747	4.82641	13.0717	10.8455	4.66523	4.934	2.42645	7.11879	14	10	4	5	2	5	middle
653	bta-mir-2285bp-p5_1ss16AG	AAAAAGTTCATTCAGGTTTTTCT	down	0.344013	-1.53947	0.196337	0.919706	0.316391	1.24492	0.542276	0.971923	0	0	0.949172	1.33333	0.5	0.833333	0	0	0.666667	low
654	bta-mir-2285t-p5_1ss10GA	AAAAAGTTCATTCAGGTTTTTCT	down	0.344013	-1.53947	0.196337	0.919706	0.316391	1.24492	0.542276	0.971923	0	0	0.949172	1.33333	0.5	0.833333	0	0	0.666667	low
655	cfa-miR-302d_L-1R+1	CTTTAACATGGAGGCACTTGCT	down	0.226616	-2.14168	0.19639	1.78455	0.404408	0.93369	3.25366	1.16631	0	1.21322	0	1	3	1	0	1	0	low
656	chi-miR-23b-3p_R+3	ATCACATTGCCAGGGATTACCACT	up	1.12973	0.175979	0.196555	95742.6	108163	105378	98973.5	82876.1	107176	104406	112908	112862	91257.5	71058.5	108610	86056.5	79303	high
657	chi-mir-2332-p5	ATAGCAGCTCCAGCACCATGT	up	inf	inf	0.196596	0	0.803519	0	0	0	0.9868	0	1.42376	0	0	0	1	0	1	low
658	bta-miR-2285cr_R+2_1ss19CT	AAAAGTTCGTTCAGGTTTTTCC	up	inf	inf	0.196596	0	0.26784	0	0	0	0.328933	0	0.474586	0	0	0	0.333333	0	0.333333	low
659	bta-mir-12002b-p5	ACTAAAGATTCCACATGCTGT	up	inf	inf	0.196596	0	0.803519	0	0	0	0.9868	0	1.42376	0	0	0	1	0	1	low
660	bta-miR-134_L+2R-2	TGTGTGACTGGTTGACCAGAGT	up	inf	inf	0.196596	0	0.803519	0	0	0	0.9868	0	1.42376	0	0	0	1	0	1	low
661	bta-mir-2284z-1-p5_1ss1AG	GAAAGTTTGTTTGGGTTTTTCTA	up	inf	inf	0.196596	0	3.21408	0	0	0	3.9472	0	5.69503	0	0	0	4	0	4	low
662	PC-3p-342721_3	CCAATCTCAGTGATGAAAACT	up	inf	inf	0.196596	0	2.41056	0	0	0	2.9604	0	4.27127	0	0	0	3	0	3	low
663	PC-5p-124931_8	TCCTGAGTTTGGGCAGCAGTTC	down	0.347831	-1.52354	0.197135	3.47274	1.20793	4.66845	1.08455	4.66523	0.9868	1.21322	1.42376	5	1	4	1	1	1	low
664	hsa-miR-320d_1ss18GA	AAAAGCTGGGTTGAGAGAA	up	3.85359	1.9462	0.197353	0.569528	2.19473	0	0.542276	1.16631	3.9472	1.21322	1.42376	0	0.5	1	4	1	1	low
665	chi-miR-411a-3p	TATGTAACACGGTCCACTAAC	up	2.03485	1.02493	0.197688	8.88037	18.0702	5.13529	8.67642	12.8294	27.6304	10.919	15.6613	5.5	8	11	28	9	11	middle
666	ggo-miR-1180_R+1	TTTCCGGCTCGCGTGGGTGTGT	up	inf	inf	0.198373	0	3.51068	0	0	0	0.9868	2.42645	7.11879	0	0	0	1	2	5	low
667	PC-3p-159589_6	AAGAACTAAGAATGGCCTTCC	up	2.5319	1.34022	0.198382	0.983977	2.49133	1.86738	1.08455	0	0.9868	3.63967	2.84752	2	1	0	1	3	2	low
668	cgr-miR-3535_R-8_1ss18TA	TGGATATGATGACTGATA	down	0.499503	-1.00143	0.198432	14.6061	7.29578	10.2706	11.3878	22.1598	6.9076	12.1322	2.84752	11	10.5	19	7	10	2	middle
669	PC-5p-98715_11	AGGGGCAGCTGTGGGTTCCAGTT	up	3.14859	1.65471	0.198958	1.39578	4.39475	0.93369	3.25366	0	6.9076	4.85289	1.42376	1	3	0	7	4	1	low
670	chi-miR-99b-5p	CACCCGTAGAACCGACCTTGCG	up	1.08732	0.120772	0.199639	112875	122730	107331	110294	120999	122009	131486	114696	114954	101695	103745	123641	108377	80559	high
671	ssc-miR-339_R+1_1ss21AG	TCCCTGTCCTCCAGGAGCTCGT	down	0.17455	-2.51829	0.199822	4.60337	0.803519	2.80107	8.67642	2.33262	0.9868	0	1.42376	3	8	2	1	0	1	low
672	chi-miR-199a-3p	ACAGTAGTCTGCACATTGGTT	down	0.895992	-0.158442	0.199848	158979	142444	142001	162755	172182	146278	142228	138827	152086	150066	147630	148234	117232	97507.5	high
673	bta-miR-7862	TGGTGCTCCCTGGAGCTGAGC	down	0.733306	-0.447512	0.20109	97.8481	71.7527	76.5625	92.187	124.795	63.1552	75.2199	76.8829	82	85	107	64	62	54	middle
674	PC-3p-31232_54	TAAAAATCTGCATGAACTTTGT	up	1.38294	0.467742	0.20142	20.7598	28.7096	18.6738	24.9447	18.6609	20.2294	34.5769	31.3227	20	23	16	20.5	28.5	22	middle
675	bta-mir-2285cf-p3_1ss2AG	GGAAAACCCGAACAAACTTTGT	up	8.10867	3.01947	0.202884	0.31123	2.52366	0.93369	0	0	4.934	1.21322	1.42376	1	0	0	5	1	1	low
676	cgr-miR-1260_L+1_2	TATCCCACCGCTGCCACCA	down	0.482361	-1.05181	0.203455	12.2635	5.91545	8.87005	8.67642	19.2441	6.9076	7.27934	3.55939	9.5	8	16.5	7	6	2.5	middle
677	PC-3p-63625_20	CTGGTTGTACAGATGCTTGTCT	down	0.435643	-1.19878	0.20372	2.77274	1.20793	3.73476	1.08455	3.49892	0.9868	1.21322	1.42376	4	1	3	1	1	1	low
678	bta-miR-2285bg_L+1R-2	GAAACCCGAACGAACTTTT	down	-inf	-inf	0.20447	0.505614	0	0.93369	0	0.583154	0	0	0	1	0	0.5	0	0	0	low
679	bta-mir-10183-p5	GTGTGGGGCTCGCTGTGGGTCCGA	down	-inf	-inf	0.20447	1.01123	0	1.86738	0	1.16631	0	0	0	2	0	1	0	0	0	low
680	bta-miR-2285at_L-1_1ss16TC	AAACCCGAAGGAACCTTTTG	down	-inf	-inf	0.20447	0.505614	0	0.93369	0	0.583154	0	0	0	1	0	0.5	0	0	0	low
681	PC-3p-349931_3	TTTGGCCCAGGGCCCTGCCTGCT	down	-inf	-inf	0.20447	1.01123	0	1.86738	0	1.16631	0	0	0	2	0	1	0	0	0	low
682	PC-5p-67910_18	TTCCCCTCTCTGTGTCTGTGTC	down	0.529893	-0.916227	0.205054	8.61996	4.56766	5.60214	9.76097	10.4968	3.9472	1.21322	8.54255	6	9	9	4	1	6	middle
683	mmu-mir-682-p3_1ss20AT	CCTACAACACCACCTCTGCTGT	up	2.38722	1.25533	0.20545	1.08877	2.59913	0.93369	0	2.33262	3.9472	2.42645	1.42376	1	0	2	4	2	1	low
684	oan-miR-98_L+2	AATGAGGTAGTAAGTTGTATTGTT	down	0.842526	-0.247207	0.205753	70.2258	59.167	70.9604	65.0731	74.6437	59.208	48.5289	69.7641	76	60	64	60	40	49	middle
685	cgr-miR-7a_L+2R+1	CATGGAAGACTAGTGATTTTGTTGTT	up	inf	inf	0.205798	0	1.06227	0	0	0	1.9736	1.21322	0	0	0	0	2	1	0	low
686	PC-5p-54527_25	GCGACTCCATGGACTGTCGGCT	up	2.7241	1.44578	0.20652	1.08877	2.96591	0.93369	0	2.33262	0.9868	3.63967	4.27127	1	0	2	1	3	3	middle
687	bta-miR-2284y_R+1	AAAAGTTCGTTCGGGTTTTTCT	down	0.363344	-1.46059	0.206934	1.4618	0.531137	0.466845	2.1691	1.74946	0.9868	0.606612	0	0.5	2	1.5	1	0.5	0	low
688	bta-miR-2285f_1ss22GA	AAAACCTGAATGAACTTTTTGA	up	1.89105	0.919187	0.207595	3.18419	6.02147	1.24492	3.25366	5.054	6.24973	8.49256	3.3221	1.33333	3	4.33333	6.33333	7	2.33333	low
689	bta-mir-2424-p5	CCTGTGCTGTGGCCACTGAGA	up	1.98728	0.990792	0.207825	2.22782	4.4273	0.93369	1.08455	4.66523	3.9472	3.63967	5.69503	1	1	4	4	3	4	low
690	pal-miR-9993a-3p_L+1_1	GATCTCGGTGGGACCTCCA	down	0.434048	-1.20407	0.208067	7.92628	3.44039	6.06898	4.88049	12.8294	4.4406	3.03306	2.84752	6.5	4.5	11	4.5	2.5	2	middle
691	pal-miR-9993a-3p_L+1_2	TATCTCGGTGGGACCTCCA	down	0.434048	-1.20407	0.208067	7.92628	3.44039	6.06898	4.88049	12.8294	4.4406	3.03306	2.84752	6.5	4.5	11	4.5	2.5	2	middle
692	PC-3p-106313_10	TTCTTCCACTTTCTTTCCCACC	down	0.382072	-1.38808	0.2088	3.16151	1.20793	3.73476	1.08455	4.66523	0.9868	1.21322	1.42376	4	1	4	1	1	1	low
693	PC-3p-230856_4	CCTCCCGGAGCCTCCCCCCAGA	up	2.34695	1.23079	0.209853	1.06152	2.49133	0.93369	1.08455	1.16631	0.9868	3.63967	2.84752	1	1	1	1	3	2	low
694	bta-miR-2284y_L+4R-1	CCTGAAAAGTTCGTTCGGGTTTTT	up	inf	inf	0.209858	0	0.641701	0	0	0	0	1.21322	0.711879	0	0	0	0	1	0.5	low
695	PC-5p-261792_3	TTGTCTGTTCAGAATATCTATT	up	inf	inf	0.209858	0	1.2834	0	0	0	0	2.42645	1.42376	0	0	0	0	2	1	low
696	chi-miR-26b-5p	TTCAAGTAATTCAGGATAGGTT	up	1.05337	0.0750108	0.210446	30227	31840.2	29814.1	31158.1	29708.8	33144.6	30108.6	32267.3	31931.5	28729	25472.5	33588	24817	22663.5	high
697	chi-miR-140-5p	CAGTGGTTTTACCCTATGGTAG	up	1.182	0.241231	0.210715	1934.69	2286.81	2082.13	2162.6	1559.35	2045.64	2307.55	2507.24	2230	1994	1337	2073	1902	1761	middle
698	mmu-mir-703-p5_1ss11AG	ACAATGCATCGTAAAACCT	down	-inf	-inf	0.210783	0.983977	0	1.86738	1.08455	0	0	0	0	2	1	0	0	0	0	low
699	PC-3p-498554_2	GATGGATCTTGAATGCAGTATG	down	-inf	-inf	0.210783	0.491989	0	0.93369	0.542276	0	0	0	0	1	0.5	0	0	0	0	low
700	PC-3p-155568_6	AACTCAGAGGGGGCACCA	down	-inf	-inf	0.210783	0.983977	0	1.86738	1.08455	0	0	0	0	2	1	0	0	0	0	low
701	PC-3p-147475_6	TCTCCTGTGTAGATAGGCTGAT	down	-inf	-inf	0.210783	0.983977	0	1.86738	1.08455	0	0	0	0	2	1	0	0	0	0	low
702	chi-miR-499-5p	TTAAGACTTGCAGTGATGTTT	up	1.17943	0.238086	0.210826	49.5435	58.4329	51.3529	40.1284	57.1491	55.2608	63.0876	56.9503	55	37	49	56	52	40	middle
703	PC-3p-162214_5	AATCCCACATATGAATTTCTTA	up	2.33661	1.22442	0.211403	0.672747	1.57195	0.93369	1.08455	0	1.9736	0.606612	2.13564	1	1	0	2	0.5	1.5	low
704	efu-miR-9-3p_R+1	ATAAAGCTAGATAACCGAAAGTAA	up	2.47131	1.30528	0.211511	0.569528	1.40748	0	0.542276	1.16631	1.4802	0.606612	2.13564	0	0.5	1	1.5	0.5	1.5	low
705	ocu-miR-9-3p_R+1	ATAAAGCTAGATAACCGAAAGTAA	up	2.47131	1.30528	0.211511	0.569528	1.40748	0	0.542276	1.16631	1.4802	0.606612	2.13564	0	0.5	1	1.5	0.5	1.5	low
706	bta-miR-2285f_L+1_1ss6CT	AAAAATCTGAATGAACTTTTTGG	up	2.11226	1.07879	0.211838	0.594851	1.25648	0.31123	1.08455	0.388769	0.657867	1.21322	1.89834	0.333333	1	0.333333	0.666667	1	1.33333	low
707	bta-miR-2285b_L+1_1ss11GA	AAAAATCTGAATGAACTTTTTGG	up	2.11226	1.07879	0.211838	0.594851	1.25648	0.31123	1.08455	0.388769	0.657867	1.21322	1.89834	0.333333	1	0.333333	0.666667	1	1.33333	low
708	PC-3p-205982_4	GCCTGAGCTGGAGCCCTGTC	down	-inf	-inf	0.21187	1.70701	0	1.86738	3.25366	0	0	0	0	2	3	0	0	0	0	low
709	bta-miR-12034_L-1_1ss19TG	CCCGGGGAGCCCGGCGGG	up	1.56786	0.648793	0.211994	8.21344	12.8775	12.138	4.33821	8.16415	11.8416	9.70579	17.0851	13	4	7	12	8	12	middle
710	PC-3p-46231_32	AACCTGCCCTAGAAAAGG	up	1.43398	0.520022	0.213452	8.80336	12.6238	8.40321	8.67642	9.33046	16.7756	9.70579	11.3901	9	8	8	17	8	8	middle
711	PC-3p-42447_36	AAAAACCCAGATGAGCTTTTTGA	up	1.36102	0.44469	0.213804	4.18004	5.68913	4.2016	5.42276	2.91577	6.4142	4.24628	6.40691	4.5	5	2.5	6.5	3.5	4.5	low
712	chi-miR-137_L+2R-1_1ss23GC	TTATTGCTTAAGAATACGCGTAC	up	1.90512	0.929881	0.213891	3.49578	6.65987	3.73476	3.25366	3.49892	3.9472	6.06612	9.9663	4	3	3	4	5	7	low
713	hsa-miR-125a-5p_L+2R-1	GATCCCTGAGACCCTTTAACCTGTG	up	1.38699	0.471955	0.21394	17.4255	24.1689	23.3422	18.4374	10.4968	24.67	27.9041	19.9326	25	17	9	25	23	14	middle
714	mmu-miR-2137_L-2R-1_1ss16AG	CGGCGGGAGCCCCGGGGA	up	1.23949	0.309743	0.214173	28.6767	35.5444	34.5465	28.7406	22.743	41.4456	34.5769	30.6108	37	26.5	19.5	42	28.5	21.5	middle
715	hsa-miR-4454_L-1_1ss2GC	CATCCGAGTCACGGCACCA	down	0.682582	-0.550926	0.214682	9.68148	6.6084	6.53583	10.8455	11.6631	8.8812	6.67273	4.27127	7	10	10	9	5.5	3	middle
716	oan-miR-145-5p_R+1	GTCCAGTTTTCCCAGGAATA	up	1.74167	0.800474	0.214834	2.79578	4.86934	2.80107	3.25366	2.33262	6.9076	4.85289	2.84752	3	3	2	7	4	2	low
717	ssc-miR-769-3p_L-1_1ss19TC	TGGGATCTCTGGGGTCTCGGTT	down	0.370696	-1.43169	0.214948	4.55308	1.68781	3.73476	7.59187	2.33262	0	3.63967	1.42376	4	7	2	0	3	1	middle
718	PC-5p-78161_15	GATGGAAAAAGTTGCTTTT	down	0.112347	-3.15396	0.214985	2.92782	0.328933	1.86738	1.08455	5.83154	0.9868	0	0	2	1	5	1	0	0	low
719	cfa-miR-574	CACGCTCATGCACACACCCACA	down	0.941141	-0.0875175	0.215213	13286	12504	13887.7	13089.5	12880.7	13215.2	12543.5	11753.1	14874	12069	11044	13392	10339	8255	high
720	bta-miR-2285bp_1ss19GT	AAAACCAGAACGAACTTTTTGT	up	1.27837	0.354308	0.215289	152.189	194.554	180.202	139.907	136.458	239.792	184.41	159.461	193	129	117	243	152	112	middle
721	PC-5p-27504_64	TGAGGGGGAGCCCCGGTAGACT	down	0.678303	-0.559999	0.215335	11.6547	7.90543	15.8727	9.76097	9.33046	7.8944	7.27934	8.54255	17	9	8	8	6	6	middle
722	chi-miR-184	TGGACGGAGAACTGATAAGGGT	down	0.830318	-0.268265	0.215513	231.228	191.993	190.473	255.954	247.257	215.122	201.395	159.461	204	236	212	218	166	112	middle
723	eca-miR-191b	GAACGAAATCCAAGCGCAGCTG	up	1.54795	0.630356	0.216748	19.8881	30.7856	30.8118	19.5219	9.33046	33.5512	30.3306	28.4752	33	18	8	34	25	20	middle
724	bta-mir-1246-p3_1ss16AG	GATTTTTGGAGCAGGGAGT	up	1.24875	0.320489	0.217204	25.7563	32.1632	29.8781	21.1488	26.2419	37.4984	33.3636	25.6276	32	19.5	22.5	38	27.5	18	middle
725	PC-3p-129006_7	TTACCCACGGTCTGTCTGCAGT	up	2.34344	1.22863	0.21756	1.13906	2.66931	0	1.08455	2.33262	3.9472	1.21322	2.84752	0	1	2	4	1	2	low
726	bta-mir-2285ag-p5_1ss9TC	AAAAAGTTCATTTGGGTTTTTT	up	8.41284	3.07259	0.217717	0.0903794	0.760347	0	0.271138	0	0	1.21322	1.06782	0	0.25	0	0	1	0.75	low
727	PC-3p-435854_2	AGCTCGAGACTCCGCCCTCCTGG	down	-inf	-inf	0.218078	1.1118	0	0	2.1691	1.16631	0	0	0	0	2	1	0	0	0	low
728	PC-3p-266981_3	AAAAGCCCAAGGGAACTTT	down	-inf	-inf	0.218078	1.1118	0	0	2.1691	1.16631	0	0	0	0	2	1	0	0	0	low
729	PC-3p-243205_4	CAGAGTCGTGGATCGCCC	down	-inf	-inf	0.218078	1.1118	0	0	2.1691	1.16631	0	0	0	0	2	1	0	0	0	low
730	PC-3p-38974_40	AAACTAGAATGAACTTTTTGGC	up	4.23831	2.08349	0.218203	1.07514	4.55679	0.93369	0.542276	1.74946	0.9868	4.85289	7.83067	1	0.5	1.5	1	4	5.5	low
731	chi-miR-2404_R+1	TTGCACTGCATGGTATCTGC	up	1.44435	0.530421	0.218338	21.5458	31.1197	20.5412	18.4374	25.6588	40.4588	31.5438	21.3564	22	17	22	41	26	15	middle
732	bta-mir-2284z-2-p3_1ss22GA	AAAAACCCAGATGAACTTTTTA	up	1.66332	0.734064	0.218366	2.48666	4.1361	2.33422	1.62683	3.49892	2.467	4.24628	5.69503	2.5	1.5	3	2.5	3.5	4	low
733	bta-mir-2285cl-p3_1ss12GT	AAAAACCCAGATGAACTTTTTA	up	1.66332	0.734064	0.218366	2.48666	4.1361	2.33422	1.62683	3.49892	2.467	4.24628	5.69503	2.5	1.5	3	2.5	3.5	4	low
734	PC-5p-204223_4	TGTGGTCCCTGCAGGACTGTGTCT	down	-inf	-inf	0.218811	1.78877	0	1.86738	0	3.49892	0	0	0	2	0	3	0	0	0	low
735	PC-3p-221240_4	ATTCTCCCGTCTGGTCTCTGGGC	down	-inf	-inf	0.218811	1.78877	0	1.86738	0	3.49892	0	0	0	2	0	3	0	0	0	low
736	PC-3p-640361_2	GAACCACCACAGATCTTCTCT	down	-inf	-inf	0.218811	1.78877	0	1.86738	0	3.49892	0	0	0	2	0	3	0	0	0	low
737	bta-miR-6123_R+2	TGCCAAGCCCACGTTCAAAGGCT	up	1.16002	0.214151	0.219969	492.136	570.888	581.689	462.019	432.7	546.687	566.575	599.402	623	426	371	554	467	421	middle
738	PC-5p-179585_5	CCTGGGCAGCCAGGGAAGCCTGA	down	0.265941	-1.91082	0.221361	1.78455	0.474586	0.93369	3.25366	1.16631	0	0	1.42376	1	3	1	0	0	1	low
739	PC-5p-116551_8	AGGTTGTGACCTGTTCATCTGT	down	0.2199	-2.18508	0.221577	1.83906	0.404408	0.93369	1.08455	3.49892	0	1.21322	0	1	1	3	0	1	0	low
740	chi-miR-143-5p	GGTGCAGTGCTGCATCTCTGG	down	0.914828	-0.128427	0.222327	11824.9	10817.8	12782.2	11438.8	11253.7	10990	11592.4	9870.91	13690	10547	9649	11137	9555	6933	high
741	chi-miR-378-5p	CTCCTGACTCCAGGTCCTGTGT	down	0.839798	-0.251886	0.222746	616.073	517.377	683.461	546.614	618.143	624.644	447.679	479.806	732	504	530	633	369	337	middle
742	PC-3p-34811_47	AAAACCCGAAGGAACCTTTTGG	up	1.94593	0.960461	0.223461	14.5013	28.2185	11.2043	12.4724	19.8272	16.7756	43.676	24.2039	12	11.5	17	17	36	17	middle
743	hsa-miR-574-5p	TGAGTGTGTGTGTGTGAGTGTGT	down	0.910399	-0.135429	0.223466	2182.65	1987.09	2400.52	2134.4	2013.05	2055.5	2007.88	1897.87	2571	1968	1726	2083	1655	1333	middle
744	chi-miR-301a-5p_R+1	GCTCTGACTTTATTGCACTACT	down	0.963387	-0.0538129	0.224553	487.738	469.881	482.718	499.979	480.519	449.981	475.584	484.078	517	461	412	456	392	340	middle
745	chi-miR-29c-5p_L-2R+2	ACCGATTTCTCCTGGTGTTCAGA	down	0.811119	-0.302014	0.224694	113.745	92.2605	115.778	134.485	90.972	98.68	81.286	96.8155	124	124	78	100	67	68	middle
746	chi-miR-1306-5p_R+1	CCACCTCCCCTGCAAACGTCCA	up	1.16128	0.215721	0.225446	342.195	397.386	344.531	358.987	323.067	388.799	457.385	345.973	369	331	277	394	377	243	middle
747	bta-miR-2285br_R-2_1ss10AG	AAAACCTGAGTGAACTTTCT	up	1.41079	0.496502	0.226881	8.71245	12.2914	6.06898	8.40528	11.6631	14.1441	8.49256	14.2376	6.5	7.75	10	14.3333	7	10	middle
748	mmu-miR-339-3p_R-1_1ss12GA	TGAGCGCCTCGACGACAGAGCC	up	2.50096	1.32248	0.227104	0.336374	0.841256	0.466845	0.542276	0	0.4934	0.606612	1.42376	0.5	0.5	0	0.5	0.5	1	low
749	PC-5p-116645_8	GAAATGGAGTGCTTGAGAACT	up	1.53764	0.620713	0.228724	1.17836	1.81189	1.86738	1.08455	0.583154	1.4802	1.81984	2.13564	2	1	0.5	1.5	1.5	1.5	low
750	bta-miR-2448-5p_L-1R+1_1ss4CT	TGTGGATACAACCAAACACGGT	up	6.22039	2.63701	0.230086	0.62246	3.87194	1.86738	0	0	5.9208	0	5.69503	2	0	0	6	0	4	low
751	PC-3p-166130_5	ATACTATCCAGCGAAACCACAGCC	down	0.142615	-2.8098	0.23145	2.30644	0.328933	4.66845	1.08455	1.16631	0.9868	0	0	5	1	1	1	0	0	low
752	PC-3p-4801_685	AAAACCGACATGAACTTTTTGG	up	1.17247	0.229551	0.231616	130.55	153.066	110.642	124.724	156.285	153.941	144.374	160.885	118.5	115	134	156	119	113	middle
753	bta-miR-194b	CACATGGAGTTGCTGTTACA	up	1.97776	0.983864	0.231784	2.74706	5.43302	1.86738	0.542276	5.83154	4.934	4.24628	7.11879	2	0.5	5	5	3.5	5	low
754	bta-miR-2285ao_L+1R-2_1ss9GA	AAAACCCAAACGAACTTTTTG	up	inf	inf	0.232032	0	0.63295	0	0	0	1.29224	0.606612	0	0	0	0	1.30952	0.5	0	low
755	PC-5p-483355_2	GCAGTACTGTGGTTATGCAGGA	down	-inf	-inf	0.233056	1.13906	0	0	1.08455	2.33262	0	0	0	0	1	2	0	0	0	low
756	PC-5p-56380_24	CGGGGCTGGCCTGGGCCTGC	down	0.167719	-2.57588	0.233107	1.20561	0.202204	1.86738	0	1.74946	0	0.606612	0	2	0	1.5	0	0.5	0	low
757	chi-mir-218-p3	GGTGGAACGATGGAAACGGAAC	down	-inf	-inf	0.23313	2.27918	0	4.66845	2.1691	0	0	0	0	5	2	0	0	0	0	low
758	ssc-miR-339_L-2R+1	CCTGTCCTCCAGGAGCTCAT	up	1.6839	0.751809	0.233781	3.03104	5.10398	2.80107	1.62683	4.66523	7.401	3.63967	4.27127	3	1.5	4	7.5	3	3	low
759	PC-3p-14594_150	CAGAGTGAGATCCTGGGT	up	1.90036	0.926276	0.233884	10.4081	19.7792	6.53583	20.6065	4.08208	23.6832	24.2645	11.3901	7	19	3.5	24	20	8	middle
760	PC-3p-118043_8	CGTTCGTCTGACTTGGGTA	up	2.31434	1.2106	0.234226	1.50057	3.47283	0	2.1691	2.33262	4.934	1.21322	4.27127	0	2	2	5	1	3	low
761	PC-3p-478921_2	CAGTGACCTCTCATCCAGTGTTC	down	0.373466	-1.42095	0.235086	1.76152	0.657867	1.86738	1.08455	2.33262	1.9736	0	0	2	1	2	2	0	0	low
762	chi-miR-487a-3p	AATCATACAGGGACATCCAGTT	up	2.79208	1.48134	0.235188	1.83484	5.12301	0	4.33821	1.16631	1.9736	4.85289	8.54255	0	4	1	2	4	6	low
763	eca-miR-582-3p_R+1_1ss6GA	TAACCAGTTGAACAACTGAACCC	up	2.99686	1.58345	0.235854	1.71123	5.12831	2.80107	0	2.33262	0.9868	7.27934	7.11879	3	0	2	1	6	5	low
764	chi-miR-2335	GATAATGATGACTAACTGAAT	up	1.65806	0.729497	0.236479	5.64606	9.36152	5.60214	4.33821	6.99785	11.8416	4.85289	11.3901	6	4	6	12	4	8	middle
765	oan-miR-23b-3p_R-4_1ss17TA	ATCACATTGCCAGGGAAA	up	6.08552	2.60538	0.236611	0.361517	2.20002	0	1.08455	0	2.9604	3.63967	0	0	1	0	3	3	0	low
766	hsa-miR-4448_R-1_1ss6CG	GGCTCGTTGGTCTAGGGGT	down	0.300966	-1.73233	0.236854	2.55322	0.76843	4.2016	0.542276	2.91577	0.9868	0.606612	0.711879	4.5	0.5	2.5	1	0.5	0.5	low
767	chi-miR-93-3p	ACTGCTGAGCCAGCACTTCCCGA	up	1.10382	0.142502	0.237501	217.475	240.053	241.826	215.826	194.773	228.938	237.792	253.429	259	199	167	232	196	178	middle
768	bta-miR-2285ce_L-1R-1_1ss11AG	AAAACCTGAGTGAACTTTTTG	down	0.0537739	-4.21695	0.238155	1.52924	0.0822333	3.26791	0.542276	0.777538	0.2467	0	0	3.5	0.5	0.666667	0.25	0	0	low
769	bta-mir-2285g-3-p5	AAAAGTTCATTCAGGTTTTTC	down	0.474299	-1.07613	0.238616	1.76046	0.834985	1.63396	1.89797	1.74946	0	0.606612	1.89834	1.75	1.75	1.5	0	0.5	1.33333	low
770	PC-3p-73619_16	GACCCGAATGAACTTTTTGGCCT	up	3.30408	1.72425	0.238704	1.17836	3.89341	1.86738	1.08455	0.583154	6.9076	1.21322	3.55939	2	1	0.5	7	1	2.5	low
771	efu-miR-9226_1ss22GA	TCAAGTCCCTGTTCGGGCGCCA	up	1.15498	0.207864	0.239019	132.88	153.473	121.846	118.758	158.035	145.06	155.899	159.461	130.5	109.5	135.5	147	128.5	112	middle
772	mmu-miR-491-5p_L+2	AAAGTGGGGAACCCTTCCATGAGG	up	2.37724	1.24929	0.239558	1.29521	3.07902	2.80107	1.08455	0	2.9604	4.85289	1.42376	3	1	0	3	4	1	low
773	chi-miR-9-3p_R+2	ATAAAGCTAGATAACCGAAAGT	up	1.1446	0.194839	0.239569	60.0308	68.711	62.5572	49.8894	67.6458	70.0628	69.1537	66.9166	67	46	58	71	57	47	middle
774	ocu-miR-302c-3p_R-2	TAAGTGCTTCCATGTTTCAGT	down	0.231886	-2.10851	0.239832	9.54629	2.21365	11.2043	16.2683	1.16631	1.9736	1.81984	2.84752	12	15	1	2	1.5	2	middle
775	PC-3p-225232_4	TGACCGGCAGGCCTGGGACG	down	0.346334	-1.52977	0.240127	3.28513	1.13775	0.93369	5.42276	3.49892	0.9868	2.42645	0	1	5	3	1	2	0	low
776	bta-miR-2285o_L+1R+1	NAAACCCGAACGAACTTTTGGC	up	5.35513	2.42092	0.240625	0.180759	0.967986	0	0.542276	0	1.4802	0	1.42376	0	0.5	0	1.5	0	1	low
777	chi-miR-144-3p_R+1	TACAGTATAGATGATGTACT	up	1.78747	0.837922	0.241258	22.2677	39.803	15.8727	20.6065	30.324	26.6436	31.5438	61.2216	17	19	26	27	26	43	middle
778	chi-miR-130b-5p	ACTCTTTCCCTGTTGCACTACT	up	1.10173	0.139766	0.241291	2908.16	3204	2913.11	2913.11	2898.27	3429.13	3333.94	2848.94	3120	2686	2485	3475	2748	2001	middle
779	bta-mir-6517-p3_1ss23GT	CCGGAACTCCGGGTCCTGGAAGT	down	-inf	-inf	0.241422	1.03426	0	0.93369	2.1691	0	0	0	0	1	2	0	0	0	0	low
780	bta-mir-2285n-6-p3_2ss1AN18GT	NACCCGAATGAACTTTTTGGCC	down	-inf	-inf	0.241422	0.517132	0	0.466845	1.08455	0	0	0	0	0.5	1	0	0	0	0	low
781	PC-3p-511251_2	TGGTATTCAGTTCTGTGATGGA	down	-inf	-inf	0.241422	1.03426	0	0.93369	2.1691	0	0	0	0	1	2	0	0	0	0	low
782	rno-miR-450a-5p_R+1_1ss22TA	TTTTGCGATGTGTTCCTAATGAG	down	-inf	-inf	0.241498	2.58513	0	0	5.42276	2.33262	0	0	0	0	5	2	0	0	0	low
783	hsa-miR-3184-3p_L-2R+2	AGTCTCGCTCTCTGCCCCTCAGC	up	inf	inf	0.242547	0	1.35358	0	0	0	0	1.21322	2.84752	0	0	0	0	1	2	low
784	cfa-miR-374a_R+5	TTATAATACAACCTGATAAGTGATGT	up	inf	inf	0.242547	0	1.35358	0	0	0	0	1.21322	2.84752	0	0	0	0	1	2	low
785	chi-miR-335-3p	TTTTTCATTATTGCTCCTGACC	up	1.14873	0.200037	0.243587	572.151	657.246	475.248	584.574	656.631	679.905	678.192	613.64	509	539	563	689	559	431	middle
786	PC-3p-441679_2	TGGTTTAGAGTTTCACTGAGT	down	-inf	-inf	0.24508	0.661229	0	1.40053	0	0.583154	0	0	0	1.5	0	0.5	0	0	0	low
787	bta-miR-2285cy_L+1R-1_1ss7CT	AAAAACTAGAATGAACTTTTTT	up	inf	inf	0.245218	0	3.35973	0	0	0	2.9604	0	7.11879	0	0	0	3	0	5	low
788	chi-miR-130a-3p_R-1	CAGTGCAATGTTAAAAGGGC	up	1.08905	0.123071	0.245536	1597.27	1739.51	1620.89	1558.5	1612.42	1804.86	1848.95	1564.71	1736	1437	1382.5	1829	1524	1099	middle
789	bta-miR-2285bz_R+1	AATAAGTTCGTTTGGGTTTTTC	up	1.1158	0.158073	0.245707	24.7491	27.615	21.4749	27.1138	25.6588	29.604	25.4777	27.7633	23	25	22	30	21	19.5	middle
790	rno-mir-126b-p5	CATTATTACTCACGGTACGAGTT	up	2.58021	1.36749	0.245844	1.47754	3.81236	0.93369	0	3.49892	3.9472	6.06612	1.42376	1	0	3	4	5	1	low
791	bta-mir-2285dc-p3_1ss12AC	AAAACTTGAACCAACTTTTTGG	up	1.8882	0.917011	0.246938	2.17332	4.10366	0.93369	3.25366	2.33262	1.9736	6.06612	4.27127	1	3	2	2	5	3	low
792	PC-5p-216698_4	CCTCAGAGGCCGTGGAGCTC	up	5.82583	2.54246	0.247266	0.388769	2.26491	0	0	1.16631	3.9472	0	2.84752	0	0	1	4	0	2	low
793	bta-miR-2285co_R-1_1ss11TC	AAAACCTGAACGAACTCTTTG	down	0.437797	-1.19167	0.247484	2.32241	1.01674	3.17454	1.51837	2.2743	0.19736	0.242645	2.61022	3.4	1.4	1.95	0.2	0.2	1.83333	low
794	PC-5p-146484_6	CGGGCCCCGCGGAGAGCAACTGT	down	0.33301	-1.58636	0.247518	2.85028	0.949172	2.80107	1.08455	4.66523	0	0	2.84752	3	1	4	0	0	2	low
795	bta-miR-2285cy_L+1R-1_1ss22TA	AAAAACCAGAATGAACTTTTTA	up	inf	inf	0.247684	0	0.568875	0	0	0	0.4934	1.21322	0	0	0	0	0.5	1	0	low
796	hsa-miR-942-5p_L-2R+3	TTCTCTGTTTTGGCCATGTGTGT	up	inf	inf	0.247684	0	1.13775	0	0	0	0.9868	2.42645	0	0	0	0	1	2	0	low
797	mmu-miR-6412_1ss15AT	TCGAAACCATCCTCTGCTACTA	up	inf	inf	0.247684	0	1.13775	0	0	0	0.9868	2.42645	0	0	0	0	1	2	0	low
798	chi-miR-379-5p	TGGTAGACTATGGAACGTAGG	up	1.53502	0.618254	0.247726	34.6831	53.2392	28.0107	43.3821	32.6566	43.4192	76.4331	39.8652	30	40	28	44	63	28	middle
799	bta-miR-378d_R-2	CTGGACTTGGAGTCAGAAGA	up	1.53278	0.616151	0.247743	9.05902	13.8855	4.66845	10.8455	11.6631	10.8548	19.4116	11.3901	5	10	10	11	16	8	middle
800	hsa-mir-4454-p5_1ss20TA	TCCGAGTCACGGCACCAAAA	up	3.71068	1.89168	0.24784	1.45029	5.38155	0.93369	1.08455	2.33262	9.868	4.85289	1.42376	1	1	2	10	4	1	low
801	pal-miR-9993b-3p	ATCTCGCTGGGGCCTCCA	down	0.755645	-0.40422	0.248039	447.164	337.897	393.55	367.121	580.821	412.976	312.405	288.311	421.5	338.5	498	418.5	257.5	202.5	middle
802	bta-miR-2285ce_L-1_1ss21TG	AAAACCTGAATGAACTTTTGGA	down	-inf	-inf	0.249445	1.08877	0	0.93369	0	2.33262	0	0	0	1	0	2	0	0	0	low
803	PC-3p-126740_7	CAGCTGCGGAGGTCCTGCGACT	down	0.425704	-1.23208	0.251202	4.0407	1.72014	6.53583	3.25366	2.33262	3.9472	1.21322	0	7	3	2	4	1	0	low
804	cgr-miR-1260_L+1R+2	AATCCCACCGCTGCCACCAAT	up	6.8263	2.7711	0.251711	0.31123	2.12455	0.93369	0	0	3.9472	2.42645	0	1	0	0	4	2	0	low
805	chi-miR-301b	CAGTGCAATGATATTGTCAAAGC	up	1.36813	0.452207	0.251722	17.4527	23.8776	23.3422	17.3528	11.6631	26.6436	27.9041	17.0851	25	16	10	27	23	12	middle
806	PC-5p-274384_3	ATCTCTCCTTCGTAGTGCT	up	inf	inf	0.251997	0	1.68781	0	0	0	0	3.63967	1.42376	0	0	0	0	3	1	low
807	PC-3p-31773_53	AAAAAACCGAGTGAACTTTTTA	up	1.97985	0.98539	0.252678	2.7156	5.37647	0.93369	4.88049	2.33262	3.9472	3.63967	8.54255	1	4.5	2	4	3	6	low
808	efu-miR-210_R+1	AGCCACTGCCCACCGCACACTGC	down	0.794819	-0.331302	0.252876	26.955	21.4243	28.0107	26.0293	26.8251	14.802	26.6909	22.7801	30	24	23	15	22	16	middle
809	bta-mir-11996-p3	TTGGCAGAGAGCTCTTAGT	down	-inf	-inf	0.253134	1.29521	0	2.80107	1.08455	0	0	0	0	3	1	0	0	0	0	low
810	PC-5p-298711_3	TGGGGGCCTGGGGCGGAGCCAGGG	down	-inf	-inf	0.253134	1.29521	0	2.80107	1.08455	0	0	0	0	3	1	0	0	0	0	low
811	bta-mir-2284y-3-p3_1ss5TA	AAAAACCCAAACGAACTCTTTG	down	0.493642	-1.01846	0.253154	4.45672	2.20002	6.53583	2.1691	4.66523	2.9604	3.63967	0	7	2	4	3	3	0	low
812	chi-miR-505-3p_L+1	GTCAACACTTGCTGGTTTCCTCT	up	1.08931	0.123408	0.253224	1274.24	1388.03	1380.93	1305.8	1135.98	1421.98	1353.96	1388.16	1479	1204	974	1441	1116	975	middle
813	chi-miR-16b-3p	ACCAATATTATTGTGCTGCTTT	up	1.11618	0.158568	0.25335	417.533	466.041	450.038	446.836	355.724	448.007	473.157	476.959	482	412	305	454	390	335	middle
814	efu-miR-9226_L-1_2ss4AT22GA	CATGTCCCTGTTCGGGCGCCA	down	0.647396	-0.62728	0.25339	8.05465	5.21454	6.53583	5.96504	11.6631	6.4142	4.24628	4.98315	7	5.5	10	6.5	3.5	3.5	middle
815	chi-miR-154a-3p	AATCATACACGGTTCACCTACT	up	1.62495	0.700394	0.25401	5.40923	8.78972	7.46952	7.59187	1.16631	6.9076	10.919	8.54255	8	7	1	7	9	6	middle
816	chi-miR-2411-3p_L+1R-2	GCTGAACTGTCTTACTCCCACA	down	0.900668	-0.150932	0.254341	10.8489	9.77122	11.2043	10.8455	10.4968	10.8548	8.49256	9.9663	12	10	9	11	7	7	middle
817	PC-3p-508643_2	GGTGGGCGTGGGAACCCGGA	up	7.10008	2.82784	0.254391	0.361517	2.5668	0	1.08455	0	0	4.85289	2.84752	0	1	0	0	4	2	low
818	PC-3p-58948_22	CATCCTGAATGAACTTTTTGG	up	2.13222	1.09235	0.254937	3.53298	7.53308	5.13529	4.88049	0.583154	6.9076	12.1322	3.55939	5.5	4.5	0.5	7	10	2.5	middle
819	chi-miR-1307-5p_R+4	TCGACCGGACCTCGACCGGCT	down	0.8472	-0.239225	0.256297	824.446	698.471	810.443	807.992	854.904	763.783	793.448	538.18	868	745	733	774	654	378	middle
820	ocu-miR-299-3p_R-1	TATGTGGGACGGTAAACCGCT	up	1.85758	0.893426	0.256439	8.4387	15.6756	12.138	10.8455	2.33262	21.7096	18.1984	7.11879	13	10	2	22	15	5	middle
821	PC-5p-221107_4	GTAAGCACCGTTGTAGACTGGGA	down	0.16264	-2.62024	0.256452	2.02246	0.328933	3.73476	0	2.33262	0.9868	0	0	4	0	2	1	0	0	low
822	PC-3p-62806_20	TTCCCATGATGCTTTCTGACT	down	0.380721	-1.39319	0.256575	4.9146	1.87109	3.73476	8.67642	2.33262	1.9736	3.63967	0	4	8	2	2	3	0	low
823	PC-3p-10004_251	AAAACTCTGAATGAACTTTATG	up	1.12126	0.165122	0.256664	78.0916	87.5611	70.4936	86.2219	77.5595	84.3714	80.0728	98.2393	75.5	79.5	66.5	85.5	66	69	middle
824	PC-5p-68943_18	TCGCAGAGTGGGGCAAGACTGA	up	2.84755	1.50972	0.256691	2.48455	7.07487	1.86738	3.25366	2.33262	1.9736	12.1322	7.11879	2	3	2	2	10	5	middle
825	chi-miR-15b-5p	TAGCAGCACATCATGGTTTACA	up	1.11627	0.158686	0.257448	7407.76	8269.06	8446.16	7231.8	6545.32	8638.45	7996.36	8172.37	9046	6668	5612	8754	6591	5740	middle
826	oan-miR-204-5p_R+3	TTCCCTTTGTCATCCTATGCCTGTA	up	1.35989	0.443488	0.2582	12.273	16.6899	16.8064	13.0146	6.99785	15.7888	15.7719	18.5088	18	12	6	16	13	13	middle
827	chi-let-7a-5p	TGAGGTAGTAGGTTGTATAGTT	down	0.947009	-0.0785501	0.258743	210265	199123	202271	203983	224541	206016	195480	195872	216636	188080	192523	208772	161124	137574	high
828	bta-mir-2285cj-p5_1ss8CG	AAAAGTTGGTTTGGGTTTTTCT	down	0.758223	-0.399307	0.260661	5.83153	4.4216	6.25572	4.33821	6.90065	4.07877	5.86391	3.3221	6.7	4	5.91667	4.13333	4.83333	2.33333	low
829	bta-mir-2284c-p3_1ss13CA	AAACCCAAACGAACTTTCTGA	up	inf	inf	0.261003	0	1.79032	0	0	0	3.9472	0	1.42376	0	0	0	4	0	1	low
830	bta-mir-2284aa-3-p3	AAAATCCGAACGAACTTTTTGGT	up	inf	inf	0.261003	0	0.89516	0	0	0	1.9736	0	0.711879	0	0	0	2	0	0.5	low
831	PC-5p-92399_12	CTGGGCCTATCCTAGAATT	up	inf	inf	0.261003	0	1.79032	0	0	0	3.9472	0	1.42376	0	0	0	4	0	1	low
832	hsa-miR-4791_R+3	TGGATATGATGACTGAAAAAA	down	0.474179	-1.0765	0.261552	3.16151	1.49912	3.73476	1.08455	4.66523	2.467	0.606612	1.42376	4	1	4	2.5	0.5	1	low
833	PC-5p-324271_3	TCTGGTGTGGAGTAGACAGGAGG	down	-inf	-inf	0.261693	1.47332	0	0	3.25366	1.16631	0	0	0	0	3	1	0	0	0	low
834	PC-5p-110632_9	ACTCGGCACAATGTTTTA	down	-inf	-inf	0.261693	1.47332	0	0	3.25366	1.16631	0	0	0	0	3	1	0	0	0	low
835	PC-5p-341243_3	TGTGGGAGGACAGCGCTCTGAC	down	-inf	-inf	0.261693	1.47332	0	0	3.25366	1.16631	0	0	0	0	3	1	0	0	0	low
836	PC-3p-204814_4	AGTGAGAGCAGAGACGTTTT	down	-inf	-inf	0.261693	1.47332	0	0	3.25366	1.16631	0	0	0	0	3	1	0	0	0	low
837	pal-miR-9993b-3p_1ss15TC	ATCTCGCTGGGGCCCCCA	down	0.143094	-2.80496	0.262004	1.6583	0.237293	0.93369	0.542276	3.49892	0	0	0.711879	1	0.5	3	0	0	0.5	low
838	bta-mir-2403-p5	AGGCTGAAAGGGCTCGGGAAGCT	up	7.98065	2.99651	0.262053	0.361517	2.88514	0	1.08455	0	2.9604	0	5.69503	0	1	0	3	0	4	low
839	ssc-miR-339_R+2	TCCCTGTCCTCCAGGAGCTCAAC	up	1.17933	0.23797	0.262116	182.124	214.785	176.467	188.351	181.555	192.097	257.203	195.055	189	173.667	155.667	194.667	212	137	middle
840	ocu-miR-16a-3p_R-1	CCAGTATTAACTGTGCTGCTGA	up	1.06354	0.0888805	0.263158	103.921	110.524	96.17	110.624	104.968	109.535	115.256	106.782	103	102	90	111	95	75	middle
841	cgr-miR-1260_L+1_1ss2AG	AGTCCCACCGCTGCCACCA	down	0.157584	-2.66581	0.263643	2.32683	0.366671	0.93369	4.88049	1.16631	0.4934	0.606612	0	1	4.5	1	0.5	0.5	0	low
842	cfa-miR-302b_L-2R+1_1ss13AT	TTTAACATGGTAGTACTTTCT	down	0.69957	-0.515461	0.265136	5.28033	3.69396	4.66845	6.50731	4.66523	2.9604	2.42645	5.69503	5	6	4	3	2	4	low
843	bta-miR-2285ac_L-4_1ss22GT	CCTGAAGAGACTTTTTGT	up	inf	inf	0.265429	0	1.27811	0	0	0	0.9868	0	2.84752	0	0	0	1	0	2	low
844	PC-3p-342612_3	CACTTCATTACCTCACCATGATT	up	inf	inf	0.265429	0	1.27811	0	0	0	0.9868	0	2.84752	0	0	0	1	0	2	low
845	pal-miR-9995-3p	ATCTCGGTGGAACCTCCA	down	0.667681	-0.58277	0.265815	528.271	352.716	401.487	424.06	759.266	404.588	336.063	317.498	430	391	651	410	277	223	middle
846	PC-3p-241802_4	CTCATGGCCCTGCTCTGTCCTGT	down	0.167145	-2.58083	0.265964	1.96795	0.328933	3.73476	2.1691	0	0.9868	0	0	4	2	0	1	0	0	low
847	bta-miR-2285cy_L+1R-1	AAAAACCAGAATGAACTTTTTT	up	4.19567	2.0689	0.266826	0.388769	1.63115	0	0	1.16631	2.467	2.42645	0	0	0	1	2.5	2	0	low
848	PC-5p-67720_18	TTTCTCTTCCTCTCTAGTGAGC	down	0.356454	-1.48821	0.267322	5.43119	1.93597	1.86738	9.76097	4.66523	2.9604	0	2.84752	2	9	4	3	0	2	low
849	PC-5p-71206_17	AGACTGGCTGAGTGGTGAACTGC	down	0.43063	-1.21548	0.267886	5.69742	2.45348	9.3369	5.42276	2.33262	4.934	2.42645	0	10	5	2	5	2	0	low
850	bta-mir-2285bz-p3_1ss19TC	AAAACTTGAATGAACTTTCTGG	down	0.642765	-0.637638	0.268812	7.28652	4.68352	5.60214	8.67642	7.581	1.9736	4.24628	7.83067	6	8	6.5	2	3.5	5.5	low
851	oan-miR-24-1-5p_L+2R+2	AGTGCCTACTGAGCTGATATCAGT	up	1.82996	0.871814	0.268977	6.41517	11.7395	3.73476	10.8455	4.66523	17.7624	6.06612	11.3901	4	10	4	18	5	8	middle
852	bta-miR-2285co_L+1R-1_1ss12TC	AAAAACCTGAACGAACTCTTTG	down	0.631077	-0.664112	0.270172	17.772	11.2155	9.3369	23.8602	20.1188	10.3614	12.1322	11.1528	10	22	17.25	10.5	10	7.83333	middle
853	pal-miR-9226-5p_L-1	CAAGTCCCTGTTCGGGCGCCA	down	0.738419	-0.437488	0.271087	3.17303	2.34303	3.26791	2.1691	4.08208	2.467	2.42645	2.13564	3.5	2	3.5	2.5	2	1.5	low
854	hsa-miR-1269a_R-2	CTGGACTGAGCCGTGCTACT	down	0.234953	-2.08956	0.271271	1.4	0.328933	1.86738	0	2.33262	0.9868	0	0	2	0	2	1	0	0	low
855	pal-miR-194a-5p_L+1R+1	ATGTAACAGCAACTCCATGTGGA	up	4.53557	2.18128	0.27131	1.13959	5.1687	2.33422	1.08455	0	0	9.09918	6.40691	2.5	1	0	0	7.5	4.5	low
856	eca-miR-302b	TAAGTGCTTCCATGTTTTAGTAG	up	1.19287	0.254441	0.271412	69.6363	83.0672	54.9321	84.7759	69.2009	73.5166	82.9036	92.7815	58.8333	78.1667	59.3333	74.5	68.3333	65.1667	middle
857	oan-miR-145-5p_R+1_1ss19TA	GTCCAGTTTTCCCAGGAAAA	up	2.11628	1.08153	0.271599	1.32246	2.79869	2.80107	0	1.16631	4.4406	1.81984	2.13564	3	0	1	4.5	1.5	1.5	low
858	cgr-miR-1260_R+2_1ss18AT	ATCCCACCGCTGCCACCTAA	up	inf	inf	0.272353	0	1.33995	0	0	0	0.9868	3.03306	0	0	0	0	1	2.5	0	low
859	PC-3p-166961_5	AAGACTAGAATGAACTTTTTGG	up	1.84209	0.881344	0.272399	1.61742	2.97943	0.93369	2.1691	1.74946	3.4538	1.21322	4.27127	1	2	1.5	3.5	1	3	low
860	PC-5p-242036_4	GACAGAGCGTCGAGCGGGGCTCT	down	0.190691	-2.39069	0.272811	2.48877	0.474586	2.80107	0	4.66523	0	0	1.42376	3	0	4	0	0	1	low
861	bta-mir-2285bb-p3	AAAAGCCCAAATGAACTTTTTG	up	2.66826	1.4159	0.272836	0.93369	2.49133	2.80107	0	0	0.9868	3.63967	2.84752	3	0	0	1	3	2	low
862	PC-3p-207573_4	TCCCCGAGACCCTAACTTGA	up	inf	inf	0.274309	0	5.00991	0	0	0	0	3.63967	11.3901	0	0	0	0	3	8	middle
863	PC-5p-198508_4	CTGCCTAAGAGAACCCTCAGC	up	7.27955	2.86385	0.274388	0.361517	2.63168	0	1.08455	0	0.9868	1.21322	5.69503	0	1	0	1	1	4	low
864	bta-mir-12000-p5	TCTGCATCCGAGGACTCAACCC	up	1.53764	0.620722	0.275499	5.85672	9.00555	8.40321	2.1691	6.99785	5.9208	9.70579	11.3901	9	2	6	6	8	8	middle
865	bta-miR-2285k_R+1_1ss7GA	AAAACCAGAATGAACTTTTTGA	up	1.59659	0.674993	0.275656	4.19156	6.69221	3.73476	6.50731	2.33262	7.8944	3.63967	8.54255	4	6	2	8	3	6	low
866	chi-miR-592	TTGTGTCAATATGCGATGATGT	up	2.86323	1.51765	0.27573	2.11882	6.06667	0.93369	5.42276	0	9.868	1.21322	7.11879	1	5	0	10	1	5	low
867	PC-5p-186104_5	TTTGTTGGCCAAAAAATTTGTTC	down	0.0906877	-3.46295	0.275889	2.61659	0.237293	0.93369	1.08455	5.83154	0	0	0.711879	1	1	5	0	0	0.5	low
868	chi-miR-211	TTCCCTTTGTCATCCTTTGCCC	up	4.44526	2.15227	0.276086	0.361517	1.60704	0	1.08455	0	1.9736	0	2.84752	0	1	0	2	0	2	low
869	bta-miR-2399-5p_R-1	CTTTCTGTAGCTGTTGGAACT	up	4.44526	2.15227	0.276086	0.361517	1.60704	0	1.08455	0	1.9736	0	2.84752	0	1	0	2	0	2	low
870	chi-miR-454-3p_R+1	TAGTGCAATATTGCTTATAGGGTT	up	1.23858	0.308689	0.276122	984.432	1219.3	1063.47	1155.05	734.774	1087.45	1079.77	1490.67	1139	1065	630	1102	890	1047	middle
871	PC-3p-109423_9	TTTCTCTCTGCCCCTCCCCAGT	down	0.286934	-1.80121	0.276474	2.81882	0.808816	1.86738	5.42276	1.16631	0	2.42645	0	2	5	1	0	2	0	low
872	chi-miR-449c_R+7	AGGCAGTGCATCTCTAGCTGGCTGTT	up	1.15296	0.205347	0.276741	117.722	135.729	130.717	127.977	94.4709	124.337	150.44	132.409	140	118	81	126	124	93	middle
873	chi-miR-214-5p	TGCCTGTCTACACTTGCTGTGC	down	0.932489	-0.100842	0.276811	699.459	652.237	692.798	647.478	758.1	655.235	663.633	637.843	742	597	650	664	547	448	middle
874	chi-miR-665_R+3	ACCAGTAGGCCGAGGCCCCTCAA	up	2.59867	1.37778	0.277137	5.0236	13.0547	3.73476	4.33821	6.99785	11.8416	23.0512	4.27127	4	4	6	12	19	3	middle
875	bta-miR-2328-5p_L-2R+5	CCCCTCCCTTGGTCGCCGGCTGTA	down	-inf	-inf	0.277598	1.52783	0	0	1.08455	3.49892	0	0	0	0	1	3	0	0	0	low
876	cfa-miR-135a-3p_L+1R-1_1ss22AC	ATGTAGGGATGGAAGCCATGAC	up	inf	inf	0.278505	0	1.72014	0	0	0	3.9472	1.21322	0	0	0	0	4	1	0	low
877	PC-3p-142724_6	ACCCGAATGAACTTTTTGGCCTAA	up	inf	inf	0.278505	0	0.860071	0	0	0	1.9736	0.606612	0	0	0	0	2	0.5	0	low
878	PC-3p-141216_6	ACAGGGAGTCCCTGGTAGTGTTC	down	0.244101	-2.03445	0.278717	1.65672	0.404408	2.80107	2.1691	0	0	1.21322	0	3	2	0	0	1	0	low
879	bta-mir-1246-p3	TTAAATGGATTTTTGGAGC	up	1.565	0.646161	0.27906	5.02203	7.85947	5.60214	5.96504	3.49892	4.934	11.5256	7.11879	6	5.5	3	5	9.5	5	middle
880	mmu-miR-3968_L-2R-1_1ss14AT	AATCCCACTCCTGACACC	up	1.66316	0.733928	0.279615	3.65086	6.07197	1.86738	3.25366	5.83154	8.8812	3.63967	5.69503	2	3	5	9	3	4	low
881	PC-3p-129412_7	TTCCAGTTAATAGCTCTGTTAA	down	0.514035	-0.96006	0.280849	8.09915	4.16325	6.53583	11.9301	5.83154	3.9472	0	8.54255	7	11	5	4	0	6	middle
882	PC-3p-101429_10	TCGGCAGCTCGGGTCTCCTGCT	down	0.423368	-1.24002	0.282166	5.18397	2.19473	7.46952	1.08455	6.99785	3.9472	1.21322	1.42376	8	1	6	4	1	1	low
883	cgr-miR-1973_L+6	GTATTCTGACCGTGCAAAGGTAGC	up	3.20529	1.68045	0.28275	1.10029	3.52674	0.466845	1.08455	1.74946	6.4142	0.606612	3.55939	0.5	1	1.5	6.5	0.5	2.5	low
884	ppy-miR-331-3p_R+5	GCCCCTGGGCCTATCCTAGACAA	up	2.70301	1.43457	0.283033	0.62246	1.68251	1.86738	0	0	0.9868	1.21322	2.84752	2	0	0	1	1	2	low
885	chi-mir-2284b-p3_1ss18TC	TGAACAAACTTTATGGCCAACC	up	inf	inf	0.283466	0	1.04611	0	0	0	0	2.42645	0.711879	0	0	0	0	2	0.5	low
886	chi-miR-3959-3p	TGTATGTCAACTGATCCACAGT	up	2.05909	1.042	0.284087	3.39413	6.98881	0.93369	1.08455	8.16415	4.934	6.06612	9.9663	1	1	7	5	5	7	low
887	PC-3p-428527_2	GATGGATCTTGAATGCAGTAT	down	-inf	-inf	0.284547	0.803218	0	1.86738	0.542276	0	0	0	0	2	0.5	0	0	0	0	low
888	PC-5p-337270_3	AGCTAAGACCCAGTGGAGCCAT	up	5.17566	2.37174	0.28558	0.361517	1.87109	0	1.08455	0	1.9736	3.63967	0	0	1	0	2	3	0	low
889	cgr-mir-1260-p3_1ss18TA_2	CCACCGCTGCCACCAAAAAA	up	10.3781	3.37547	0.285672	0.155615	1.61498	0.466845	0	0	0.4934	3.63967	0.711879	0.5	0	0	0.5	3	0.5	low
890	cgr-mir-1260-p3_1ss18TA_1	CCACCGCTGCCACCAAAAA	up	10.3781	3.37547	0.285672	0.155615	1.61498	0.466845	0	0	0.4934	3.63967	0.711879	0.5	0	0	0.5	3	0.5	low
891	PC-3p-72739_17	AGGCCAAAGCAAACGACTGTGC	up	1.39854	0.483922	0.286298	2.32894	3.25711	1.40053	3.25366	2.33262	2.467	3.03306	4.27127	1.5	3	2	2.5	2.5	3	low
892	chi-miR-181d_R+1	AACATTCATTGTTGTCGGTGGGTT	up	1.20749	0.272017	0.286732	133.565	161.279	168.998	129.062	102.635	160.355	158.326	165.156	181	119	88	162.5	130.5	116	middle
893	eca-miR-3548_1ss21CT	CAGCACTGTCCGGTAAGATGTC	up	inf	inf	0.286868	0	1.82817	0	0	0	0	1.21322	4.27127	0	0	0	0	1	3	low
894	PC-3p-537936_2	TTGCCCCCTTCTCCCCTCCTCC	up	inf	inf	0.286868	0	1.82817	0	0	0	0	1.21322	4.27127	0	0	0	0	1	3	low
895	PC-5p-288335_3	ACTCGAGGTGCGGAGTGGAGAG	up	inf	inf	0.286868	0	1.82817	0	0	0	0	1.21322	4.27127	0	0	0	0	1	3	low
896	bta-miR-12044_R+3	AATGGATTACTTCTGATTGCTGCT	up	1.52842	0.612043	0.286906	4.45251	6.80531	5.60214	5.42276	2.33262	9.868	4.85289	5.69503	6	5	2	10	4	4	low
897	PC-3p-75551_16	CTCACTGTCTCTGCTCTGCAGT	up	1.38885	0.473894	0.28728	5.79693	8.05108	2.80107	7.59187	6.99785	6.9076	7.27934	9.9663	3	7	6	7	6	7	low
898	PC-3p-69166_18	TAGAGAGCTGGCCTTTGGT	down	0.688752	-0.537943	0.289043	5.74664	3.95801	3.73476	6.50731	6.99785	2.9604	6.06612	2.84752	4	6	6	3	5	2	low
899	bta-miR-2284y_L+2_1ss23CT	NGAAAAGTTCGTTCGGGTTTTTT	up	1.49267	0.577899	0.28959	12.3441	18.4258	5.60214	16.2683	15.162	20.2294	23.6579	11.3901	6	15	13	20.5	19.5	8	middle
900	bta-miR-2285ab_1ss18CA	AAAACCTGAATGAACTTATTGG	down	0.557499	-0.84296	0.289599	4.86563	2.71258	2.33422	4.68165	7.581	2.00649	3.63967	2.49158	2.5	4.31667	6.5	2.03333	3	1.75	middle
901	PC-3p-139908_7	CCTAGCCTCCCGCCCCTTCCCC	down	0.249126	-2.00505	0.289767	2.6407	0.657867	4.66845	3.25366	0	1.9736	0	0	5	3	0	2	0	0	low
902	cfa-miR-450a_L-1R+3	TTTTGCGATGTGTTCCTAATATGC	up	2.36144	1.23967	0.290494	2.56209	6.05023	0.93369	3.25366	3.49892	2.9604	10.919	4.27127	1	3	3	3	9	3	middle
903	hsa-miR-548e-3p	AAAAACTGAGACTACTTTTGCA	up	inf	inf	0.291688	0	0.514052	0	0	0	0.328933	1.21322	0	0	0	0	0.333333	1	0	low
904	hsa-miR-625-5p_R+1	AGGGGGAAAGTTCTATAGTCCT	up	inf	inf	0.291688	0	1.54216	0	0	0	0.9868	3.63967	0	0	0	0	1	3	0	low
905	PC-3p-221794_4	GGTCAATGATGTGTTGGAG	up	inf	inf	0.291688	0	1.54216	0	0	0	0.9868	3.63967	0	0	0	0	1	3	0	low
906	cgr-miR-1260_L+2R-1_1	AAATCCCACCGCTGCCACC	up	1.88807	0.916912	0.292071	3.75726	7.09396	7.93636	2.1691	1.16631	8.3878	3.63967	9.25442	8.5	2	1	8.5	3	6.5	low
907	cgr-miR-1260_L+2R-1_2	CAATCCCACCGCTGCCACC	up	1.88807	0.916912	0.292071	3.75726	7.09396	7.93636	2.1691	1.16631	8.3878	3.63967	9.25442	8.5	2	1	8.5	3	6.5	low
908	PC-3p-191382_4	TCAGAGTTGGACACAGCTTGGCAAA	down	-inf	-inf	0.292552	1.83484	0	0	4.33821	1.16631	0	0	0	0	4	1	0	0	0	low
909	PC-3p-326074_3	CTTCGAGGAGGTAGCGCCGC	down	0.123812	-3.01378	0.293055	3.26631	0.404408	2.80107	0	6.99785	0	1.21322	0	3	0	6	0	1	0	low
910	oan-miR-1386_L+1_1	ACTCCTGGCTGGCTCGCCA	down	0.637828	-0.64876	0.293063	8.94903	5.70794	7.46952	5.96504	13.4125	7.8944	4.24628	4.98315	8	5.5	11.5	8	3.5	3.5	middle
911	oan-miR-1386_L+1_2	CCTCCTGGCTGGCTCGCCA	down	0.637828	-0.64876	0.293063	8.94903	5.70794	7.46952	5.96504	13.4125	7.8944	4.24628	4.98315	8	5.5	11.5	8	3.5	3.5	middle
912	oan-miR-1386_L+1_3	TCTCCTGGCTGGCTCGCCA	down	0.637828	-0.64876	0.293063	8.94903	5.70794	7.46952	5.96504	13.4125	7.8944	4.24628	4.98315	8	5.5	11.5	8	3.5	3.5	middle
913	chi-miR-1468-5p	CTCCGTTTGCCTGTTTTGCTGA	up	1.13614	0.184134	0.29351	65.2577	74.1416	71.8941	58.5658	65.3132	83.878	63.0876	75.4592	77	54	56	85	52	53	middle
914	chi-miR-33a-5p	GTGCATTGTAGTTGCATTGC	up	1.22156	0.288722	0.293569	205.273	250.753	228.754	187.628	199.439	289.132	276.615	186.512	245	173	171	293	228	131	middle
915	mmu-mir-6236-p5_1ss17TC	CCGAATCAACTAGCCCCGAA	down	0.742736	-0.429079	0.294585	4.72654	3.51057	5.13529	3.79593	5.24838	4.4406	1.81984	4.27127	5.5	3.5	4.5	4.5	1.5	3	low
916	PC-3p-79700_14	CAGGCCCCGCCCCGCCCCGCAGA	down	0.478301	-1.06401	0.295096	3.59635	1.72014	1.86738	5.42276	3.49892	3.9472	1.21322	0	2	5	3	4	1	0	low
917	PC-5p-91728_12	ACTGGCTACTCTGCATGACCTT	down	0.427198	-1.22702	0.29543	2.43637	1.04081	3.26791	0.542276	3.49892	0.9868	0	2.13564	3.5	0.5	3	1	0	1.5	low
918	pal-miR-9226-5p_L-3_1ss15GA	AGTCCCTGTTCAGGCGCCA	down	0.562836	-0.829213	0.295873	4.32571	2.43467	3.26791	2.71138	6.99785	3.4538	2.42645	1.42376	3.5	2.5	6	3.5	2	1	low
919	pal-mir-9226-p3_1ss12GA	AGTCCCTGTTCAGGCGCCA	down	0.562836	-0.829213	0.295873	4.32571	2.43467	3.26791	2.71138	6.99785	3.4538	2.42645	1.42376	3.5	2.5	6	3.5	2	1	low
920	PC-5p-147238_6	TGGGGTGGGTGGGCGGAG	up	5.75802	2.52557	0.296168	0.361517	2.08162	0	1.08455	0	1.9736	0	4.27127	0	1	0	2	0	3	low
921	chi-miR-145-3p_L+2R-1	GGATTCCTGGAAATACTGTTCT	down	0.929024	-0.106212	0.296256	16865.1	15668.1	16557.1	16080.7	17957.6	17272	14915.4	14817	17733	14827	15397	17503	12294	10407	high
922	chi-miR-338-3p	TCCAGCATCAGTGATTTTGTT	up	4.1841	2.06492	0.296587	0.62246	2.60443	1.86738	0	0	2.9604	4.85289	0	2	0	0	3	4	0	low
923	bta-miR-2285da_R-1_1ss19TA	GAAAACCTGAATGAACTTATT	up	1.51281	0.597231	0.297569	2.53339	3.83254	1.72824	1.5726	4.29933	3.76629	4.88382	2.84752	1.85098	1.45	3.68627	3.81667	4.02549	2	low
924	hsa-miR-130b-5p_R+4	ACTCTTTCCCTGTTGCACTACTAAA	up	1.86916	0.902394	0.298104	7.45787	13.94	6.53583	6.50731	9.33046	6.9076	12.1322	22.7801	7	6	8	7	10	16	middle
925	chi-miR-34c-3p	AATCACTAACCACACGGCCAGG	up	2.40826	1.26799	0.298686	3.65193	8.7948	6.53583	3.25366	1.16631	12.8284	12.1322	1.42376	7	3	1	13	10	1	middle
926	bta-mir-2285ba-1-p5_1ss19CT	AAAAGTTTGTTCAGGTTTTTGT	down	-inf	-inf	0.299928	0.388984	0	0.93369	0	0.233262	0	0	0	1	0	0.2	0	0	0	low
927	PC-3p-152761_6	ATATGAAAAGGGCTATAGTCTGT	down	-inf	-inf	0.299928	1.94492	0	4.66845	0	1.16631	0	0	0	5	0	1	0	0	0	low
928	chi-mir-329b-p5	CACCCATGGTACCTGAAGA	down	0.16871	-2.56739	0.300626	4.79413	0.808816	2.80107	1.08455	10.4968	0	2.42645	0	3	1	9	0	2	0	middle
929	bta-miR-2285m_1ss6GT	AAAACTCAAATGAACTTTTTGG	up	1.24053	0.310958	0.300644	2.65627	3.29519	2.42759	2.81984	2.72138	2.36832	3.72055	3.79669	2.6	2.6	2.33333	2.4	3.06667	2.66667	low
930	hsa-miR-378d	ACTGGACTTGGAGTCAGAAA	up	1.39304	0.478241	0.301177	6.83805	9.52571	7.46952	4.88049	8.16415	7.401	13.3455	7.83067	8	4.5	7	7.5	11	5.5	middle
931	ocu-miR-1249-5p_R-1_1ss21AC	AGGAGGGAGGAGATGGGCCACGTTC	down	-inf	-inf	0.301459	3.15308	0	1.86738	7.59187	0	0	0	0	2	7	0	0	0	0	low
932	PC-3p-318524_3	GTAGTTCGCGGGCTTGGA	up	3.5344	1.82147	0.301899	0.62246	2.20002	1.86738	0	0	2.9604	3.63967	0	2	0	0	3	3	0	low
933	PC-3p-6721_433	AAAAACCGAGTGAACTTTTTGT	up	1.39216	0.477321	0.301923	15.0661	20.9744	16.8064	17.8951	10.4968	13.3218	21.838	27.7633	18	16.5	9	13.5	18	19.5	middle
934	PC-5p-134859_7	TGGGCAAAAAGTTCATTTGGGA	up	10.2231	3.35377	0.302316	0.155615	1.59087	0.466845	0	0	0	1.21322	3.55939	0.5	0	0	0	1	2.5	low
935	bta-mir-2285k-5-p5	AAAGTTCATTCAGGTTTTTCT	down	0.556283	-0.84611	0.302568	1.07444	0.597692	0.778075	1.08455	1.36069	0	0.606612	1.18646	0.833333	1	1.16667	0	0.5	0.833333	low
936	chi-mir-187-p5	CGACACGGTGTGAGACCTCG	up	4.12365	2.04392	0.302943	0.31123	1.2834	0.93369	0	0	0	2.42645	1.42376	1	0	0	0	2	1	low
937	PC-5p-113019_9	TGAAGTGATGGAATCTGATT	up	2.78927	1.47989	0.303507	0.723035	2.01674	0	2.1691	0	0.9868	3.63967	1.42376	0	2	0	1	3	1	low
938	PC-5p-118891_8	AGCTTGGTCCTGGGTCACGTGA	up	inf	inf	0.303666	0	4.89637	0	0	0	11.8416	0	2.84752	0	0	0	12	0	2	middle
939	hsa-miR-3065-5p	TCAACAAAATCACTGATGCTGGA	up	1.57944	0.659411	0.303738	9.78841	15.4602	14.939	9.76097	4.66523	8.8812	21.838	15.6613	16	9	4	9	18	11	middle
940	PC-5p-137605_7	AACAGAGTTCTACAGTTT	down	0.348639	-1.52019	0.304895	2.52121	0.878994	0.93369	4.88049	1.74946	0	1.21322	1.42376	1	4.5	1.5	0	1	1	low
941	bta-miR-199a-3p_2ss8TC22AT	ACAGTAGCCTGCACATTGGTTT	up	1.44028	0.526345	0.305796	9.96653	14.3546	12.138	11.9301	5.83154	18.7492	15.7719	8.54255	13	11	5	19	13	6	middle
942	bta-miR-148c_L-2R+4	AAGTTCTGTCATGCACTGACTGC	up	inf	inf	0.306001	0	2.49662	0	0	0	0	6.06612	1.42376	0	0	0	0	5	1	low
943	bta-miR-2285dg_L-2R-2_1ss10AC	AAACCGACATGAACTTTT	down	-inf	-inf	0.306912	0.958297	0	0	0.542276	2.33262	0	0	0	0	0.5	2	0	0	0	low
944	PC-3p-226033_4	CTGGAGGACATGGTGATA	down	-inf	-inf	0.306912	1.91659	0	0	1.08455	4.66523	0	0	0	0	1	4	0	0	0	low
945	PC-5p-307555_3	AGGAGAAAGGATGAAAGCC	down	-inf	-inf	0.306912	1.91659	0	0	1.08455	4.66523	0	0	0	0	1	4	0	0	0	low
946	PC-5p-196314_4	TGTCGAGGCTAGAGTCACGCTTGGA	down	-inf	-inf	0.306978	1.91767	0	4.66845	1.08455	0	0	0	0	5	1	0	0	0	0	low
947	hsa-miR-4508_L+1R+1	AGCGGGGCTGGGCGCGCGA	down	0.288863	-1.79154	0.307168	1.4	0.404408	1.86738	0	2.33262	0	1.21322	0	2	0	2	0	1	0	low
948	chi-miR-361-3p_R+1	TCCCCCAGGTGTGATTCTGATTT	up	1.12798	0.173742	0.307256	1128.25	1272.64	1023.32	1319.9	1041.51	1147.65	1259.33	1410.94	1096	1217	893	1163	1038	991	middle
949	PC-5p-68427_18	TGGGACAGGCCCTGAGGGAACCCT	up	1.37734	0.461889	0.307689	5.04664	6.95096	2.80107	6.50731	5.83154	8.8812	4.85289	7.11879	3	6	5	9	4	5	low
950	PC-3p-86526_13	AAACCGGAATGAACTTTTTGGAA	up	2.24541	1.16698	0.308219	3.05251	6.85413	3.73476	5.42276	0	5.4274	3.03306	12.1019	4	5	0	5.5	2.5	8.5	middle
951	chi-miR-214-3p_L-1R+3	ACAGCAGGCACAGACAGGCAGT	down	0.920268	-0.119873	0.309735	11917.6	10967.4	13292.9	11491.9	10968	11147.9	11318.2	10436.1	14237	10596	9404	11297	9329	7330	high
952	chi-miR-369-5p	AGATCGACCGTGTTATATTCG	up	1.68857	0.755799	0.309932	2.14607	3.62378	0.93369	4.33821	1.16631	2.9604	3.63967	4.27127	1	4	1	3	3	3	low
953	bta-miR-4286_R+1	ACCCCACTCCTGGTACCA	down	0.884263	-0.177453	0.310244	715.172	632.4	753.487	610.603	781.426	691.747	667.273	538.18	807	563	670	701	550	378	middle
954	PC-3p-129807_7	TCAAAGGCAGGAGCTTAGATTG	up	4.69552	2.23128	0.310373	0.31123	1.46139	0.93369	0	0	2.9604	0	1.42376	1	0	0	3	0	1	low
955	cgr-miR-1973_L+2R+1	TCTGACCGTGCAAAGGTAGCA	up	2.15689	1.10895	0.310641	3.24013	6.98859	7.46952	1.08455	1.16631	11.8416	4.85289	4.27127	8	1	1	12	4	3	middle
956	bta-mir-2887-1-p5	GACCGGGGTCCGGTGCGGAGAGC	up	1.2498	0.321692	0.310884	138.812	173.486	160.595	118.216	137.624	224.004	154.079	142.376	172	109	118	227	127	100	middle
957	PC-5p-52471_26	TGAAAAGTTCGTTCGGGTTTTAA	up	1.74934	0.806812	0.311249	8.91344	15.5927	13.0717	4.33821	9.33046	22.203	6.06612	18.5088	14	4	8	22.5	5	13	middle
958	PC-5p-55631_24	AAAAGTTCATTTGAGTTTTTCAGT	up	1.63375	0.708189	0.312729	1.2559	2.05183	0.93369	1.08455	1.74946	0.9868	3.03306	2.13564	1	1	1.5	1	2.5	1.5	low
959	efu-mir-9277-p3_1ss5CT	GGGTTTCCCCGCGCAGGT	down	0.815241	-0.294702	0.312831	110.046	89.7138	103.64	105.202	121.296	74.9968	120.109	74.0354	111	97	104	76	99	52	middle
960	cgr-miR-1949_2ss13TC19TC	TATACCAGGATGCCAGCACAGTT	up	1.19007	0.251042	0.313162	58.0857	69.1258	42.9497	68.3268	62.9806	74.9968	74.0066	58.3741	46	63	54	76	61	41	middle
961	hsa-miR-10400-5p_R-3_1ss12GA	CGGCGGCGGCGACTCTGG	up	1.95283	0.965563	0.31317	2.53905	4.95833	1.86738	1.08455	4.66523	8.3878	3.63967	2.84752	2	1	4	8.5	3	2	low
962	bta-mir-664a-p3_1ss20CA	TTCGTTTACTCCCTAGCCTACA	up	1.28242	0.358865	0.313246	41.0607	52.6569	35.4802	43.3821	44.3197	64.142	58.2347	35.5939	38	40	38	65	48	25	middle
963	mdo-miR-24-3p_L+3R+4	AAATGGCTCAGTTCAGCAGGAAC	up	1.26085	0.334399	0.314074	35.4892	44.7466	47.6182	23.8602	34.9892	43.4192	50.9554	39.8652	51	22	30	44	42	28	middle
964	PC-5p-137796_7	CAGAGGTCGATGGATTCT	down	-inf	-inf	0.314096	1.7573	0	0.93369	4.33821	0	0	0	0	1	4	0	0	0	0	low
965	bta-mir-2285b-2-p5_1ss16TC	AAAAGTTCATTTGGGCTTTTCT	up	1.23682	0.306633	0.31483	11.5671	14.3064	8.26315	14.9307	11.5076	12.4419	16.9042	13.5732	8.85	13.7667	9.86667	12.6083	13.9333	9.53333	middle
966	bta-mir-2285s-p5_1ss16TC	AAAAGTTCATTTGGGCTTTTCT	up	1.23682	0.306633	0.31483	11.5671	14.3064	8.26315	14.9307	11.5076	12.4419	16.9042	13.5732	8.85	13.7667	9.86667	12.6083	13.9333	9.53333	middle
967	bta-mir-2285k-3-p5_1ss16TC	AAAAGTTCATTTGGGCTTTTCT	up	1.23682	0.306633	0.31483	11.5671	14.3064	8.26315	14.9307	11.5076	12.4419	16.9042	13.5732	8.85	13.7667	9.86667	12.6083	13.9333	9.53333	middle
968	PC-3p-142593_6	TCTCCCATCGCTCTCCTGCAGT	down	0.418374	-1.25713	0.314909	2.53905	1.06227	1.86738	1.08455	4.66523	1.9736	1.21322	0	2	1	4	2	1	0	low
969	eca-miR-431_R-2	TGTCTTGCAGGCCGTCATGCA	up	8.6107	3.10613	0.315106	0.31123	2.67991	0.93369	0	0	1.9736	6.06612	0	1	0	0	2	5	0	low
970	chi-miR-3432-5p	TGCGGGATCTTTAGTTGTGGCG	down	0.956648	-0.0639392	0.315173	7213.97	6901.24	7087.64	6932.46	7621.82	7131.6	7010.01	6562.1	7591	6392	6535	7227	5778	4609	middle
971	PC-5p-136831_7	TTGGATGCCTTGAGATGCAGA	up	1.58827	0.667456	0.315724	1.68398	2.67461	2.80107	1.08455	1.16631	2.9604	3.63967	1.42376	3	1	1	3	3	1	low
972	ocu-miR-107-5p_R+1	AGCTTCTTTACAGTGTTGCCTTGA	down	0.503598	-0.989656	0.316514	5.09693	2.5668	1.86738	7.59187	5.83154	0	4.85289	2.84752	2	7	5	0	4	2	low
973	chi-miR-146b-3p	TGCCCTAGGGACTCAGTTCTGGT	up	2.66289	1.413	0.31677	1.1118	2.96062	0	2.1691	1.16631	1.9736	1.21322	5.69503	0	2	1	2	1	4	low
974	bta-mir-2285bc-p5	AAAAGGTTCATTTGGGTTTCT	up	1.67172	0.741331	0.317122	4.16431	6.96155	3.73476	7.59187	1.16631	6.9076	9.70579	4.27127	4	7	1	7	8	3	low
975	chi-miR-382-3p_R+1	AATCATTCACGGACAACACTTT	up	2.30352	1.20384	0.318278	4.55308	10.4881	3.73476	7.59187	2.33262	4.934	19.4116	7.11879	4	7	2	5	16	5	middle
976	PC-5p-240170_4	TCGTCCTCTCTTGTCCCTTCT	down	0.368645	-1.43969	0.318698	1.78455	0.657867	0.93369	3.25366	1.16631	1.9736	0	0	1	3	1	2	0	0	low
977	hsa-miR-6516-3p	ATCATGTATGATACTGCAAACA	up	1.20514	0.269196	0.318778	17.0618	20.5618	14.0053	17.3528	19.8272	21.7096	15.7719	24.2039	15	16	17	22	13	17	middle
978	chi-miR-135b-5p	TATGGCTTTTCATTCCTATGTGA	up	inf	inf	0.319182	0	1.94656	0	0	0	0.9868	4.85289	0	0	0	0	1	4	0	low
979	cpo-miR-431-3p_L+3R-1_1ss22TG	TTGCAGGTCGTCTTGCAGGGCGT	up	inf	inf	0.319182	0	1.94656	0	0	0	0.9868	4.85289	0	0	0	0	1	4	0	low
980	PC-5p-606475_2	ATACTGCATTCAAGATCCATCC	up	inf	inf	0.319182	0	0.973282	0	0	0	0.4934	2.42645	0	0	0	0	0.5	2	0	low
981	ocu-miR-2355-5p	ATCCCCAGATACAATGGACAAT	down	0.823899	-0.27946	0.32018	306.268	252.334	350.134	300.421	268.251	329.591	228.086	199.326	375	277	230	334	188	140	middle
982	eca-miR-9182	TTGCACAAAGAGTCTCATGTCT	up	1.08279	0.114757	0.322004	57.0977	61.825	55.0877	52.0585	64.1469	62.1684	60.6612	62.6453	59	48	55	63	50	44	middle
983	PC-5p-81521_14	TGACTTGAGAGGTGTAGTA	up	1.91677	0.938679	0.322657	1.08877	2.08692	0.93369	0	2.33262	0.9868	2.42645	2.84752	1	0	2	1	2	2	low
984	PC-5p-113422_9	CCTCACGCCATCTCTGAGGGGCT	up	1.6667	0.736997	0.322717	2.32947	3.88254	3.73476	3.25366	0	3.9472	4.85289	2.84752	4	3	0	4	4	2	low
985	PC-3p-36778_43	GAAAAACCAGGATGAACTTTTTG	down	0.574284	-0.800163	0.323368	2.96713	1.70398	3.73476	1.08455	4.08208	1.9736	2.42645	0.711879	4	1	3.5	2	2	0.5	low
986	bta-mir-2285n-4-p5_1ss9GA	TTGGGTTGACTAAAAAGTTCAT	down	0.433581	-1.20563	0.323648	3.70643	1.60704	6.53583	1.08455	3.49892	1.9736	0	2.84752	7	1	3	2	0	2	low
987	chi-miR-3431-5p	CCTCAGTCAGCCTTGTGGATGT	up	1.08068	0.111933	0.324477	7138.5	7714.4	6274.39	7394.48	7746.62	7744.41	7978.16	7420.62	6720	6818	6642	7848	6576	5212	middle
988	PC-3p-120506_8	AAAAACCCTAACGAACTTCTT	down	0.501921	-0.994468	0.324586	2.94929	1.48031	2.80107	4.88049	1.16631	0.9868	0.606612	2.84752	3	4.5	1	1	0.5	2	low
989	cja-miR-9933_L-6	CACCCATGACTGATGGCT	up	1.47111	0.5569	0.325257	9.12925	13.4301	5.13529	6.50731	15.7452	13.8152	11.5256	14.9495	5.5	6	13.5	14	9.5	10.5	middle
990	PC-3p-82646_14	AAGAACCCGAGCGAACTTTTGG	down	0.43359	-1.2056	0.326432	4.63905	2.01145	4.66845	1.08455	8.16415	1.9736	1.21322	2.84752	5	1	7	2	1	2	low
991	bta-mir-2285cb-p5	AAAAAGTTCGTTTGGGTTTTT	up	1.51808	0.602249	0.327061	6.22998	9.45762	6.84706	9.2187	2.62419	12.8284	5.45951	10.0849	7.33333	8.5	2.25	13	4.5	7.08333	middle
992	eca-mir-8986a-p5_2	GTCGAGGCTAGAGTCACGCTTGGGTA	down	0.806039	-0.311078	0.328222	14.223	11.4643	10.7374	17.3528	14.5788	9.868	14.5587	9.9663	11.5	16	12.5	10	12	7	middle
993	eca-mir-8986a-p5_1	GAGGCTAGAGTCACGCTTGGGTAT	down	0.806039	-0.311078	0.328222	14.223	11.4643	10.7374	17.3528	14.5788	9.868	14.5587	9.9663	11.5	16	12.5	10	12	7	middle
994	hsa-miR-219b-5p	AGATGTCCAGCCACAATTCTCG	up	1.71782	0.780578	0.3286	1.45029	2.49133	0.93369	1.08455	2.33262	0.9868	3.63967	2.84752	1	1	2	1	3	2	low
995	ocu-miR-760-3p_1ss22CT	CGGCTCTGGGTCTGTGGGGAGT	down	0.863816	-0.211204	0.328667	213.167	184.137	255.831	201.727	181.944	207.228	168.638	176.546	274	186	156	210	139	124	middle
996	bta-miR-2448-3p	GTGGTTGATTGGATCCGTGGGT	up	1.2523	0.324575	0.328753	15.4848	19.3915	19.6075	15.1837	11.6631	23.6832	14.5587	19.9326	21	14	10	24	12	14	middle
997	bta-mir-2285n-3-p3_1ss18GT	AACCCGAATGAACTTTTTGGA	down	0.712668	-0.488699	0.328965	3.49578	2.49133	3.73476	3.25366	3.49892	0.9868	3.63967	2.84752	4	3	3	1	3	2	low
998	PC-3p-112535_9	TGAGGCCTGCCATCCCAGAAGC	down	0.356983	-1.48607	0.329002	2.25086	0.803519	0	3.25366	3.49892	0.9868	0	1.42376	0	3	3	1	0	1	low
999	cgr-mir-1956-p3_1ss22GC	TTCCCTGGCTGGCACCTGGACC	down	0.742989	-0.428588	0.329566	33.7202	25.0538	30.8118	26.0293	44.3197	33.5512	14.5587	27.0514	33	24	38	34	12	19	middle
1000	PC-3p-97277_11	ACAACACGGACTGTGGCCCACC	down	0.25485	-1.97228	0.330072	2.87754	0.733341	2.80107	0	5.83154	0.9868	1.21322	0	3	0	5	1	1	0	low
1001	PC-5p-47358_30	ACTGCTTTAAAACCTTTGACA	up	2.14323	1.09979	0.331048	1.3083	2.80399	0.466845	0.542276	2.91577	3.4538	4.24628	0.711879	0.5	0.5	2.5	3.5	3.5	0.5	low
1002	bta-miR-2319a_L+2R-2	CGCTACTCTGTATTAGGCACTT	up	1.53159	0.615028	0.331767	6.2847	9.62557	2.80107	11.3878	4.66523	11.8416	8.49256	8.54255	3	10.5	4	12	7	6	middle
1003	PC-3p-340283_3	TACGAACTTTTTGGCCGACGCA	up	3.41315	1.7711	0.331846	0.31123	1.06227	0.93369	0	0	1.9736	1.21322	0	1	0	0	2	1	0	low
1004	PC-3p-127542_7	ATCCCACTTCTGACACCACAA	up	1.90876	0.932634	0.332908	1.47754	2.82026	0.93369	0	3.49892	1.9736	3.63967	2.84752	1	0	3	2	3	2	low
1005	PC-5p-144207_6	TCAAATGCAGGCTCCTGGATGCC	down	-inf	-inf	0.333056	2.11882	0	0.93369	5.42276	0	0	0	0	1	5	0	0	0	0	low
1006	bta-miR-2285az_1ss5TA	AAAAACCGAGTGAACTTTTTGG	up	1.24027	0.310654	0.333059	7.37822	9.15098	7.00267	8.13414	6.99785	11.8416	8.49256	7.11879	7.5	7.5	6	12	7	5	middle
1007	mmu-let-7c-5p_R+2	TGAGGTAGTAGGTTGTATGGTTAT	up	1.77238	0.825691	0.333322	4.32203	7.6603	4.66845	5.96504	2.33262	5.9208	4.24628	12.8138	5	5.5	2	6	3.5	9	middle
1008	PC-3p-234188_4	CTCTGACTGCCAGGGTTCCAGA	down	0.32596	-1.61723	0.334075	2.01824	0.657867	2.80107	3.25366	0	1.9736	0	0	3	3	0	2	0	0	low
1009	mmu-miR-3968_L-2_1ss14AT	AATCCCACTCCTGACACCA	up	1.25146	0.323611	0.334935	28.0517	35.1055	28.4775	19.5219	36.1555	36.0182	27.2975	42.0008	30.5	18	31	36.5	22.5	29.5	middle
1010	ocu-miR-135a-3p_1ss22CT	ATATAGGGATTGGAGCCGTGGT	up	4.47003	2.16029	0.336881	0.31123	1.39121	0.93369	0	0	2.9604	1.21322	0	1	0	0	3	1	0	low
1011	mdo-miR-449a-5p_L+2	AATGGCAGTGTATTGTTAGCTGGT	down	0.921247	-0.11834	0.337246	87.6386	80.7368	91.5016	93.2715	78.1426	79.9308	74.0066	88.273	98	86	67	81	61	62	middle
1012	mml-miR-582-5p_L+1_1ss2TA	AATACAGTTGTTCAACCAGTTACT	up	3.1325	1.64731	0.338256	0.180759	0.566226	0	0.542276	0	0.9868	0	0.711879	0	0.5	0	1	0	0.5	low
1013	ggo-miR-582_L+1R+1_1ss2TA	AATACAGTTGTTCAACCAGTTACT	up	3.1325	1.64731	0.338256	0.180759	0.566226	0	0.542276	0	0.9868	0	0.711879	0	0.5	0	1	0	0.5	low
1014	mmu-miR-146a-5p_R+1_1	TGAGAACTGAATTCCATGGGTTA	up	1.40958	0.495266	0.338283	4.36502	6.15285	5.13529	2.71138	5.24838	3.4538	7.88595	7.11879	5.5	2.5	4.5	3.5	6.5	5	low
1015	mmu-miR-146a-5p_R+1_2	TGAGAACTGAATTCCATGGGTTT	up	1.40958	0.495266	0.338283	4.36502	6.15285	5.13529	2.71138	5.24838	3.4538	7.88595	7.11879	5.5	2.5	4.5	3.5	6.5	5	low
1016	dno-miR-146a-5p	TGAGAACTGAATTCCATGGGTTT	up	1.40958	0.495266	0.338283	4.36502	6.15285	5.13529	2.71138	5.24838	3.4538	7.88595	7.11879	5.5	2.5	4.5	3.5	6.5	5	low
1017	PC-5p-47724_30	ATCCCACCAGAGTCGCCAAA	up	1.90004	0.926033	0.338332	9.01402	17.127	11.2043	6.50731	9.33046	5.9208	16.9851	28.4752	12	6	8	6	14	20	middle
1018	efu-miR-449_L+1R-3	ATGGCAGTGTATTGTTAGCTGGT	down	0.805341	-0.312328	0.339274	65.8341	53.0189	75.6289	54.2276	67.6458	72.0364	40.0364	46.984	81	50	58	73	33	33	middle
1019	PC-5p-341084_3	TCCATGGTGGGGTCATAAAGAGT	up	1.78299	0.834302	0.339286	1.08877	1.94127	0.93369	0	2.33262	1.9736	2.42645	1.42376	1	0	2	2	2	1	low
1020	pal-miR-339b-5p_R+1	TCCCTGTCCTCCAGGAGCTT	down	0.747558	-0.419742	0.34026	27.6487	20.669	27.5438	30.9097	24.4925	30.0974	21.2314	10.6782	29.5	28.5	21	30.5	17.5	7.5	middle
1021	PC-5p-106803_10	TCTAGGGCACGAGAGCTTCAGT	down	0.416172	-1.26475	0.340328	3.16151	1.31573	3.73476	1.08455	4.66523	3.9472	0	0	4	1	4	4	0	0	low
1022	chi-miR-153	TTGCATAGTCACAAAAGTGATC	up	1.69848	0.764246	0.341174	5.10222	8.66602	7.46952	4.33821	3.49892	6.9076	4.85289	14.2376	8	4	3	7	4	10	middle
1023	PC-3p-15416_140	GCGTCTCACTGAGCAGCCTGT	down	0.657904	-0.604052	0.341471	21.5815	14.1985	22.4085	10.8455	31.4903	14.802	12.1322	15.6613	24	10	27	15	10	11	middle
1024	mmu-mir-6240-p3_1ss1GC	CATTTCTGCCCAGTGCTCTGAA	up	1.70929	0.773394	0.342367	3.09338	5.28748	3.73476	3.79593	1.74946	2.467	4.85289	8.54255	4	3.5	1.5	2.5	4	6	low
1025	PC-3p-29116_59	TTCACAAAGTCCATACACTTCAC	down	0.718741	-0.476456	0.342398	15.5308	11.1626	17.7401	19.5219	9.33046	6.9076	10.919	15.6613	19	18	8	7	9	11	middle
1026	chi-miR-582-5p	TACAGTTGTTCAACCAGTTACT	up	1.17247	0.229551	0.343148	16.9298	19.8496	14.939	19.5219	16.3283	16.7756	24.2645	18.5088	16	18	14	17	20	13	middle
1027	mdo-miR-22-5p_L+2_1ss17GA	CCAGTTCTTCAGTGGCAAGCTTTA	down	0.649556	-0.622473	0.343542	5.46266	3.54831	2.80107	5.42276	8.16415	3.9472	2.42645	4.27127	3	5	7	4	2	3	low
1028	oan-miR-33-5p_L+1R+1	AGTGCATTGTAGTTGCATTGC	up	3.31201	1.72771	0.34366	1.06152	3.51576	0.93369	1.08455	1.16631	6.9076	3.63967	0	1	1	1	7	3	0	low
1029	bta-miR-7859	AAAAACTGGCAGCTTCATGTAA	up	1.07139	0.0994841	0.343667	287.579	308.109	274.505	288.491	299.741	303.934	338.489	281.904	294	266	257	308	279	198	middle
1030	chi-miR-502b-3p_1ss3CG	ATGCACCTGGGCAAGGATTCTGAA	up	1.10171	0.139744	0.34418	109.707	120.865	95.2363	115.505	118.38	116.936	110.403	135.257	102	106.5	101.5	118.5	91	95	middle
1031	PC-5p-14195_156	CGGGACATCTGGGCTGGAGGCC	up	1.62501	0.700447	0.344552	13.8343	22.4809	9.3369	6.50731	25.6588	31.5776	23.0512	12.8138	10	6	22	32	19	9	middle
1032	bta-miR-199a-3p_R+1_1ss22AT	ACAGTAGTCTGCACATTGGTTTC	down	0.941192	-0.0874396	0.344897	97.7151	91.9686	90.5679	97.6097	104.968	90.7856	98.2711	86.8492	97	90	90	92	81	61	middle
1033	mdo-miR-352-3p_R-1_2ss11TC20AG	ATCTCAGGTTCGTCAGCCCGT	up	2.66908	1.41634	0.344923	0.672747	1.79562	0.93369	1.08455	0	2.9604	2.42645	0	1	1	0	3	2	0	low
1034	mmu-miR-3084-3p_L+2R-1_1ss4TA	AATACTGCCAGTCTCCTTCAGA	up	1.54688	0.629362	0.345052	5.1525	7.97031	6.53583	5.42276	3.49892	8.8812	3.63967	11.3901	7	5	3	9	3	8	middle
1035	chi-miR-133b	TTTGGTCCCCTTCAACCAGCT	up	1.36937	0.45351	0.345239	7.60039	10.4077	9.3369	7.04959	6.41469	8.3878	7.88595	14.9495	10	6.5	5.5	8.5	6.5	10.5	middle
1036	PC-5p-34468_47	AAAAGTTGATTTAGGTTTTTCT	up	1.97506	0.981899	0.345254	1.56713	3.09518	1.86738	1.08455	1.74946	4.934	3.63967	0.711879	2	1	1.5	5	3	0.5	low
1037	mdo-miR-181b-5p_R+3_2	AACATTCATTGCTGTCGGTGGGTTGT	down	0.439901	-1.18475	0.345714	4.57249	2.01145	2.80107	2.1691	8.74731	1.9736	1.21322	2.84752	3	2	7.5	2	1	2	middle
1038	mdo-miR-181b-5p_R+3_1	AACATTCATTGCTGTCGGTGGGTAGT	down	0.439901	-1.18475	0.345714	4.57249	2.01145	2.80107	2.1691	8.74731	1.9736	1.21322	2.84752	3	2	7.5	2	1	2	middle
1039	PC-5p-658941_2	TACGGGATTGACATAGTCTGG	up	4.34142	2.11817	0.346649	0.388769	1.68781	0	0	1.16631	0	3.63967	1.42376	0	0	1	0	3	1	low
1040	cfa-miR-138a	AGCTGGTGTTGTGAATCAGGCCG	down	0.386639	-1.37094	0.348109	5.11849	1.97901	10.2706	2.1691	2.91577	1.4802	3.03306	1.42376	11	2	2.5	1.5	2.5	1	middle
1041	mmu-miR-5126_L-1R+1_1ss18CT	CGGGCGGGGCCGGGGGTGGGGC	up	1.3296	0.410994	0.348195	14.1707	18.8414	18.6738	8.67642	15.162	24.67	13.3455	18.5088	20	8	13	25	11	13	middle
1042	ggo-mir-1291-p3	TGTCTTCCTGTGGTCTGTTGGCT	down	0.295855	-1.75704	0.348866	1.1118	0.328933	0	2.1691	1.16631	0.9868	0	0	0	2	1	1	0	0	low
1043	PC-3p-127224_7	CCAGTTTTCCATGTTCCTATGC	up	2.6077	1.38278	0.350101	1.01123	2.63698	1.86738	0	1.16631	0	3.63967	4.27127	2	0	1	0	3	3	low
1044	PC-3p-113806_9	ACCCCTGTTCCTCTCTCTCCTAGT	up	3.53123	1.82017	0.350919	1.08877	3.84469	0.93369	0	2.33262	7.8944	3.63967	0	1	0	2	8	3	0	low
1045	mmu-miR-148a-5p_L+2	AAAAAGTTCTGAGACACTCCGACT	down	0.611831	-0.708794	0.350943	2.87332	1.75799	1.86738	3.25366	3.49892	0	2.42645	2.84752	2	3	3	0	2	2	low
1046	hsa-mir-4454-p3_1ss18AC	ATCCGAGTCACGGCACCCA	down	-inf	-inf	0.351365	1.32192	0	0.466845	0	3.49892	0	0	0	0.5	0	3	0	0	0	low
1047	hsa-mir-8485-p3	ACACACACACACACACACA	up	1.83326	0.874408	0.352965	4.40643	8.07812	7.46952	1.08455	4.66523	11.8416	2.42645	9.9663	8	1	4	12	2	7	middle
1048	bta-mir-2285cp-p3_1ss17TC	AAAACCTGAACAAACTCT	down	0.0686205	-3.86522	0.353151	1.72902	0.118646	0	0.813414	4.37365	0	0	0.355939	0	0.75	3.75	0	0	0.25	low
1049	PC-5p-114344_9	TGGGCTGGAGCTGGACCTGGCAT	down	0.22326	-2.16321	0.353884	1.47332	0.328933	0	3.25366	1.16631	0.9868	0	0	0	3	1	1	0	0	low
1050	PC-5p-342838_3	ATGGGATAATCACACCCCTGGGA	up	5.874	2.55434	0.354935	0.31123	1.82817	0.93369	0	0	0	1.21322	4.27127	1	0	0	0	1	3	low
1051	tch-let-7a-3p_L+1	TCTATACAATCTACTGTCTTTCC	down	-inf	-inf	0.356492	2.84185	0	0.93369	7.59187	0	0	0	0	1	7	0	0	0	0	low
1052	PC-3p-468488_2	CTACTCCTTGCTCTCCCCACCTCC	up	2.95445	1.56289	0.356787	1.16631	3.4458	0	0	3.49892	0	6.06612	4.27127	0	0	3	0	5	3	low
1053	mml-miR-149-3p	GAGGGAGGGACGGGGGCTGTGC	down	0.663054	-0.592802	0.356828	8.33598	5.5272	4.66845	8.67642	11.6631	8.8812	4.85289	2.84752	5	8	10	9	4	2	middle
1054	ocu-miR-301b-5p	GCTCTGACGAGGTTGCACTACT	down	0.495808	-1.01215	0.357048	5.53599	2.74479	0.93369	8.67642	6.99785	2.9604	2.42645	2.84752	1	8	6	3	2	2	low
1055	cgr-miR-1260_R+2	ATCCCACCGCTGCCACCATA	up	1.12661	0.171992	0.357314	163.462	184.159	157.794	136.654	195.94	196.373	179.557	176.546	169	126	168	199	148	124	middle
1056	chi-miR-380-3p	TATGTAATGTGGTCCACGTCT	up	1.25074	0.322778	0.357477	58.1089	72.679	56.9551	52.0585	65.3132	91.7724	76.4331	49.8315	61	48	56	93	63	35	middle
1057	eca-miR-3200_R-1	CACCTTGCGCTACTCAGGTCTGC	up	3.74416	1.90464	0.357953	0.361517	1.35358	0	1.08455	0	0	1.21322	2.84752	0	1	0	0	1	2	low
1058	chi-mir-495-p5	GACCGCTGGTACCTGAAAA	up	1.248	0.319621	0.359	12.12	15.1257	10.2706	9.76097	16.3283	15.7888	18.1984	11.3901	11	9	14	16	15	8	middle
1059	bta-mir-11998-p3_1ss18TC	GTTGCCATTTCCTTCTCCAGT	down	0.201344	-2.31227	0.359251	1.63369	0.328933	3.73476	0	1.16631	0.9868	0	0	4	0	1	1	0	0	low
1060	pal-miR-9298-5p	ACAGATGATGAACTTATTGACGG	up	2.51141	1.3285	0.35943	0.699999	1.75799	0.93369	0	1.16631	0	2.42645	2.84752	1	0	1	0	2	2	low
1061	bta-miR-7863_1ss11AG	ATGGACTGTCGCCTGAGGAGC	down	0.759521	-0.396839	0.359935	27.7534	21.0793	17.7401	28.1984	37.3218	23.6832	18.1984	21.3564	19	26	32	24	15	15	middle
1062	chi-miR-2284b_L-1_1ss10TC	GAAAAGTTCGTTCGGGTTA	up	2.82426	1.49787	0.360245	0.93369	2.63698	2.80107	0	0	0	3.63967	4.27127	3	0	0	0	3	3	low
1063	eca-mir-703-p5	AAGGAAAGGAGAATGTTTT	up	2.82426	1.49787	0.360245	0.31123	0.878994	0.93369	0	0	0	1.21322	1.42376	1	0	0	0	1	1	low
1064	ggo-miR-584_R+2	TTATGGTTTGCCTGGGACTGAGA	up	2.82426	1.49787	0.360245	0.31123	0.878994	0.93369	0	0	0	1.21322	1.42376	1	0	0	0	1	1	low
1065	hsa-miR-4485-3p_R-2	TAACGGCCGCGGTACCCT	up	2.82426	1.49787	0.360245	0.93369	2.63698	2.80107	0	0	0	3.63967	4.27127	3	0	0	0	3	3	low
1066	PC-3p-206228_4	CCGGCAGCACAGCCTGATGC	up	2.82426	1.49787	0.360245	0.31123	0.878994	0.93369	0	0	0	1.21322	1.42376	1	0	0	0	1	1	low
1067	PC-3p-61849_21	TTGCTGTATGAATAGCAGTT	up	2.82426	1.49787	0.360245	0.62246	1.75799	1.86738	0	0	0	2.42645	2.84752	2	0	0	0	2	2	low
1068	chi-miR-532-3p_R+1	CCTCCCACACCCAAGGCTTGCA	up	1.06294	0.0880587	0.36107	802.81	853.338	860.862	728.819	818.748	894.041	868.668	797.304	922	672	702	906	716	560	middle
1069	chi-miR-3432-3p	CAGCAACTAAAGATCCCTCAGG	up	1.12893	0.174958	0.361354	427.776	482.929	412.691	456.597	414.039	434.192	437.974	576.622	442	421	355	440	361	405	middle
1070	PC-5p-131656_7	GGGCCGGGGTGGGAGCTTT	down	0.288777	-1.79197	0.361523	1.13906	0.328933	0	1.08455	2.33262	0.9868	0	0	0	1	2	1	0	0	low
1071	PC-3p-101578_10	TCCCCACGTGGAGCCCCTGACA	down	0.288777	-1.79197	0.361523	2.27811	0.657867	0	2.1691	4.66523	1.9736	0	0	0	2	4	2	0	0	low
1072	PC-3p-189924_5	AAAAAACCGACATGAACTTTTTGG	up	2.61244	1.3854	0.361591	0.750287	1.96008	0	1.08455	1.16631	3.4538	2.42645	0	0	1	1	3.5	2	0	low
1073	bta-mir-2284z-2-p3_1ss22GC	AAAAACCCAGATGAACTTTTTC	up	1.77952	0.83149	0.362416	0.699999	1.24566	0.93369	0	1.16631	0.4934	1.81984	1.42376	1	0	1	0.5	1.5	1	low
1074	bta-mir-677-p3	TTTCGTTCTTCTGAGTTTGCTGA	down	0.359857	-1.4745	0.367266	2.95193	1.06227	5.60214	3.25366	0	1.9736	1.21322	0	6	3	0	2	1	0	low
1075	mdo-miR-22-3p	AAGCTGCCAGTTGAAGAACTGC	down	0.952711	-0.06989	0.367321	2167.57	2065.07	2340.76	2081.26	2080.69	2077.21	2130.42	1987.57	2507	1919	1784	2105	1756	1396	middle
1076	oan-miR-218-3p_R+2_1ss12TC	AAACATGGTTCCGTCAAGCACC	up	3.141	1.65123	0.367514	1.39578	4.38416	0.93369	3.25366	0	8.8812	0	4.27127	1	3	0	9	0	3	low
1077	ocu-miR-342-3p_R-2	TCTCACACAGAAATCGCACCCT	down	0.215295	-2.21561	0.367565	1.52783	0.328933	0	1.08455	3.49892	0.9868	0	0	0	1	3	1	0	0	low
1078	PC-5p-84053_13	AGCCGGGGCCTGGAGAGTGCGG	up	1.49748	0.582539	0.367586	5.20701	7.7974	6.53583	3.25366	5.83154	11.8416	7.27934	4.27127	7	3	5	12	6	3	middle
1079	PC-3p-202822_4	GGGCTCGCTGAGCCTCATCT	down	0.393827	-1.34437	0.367695	0.931045	0.366671	0	1.62683	1.16631	0.4934	0.606612	0	0	1.5	1	0.5	0.5	0	low
1080	bta-miR-2477_L-1_1ss12AG	TGGAATGATGGTAAGTCTGACG	down	0.436903	-1.19461	0.367711	11.8119	5.16064	5.60214	6.50731	23.3262	4.934	4.85289	5.69503	6	6	20	5	4	4	middle
1081	bta-miR-2285j_1ss1AG	GAAAACCAGAACGAACTTTTTG	up	3.65566	1.87013	0.368188	0.155615	0.568875	0.466845	0	0	0.4934	1.21322	0	0.5	0	0	0.5	1	0	low
1082	hsa-miR-664a-3p	TATTCATTTATCCCCAGCCTACA	up	3.65566	1.87013	0.368188	0.31123	1.13775	0.93369	0	0	0.9868	2.42645	0	1	0	0	1	2	0	low
1083	PC-5p-205772_4	CCACCGCCGTCCCCTCCCCAGCC	up	3.65566	1.87013	0.368188	0.31123	1.13775	0.93369	0	0	0.9868	2.42645	0	1	0	0	1	2	0	low
1084	PC-5p-285978_3	TCATGTCCATGCCCTGCAA	up	5.05692	2.33826	0.368613	0.361517	1.82817	0	1.08455	0	0	1.21322	4.27127	0	1	0	0	1	3	low
1085	PC-5p-498540_2	TGGTGGGCGGCGATGACGCC	down	0.353295	-1.50106	0.369001	1.86209	0.657867	0	3.25366	2.33262	1.9736	0	0	0	3	2	2	0	0	low
1086	PC-3p-84306_13	TGAGGTAGAGATTGTATAGTT	down	0.529115	-0.918346	0.369009	2.15028	1.13775	1.86738	1.08455	3.49892	0.9868	2.42645	0	2	1	3	1	2	0	low
1087	PC-3p-256804_3	TGGCTGACTGCACCCCTTTGCCT	up	7.39888	2.88731	0.369061	0.31123	2.30275	0.93369	0	0	0	1.21322	5.69503	1	0	0	0	1	4	low
1088	ptr-miR-877_R+3	GTAGAGGAGATGGCGCAGGGGACAT	down	0.518063	-0.948802	0.369742	7.69263	3.98526	13.0717	6.50731	3.49892	0.9868	2.42645	8.54255	14	6	3	1	2	6	middle
1089	PC-3p-184739_5	TGAAGTCCTTAAGGGGAGGGCT	up	4.10663	2.03795	0.369793	0.31123	1.27811	0.93369	0	0	0.9868	0	2.84752	1	0	0	1	0	2	low
1090	PC-3p-29813_58	TCTCCTTCCTCCTCCAGGGCT	down	0.75103	-0.413058	0.369961	8.04886	6.04493	7.46952	10.8455	5.83154	3.9472	8.49256	5.69503	8	10	5	4	7	4	middle
1091	bta-miR-2285bc_R-1_1ss16CA	AAAAACCTGAATGACACTTTTG	up	1.81412	0.859271	0.370619	11.6222	21.084	10.2706	14.0992	10.4968	12.8284	37.6099	12.8138	11	13	9	13	31	9	middle
1092	PC-5p-88748_12	GACCAGGGCTGCTCGGTGGGCT	up	3.57849	1.83935	0.371148	0.388769	1.39121	0	0	1.16631	2.9604	1.21322	0	0	0	1	3	1	0	low
1093	mmu-mir-6236-p5_1ss19AT	GAATCAACTAGCCCTGAATA	up	3.4817	1.79979	0.371507	0.194385	0.67679	0	0	0.583154	0	0.606612	1.42376	0	0	0.5	0	0.5	1	low
1094	PC-5p-542965_2	CCGGACAGGCTCAGGGTCAGAGC	up	3.4817	1.79979	0.371507	0.388769	1.35358	0	0	1.16631	0	1.21322	2.84752	0	0	1	0	1	2	low
1095	PC-3p-143332_6	CGGCGTCTCGGAACCCCTCATC	up	3.4817	1.79979	0.371507	0.388769	1.35358	0	0	1.16631	0	1.21322	2.84752	0	0	1	0	1	2	low
1096	chi-miR-224-5p	CAAGTCACTAGTGGTTCCGTTT	up	1.04265	0.0602603	0.371721	8520.54	8883.98	7929.83	9010.46	8621.35	8669.04	8946.31	9036.59	8493	8308	7392	8785	7374	6347	middle
1097	ocu-mir-218-1-p5_1ss11TG	GAGGTATGAGGAAAACATG	up	1.52482	0.608635	0.37207	3.326	5.07154	0.93369	3.79593	5.24838	6.9076	5.45951	2.84752	1	3.5	4.5	7	4.5	2	low
1098	PC-3p-130605_7	ACTCCTTTATTTATTCTTAGCT	down	0.834619	-0.26081	0.37235	3.8573	3.21937	3.73476	4.33821	3.49892	2.9604	2.42645	4.27127	4	4	3	3	2	3	low
1099	mml-miR-503-5p_R-1	TAGCAGCGGGAACAGTTCTGCA	down	0.441417	-1.17979	0.372657	2.15028	0.949172	1.86738	1.08455	3.49892	0	0	2.84752	2	1	3	0	0	2	low
1100	PC-3p-16967_123	TTGCTTATGCCAGGGCATGAACC	down	0.871277	-0.198796	0.373958	21.6312	18.8467	20.5412	22.7756	21.5767	23.6832	15.7719	17.0851	22	21	18.5	24	13	12	middle
1101	chi-miR-7-3p_L+1	CAACAAATCACAGTCTGCCATA	up	1.08558	0.118464	0.375095	391.181	424.658	425.762	415.384	332.398	424.324	436.76	412.89	456	383	285	430	360	290	middle
1102	chi-miR-92b	TATTGCACTTGTCCCGGCCTGT	down	0.958172	-0.0616438	0.375527	46668.3	44716.2	43641.1	46742.6	49621.1	44339.4	45067	44742.3	46740.5	43098.5	42545.5	44932.5	37146.5	31425.5	high
1103	ssc-miR-4334-3p_R+4	TCCCTGTCCTCCAGGAGCTCACCA	up	1.28787	0.36499	0.375835	16.0747	20.7022	15.8727	19.5219	12.8294	21.7096	13.3455	27.0514	17	18	11	22	11	19	middle
1104	bta-miR-2319b_R+1	TACTCTGTATTAGGCACTTAGC	up	2.97037	1.57064	0.376279	0.491989	1.46139	0.93369	0.542276	0	2.9604	0	1.42376	1	0.5	0	3	0	1	low
1105	ocu-miR-541-5p	AAAGGATTCTGCTGTCGGTCCCACT	down	0.316824	-1.65825	0.376924	3.57439	1.13245	7.46952	3.25366	0	1.9736	0	1.42376	8	3	0	2	0	1	low
1106	bta-mir-2285m-3-p5_1ss1AG_2	GAAAGGTTCATTTGGGTTTTT	up	2.70468	1.43546	0.37744	0.542276	1.46668	0	1.62683	0	1.9736	2.42645	0	0	1.5	0	2	2	0	low
1107	bta-mir-2285m-3-p5_1ss1AG_1	GAAAGGTTCATTTGGGTTTT	up	2.70468	1.43546	0.37744	0.542276	1.46668	0	1.62683	0	1.9736	2.42645	0	0	1.5	0	2	2	0	low
1108	PC-3p-153820_6	GAGGGCAGATGACACTTTT	down	0.171528	-2.54348	0.377448	1.91767	0.328933	4.66845	1.08455	0	0.9868	0	0	5	1	0	1	0	0	low
1109	hsa-miR-378g_R+4_1ss6GA	ACTGGACTTGGAGTCAGAAGGCTG	down	0.497592	-1.00697	0.37764	3.64664	1.81454	0.93369	6.50731	3.49892	0.9868	3.03306	1.42376	1	6	3	1	2.5	1	low
1110	cgr-miR-1260_L-1R+2_2	TCCCACCGCTGCCACCAGA	up	2.80784	1.48946	0.37774	1.41152	3.96331	1.40053	1.08455	1.74946	1.9736	8.49256	1.42376	1.5	1	1.5	2	7	1	low
1111	cgr-miR-1260_L-1R+2_1	TCCCACCGCTGCCACCAAC	up	2.80784	1.48946	0.37774	1.41152	3.96331	1.40053	1.08455	1.74946	1.9736	8.49256	1.42376	1.5	1	1.5	2	7	1	low
1112	cgr-miR-1260_L-1R+2_3	TCCCACCGCTGCCACCATA	up	2.80784	1.48946	0.37774	1.41152	3.96331	1.40053	1.08455	1.74946	1.9736	8.49256	1.42376	1.5	1	1.5	2	7	1	low
1113	bta-miR-11982	TTCGGCGCCACCACCCTGCGGGT	down	0.709893	-0.494326	0.377959	7.17075	5.09046	9.3369	8.67642	3.49892	4.934	6.06612	4.27127	10	8	3	5	5	3	middle
1114	bta-mir-2285o-3-p5_1ss12TC	AAAAATTTGTTCGGGTTTTTCT	up	1.11969	0.163096	0.37983	227.108	254.29	211.014	259.208	211.102	215.616	255.384	291.87	226	239	181	218.5	210.5	205	middle
1115	PC-3p-307029_3	CAAGCCTGGGCAAACTGGACAGC	up	5.27067	2.39799	0.380547	0.388769	2.04907	0	0	1.16631	4.934	1.21322	0	0	0	1	5	1	0	low
1116	cfa-miR-218_R+4	TTGTGCTTGATCTAACCATGTGGTT	up	1.6193	0.695369	0.381996	4.45251	7.20993	5.60214	5.42276	2.33262	2.9604	7.27934	11.3901	6	5	2	3	6	8	middle
1117	bta-miR-7857-5p	ATAGCCAGTTGGGGAAGAATGC	up	1.02242	0.0319834	0.382103	2501.02	2557.08	2475.68	2560.63	2466.74	2625.87	2578.71	2466.66	2651.5	2361	2115	2661	2125.5	1732.5	middle
1118	chi-miR-361-5p	TTATCAGAATCTCCAGGGGTAC	up	1.07121	0.0992389	0.382401	8853.83	9484.3	9807.48	8741.49	8012.53	10165	9346.67	8941.2	10504	8060	6870	10301	7704	6280	high
1119	PC-3p-56051_24	ACTCCGCTGTCCACCCCCTCAGT	up	1.38691	0.471876	0.382439	5.38512	7.46869	3.73476	5.42276	6.99785	3.9472	8.49256	9.9663	4	5	6	4	7	7	middle
1120	PC-3p-66925_19	TGACGATGATGAGCCCTGAGGA	up	1.83467	0.875522	0.382803	6.78934	12.4562	6.53583	2.1691	11.6631	18.7492	15.7719	2.84752	7	2	10	19	13	2	middle
1121	PC-3p-40772_38	TCTCTAGCGTGGGTGTCCCCTT	up	1.43581	0.521866	0.383122	5.04771	7.24756	7.46952	6.50731	1.16631	5.9208	7.27934	8.54255	8	6	1	6	6	6	middle
1122	cja-miR-654	TATGTCTGCTGACCATCACC	up	4.3084	2.10715	0.383145	1.42303	6.131	0.93369	2.1691	1.16631	0.9868	14.5587	2.84752	1	2	1	1	12	2	middle
1123	bta-mir-2284z-2-p3_1ss22GT	AAAAACCCAGATGAACTTTTTT	down	0.902859	-0.147428	0.383371	164.921	148.9	151.258	193.05	150.454	137.165	160.752	148.783	162	178	129	139	132.5	104.5	middle
1124	chi-miR-30a-5p	TGTAAACATCCTCGACTGGAAGCT	up	1.1828	0.242208	0.383745	178.33	210.929	175.067	168.648	191.274	167.263	266.909	198.614	187.5	155.5	164	169.5	220	139.5	middle
1125	bta-miR-2285bz_R+1_1ss2AG	AGTAAGTTCGTTTGGGTTTTTC	down	0.516658	-0.952718	0.384296	10.2704	5.30629	5.60214	5.96504	19.2441	3.9472	4.85289	7.11879	6	5.5	16.5	4	4	5	middle
1126	PC-5p-232154_4	AATCGGACTTAACTGAGTGACT	up	6.25443	2.64488	0.384907	0.31123	1.94656	0.93369	0	0	0.9868	4.85289	0	1	0	0	1	4	0	low
1127	mmu-mir-339-p5	ATCCCTGTCCTCCAGGAGCTC	down	0.847977	-0.237902	0.384914	16.8329	14.2739	15.4059	14.0992	20.9935	17.269	12.7388	12.8138	16.5	13	18	17.5	10.5	9	middle
1128	bta-miR-339b	TCCCTGTCCTCCAGGAGCTC	down	0.902743	-0.147613	0.385946	4022.04	3630.86	3727.76	3638.13	4700.22	3876.15	3756.75	3259.69	3992.5	3354.5	4030	3928	3096.5	2289.5	middle
1129	chi-miR-196b_R+1	TAGGTAGTTTCCTGTTGTTGGG	down	0.465716	-1.10248	0.385961	4.01766	1.87109	7.46952	1.08455	3.49892	1.9736	3.63967	0	8	1	3	2	3	0	low
1130	PC-5p-61390_21	TACAGAGGACAGCACCAGA	down	0.626102	-0.675531	0.38671	4.68512	2.93336	2.80107	5.42276	5.83154	3.9472	4.85289	0	3	5	5	4	4	0	low
1131	pal-miR-652-5p_L+1_3ss13AG14TA16TG	ACAACCCTAGGAGAGGGTGCCATT	down	0.770328	-0.376455	0.386781	17.1645	13.2223	21.4749	19.5219	10.4968	9.868	16.9851	12.8138	23	18	9	10	14	9	middle
1132	PC-3p-151443_6	ACGTGAAGAGGCGGGAATG	up	2.0677	1.04803	0.38679	1.73426	3.58593	1.86738	2.1691	1.16631	6.9076	2.42645	1.42376	2	2	1	7	2	1	low
1133	PC-3p-234342_4	AAGCATTCAGTTGTATCCAACTC	down	0.222623	-2.16733	0.389031	1.47754	0.328933	0.93369	0	3.49892	0.9868	0	0	1	0	3	1	0	0	low
1134	PC-5p-64793_20	AATGTCCGCGGGTTCCCTATCC	down	0.822405	-0.282079	0.389753	14.1896	11.6696	16.8064	14.0992	11.6631	10.8548	8.49256	15.6613	18	13	10	11	7	11	middle
1135	bta-mir-2285cw-2-p3_1ss22GA	AAAACCCAAAGGAACTTTTTGA	up	8.39759	3.06997	0.38976	0.361517	3.03587	0	1.08455	0	7.8944	1.21322	0	0	1	0	8	1	0	low
1136	PC-3p-64055_20	AACATCCTGAATGAACTTTTTGG	up	2.73195	1.44993	0.390356	0.517132	1.41278	0.466845	1.08455	0	0.4934	3.03306	0.711879	0.5	1	0	0.5	2.5	0.5	low
1137	PC-3p-78647_15	TCCCCCGTTTCCTCCTCGGCCT	down	0.400815	-1.31899	0.390573	3.18877	1.27811	3.73476	0	5.83154	0.9868	0	2.84752	4	0	5	1	0	2	low
1138	chi-miR-136-5p	ACTCCATTTGTTTTGATGATGG	up	4.98389	2.31727	0.390736	0.699999	3.48872	0.93369	0	1.16631	1.9736	8.49256	0	1	0	1	2	7	0	low
1139	oan-miR-1417-3p_R-3_1ss11TC	ATTTCACCGGCTCTGAGA	up	1.20108	0.264334	0.390744	25.4764	30.5992	22.4085	26.0293	27.9914	34.0446	36.3967	21.3564	24	24	24	34.5	30	15	middle
1140	chi-miR-101-3p_L+1	GTACAGTACTGTGATAACTGA	up	1.11584	0.158134	0.390836	7642.98	8528.37	6168.89	7779.5	8980.57	8422.34	8815.28	8347.49	6607	7173	7700	8535	7266	5863	middle
1141	PC-5p-92129_12	GTTTCCCGGCCCATGCACC	up	2.6794	1.42191	0.391864	2.22782	5.96924	0.93369	1.08455	4.66523	11.8416	6.06612	0	1	1	4	12	5	0	middle
1142	chi-miR-542-3p_R+2	TGTGACAGATTGATAACTGAAA	up	1.08051	0.111716	0.39219	928.387	1003.13	790.835	1006.46	987.863	1002.59	980.285	1026.53	847	928	847	1016	808	721	middle
1143	hsa-miR-3620-5p_L-1R-1_1ss2TA	AGGGCTGGGCTGGGCTGGGC	down	0.437062	-1.19409	0.39234	1.85057	0.808816	0.466845	2.1691	2.91577	0	2.42645	0	0.5	2	2.5	0	2	0	low
1144	cja-miR-4683	TGGAGATCCAGTGCTCGCCCGA	down	0.72983	-0.454368	0.392812	4.21881	3.07902	3.73476	5.42276	3.49892	2.9604	4.85289	1.42376	4	5	3	3	4	1	low
1145	bta-mir-2285m-3-p5_1ss1AN	NAAAGGTTCATTTGGGTTTTT	up	3.03284	1.60067	0.393541	0.750287	2.2755	0	1.08455	1.16631	1.9736	4.85289	0	0	1	1	2	4	0	low
1146	bta-miR-2284y_L+2	AAAAAAGTTCGTTCGGGTTTTTC	down	0.176248	-2.50432	0.394312	1.86631	0.328933	0.93369	0	4.66523	0.9868	0	0	1	0	4	1	0	0	low
1147	cfa-miR-9_L+1	ATCTTTGGTTATCTAGCTGTATGA	down	0.809262	-0.305321	0.394468	8.4392	6.82953	5.60214	9.2187	10.4968	6.9076	7.88595	5.69503	6	8.5	9	7	6.5	4	middle
1148	PC-3p-89166_12	GGCTGGTGATGAATTCTGACT	down	0.479234	-1.0612	0.395651	1.37275	0.657867	1.86738	1.08455	1.16631	1.9736	0	0	2	1	1	2	0	0	low
1149	chi-miR-491-3p	CTTATGCAAGATTCCCTTCTAC	down	0.806054	-0.311052	0.395984	41.5112	33.4603	35.4802	56.3967	32.6566	36.5116	33.9703	29.8989	38	52	28	37	28	21	middle
1150	bta-miR-374c	TTACAATACAACCTGATAAGT	down	0.264695	-1.9176	0.396429	1.52783	0.404408	0	1.08455	3.49892	0	1.21322	0	0	1	3	0	1	0	low
1151	PC-5p-70289_17	TACTTCAATAACACTGGGTACT	down	0.210885	-2.24547	0.397529	1.91767	0.404408	4.66845	1.08455	0	0	1.21322	0	5	1	0	0	1	0	low
1152	PC-3p-128723_7	TTTGCACCATCCACCCCTCC	down	0.748398	-0.418122	0.398076	1.56713	1.17284	1.86738	1.08455	1.74946	0.9868	1.81984	0.711879	2	1	1.5	1	1.5	0.5	low
1153	PC-3p-105889_10	AGCCTTCCCTTAAACTTTCTTT	up	2.14417	1.10042	0.398291	1.24492	2.66931	3.73476	0	0	3.9472	1.21322	2.84752	4	0	0	4	1	2	low
1154	bta-mir-2285t-p5_1ss16TC	AAAAGTTCGTTCAGGCTTTTCT	down	0.818335	-0.289236	0.398487	28.441	23.2743	30.8118	19.5219	34.9892	20.7228	20.6248	28.4752	33	18	30	21	17	20	middle
1155	mdo-miR-22-3p_1ss21GC	AAGCTGCCAGTTGAAGAACTCC	up	1.03913	0.0553717	0.399015	347.246	360.833	348.266	362.241	331.231	344.393	382.165	355.939	373	334	284	349	315	250	middle
1156	bta-miR-2284aa_L-1_1ss14TC	AAAAAGTTTGTTCGGGTTTT	up	1.38199	0.466742	0.399315	5.67919	7.84856	6.50248	3.91214	6.62296	5.00449	6.84605	11.6952	6.96429	3.60714	5.67857	5.07143	5.64286	8.21429	middle
1157	bta-mir-2284l-p5_1ss9GT	AAAAAGTTTGTTCGGGTTTT	up	1.38199	0.466742	0.399315	5.67919	7.84856	6.50248	3.91214	6.62296	5.00449	6.84605	11.6952	6.96429	3.60714	5.67857	5.07143	5.64286	8.21429	middle
1158	bta-mir-2285n-7-p5_1ss15AG	AAAAAGTTTGTTCGGGTTTT	up	1.38199	0.466742	0.399315	5.67919	7.84856	6.50248	3.91214	6.62296	5.00449	6.84605	11.6952	6.96429	3.60714	5.67857	5.07143	5.64286	8.21429	middle
1159	bta-miR-2285al-5p_R-1_1ss2CA	AAAAAGTTTGTTCGGGTTTT	up	1.38199	0.466742	0.399315	5.67919	7.84856	6.50248	3.91214	6.62296	5.00449	6.84605	11.6952	6.96429	3.60714	5.67857	5.07143	5.64286	8.21429	middle
1160	bta-miR-2285bg_L+1R+1_1ss5CT	AAAATCCGAACGAACTTTTTGG	up	1.51158	0.596056	0.399559	1.83906	2.77988	0.93369	1.08455	3.49892	2.9604	1.81984	3.55939	1	1	3	3	1.5	2.5	low
1161	bta-mir-2285k-3-p3_1ss4GC_2	ACCCGAATGAACTTTTTGGCCTA	up	3.14715	1.65404	0.399568	0.180759	0.568875	0	0.542276	0	0.4934	1.21322	0	0	0.5	0	0.5	1	0	low
1162	bta-mir-2285k-3-p3_1ss4GC_1	ACCCGAATGAACTTTTTGGCCT	up	3.14715	1.65404	0.399568	0.180759	0.568875	0	0.542276	0	0.4934	1.21322	0	0	0.5	0	0.5	1	0	low
1163	mmu-mir-6240-p3_2ss1TN17GT	NGCCCAGTGCTCTGAATGTC	up	3.14715	1.65404	0.399568	0.180759	0.568875	0	0.542276	0	0.4934	1.21322	0	0	0.5	0	0.5	1	0	low
1164	bta-miR-2284aa_L-2R+3	AAAAGTTTGTTTGGGTTTTTCA	up	3.14715	1.65404	0.399568	0.361517	1.13775	0	1.08455	0	0.9868	2.42645	0	0	1	0	1	2	0	low
1165	PC-3p-501483_2	TCGAATAAAGTCTGTAGTTTTTA	up	3.14715	1.65404	0.399568	0.361517	1.13775	0	1.08455	0	0.9868	2.42645	0	0	1	0	1	2	0	low
1166	bta-mir-6123-p3_1ss15AG	CCTTTGAGCTGGGAGGGGAAGC	down	0.548772	-0.865722	0.400142	7.2525	3.97997	9.3369	5.42276	6.99785	1.9736	0	9.9663	10	5	6	2	0	7	low
1167	PC-3p-96270_11	AATTAGAGTGCTCAAAGC	up	2.14602	1.10166	0.401266	2.04549	4.38967	2.80107	2.1691	1.16631	0.9868	3.63967	8.54255	3	2	1	1	3	6	low
1168	bta-mir-2285n-5-p5	AAAAGTTCATTTGAGTTTTTC	down	0.887038	-0.172932	0.401288	82.9868	73.6125	85.9928	93.9222	69.0454	72.9656	85.6536	62.2182	92.1	86.6	59.2	73.9417	70.6	43.7	middle
1169	bta-mir-2285cs-p3_1ss9CT	TGGAAAACTCTGAATGAACTTT	down	0.312234	-1.6793	0.401521	0.647604	0.202204	1.40053	0.542276	0	0	0.606612	0	1.5	0.5	0	0	0.5	0	low
1170	chi-miR-154b-3p_R-1_1ss22TA	ATCATACATGGTTGACCTTTTA	up	2.3307	1.22076	0.402762	1.03426	2.41056	0.93369	2.1691	0	2.9604	0	4.27127	1	2	0	3	0	3	low
1171	bta-miR-11987_L-1R-2_1ss8TA	GAGGAAACTCTGGTGGAG	up	1.37833	0.462926	0.403193	10.5806	14.5836	10.7374	7.59187	13.4125	15.2954	20.6248	7.83067	11.5	7	11.5	15.5	17	5.5	middle
1172	bta-mir-2284aa-3-p3_1ss6CT	CCGAATGAACTTTTTGGT	up	4.50831	2.17259	0.40403	0.194385	0.876345	0	0	0.583154	0.4934	0	2.13564	0	0	0.5	0.5	0	1.5	low
1173	chi-miR-145-5p	GTCCAGTTTTCCCAGGAATCCCT	up	1.20681	0.271199	0.404045	46057.2	55582.3	57323.9	50712.6	30135.1	49665.6	49654.8	67426.3	61395	46759	25838	50330	40928	47358	high
1174	bta-miR-2285bz	AATAAGTTCGTTTGGGTTTTT	up	1.34277	0.425207	0.404283	3.59635	4.82906	1.86738	5.42276	3.49892	4.4406	3.63967	6.40691	2	5	3	4.5	3	4.5	low
1175	PC-5p-1499119_1	AAAAGTTCACTTGGGTTTTTGT	up	2.58175	1.36835	0.404614	0.31123	0.803519	0.93369	0	0	0.9868	0	1.42376	1	0	0	1	0	1	low
1176	PC-3p-219962_4	AGTGGTGGCTCCCAGGTTCTAGT	up	2.58175	1.36835	0.404614	0.31123	0.803519	0.93369	0	0	0.9868	0	1.42376	1	0	0	1	0	1	low
1177	PC-3p-112289_9	AAACCCGAATGAACTTTTTGGTA	down	0.363652	-1.45937	0.404876	2.22414	0.808816	2.33422	4.33821	0	0	2.42645	0	2.5	4	0	0	2	0	low
1178	ocu-miR-216b-3p_L-2R-1	CACTTACCCGTAGAGATTCT	down	0.36374	-1.45902	0.405029	1.1118	0.404408	0	2.1691	1.16631	0	1.21322	0	0	2	1	0	1	0	low
1179	PC-5p-68992_18	CCTCCCCTTAAGGACTTCATA	down	0.611871	-0.708702	0.405769	2.33104	1.4263	1.86738	1.62683	3.49892	2.9604	0.606612	0.711879	2	1.5	3	3	0.5	0.5	low
1180	bta-miR-1291_R+1_1ss1TC	CGGCCCTGACTGAAGACCTGCAGTT	up	2.14502	1.10099	0.406468	2.87332	6.16333	1.86738	3.25366	3.49892	4.934	12.1322	1.42376	2	3	3	5	10	1	middle
1181	PC-5p-65469_19	TAGAGGATAGAGTTAAGGGAAGC	up	1.77652	0.829053	0.406607	2.61659	4.64843	0.93369	1.08455	5.83154	1.9736	4.85289	7.11879	1	1	5	2	4	5	low
1182	mmu-mir-142b-p3	TAGTGCTTTCTACTTTATGGGT	up	6.04722	2.59627	0.406779	0.388769	2.35097	0	0	1.16631	0.9868	6.06612	0	0	0	1	1	5	0	low
1183	bta-miR-378b_L-1R+3_1ss4TG	CTGGACTTGGAGTCAGAAGGCTTA	up	1.56385	0.645103	0.40744	5.12418	8.01345	1.86738	6.50731	6.99785	3.9472	7.27934	12.8138	2	6	6	4	6	9	middle
1184	pal-miR-6119-3p_L+1R+1_1ss18CT	CAAATCATTTTTTACTCTCCAT	up	1.04968	0.0699562	0.407717	1523.77	1599.47	1379.06	1608.39	1583.85	1608.48	1571.12	1618.81	1477	1483	1358	1630	1295	1137	middle
1185	PC-3p-52802_26	TCCCTGTGGTCTAGTGGC	down	0.399752	-1.32282	0.408514	4.66738	1.86579	9.3369	0	4.66523	2.9604	1.21322	1.42376	10	0	4	3	1	1	low
1186	chi-miR-338-5p	AACAATATCCTGGTGCTGAGT	up	1.72179	0.78391	0.408695	2.76853	4.76683	2.80107	4.33821	1.16631	2.9604	8.49256	2.84752	3	4	1	3	7	2	low
1187	chi-miR-495-3p	AAACAAACATGGTGCACTTCTT	up	1.35697	0.440386	0.409542	12.1441	16.4791	14.0053	11.9301	10.4968	22.6964	18.1984	8.54255	15	11	9	23	15	6	middle
1188	chi-miR-188-3p	CTCCCACATGCAGGGTTTGCA	down	0.859796	-0.217933	0.41081	47.1448	40.5349	53.2203	52.0585	36.1555	45.3928	44.8893	31.3227	57	48	31	46	37	22	middle
1189	chi-miR-877-3p_1ss22GT	TCCTCTTCTCCCTCCTCCCAGT	down	0.864578	-0.209932	0.410893	66.1956	57.2313	75.6289	55.3122	67.6458	49.34	49.7422	72.6116	81	51	58	50	41	51	middle
1190	bta-mir-11995-p3	ATAGCAGAGGAGTAGGAGGAC	up	2.48344	1.31234	0.411092	0.723035	1.79562	0	2.1691	0	2.9604	2.42645	0	0	2	0	3	2	0	low
1191	PC-3p-62870_20	TCTGTGGTTGTTTGGCTTTTT	down	0.682559	-0.550973	0.412099	8.4691	5.78066	8.40321	6.50731	10.4968	10.8548	3.63967	2.84752	9	6	9	11	3	2	middle
1192	bta-miR-2285r_L-1_1ss10GA	GAAACCTGAATGAACTTTTTGG	down	0.742791	-0.428973	0.413996	5.63461	4.18534	5.44652	6.59769	4.85962	6.97339	2.9724	2.61022	5.83333	6.08333	4.16667	7.06667	2.45	1.83333	middle
1193	eca-miR-486-5p	TCCTGTACTGAGCTGCCCCGAG	up	13.8649	3.79336	0.414449	73.7551	1022.6	67.2256	60.7349	93.3046	102.627	84.9256	2880.26	72	56	80	104	70	2023	middle
1194	bta-mir-2285ah-p3_1ss23GT	TCGTGCCCACGCTATCCTCCAGT	down	0.313103	-1.67529	0.414508	2.56631	0.803519	1.86738	0	5.83154	0.9868	0	1.42376	2	0	5	1	0	1	low
1195	chi-miR-451-5p_R+2	AAACCGTTACCATTACTGAGT	up	25.6203	4.67922	0.414622	80.0528	2050.98	89.6342	107.371	43.1534	121.376	120.109	5911.44	96	99	37	123	99	4152	middle
1196	PC-3p-34915_46	AAAAACCAGAATGAACTTTTTGA	up	1.50121	0.586122	0.41548	3.17357	4.76418	5.60214	2.1691	1.74946	3.4538	7.27934	3.55939	6	2	1.5	3.5	6	2.5	low
1197	cfa-miR-92b	TATTGCACTCGTCCCGGCCTCC	down	0.949963	-0.0740569	0.415677	2653.65	2520.87	2483.61	2625.7	2851.62	2707.78	2487.11	2367.71	2660	2421	2445	2744	2050	1663	middle
1198	PC-3p-145501_6	TTTCGCCACAGGACGCTT	down	0.513179	-0.962466	0.416431	4.67096	2.39704	0.466845	5.96504	7.581	0.4934	2.42645	4.27127	0.5	5.5	6.5	0.5	2	3	low
1199	chi-miR-2332_L-4	TTAAGGTCTTGGAGACAAAG	up	1.1625	0.217225	0.416983	31.9419	37.1323	25.2096	37.9593	32.6566	40.4588	42.4628	28.4752	27	35	28	41	35	20	middle
1200	cfa-miR-196a_R+1	TAGGTAGTTTCATGTTGTTGGGA	up	2.92654	1.5492	0.418312	0.388769	1.13775	0	0	1.16631	0.9868	2.42645	0	0	0	1	1	2	0	low
1201	PC-5p-297787_3	TGGGCTACAGTCCGTGTTGTTGT	up	2.4314	1.28179	0.418974	0.361517	0.878994	0	1.08455	0	0	1.21322	1.42376	0	1	0	0	1	1	low
1202	chi-mir-2284c-p5_1ss16TG	AAAAAGTTCATTTGGGTTTTCC	up	1.54073	0.623617	0.421041	2.30644	3.5536	4.66845	1.08455	1.16631	2.9604	4.85289	2.84752	5	1	1	3	4	2	middle
1203	PC-3p-70446_17	AAAACTCAAGCGAACTTTTTGG	up	1.57738	0.65753	0.422204	2.72976	4.30587	3.26791	4.33821	0.583154	1.9736	6.67273	4.27127	3.5	4	0.5	2	5.5	3	low
1204	chi-miR-18b-3p_L-1R+1_2ss12AG22TC	ACTGCCCTAAGTGCTCCTTCCG	up	inf	inf	0.42265	0	0.164467	0	0	0	0.4934	0	0	0	0	0	0.5	0	0	low
1205	mdo-miR-19a-5p	AGTTTTGCATAGTTGCACTAC	up	inf	inf	0.42265	0	0.328933	0	0	0	0.9868	0	0	0	0	0	1	0	0	low
1206	mml-miR-20b-3p_L+2R-3	TCTACTGTAGTGTGGGCACTTC	down	-inf	-inf	0.42265	0.31123	0	0.93369	0	0	0	0	0	1	0	0	0	0	0	low
1207	chi-miR-30f-3p_1ss8GA	CTGGGAGAAGGCTGTTTACTCT	down	-inf	-inf	0.42265	0.31123	0	0.93369	0	0	0	0	0	1	0	0	0	0	0	low
1208	chi-miR-124a_R+4	TAAGGCACGCGGTGAATGCCAAAA	up	inf	inf	0.42265	0	0.404408	0	0	0	0	1.21322	0	0	0	0	0	1	0	low
1209	ocu-miR-194-3p	CCAGTGGAGATGCTGTTACTTT	up	inf	inf	0.42265	0	0.404408	0	0	0	0	1.21322	0	0	0	0	0	1	0	low
1210	chi-miR-202-3p_R+1	AGAGGTGTAGGGCATGGGAAT	down	-inf	-inf	0.42265	0.361517	0	0	1.08455	0	0	0	0	0	1	0	0	0	0	low
1211	chi-miR-208b_L-1R+1	ATAAGACGAACAAAAGGTTTGT	up	inf	inf	0.42265	0	0.404408	0	0	0	0	1.21322	0	0	0	0	0	1	0	low
1212	chi-mir-363-p5	TGACCTGTTTTGCTGTTGT	up	inf	inf	0.42265	0	0.404408	0	0	0	0	1.21322	0	0	0	0	0	1	0	low
1213	chi-miR-376e-3p	AACATAGAGGAAAATCCACATT	up	inf	inf	0.42265	0	0.9868	0	0	0	2.9604	0	0	0	0	0	3	0	0	low
1214	chi-miR-383_R-1	AGATCAGAAGGTGATTGTGGCT	down	-inf	-inf	0.42265	0.361517	0	0	1.08455	0	0	0	0	0	1	0	0	0	0	low
1215	chi-miR-487b-5p_L-1	TAACCTTTGGTACTTGGAGA	up	inf	inf	0.42265	0	0.404408	0	0	0	0	1.21322	0	0	0	0	0	1	0	low
1216	chi-miR-496-3p	TGAGTATTACATGGCCAATCT	up	inf	inf	0.42265	0	1.21322	0	0	0	0	3.63967	0	0	0	0	0	3	0	low
1217	mml-miR-504-3p_L+1_1ss22CT	AGGGAGCGCAGGGCAGGGTTTT	up	inf	inf	0.42265	0	0.328933	0	0	0	0.9868	0	0	0	0	0	1	0	0	low
1218	chi-miR-767_R+1	TGCACCATGGTTGTCTGAGCATG	down	-inf	-inf	0.42265	0.62246	0	1.86738	0	0	0	0	0	2	0	0	0	0	0	low
1219	chi-miR-873-5p_R+2	TGCAGGAACTTGTGAGTCTCC	down	-inf	-inf	0.42265	0.31123	0	0.93369	0	0	0	0	0	1	0	0	0	0	0	low
1220	chi-mir-1248-p3	TTTTTGTGATAATGCTAGC	up	inf	inf	0.42265	0	0.328933	0	0	0	0.9868	0	0	0	0	0	1	0	0	low
1221	chi-miR-1291_L-1R+6	AGGCCCAGAGCACTGTCTTCCTG	up	inf	inf	0.42265	0	0.808816	0	0	0	0	2.42645	0	0	0	0	0	2	0	low
1222	chi-mir-1839-p3_1ss3GC	TACTTATCTACCAACAGCA	up	inf	inf	0.42265	0	0.328933	0	0	0	0.9868	0	0	0	0	0	1	0	0	low
1223	pal-miR-7b-2-3p_R-1	CAACAAGTCACAGCTTCCTC	down	-inf	-inf	0.42265	0.361517	0	0	1.08455	0	0	0	0	0	1	0	0	0	0	low
1224	mmu-miR-30f_L+1R-2_1ss17AG	TGTAAACATCCGACTGGAAGC	down	-inf	-inf	0.42265	1.24492	0	3.73476	0	0	0	0	0	4	0	0	0	0	0	low
1225	ocu-miR-138-2-3p_R+2	GCTATTTCACGACACCAGGGTTT	up	inf	inf	0.42265	0	0.328933	0	0	0	0.9868	0	0	0	0	0	1	0	0	low
1226	ocu-miR-138-3p_L+2R-1_1ss22GC	CGGCTACTTCACAACACCAGGC	down	-inf	-inf	0.42265	0.361517	0	0	1.08455	0	0	0	0	0	1	0	0	0	0	low
1227	mmu-mir-142b-p5_1ss14AG	CATAAAGTAGGAAGCACTAC	up	inf	inf	0.42265	0	0.404408	0	0	0	0	1.21322	0	0	0	0	0	1	0	low
1228	oan-miR-196a-3p_1ss22AT	TCGGCAACAAGAAACTGTCTGT	up	inf	inf	0.42265	0	0.328933	0	0	0	0.9868	0	0	0	0	0	1	0	0	low
1229	ggo-miR-203b_R+2	TTGAACTGTTAAGAACCACTGGAA	down	-inf	-inf	0.42265	0.361517	0	0	1.08455	0	0	0	0	0	1	0	0	0	0	low
1230	cfa-miR-216a_R+1	TAATCTCAGCTGGCAACTGTGA	down	-inf	-inf	0.42265	0.31123	0	0.93369	0	0	0	0	0	1	0	0	0	0	0	low
1231	mmu-miR-219c-5p_1ss13GT	GGACGTCCAGACTCAACTCTCG	up	inf	inf	0.42265	0	0.808816	0	0	0	0	2.42645	0	0	0	0	0	2	0	low
1232	bta-mir-299-2-p5_1ss1CT	TGGTTTACCGTCCCACATACATA	up	inf	inf	0.42265	0	0.404408	0	0	0	0	1.21322	0	0	0	0	0	1	0	low
1233	ssc-miR-371-5p_R-3	ACTCAAACTGTGGGGGCAC	up	inf	inf	0.42265	0	0.404408	0	0	0	0	1.21322	0	0	0	0	0	1	0	low
1234	cfa-miR-448_L-1R-1_1ss21AT	TGCATATGTAGGATGTCCCT	up	inf	inf	0.42265	0	0.9868	0	0	0	2.9604	0	0	0	0	0	3	0	0	low
1235	mmu-miR-486b-3p_L+1_1ss21AT	TCGGGGCAGCTCAGTACAGGT	up	inf	inf	0.42265	0	0.328933	0	0	0	0.9868	0	0	0	0	0	1	0	0	low
1236	ocu-miR-541-3p_2ss18AG20AC	TGGTGGGCACAGAATCCGGCCT	up	inf	inf	0.42265	0	0.404408	0	0	0	0	1.21322	0	0	0	0	0	1	0	low
1237	mml-miR-599-5p_R+1	TTTGATAAGCTGACATGGGACAG	up	inf	inf	0.42265	0	0.404408	0	0	0	0	1.21322	0	0	0	0	0	1	0	low
1238	bta-mir-658-p3_1ss5CT	AGGGTGGAGGGAAGCGGGTC	up	inf	inf	0.42265	0	0.808816	0	0	0	0	2.42645	0	0	0	0	0	2	0	low
1239	mml-miR-670-3p_R+3	TTTCCTCATATTCATTCAGGAGT	up	inf	inf	0.42265	0	0.657867	0	0	0	1.9736	0	0	0	0	0	2	0	0	low
1240	bta-mir-763-p3	CCCAGCCAGCCATTAATTCCGA	down	-inf	-inf	0.42265	0.31123	0	0.93369	0	0	0	0	0	1	0	0	0	0	0	low
1241	hsa-miR-935_L-1	CAGTTACCGCTTCCGCTACCGC	up	inf	inf	0.42265	0	0.404408	0	0	0	0	1.21322	0	0	0	0	0	1	0	low
1242	bta-mir-1225-p5_1ss19GA	GTGGGTACGGCCCAGGGGAG	up	inf	inf	0.42265	0	0.404408	0	0	0	0	1.21322	0	0	0	0	0	1	0	low
1243	bta-miR-1225-3p_L+2R-2	GACCGAGCCCCTGTGCCGCCCCC	up	inf	inf	0.42265	0	0.404408	0	0	0	0	1.21322	0	0	0	0	0	1	0	low
1244	hsa-mir-1244-3-p3	TATAAGTAGTTGGTTTGTAT	down	-inf	-inf	0.42265	0.361517	0	0	1.08455	0	0	0	0	0	1	0	0	0	0	low
1245	ptr-mir-1247-p3	CGGGAACGTCGAGACTGGAGC	up	inf	inf	0.42265	0	0.328933	0	0	0	0.9868	0	0	0	0	0	1	0	0	low
1246	eca-mir-1282-p3_1ss1TA	AACCAGAGGGCAAAAAGGAC	up	inf	inf	0.42265	0	0.328933	0	0	0	0.9868	0	0	0	0	0	1	0	0	low
1247	aja-miR-1893_L+2R-1	CGGGCGCGGGCGCTAGACGCCTC	up	inf	inf	0.42265	0	0.808816	0	0	0	0	2.42645	0	0	0	0	0	2	0	low
1248	mml-miR-1911-5p_R+1	TGAGTACCGCCATGTCTGTTGGG	up	inf	inf	0.42265	0	0.404408	0	0	0	0	1.21322	0	0	0	0	0	1	0	low
1249	bta-mir-2284j-p3_1ss4GT	ACTTTTTGGCCAGCCCAAT	down	-inf	-inf	0.42265	0.155615	0	0.466845	0	0	0	0	0	0.5	0	0	0	0	0	low
1250	bta-mir-2284ab-p3	AAAATCTGAACAAACTTTCCGG	down	-inf	-inf	0.42265	0.723035	0	0	2.1691	0	0	0	0	0	2	0	0	0	0	low
1251	bta-mir-2284r-p5_1ss15AG	AAAAGTTCGTTCGGGTTTTA	up	inf	inf	0.42265	0	0.134803	0	0	0	0	0.404408	0	0	0	0	0	0.333333	0	low
1252	bta-miR-2285am-5p_R+1_1ss14AG	AAAAAGTTAGTTTGGGTTTTTC	down	-inf	-inf	0.42265	0.0516454	0	0	0.154936	0	0	0	0	0	0.142857	0	0	0	0	low
1253	bta-mir-2285an-p5_1ss10AG	AAAAAGTTCGTTGGGGTTTTCT	down	-inf	-inf	0.42265	0.62246	0	1.86738	0	0	0	0	0	2	0	0	0	0	0	low
1254	bta-mir-2285az-p3_1ss13AG	GTAAGATGTTATGGGAAAAT	up	inf	inf	0.42265	0	0.328933	0	0	0	0.9868	0	0	0	0	0	1	0	0	low
1255	bta-miR-2285be	AAAACTCGAGCAAACTTTTTGG	down	-inf	-inf	0.42265	0.62246	0	1.86738	0	0	0	0	0	2	0	0	0	0	0	low
1256	bta-mir-2285bg-p5_1ss2TG	GGTTTTCTGTAAGATGTTAC	down	-inf	-inf	0.42265	0.180759	0	0	0.542276	0	0	0	0	0	0.5	0	0	0	0	low
1257	bta-mir-2285bz-p3_1ss18TG	GGAAAACTTGAATGAACGTTT	up	inf	inf	0.42265	0	0.164467	0	0	0	0.4934	0	0	0	0	0	0.5	0	0	low
1258	bta-miR-2285p	AAAAACTTGAGTGAACTTTTGG	up	inf	inf	0.42265	0	0.404408	0	0	0	0	1.21322	0	0	0	0	0	1	0	low
1259	bta-mir-2285ai-p3_1ss13GA	AGAAAAACCTGAATGAACTTTT	up	inf	inf	0.42265	0	0.219289	0	0	0	0.657867	0	0	0	0	0	0.666667	0	0	low
1260	bta-mir-2285l-p5_1ss8CT	GTTCATTTGAGTTTTTCA	up	inf	inf	0.42265	0	0.219289	0	0	0	0.657867	0	0	0	0	0	0.666667	0	0	low
1261	bta-mir-2299-p5_1ss16TC	ACACACTGGATTCATCTCTCTGA	up	inf	inf	0.42265	0	0.328933	0	0	0	0.9868	0	0	0	0	0	1	0	0	low
1262	bta-mir-2319a-p5_1ss3AG	CTGAGTGCCTAATACAGAG	down	-inf	-inf	0.42265	0.155615	0	0.466845	0	0	0	0	0	0.5	0	0	0	0	0	low
1263	bta-mir-2319b-p5_1ss3AG	CTGAGTGCCTAATACAGAG	down	-inf	-inf	0.42265	0.155615	0	0.466845	0	0	0	0	0	0.5	0	0	0	0	0	low
1264	bta-mir-2389-p5_1ss19AG	GAGTCGGAGCGGAGAACCG	up	inf	inf	0.42265	0	0.404408	0	0	0	0	1.21322	0	0	0	0	0	1	0	low
1265	bta-miR-2397-3p	CAGAGCAGTGGCAAGAACGCAT	down	-inf	-inf	0.42265	1.08455	0	0	3.25366	0	0	0	0	0	3	0	0	0	0	low
1266	bta-mir-2420-p3_1ss14TG	AGGAGGTTGTGTGGTTAT	up	inf	inf	0.42265	0	0.328933	0	0	0	0.9868	0	0	0	0	0	1	0	0	low
1267	bta-miR-2464-5p_L-3R-3_1ss11CA	TCTGCTGAAGACCTGGAA	down	-inf	-inf	0.42265	1.24492	0	3.73476	0	0	0	0	0	4	0	0	0	0	0	low
1268	bta-mir-2468-p3_1ss14GA	TTTCCATGTTCCTATGCC	up	inf	inf	0.42265	0	0.404408	0	0	0	0	1.21322	0	0	0	0	0	1	0	low
1269	bta-miR-2469_L+2R+2	GGTTACTGTAGGGCCTGCGGCTTCC	up	inf	inf	0.42265	0	0.808816	0	0	0	0	2.42645	0	0	0	0	0	2	0	low
1270	bta-mir-2886-p3_1ss14CG	GCCGCCGGCCGCAGCGCC	down	-inf	-inf	0.42265	0.361517	0	0	1.08455	0	0	0	0	0	1	0	0	0	0	low
1271	bta-mir-2903-p3	TGCCGGGCTGGTGCAGGCCGC	up	inf	inf	0.42265	0	0.404408	0	0	0	0	1.21322	0	0	0	0	0	1	0	low
1272	bta-mir-3432b-p3	TGCAGCATGTGGGATCTAGTT	down	-inf	-inf	0.42265	0.31123	0	0.93369	0	0	0	0	0	1	0	0	0	0	0	low
1273	rno-mir-3553-p5_1ss24GA	TTATGGCCCTTCGGTAATTCACTA	up	inf	inf	0.42265	0	0.404408	0	0	0	0	1.21322	0	0	0	0	0	1	0	low
1274	rno-miR-3590-5p_R+1	TGCCCTTTTAACATTGCACTGC	down	-inf	-inf	0.42265	0.723035	0	0	2.1691	0	0	0	0	0	2	0	0	0	0	low
1275	rno-miR-3590-3p_R-1	TAGCACAATGTGAAAAGAGCT	up	inf	inf	0.42265	0	0.404408	0	0	0	0	1.21322	0	0	0	0	0	1	0	low
1276	bta-mir-3604-1-p3_1ss21TG	CAGGTAGTCTGAACACTGGGG	down	-inf	-inf	0.42265	0.361517	0	0	1.08455	0	0	0	0	0	1	0	0	0	0	low
1277	hsa-miR-3661_1ss2GA	TAACCTGGGACTCGGACAGCTG	down	-inf	-inf	0.42265	0.31123	0	0.93369	0	0	0	0	0	1	0	0	0	0	0	low
1278	hsa-mir-3661-p3	GCACTCGTTCAGCTGCTCGATC	down	-inf	-inf	0.42265	0.31123	0	0.93369	0	0	0	0	0	1	0	0	0	0	0	low
1279	hsa-miR-3662	GAAAATGATGAGTAGTGACTGATG	up	inf	inf	0.42265	0	0.404408	0	0	0	0	1.21322	0	0	0	0	0	1	0	low
1280	hsa-mir-4444-2-p5	CTCTCGGTCCCATATTGAACTCGAGT	down	-inf	-inf	0.42265	0.31123	0	0.93369	0	0	0	0	0	1	0	0	0	0	0	low
1281	pal-miR-4657-5p_R-1	AATGTGGAAGTGGTCTGAGGCA	up	inf	inf	0.42265	0	0.328933	0	0	0	0.9868	0	0	0	0	0	1	0	0	low
1282	mmu-mir-5125-p5_1ss9GA	TAAGGAGAACCCCATGCCT	up	inf	inf	0.42265	0	0.808816	0	0	0	0	2.42645	0	0	0	0	0	2	0	low
1283	hsa-miR-6506-5p	ACTGGGATGTCACTGAATATGGT	up	inf	inf	0.42265	0	0.404408	0	0	0	0	1.21322	0	0	0	0	0	1	0	low
1284	bta-miR-6523a_R-1_1ss8TA	TCTGGGGAAACTTTGAGCAGG	down	-inf	-inf	0.42265	0.62246	0	1.86738	0	0	0	0	0	2	0	0	0	0	0	low
1285	bta-mir-6528-p3	CCTCCTCCTTCCACCCTGGTCT	down	-inf	-inf	0.42265	1.08455	0	0	3.25366	0	0	0	0	0	3	0	0	0	0	low
1286	bta-mir-6530-p5	GATGGACACCGCGGAGGA	down	-inf	-inf	0.42265	0.31123	0	0.93369	0	0	0	0	0	1	0	0	0	0	0	low
1287	bta-mir-6535-p3_1ss8AG	CCTTCCTGCCTCTCTCCGTAG	down	-inf	-inf	0.42265	0.31123	0	0.93369	0	0	0	0	0	1	0	0	0	0	0	low
1288	bta-mir-8548-p5_1ss8TC	TCCCCTTCTCCTCCTGCC	up	inf	inf	0.42265	0	0.808816	0	0	0	0	2.42645	0	0	0	0	0	2	0	low
1289	eca-mir-8915-p5_1ss17CG	CCTGGATGTTGGGCAGGACACCGCC	up	inf	inf	0.42265	0	0.328933	0	0	0	0.9868	0	0	0	0	0	1	0	0	low
1290	eca-mir-8915-p3_1ss10CG	GCGGATGGCGAGCTGCAGG	up	inf	inf	0.42265	0	0.164467	0	0	0	0.4934	0	0	0	0	0	0.5	0	0	low
1291	eca-mir-9027-p5_1ss11GA	GCCTCGGCCCAGTACCGCG	down	-inf	-inf	0.42265	0.31123	0	0.93369	0	0	0	0	0	1	0	0	0	0	0	low
1292	eca-mir-9130-p5	GCCTTCCTGGAGACTCCT	down	-inf	-inf	0.42265	0.31123	0	0.93369	0	0	0	0	0	1	0	0	0	0	0	low
1293	efu-mir-9334-p3_1ss3AC	CGCGAGCGGGACCGCGACT	down	-inf	-inf	0.42265	0.723035	0	0	2.1691	0	0	0	0	0	2	0	0	0	0	low
1294	ssc-mir-9796-p5_1ss11CG	TGGCCGGACCGGAAGAGG	down	-inf	-inf	0.42265	0.31123	0	0.93369	0	0	0	0	0	1	0	0	0	0	0	low
1295	ssc-mir-9811-p3_1ss23CT	TGAACAACTGGCACTGGTGCGGTC	up	inf	inf	0.42265	0	0.9868	0	0	0	2.9604	0	0	0	0	0	3	0	0	low
1296	bta-mir-9851-p5	GCTGGCAGTGTTGGTGGCAC	up	inf	inf	0.42265	0	0.657867	0	0	0	1.9736	0	0	0	0	0	2	0	0	low
1297	bta-miR-10173-5p	AGGAAGTGAGGAAGGAGCCAGA	down	-inf	-inf	0.42265	0.31123	0	0.93369	0	0	0	0	0	1	0	0	0	0	0	low
1298	bta-miR-10185-5p_R+2	GCGGAGGGAGCGAGCGAGCCGGCT	down	-inf	-inf	0.42265	1.24492	0	3.73476	0	0	0	0	0	4	0	0	0	0	0	low
1299	bta-mir-11976-1-p3	GCGGAGGAAACAAAAGGCTAAGG	up	inf	inf	0.42265	0	0.9868	0	0	0	2.9604	0	0	0	0	0	3	0	0	low
1300	bta-mir-11998-p5_1ss6AG	ATACTGGAGAGGGTTGCCATT	up	inf	inf	0.42265	0	0.328933	0	0	0	0.9868	0	0	0	0	0	1	0	0	low
1301	bta-miR-12004	CTGGCTCTGGCTCTCTGCCTCCT	down	-inf	-inf	0.42265	0.31123	0	0.93369	0	0	0	0	0	1	0	0	0	0	0	low
1302	bta-miR-12018	ATCTTGTCCGAGAATGTCTTGA	up	inf	inf	0.42265	0	0.404408	0	0	0	0	1.21322	0	0	0	0	0	1	0	low
1303	bta-mir-12044-p3_1ss2AT	ATAATCAGAAATAATCCATTTA	up	inf	inf	0.42265	0	0.328933	0	0	0	0.9868	0	0	0	0	0	1	0	0	low
1304	bta-miR-12048_L-1R+2_1ss4GN	AANGAGGAGGTGAAGCACCAGAGA	up	inf	inf	0.42265	0	0.328933	0	0	0	0.9868	0	0	0	0	0	1	0	0	low
1305	bta-mir-12059-p5_1ss1GA	AATGGGGCAGGTGGATGGAGTCC	up	inf	inf	0.42265	0	0.328933	0	0	0	0.9868	0	0	0	0	0	1	0	0	low
1306	bta-miR-12061_1ss21GA	TGTGGGACCTGGGTCTTGTGA	up	inf	inf	0.42265	0	0.808816	0	0	0	0	2.42645	0	0	0	0	0	2	0	low
1307	hsa-mir-12121-p3_1ss15GC	CAGCGCTCGGCCGGCCGG	down	-inf	-inf	0.42265	0.723035	0	0	2.1691	0	0	0	0	0	2	0	0	0	0	low
1308	oan-mir-21-p3_1ss17GT_1	TGACATTTTGGTATCTTTC	down	-inf	-inf	0.42265	1.55615	0	4.66845	0	0	0	0	0	5	0	0	0	0	0	low
1309	cja-mir-27a-p3	CTGTGCCTGGCCTGAGGAGC	up	inf	inf	0.42265	0	0.404408	0	0	0	0	1.21322	0	0	0	0	0	1	0	low
1310	cfa-mir-195-p3	CCAATATTGGCTGTGCTGCTCT	up	inf	inf	0.42265	0	0.404408	0	0	0	0	1.21322	0	0	0	0	0	1	0	low
1311	bta-mir-199c-p3_1ss19TA	AGTAGTCTGCACATTGGCA	up	inf	inf	0.42265	0	0.808816	0	0	0	0	2.42645	0	0	0	0	0	2	0	low
1312	mdo-miR-210-3p_L-1R+1	CTGTGCGTGTGACAGCGGCTA	down	-inf	-inf	0.42265	0.723035	0	0	2.1691	0	0	0	0	0	2	0	0	0	0	low
1313	mmu-mir-1199-p3	CGCGTGCGGCCGGTGCTCAGT	up	inf	inf	0.42265	0	0.657867	0	0	0	1.9736	0	0	0	0	0	2	0	0	low
1314	mmu-miR-1271-3p_L-4R-1_1ss6CT	CTTACTGTGTGCCAAGAC	down	-inf	-inf	0.42265	0.62246	0	1.86738	0	0	0	0	0	2	0	0	0	0	0	low
1315	bta-miR-2284y_1ss6TC	AAAAGCTCGTTCGGGTTTTTC	up	inf	inf	0.42265	0	0.404408	0	0	0	0	1.21322	0	0	0	0	0	1	0	low
1316	bta-mir-2284f-p3_2ss6CT20TC	AAAACTCGAACAAACTTTTCGG	down	-inf	-inf	0.42265	0.62246	0	1.86738	0	0	0	0	0	2	0	0	0	0	0	low
1317	bta-miR-2284y_L+1R-1_1ss8TC	GAAAAGTCCGTTCGGGTTTTT	up	inf	inf	0.42265	0	0.164467	0	0	0	0.4934	0	0	0	0	0	0.5	0	0	low
1318	bta-miR-2284m_1ss1GN	NAAAAGTTTGTTCGGGTTTT	up	inf	inf	0.42265	0	0.202204	0	0	0	0	0.606612	0	0	0	0	0	0.5	0	low
1319	bta-mir-2284z-6-p3_1ss1CG	GCAAACGAACTTTTTGGCCAAC	up	inf	inf	0.42265	0	0.202204	0	0	0	0	0.606612	0	0	0	0	0	0.5	0	low
1320	bta-mir-2284z-1-p5_1ss8TA	AAAAGTTAGTTTGGGTTTTTCTA	up	inf	inf	0.42265	0	0.9868	0	0	0	2.9604	0	0	0	0	0	3	0	0	low
1321	bta-mir-2284z-1-p5_1ss8TG	AAAAGTTGGTTTGGGTTTTTCTA	up	inf	inf	0.42265	0	0.328933	0	0	0	0.9868	0	0	0	0	0	1	0	0	low
1322	bta-miR-2284d_R-1_1ss3AG	AAGAAGTTCGTTAGGGTTTTT	down	-inf	-inf	0.42265	0.31123	0	0.93369	0	0	0	0	0	1	0	0	0	0	0	low
1323	bta-mir-2284z-2-p3_1ss1AN	NAAAACCCAGATGAACTTTTT	up	inf	inf	0.42265	0	0.202204	0	0	0	0	0.606612	0	0	0	0	0	0.5	0	low
1324	bta-mir-2284aa-3-p3_1ss1AG	GAAAATCCGAACGAACTTTTT	down	-inf	-inf	0.42265	0.723035	0	0	2.1691	0	0	0	0	0	2	0	0	0	0	low
1325	bta-mir-2284z-2-p3_1ss6AG	CCCAGGTGAACTTTTTGGCCA	down	-inf	-inf	0.42265	0.31123	0	0.93369	0	0	0	0	0	1	0	0	0	0	0	low
1326	bta-mir-2285m-3-p5_1ss14GT	AAAGGTTCATTTGTGTTTTTC	up	inf	inf	0.42265	0	0.328933	0	0	0	0.9868	0	0	0	0	0	1	0	0	low
1327	bta-miR-2285ae_L-4_1ss9CG	AGTTGATTTAGGTTTTTC	up	inf	inf	0.42265	0	0.404408	0	0	0	0	1.21322	0	0	0	0	0	1	0	low
1328	bta-miR-2285f_L+4_1ss16GA	TGGAAAAACCTGAATAAACTTTTTGG	up	inf	inf	0.42265	0	0.328933	0	0	0	0.9868	0	0	0	0	0	1	0	0	low
1329	bta-miR-2285bt_R-1_1ss13TC	AAAAAGTTCATTCGGGTTGTC	down	-inf	-inf	0.42265	0.180759	0	0	0.542276	0	0	0	0	0	0.5	0	0	0	0	low
1330	bta-miR-2285an_1ss21AG	AAAGCCCGAATGAACTTTTTGG	up	inf	inf	0.42265	0	0.328933	0	0	0	0.9868	0	0	0	0	0	1	0	0	low
1331	bta-miR-2285ap_L+1R-1	AAAACCCGGATGAACTTTTTGG	up	inf	inf	0.42265	0	0.202204	0	0	0	0	0.606612	0	0	0	0	0	0.5	0	low
1332	bta-miR-2285bw_L-3_1ss12AC	AAAACCGACATGAACTTTT	down	-inf	-inf	0.42265	0.180759	0	0	0.542276	0	0	0	0	0	0.5	0	0	0	0	low
1333	bta-miR-2285j_L-1R+1	AAAACCAGAACGAACTTTTTGC	down	-inf	-inf	0.42265	0.31123	0	0.93369	0	0	0	0	0	1	0	0	0	0	0	low
1334	bta-miR-2285i_L+1R+1_1ss7CT	AAAAACTGGAACGAACTTTTTGGC	up	inf	inf	0.42265	0	0.404408	0	0	0	0	1.21322	0	0	0	0	0	1	0	low
1335	bta-miR-2285aq_L+2_1ss4AG	AAAGGCCCAGATGAACTTTTTG	down	-inf	-inf	0.42265	0.180759	0	0	0.542276	0	0	0	0	0	0.5	0	0	0	0	low
1336	bta-miR-2285e_L+2R-1_1ss23GT	AAAAACCTGAACGAACTTTTTGT	down	-inf	-inf	0.42265	0.62246	0	1.86738	0	0	0	0	0	2	0	0	0	0	0	low
1337	bta-miR-2285aq_L+2	AAAAGCCCAGATGAACTTTTTG	down	-inf	-inf	0.42265	0.62246	0	1.86738	0	0	0	0	0	2	0	0	0	0	0	low
1338	bta-mir-2285bb-p3_1ss4AG	AAAGGCCCAAATGAACTTTTT	down	-inf	-inf	0.42265	0.180759	0	0	0.542276	0	0	0	0	0	0.5	0	0	0	0	low
1339	bta-miR-2285cs_L-1_1ss5CT	AAATCCTGAATGAACTTTTTGA	up	inf	inf	0.42265	0	0.808816	0	0	0	0	2.42645	0	0	0	0	0	2	0	low
1340	bta-miR-2285bg_R+2_1ss1AG	GAACCCGAACGAACTTTTTGGC	up	inf	inf	0.42265	0	0.404408	0	0	0	0	1.21322	0	0	0	0	0	1	0	low
1341	bta-miR-2285x_L+1R-3_1ss7AC	GGAAAACTCTGAATGAACTTT	down	-inf	-inf	0.42265	0.180759	0	0	0.542276	0	0	0	0	0	0.5	0	0	0	0	low
1342	bta-mir-2285ac-p5_1ss4AG	GAAGGTTTGTTTGGGTTTTTC	up	inf	inf	0.42265	0	0.328933	0	0	0	0.9868	0	0	0	0	0	1	0	0	low
1343	bta-miR-2285ap_L+2R-1	AAAAACCCGGATGAACTTTTTGG	up	inf	inf	0.42265	0	1.01102	0	0	0	0	3.03306	0	0	0	0	0	2.5	0	low
1344	bta-miR-2285cn_1ss22GA	AAACCCAAATGAACTTCTTTGA	down	-inf	-inf	0.42265	0.723035	0	0	2.1691	0	0	0	0	0	2	0	0	0	0	low
1345	bta-miR-2285cy_R-1_2ss9AG21TG	AAAACCAGGATGAACTTTTTG	up	inf	inf	0.42265	0	0.4934	0	0	0	1.4802	0	0	0	0	0	1.5	0	0	low
1346	bta-miR-2285cn_1ss22GT	AAACCCAAATGAACTTCTTTGT	up	inf	inf	0.42265	0	0.404408	0	0	0	0	1.21322	0	0	0	0	0	1	0	low
1347	bta-miR-2285f_L+2R-1_1ss3AG	AGGAAACCTGAATGAACTTTTTG	down	-inf	-inf	0.42265	0.31123	0	0.93369	0	0	0	0	0	1	0	0	0	0	0	low
1348	bta-miR-2285cs_1ss23AT	AAAACCCTGAATGAACTTTTTGT	down	-inf	-inf	0.42265	0.31123	0	0.93369	0	0	0	0	0	1	0	0	0	0	0	low
1349	bta-mir-2285m-3-p5_1ss21CT	AAAGGTTCATTTGGGTTTTTT	down	-inf	-inf	0.42265	0.542276	0	0	1.62683	0	0	0	0	0	1.5	0	0	0	0	low
1350	bta-miR-2285e_L+1_1ss23CT	AAAACCTGAACGAACTTTTTGGT	up	inf	inf	0.42265	0	0.404408	0	0	0	0	1.21322	0	0	0	0	0	1	0	low
1351	bta-miR-2425-5p_L+1R-1_1ss8CT	ACCAGGGTACGGATCCATGAAC	down	-inf	-inf	0.42265	0.723035	0	0	2.1691	0	0	0	0	0	2	0	0	0	0	low
1352	mmu-mir-6981-p3_1ss6GT	AGGAATAGGCTGAAGGCT	up	inf	inf	0.42265	0	1.31573	0	0	0	3.9472	0	0	0	0	0	4	0	0	low
1353	hsa-miR-7161-3p_L-3R-5	ATCTTTGACTCTGGCAGTCT	up	inf	inf	0.42265	0	0.328933	0	0	0	0.9868	0	0	0	0	0	1	0	0	low
1354	eca-mir-9080-p3_1ss2CA	CAGAGGTTGGTTGAATCTGTGGA	down	-inf	-inf	0.42265	0.361517	0	0	1.08455	0	0	0	0	0	1	0	0	0	0	low
1355	bta-mir-12003-p3_1ss15AG	TTTTGGCCAACTCAGTACAT	up	inf	inf	0.42265	0	0.9868	0	0	0	2.9604	0	0	0	0	0	3	0	0	low
1356	bta-miR-12048_1ss1CG	GAAGGAGGAGGTGAAGCACCAGA	down	-inf	-inf	0.42265	0.361517	0	0	1.08455	0	0	0	0	0	1	0	0	0	0	low
1357	sha-let-7i-p3_1ss15AC	TAGTGCTGGTGATGCTCAG	up	inf	inf	0.42265	0	0.404408	0	0	0	0	1.21322	0	0	0	0	0	1	0	low
1358	oan-mir-21-p3_1ss17GT_2	TGACATTTTGGTATCTTTCATC	down	-inf	-inf	0.42265	1.55615	0	4.66845	0	0	0	0	0	5	0	0	0	0	0	low
1359	ocu-miR-30b-5p_R+4	TGTAAACATCCTACACTCAGCTGTGA	down	-inf	-inf	0.42265	0.723035	0	0	2.1691	0	0	0	0	0	2	0	0	0	0	low
1360	pal-miR-345-5p_R-2_1ss7TC	GCTGACCCCTAGTCCAGTGCT	up	inf	inf	0.42265	0	0.404408	0	0	0	0	1.21322	0	0	0	0	0	1	0	low
1361	mmu-mir-378b-p5_1ss11GC	GATAGAGAGGCAACCCTG	up	inf	inf	0.42265	0	1.21322	0	0	0	0	3.63967	0	0	0	0	0	3	0	low
1362	cfa-mir-632-p3_1ss17CG	TCCTGTGGGACGCGGTGGTGGC	down	-inf	-inf	0.42265	0.361517	0	0	1.08455	0	0	0	0	0	1	0	0	0	0	low
1363	hsa-mir-4745-p3_1ss5GC	TCCCCGGACGGCGCCCGC	up	inf	inf	0.42265	0	0.328933	0	0	0	0.9868	0	0	0	0	0	1	0	0	low
1364	mml-mir-663-6-p5_1ss1TG	GGTGGCGGTGGGATCCCG	up	inf	inf	0.42265	0	0.164467	0	0	0	0.4934	0	0	0	0	0	0.5	0	0	low
1365	cgr-mir-1285-p5_1ss5TC	CTCCCGTGCTGATCAGTAA	up	inf	inf	0.42265	0	0.202204	0	0	0	0	0.606612	0	0	0	0	0	0.5	0	low
1366	efu-mir-2683-p5_1ss9AG	TGGCAGAGGTACCCATTCCATTCCC	up	inf	inf	0.42265	0	0.404408	0	0	0	0	1.21322	0	0	0	0	0	1	0	low
1367	hsa-miR-4485-5p_L+5_1ss8CT	GAGGCACTGCCTGCCCAGTGA	down	-inf	-inf	0.42265	0.361517	0	0	1.08455	0	0	0	0	0	1	0	0	0	0	low
1368	mmu-mir-6236-p3_1ss16CT	CCTGAAAATGGATGGTGCTGGAGC	up	inf	inf	0.42265	0	0.328933	0	0	0	0.9868	0	0	0	0	0	1	0	0	low
1369	mmu-mir-6236-p5_1ss1CT	TCCTGAAAATGGATGGCGCTGGAGC	up	inf	inf	0.42265	0	0.164467	0	0	0	0.4934	0	0	0	0	0	0.5	0	0	low
1370	bta-miR-6531_L-1R-4_1ss14CT	AGACTTGGTGTATTTTGA	down	-inf	-inf	0.42265	0.31123	0	0.93369	0	0	0	0	0	1	0	0	0	0	0	low
1371	eca-mir-8915-p3_1ss3CT	GTTTTCTTGGGCAGCAGCAC	down	-inf	-inf	0.42265	0.31123	0	0.93369	0	0	0	0	0	1	0	0	0	0	0	low
1372	eca-mir-8988-p3_1ss17TG	AAGCCGGCTGGGGAGGGA	up	inf	inf	0.42265	0	1.21322	0	0	0	0	3.63967	0	0	0	0	0	3	0	low
1373	ssc-mir-10391-p5_1ss21GA	CTTGTAAACCAGAAAAGGAGA	down	-inf	-inf	0.42265	0.361517	0	0	1.08455	0	0	0	0	0	1	0	0	0	0	low
1374	ssc-mir-10391-p3_1ss8CA	CCCTAAGACTCAAGGAAG	up	inf	inf	0.42265	0	0.328933	0	0	0	0.9868	0	0	0	0	0	1	0	0	low
1375	bta-mir-12031-p5_1ss19GA	TTCTGTAGATAAGCCCCAAT	up	inf	inf	0.42265	0	0.328933	0	0	0	0.9868	0	0	0	0	0	1	0	0	low
1376	cgr-miR-15b-3p_L+1_1ss21CT	ACGAATCATTATTTGCTGCTTT	up	inf	inf	0.42265	0	0.404408	0	0	0	0	1.21322	0	0	0	0	0	1	0	low
1377	oan-miR-15a-3p_L+2R-2	AACAGGCCATATTGTGCTGCCT	up	inf	inf	0.42265	0	0.328933	0	0	0	0.9868	0	0	0	0	0	1	0	0	low
1378	mdo-miR-34b-3p	AATCACTAACTCCACTGCCATC	up	inf	inf	0.42265	0	0.202204	0	0	0	0	0.606612	0	0	0	0	0	0.5	0	low
1379	rno-miR-93-5p_R+3	CAAAGTGCTGTTCGTGCAGGTAGTAC	down	-inf	-inf	0.42265	0.62246	0	1.86738	0	0	0	0	0	2	0	0	0	0	0	low
1380	mdo-miR-96_L+2R-2	GATTTGGCACTAGCACATTTTTG	down	-inf	-inf	0.42265	0.31123	0	0.93369	0	0	0	0	0	1	0	0	0	0	0	low
1381	ggo-miR-100_R+4	AACCCGTAGATCCGAACTTGTGTTAT	up	inf	inf	0.42265	0	0.404408	0	0	0	0	1.21322	0	0	0	0	0	1	0	low
1382	mdo-miR-122-5p_L+2R-4	AATGGAGTGTGACAATGGTGTTT	down	-inf	-inf	0.42265	0.361517	0	0	1.08455	0	0	0	0	0	1	0	0	0	0	low
1383	mml-miR-141-5p_L+3	ACATCTTCCAGTACAGTGTTGGA	down	-inf	-inf	0.42265	0.62246	0	1.86738	0	0	0	0	0	2	0	0	0	0	0	low
1384	cfa-miR-141_L+1R+2_1ss17AC	TAACACTGTCTGGTAACGATGGTT	up	inf	inf	0.42265	0	0.404408	0	0	0	0	1.21322	0	0	0	0	0	1	0	low
1385	mml-miR-150-3p	CTGGTACAGGCCTGGGGGACA	up	inf	inf	0.42265	0	0.404408	0	0	0	0	1.21322	0	0	0	0	0	1	0	low
1386	oan-miR-193-5p_L+3R-1_1ss24GT	AGTCGGGGTTTTGAGGGCGAGATT	down	-inf	-inf	0.42265	0.31123	0	0.93369	0	0	0	0	0	1	0	0	0	0	0	low
1387	mmu-miR-218-1-3p_L+3R-1	CAAAAACATGGTTCCGTCAAGCAC	down	-inf	-inf	0.42265	0.361517	0	0	1.08455	0	0	0	0	0	1	0	0	0	0	low
1388	cja-miR-302d-5p_L-1R+3	CTTTAACATGGAGGCACTTGCTAA	up	inf	inf	0.42265	0	0.328933	0	0	0	0.9868	0	0	0	0	0	1	0	0	low
1389	mml-miR-320c_R+1_1ss15CG	AAAAGCTGGGTTGAGAGGGTAAA	up	inf	inf	0.42265	0	0.328933	0	0	0	0.9868	0	0	0	0	0	1	0	0	low
1390	ggo-miR-380_R+1	TATGTAATATGGTCCACATCT	up	inf	inf	0.42265	0	0.404408	0	0	0	0	1.21322	0	0	0	0	0	1	0	low
1391	mml-miR-500b-3p_L+3_1ss20TC	AGTGCACCCAGGCAAGGATCCT	up	inf	inf	0.42265	0	0.328933	0	0	0	0.9868	0	0	0	0	0	1	0	0	low
1392	ggo-miR-517c-3p	ATCGTGCATCCCTTTAGAGTGT	down	-inf	-inf	0.42265	0.180759	0	0	0.542276	0	0	0	0	0	0.5	0	0	0	0	low
1393	cja-miR-539_L-2R+2	CATACAAGGACAATTTCTCTTT	up	inf	inf	0.42265	0	0.404408	0	0	0	0	1.21322	0	0	0	0	0	1	0	low
1394	mmu-miR-542-3p_L+3R-2	CATTGTGACAGATTGATAACTGA	down	-inf	-inf	0.42265	0.723035	0	0	2.1691	0	0	0	0	0	2	0	0	0	0	low
1395	hsa-miR-548ay-5p	AAAAGTAATTGTGGTTTTTGC	up	inf	inf	0.42265	0	0.109644	0	0	0	0.328933	0	0	0	0	0	0.333333	0	0	low
1396	hsa-miR-548q_L-2R+2	TGGTGCAAAAGTAATGGCGGTT	down	-inf	-inf	0.42265	0.361517	0	0	1.08455	0	0	0	0	0	1	0	0	0	0	low
1397	hsa-miR-552-3p_R-3	AACAGGTGACTGGTTAGA	up	inf	inf	0.42265	0	0.404408	0	0	0	0	1.21322	0	0	0	0	0	1	0	low
1398	hsa-miR-576-5p_L+1	AATTCTAATTTCTCCACGTCTTT	up	inf	inf	0.42265	0	0.328933	0	0	0	0.9868	0	0	0	0	0	1	0	0	low
1399	hsa-miR-610_L+2R-1	TGTGAGCTAAATGTGTGCTGGG	down	-inf	-inf	0.42265	0.31123	0	0.93369	0	0	0	0	0	1	0	0	0	0	0	low
1400	hsa-miR-616-5p	ACTCAAAACCCTTCAGTGACTT	down	-inf	-inf	0.42265	0.361517	0	0	1.08455	0	0	0	0	0	1	0	0	0	0	low
1401	mml-miR-618	AAACTCTACTTGTCCTTCTGAGT	up	inf	inf	0.42265	0	0.404408	0	0	0	0	1.21322	0	0	0	0	0	1	0	low
1402	hsa-miR-624-5p_R-1_1ss1TA	AAGTACCAGTACCTTGTGTTC	up	inf	inf	0.42265	0	0.404408	0	0	0	0	1.21322	0	0	0	0	0	1	0	low
1403	ggo-miR-624_R-1_1ss1TA	AAGTACCAGTACCTTGTGTTC	up	inf	inf	0.42265	0	0.404408	0	0	0	0	1.21322	0	0	0	0	0	1	0	low
1404	hsa-miR-659-5p	AGGACCTTCCCTGAACCAAGGA	up	inf	inf	0.42265	0	0.328933	0	0	0	0.9868	0	0	0	0	0	1	0	0	low
1405	hsa-miR-664b-5p_R-1_1ss23TA	TGGGCTAAGGGAGATGATTGGGA	down	-inf	-inf	0.42265	0.155615	0	0.466845	0	0	0	0	0	0.5	0	0	0	0	0	low
1406	hsa-miR-664b-3p_R-1	TTCATTTGCCTCCCAGCCTAC	up	inf	inf	0.42265	0	0.404408	0	0	0	0	1.21322	0	0	0	0	0	1	0	low
1407	cja-miR-665_R-2	ACCAGGAGGCTGAGGCCCCT	up	inf	inf	0.42265	0	0.404408	0	0	0	0	1.21322	0	0	0	0	0	1	0	low
1408	dno-miR-760-3p_R-1_2ss19GA20AG	CGGCTCTGGGTCTGTGGGAG	down	-inf	-inf	0.42265	0.361517	0	0	1.08455	0	0	0	0	0	1	0	0	0	0	low
1409	cfa-miR-889_L+1R-1	ATTAATATCGGACAACCATTGT	up	inf	inf	0.42265	0	1.21322	0	0	0	0	3.63967	0	0	0	0	0	3	0	low
1410	hsa-miR-939-5p_R-6_1ss10GC	TGGGGAGCTCAGGCTCTG	up	inf	inf	0.42265	0	0.404408	0	0	0	0	1.21322	0	0	0	0	0	1	0	low
1411	mml-miR-1226	TCACCAGCCCTGTGTTCCCTAG	down	-inf	-inf	0.42265	0.31123	0	0.93369	0	0	0	0	0	1	0	0	0	0	0	low
1412	hsa-miR-1276_R-1	TAAAGAGCCCTGTGGAGAC	down	-inf	-inf	0.42265	0.31123	0	0.93369	0	0	0	0	0	1	0	0	0	0	0	low
1413	hsa-miR-1292-5p	TGGGAACGGGTTCCGGCAGACGCTG	up	inf	inf	0.42265	0	0.404408	0	0	0	0	1.21322	0	0	0	0	0	1	0	low
1414	hsa-miR-1293_R+1	TGGGTGGTCTGGAGATTTGTGCA	down	-inf	-inf	0.42265	0.31123	0	0.93369	0	0	0	0	0	1	0	0	0	0	0	low
1415	cja-miR-1323	TCAAAACTGAGGGGCATTTTCT	up	inf	inf	0.42265	0	0.808816	0	0	0	0	2.42645	0	0	0	0	0	2	0	low
1416	hsa-miR-1908-5p_R+1	CGGCGGGGACGGCGATTGGTCT	up	inf	inf	0.42265	0	0.404408	0	0	0	0	1.21322	0	0	0	0	0	1	0	low
1417	hsa-miR-2116-3p_R+1	CCTCCCATGCCAAGAACTCCCA	up	inf	inf	0.42265	0	0.404408	0	0	0	0	1.21322	0	0	0	0	0	1	0	low
1418	bta-miR-2285aq_R+2_1ss7AG	AAGCCCGGATGAACTTTTTGGC	down	-inf	-inf	0.42265	0.723035	0	0	2.1691	0	0	0	0	0	2	0	0	0	0	low
1419	bta-miR-2285dd_L-1	AAAACCTGAATGAACTTTTTA	up	inf	inf	0.42265	0	0.404408	0	0	0	0	1.21322	0	0	0	0	0	1	0	low
1420	bta-miR-2285dj_R-1	GAAAGTTTGTTCAGGTTTGTCC	down	-inf	-inf	0.42265	0.361517	0	0	1.08455	0	0	0	0	0	1	0	0	0	0	low
1421	bta-miR-2312_L+1R+3_1ss13GA	GAAAACCTGAACAAACTTTTCGGC	up	inf	inf	0.42265	0	0.404408	0	0	0	0	1.21322	0	0	0	0	0	1	0	low
1422	bta-miR-2336	CTAACCGTAACTTTGAAGTGCT	up	inf	inf	0.42265	0	0.404408	0	0	0	0	1.21322	0	0	0	0	0	1	0	low
1423	bta-miR-2431-5p	CAGGTCATATAAGTGTGGAGTT	down	-inf	-inf	0.42265	0.31123	0	0.93369	0	0	0	0	0	1	0	0	0	0	0	low
1424	bta-miR-2448-3p_L+1R+2	TGTGGTTGATTGGATCCGTGGGTGA	up	inf	inf	0.42265	0	0.657867	0	0	0	1.9736	0	0	0	0	0	2	0	0	low
1425	hsa-miR-2467-5p_R+1	TGAGGCTCTGTTAGCCTTGGCTCT	down	-inf	-inf	0.42265	0.31123	0	0.93369	0	0	0	0	0	1	0	0	0	0	0	low
1426	hsa-miR-3129-3p_L-1R+3	AACTAATCTCTACACTGCTGCCCT	up	inf	inf	0.42265	0	0.328933	0	0	0	0.9868	0	0	0	0	0	1	0	0	low
1427	hsa-miR-3144-5p_L+1R-1	AAGGGGACCAAAGAGATATATA	up	inf	inf	0.42265	0	0.404408	0	0	0	0	1.21322	0	0	0	0	0	1	0	low
1428	hsa-miR-3158-3p_R-2_1ss20GT	AAGGGCTTCCTCTCTGCAGT	up	inf	inf	0.42265	0	0.404408	0	0	0	0	1.21322	0	0	0	0	0	1	0	low
1429	hsa-miR-3173-5p	TGCCCTGCCTGTTTTCTCCTTT	up	inf	inf	0.42265	0	0.328933	0	0	0	0.9868	0	0	0	0	0	1	0	0	low
1430	hsa-miR-3177-3p	TGCACGGCACTGGGGACACGT	down	-inf	-inf	0.42265	0.31123	0	0.93369	0	0	0	0	0	1	0	0	0	0	0	low
1431	cja-miR-3940_L+1	ACAGCCCGGATCCCAGCCCACT	down	-inf	-inf	0.42265	0.31123	0	0.93369	0	0	0	0	0	1	0	0	0	0	0	low
1432	hsa-miR-3942-5p_L-1R-1	AGCAATACTGTTACCTGAAA	down	-inf	-inf	0.42265	0.361517	0	0	1.08455	0	0	0	0	0	1	0	0	0	0	low
1433	ssc-miR-4332_R-1_1ss6CG	CACGGGCGCCGCCGGGCGC	down	-inf	-inf	0.42265	0.31123	0	0.93369	0	0	0	0	0	1	0	0	0	0	0	low
1434	hsa-miR-4449_L-1R+5	GTCCCGGGGCTGCGCGAGGCACAGGC	down	-inf	-inf	0.42265	0.31123	0	0.93369	0	0	0	0	0	1	0	0	0	0	0	low
1435	hsa-miR-4645-3p_L+2R-1	CGAGACAGTAGTTCTTGCCTGGT	up	inf	inf	0.42265	0	0.328933	0	0	0	0.9868	0	0	0	0	0	1	0	0	low
1436	hsa-miR-4655-5p_1ss22GT	CACCGGGGATGGCAGAGGGTCT	up	inf	inf	0.42265	0	0.404408	0	0	0	0	1.21322	0	0	0	0	0	1	0	low
1437	hsa-miR-4662a-3p	AAAGATAGACAATTGGCTAAAT	down	-inf	-inf	0.42265	0.31123	0	0.93369	0	0	0	0	0	1	0	0	0	0	0	low
1438	hsa-miR-4707-3p	AGCCCGCCCCAGCCGAGGTTCT	up	inf	inf	0.42265	0	0.404408	0	0	0	0	1.21322	0	0	0	0	0	1	0	low
1439	hsa-miR-4713-5p_R+2	TTCTCCCACTACCAGGCTCCCATT	down	-inf	-inf	0.42265	0.361517	0	0	1.08455	0	0	0	0	0	1	0	0	0	0	low
1440	bta-miR-6120-3p_R-1	TATGTTGGACAACGTGGATAG	up	inf	inf	0.42265	0	0.328933	0	0	0	0.9868	0	0	0	0	0	1	0	0	low
1441	mmu-miR-6481_R-1_1ss13TC	CACTGAAAATGCCTAGAT	up	inf	inf	0.42265	0	0.404408	0	0	0	0	1.21322	0	0	0	0	0	1	0	low
1442	hsa-miR-6501-5p_R+1	AGTTGCCAGGGCTGCCTTTGGTG	down	-inf	-inf	0.42265	0.31123	0	0.93369	0	0	0	0	0	1	0	0	0	0	0	low
1443	bta-miR-6519_R-1_1ss19AT	TAGCAGCGGGAACAGAGAT	down	-inf	-inf	0.42265	0.361517	0	0	1.08455	0	0	0	0	0	1	0	0	0	0	low
1444	bta-miR-6520_R-1	TTGAGTATTGTCAGAGAGAG	up	inf	inf	0.42265	0	0.404408	0	0	0	0	1.21322	0	0	0	0	0	1	0	low
1445	hsa-miR-6820-5p_L+2R+2	TCTGCGGCAGAGCTGGGGTCACC	up	inf	inf	0.42265	0	0.404408	0	0	0	0	1.21322	0	0	0	0	0	1	0	low
1446	mmu-miR-6937-5p_L-1R-5_1ss6GC	AGCTCTAAGGGCTGGGTC	down	-inf	-inf	0.42265	0.62246	0	1.86738	0	0	0	0	0	2	0	0	0	0	0	low
1447	mmu-miR-7088-5p_L-4R-3_1ss5GC	CTGGTGGTGAGGAGGGGA	down	-inf	-inf	0.42265	0.361517	0	0	1.08455	0	0	0	0	0	1	0	0	0	0	low
1448	mmu-miR-8117_L-1R-2_1ss15GA	CTCGTGTGGAACAAAAGG	up	inf	inf	0.42265	0	0.328933	0	0	0	0.9868	0	0	0	0	0	1	0	0	low
1449	hsa-miR-9898_R+1	TACTTACCTGTCCCCTACCCCAC	down	-inf	-inf	0.42265	0.361517	0	0	1.08455	0	0	0	0	0	1	0	0	0	0	low
1450	hsa-miR-10401-3p_L+1R-1	GACCTCGCCGTCCCGCCCGCC	down	-inf	-inf	0.42265	0.31123	0	0.93369	0	0	0	0	0	1	0	0	0	0	0	low
1451	hsa-miR-12135_1ss9TC	TAAAGGTTCGTTTGTAAA	up	inf	inf	0.42265	0	0.404408	0	0	0	0	1.21322	0	0	0	0	0	1	0	low
1452	mdo-miR-12328-5p_R-4_1ss17AG	AAGGCAGAGGAGGAAGGA	down	-inf	-inf	0.42265	0.31123	0	0.93369	0	0	0	0	0	1	0	0	0	0	0	low
1453	mdo-miR-12392-3p_L-1R-4_1ss18GA	GTGGGGCCCGGAGGCGAC	up	inf	inf	0.42265	0	0.404408	0	0	0	0	1.21322	0	0	0	0	0	1	0	low
1454	PC-3p-270121_3	TAAAATGGAGATCTCCTGAGGTAAT	up	inf	inf	0.42265	0	0.4934	0	0	0	1.4802	0	0	0	0	0	1.5	0	0	low
1455	PC-5p-1014818_1	GTCCAGTTTGACATAGAGGCCT	down	-inf	-inf	0.42265	0.180759	0	0	0.542276	0	0	0	0	0	0.5	0	0	0	0	low
1456	PC-3p-146406_6	GCAATACTGACACTTGTGAAG	up	inf	inf	0.42265	0	0.202204	0	0	0	0	0.606612	0	0	0	0	0	0.5	0	low
1457	PC-3p-1718470_1	TAATTTTCAATGAATGCTTC	up	inf	inf	0.42265	0	0.202204	0	0	0	0	0.606612	0	0	0	0	0	0.5	0	low
1458	PC-5p-1367836_1	AGAATTCTAGCTAGGTTAACAGA	down	-inf	-inf	0.42265	0.180759	0	0	0.542276	0	0	0	0	0	0.5	0	0	0	0	low
1459	PC-3p-1630785_1	TGTTAATCTAGCTAGAATTTGT	down	-inf	-inf	0.42265	0.180759	0	0	0.542276	0	0	0	0	0	0.5	0	0	0	0	low
1460	PC-5p-256932_3	TGGGATGAGGTCCTAGTGAGGT	down	-inf	-inf	0.42265	0.778075	0	2.33422	0	0	0	0	0	2.5	0	0	0	0	0	low
1461	PC-3p-844875_1	CCTCACTTGGACCTCATCCCA	up	inf	inf	0.42265	0	0.202204	0	0	0	0	0.606612	0	0	0	0	0	0.5	0	low
1462	PC-3p-1014169_1	CTCCAGAATCCTCTCTAGAAT	down	-inf	-inf	0.42265	0.155615	0	0.466845	0	0	0	0	0	0.5	0	0	0	0	0	low
1463	PC-5p-669072_2	CTTCTCTCAGATCCTGGCTT	up	inf	inf	0.42265	0	0.606612	0	0	0	0	1.81984	0	0	0	0	0	1.5	0	low
1464	PC-3p-1766799_1	TGGGTTGGAACCAGGTTGATGAA	up	inf	inf	0.42265	0	0.202204	0	0	0	0	0.606612	0	0	0	0	0	0.5	0	low
1465	PC-3p-399750_2	TCAAAAGTTTTAAAGCAGTCA	down	-inf	-inf	0.42265	0.723035	0	0	2.1691	0	0	0	0	0	2	0	0	0	0	low
1466	PC-3p-621213_2	TCCGGCCCTGCCTCCCCCAGTT	down	-inf	-inf	0.42265	0.31123	0	0.93369	0	0	0	0	0	1	0	0	0	0	0	low
1467	PC-5p-1674468_1	NCCCCCTGGGCCCTCCAGCTCACCT	down	-inf	-inf	0.42265	0.361517	0	0	1.08455	0	0	0	0	0	1	0	0	0	0	low
1468	PC-3p-815599_1	GCCCTGGAACACCACATTCTTT	down	-inf	-inf	0.42265	0.31123	0	0.93369	0	0	0	0	0	1	0	0	0	0	0	low
1469	PC-5p-313718_3	TAGAGAGAGAACCAACAGGAAT	up	inf	inf	0.42265	0	0.404408	0	0	0	0	1.21322	0	0	0	0	0	1	0	low
1470	PC-3p-1058934_1	AAACCCTGAATGAACTTTTTAC	up	inf	inf	0.42265	0	0.404408	0	0	0	0	1.21322	0	0	0	0	0	1	0	low
1471	PC-5p-779368_1	AGGGCCCTCGCCTCGGAACCGC	down	-inf	-inf	0.42265	0.31123	0	0.93369	0	0	0	0	0	1	0	0	0	0	0	low
1472	PC-3p-1494844_1	CGGTTCTGGAGGAAGGCCCTCG	down	-inf	-inf	0.42265	0.361517	0	0	1.08455	0	0	0	0	0	1	0	0	0	0	low
1473	PC-5p-1595740_1	AGTCAAAAAATTCGTTTGGGTT	down	-inf	-inf	0.42265	0.180759	0	0	0.542276	0	0	0	0	0	0.5	0	0	0	0	low
1474	PC-3p-465977_2	TCAGTTCTTTGGGGTCTTCCCT	down	-inf	-inf	0.42265	0.31123	0	0.93369	0	0	0	0	0	1	0	0	0	0	0	low
1475	PC-3p-671529_2	ACTTTCTCCCTCCCCTCACTTGC	up	inf	inf	0.42265	0	0.657867	0	0	0	1.9736	0	0	0	0	0	2	0	0	low
1476	PC-5p-177091_5	TCAGACACGACTGCAGCAGCTT	up	inf	inf	0.42265	0	1.64467	0	0	0	4.934	0	0	0	0	0	5	0	0	low
1477	PC-3p-1717792_1	CAAGCGGTTTCAGTCGTGTCT	down	-inf	-inf	0.42265	0.361517	0	0	1.08455	0	0	0	0	0	1	0	0	0	0	low
1478	PC-5p-968148_1	ATACCAGGCTCTGTCCCCGGAGAGG	up	inf	inf	0.42265	0	0.328933	0	0	0	0.9868	0	0	0	0	0	1	0	0	low
1479	PC-5p-1154249_1	TCCAGTAAGTTCGTTTGGGTTTTT	down	-inf	-inf	0.42265	0.31123	0	0.93369	0	0	0	0	0	1	0	0	0	0	0	low
1480	PC-5p-258415_3	AACAGAAAGTGACTAAGATGTC	down	-inf	-inf	0.42265	0.31123	0	0.93369	0	0	0	0	0	1	0	0	0	0	0	low
1481	PC-5p-226141_4	GAGCAGGCTGTGCTGCCCACAGGC	up	inf	inf	0.42265	0	0.404408	0	0	0	0	1.21322	0	0	0	0	0	1	0	low
1482	PC-3p-603678_2	CCGGGCGGCAGGGCCTGGTCGGA	down	-inf	-inf	0.42265	0.31123	0	0.93369	0	0	0	0	0	1	0	0	0	0	0	low
1483	PC-3p-1344075_1	ACCCAGGAATAATTGTTAAAAGA	up	inf	inf	0.42265	0	0.404408	0	0	0	0	1.21322	0	0	0	0	0	1	0	low
1484	PC-3p-443262_2	CCTCCTCAGAGCTGGCGTGTTTG	down	-inf	-inf	0.42265	0.62246	0	1.86738	0	0	0	0	0	2	0	0	0	0	0	low
1485	PC-5p-1354449_1	TAGGATTTTGAAAGATTGCTTTA	up	inf	inf	0.42265	0	0.404408	0	0	0	0	1.21322	0	0	0	0	0	1	0	low
1486	PC-5p-737042_1	TACCTTTTCCCCCTATAACTGA	down	-inf	-inf	0.42265	0.31123	0	0.93369	0	0	0	0	0	1	0	0	0	0	0	low
1487	PC-3p-653362_2	AAAATCTGAACAAACTTTCCGGA	down	-inf	-inf	0.42265	0.723035	0	0	2.1691	0	0	0	0	0	2	0	0	0	0	low
1488	PC-3p-420428_2	GACCAGCTGGACTGGGGACTAGG	up	inf	inf	0.42265	0	0.328933	0	0	0	0.9868	0	0	0	0	0	1	0	0	low
1489	PC-5p-1730547_1	GGGGAGGGCGCGGGCGTTTGGG	up	inf	inf	0.42265	0	0.404408	0	0	0	0	1.21322	0	0	0	0	0	1	0	low
1490	PC-5p-602006_2	AGGGAGAGGGGGCGGCAGAAGGGA	down	-inf	-inf	0.42265	0.62246	0	1.86738	0	0	0	0	0	2	0	0	0	0	0	low
1491	PC-5p-792364_1	CTTGCCAGATGAGCAGCCTGGA	up	inf	inf	0.42265	0	0.328933	0	0	0	0.9868	0	0	0	0	0	1	0	0	low
1492	PC-5p-1231300_1	NTAGAAACATGGAAGATTGTCA	down	-inf	-inf	0.42265	0.31123	0	0.93369	0	0	0	0	0	1	0	0	0	0	0	low
1493	PC-5p-265073_3	CTGCCGGCAGGGGGTGGGCCGGGT	up	inf	inf	0.42265	0	0.808816	0	0	0	0	2.42645	0	0	0	0	0	2	0	low
1494	PC-5p-330644_3	AGCGGCTTGCCTGAGGTCAGT	up	inf	inf	0.42265	0	0.9868	0	0	0	2.9604	0	0	0	0	0	3	0	0	low
1495	PC-5p-841242_1	TGGCCAAAAAGTTTGCTCTGGGTT	down	-inf	-inf	0.42265	0.361517	0	0	1.08455	0	0	0	0	0	1	0	0	0	0	low
1496	PC-3p-327008_3	CAATCGAACTTTTTGGCCAGCTT	up	inf	inf	0.42265	0	1.41543	0	0	0	0	4.24628	0	0	0	0	0	3.5	0	low
1497	PC-5p-1633801_1	TGGCGTGGCCCAGGGGAGCT	down	-inf	-inf	0.42265	0.31123	0	0.93369	0	0	0	0	0	1	0	0	0	0	0	low
1498	PC-3p-1476527_1	TGAGGCCTGGGACACCCACAC	down	-inf	-inf	0.42265	0.31123	0	0.93369	0	0	0	0	0	1	0	0	0	0	0	low
1499	PC-5p-1417284_1	TGGAGGAGAGGGTGGGGGTCT	down	-inf	-inf	0.42265	0.361517	0	0	1.08455	0	0	0	0	0	1	0	0	0	0	low
1500	PC-5p-1133318_1	TATGGTCTAGTGGTTTTCCGTA	up	inf	inf	0.42265	0	0.328933	0	0	0	0.9868	0	0	0	0	0	1	0	0	low
1501	PC-3p-1524917_1	TGATAGGGAGTTGAAGTCTGC	up	inf	inf	0.42265	0	0.164467	0	0	0	0.4934	0	0	0	0	0	0.5	0	0	low
1502	PC-5p-1143590_1	TTACAAACTCTTACTCCATAACC	down	-inf	-inf	0.42265	0.361517	0	0	1.08455	0	0	0	0	0	1	0	0	0	0	low
1503	PC-5p-1591919_1	ACTAGGAAGGCGGGGGCCTGTCAC	up	inf	inf	0.42265	0	0.657867	0	0	0	1.9736	0	0	0	0	0	2	0	0	low
1504	PC-5p-627534_2	ACCAGAAGTGCCCACAAGGCGGC	down	-inf	-inf	0.42265	0.62246	0	1.86738	0	0	0	0	0	2	0	0	0	0	0	low
1505	PC-3p-1384880_1	GCAGACAGTCCATAGAGTTTT	up	inf	inf	0.42265	0	0.202204	0	0	0	0	0.606612	0	0	0	0	0	0.5	0	low
1506	PC-3p-1162397_1	AAAACCCGAACAAACTTTTGGGT	down	-inf	-inf	0.42265	0.361517	0	0	1.08455	0	0	0	0	0	1	0	0	0	0	low
1507	PC-5p-478945_2	AGAAGGAAGGGAGCACCCAGTG	down	-inf	-inf	0.42265	0.723035	0	0	2.1691	0	0	0	0	0	2	0	0	0	0	low
1508	PC-5p-1408427_1	TGGGAGAGGAGGAGGAGGGCTGA	down	-inf	-inf	0.42265	0.31123	0	0.93369	0	0	0	0	0	1	0	0	0	0	0	low
1509	PC-5p-375863_2	TGAGGAGGGAGAGCTGTCAAGC	down	-inf	-inf	0.42265	0.62246	0	1.86738	0	0	0	0	0	2	0	0	0	0	0	low
1510	PC-3p-1549707_1	TGCGCACATCCAAGGAACTGGG	down	-inf	-inf	0.42265	0.361517	0	0	1.08455	0	0	0	0	0	1	0	0	0	0	low
1511	PC-3p-1133055_1	AAAGACCAAACTGTGTTTTAA	down	-inf	-inf	0.42265	0.31123	0	0.93369	0	0	0	0	0	1	0	0	0	0	0	low
1512	PC-5p-1224721_1	ACGAGGGTCGGGGTAGGGAGGC	up	inf	inf	0.42265	0	0.328933	0	0	0	0.9868	0	0	0	0	0	1	0	0	low
1513	PC-5p-1326381_1	AAGGGATCATCCAGGTAAAGAGA	down	-inf	-inf	0.42265	0.361517	0	0	1.08455	0	0	0	0	0	1	0	0	0	0	low
1514	PC-3p-1069790_1	TTTAACTGGGTGATCCCTTCT	down	-inf	-inf	0.42265	0.62246	0	1.86738	0	0	0	0	0	2	0	0	0	0	0	low
1515	PC-3p-579041_2	GAAAACCCACATGAACTTTTGG	down	-inf	-inf	0.42265	0.723035	0	0	2.1691	0	0	0	0	0	2	0	0	0	0	low
1516	PC-5p-590879_2	AGCGGCCGGCAGGGCCCTGGGGG	up	inf	inf	0.42265	0	0.808816	0	0	0	0	2.42645	0	0	0	0	0	2	0	low
1517	PC-3p-1051899_1	TTTTGATCCAGCTCTCAGTTC	up	inf	inf	0.42265	0	0.404408	0	0	0	0	1.21322	0	0	0	0	0	1	0	low
1518	PC-3p-258173_3	AAAAAGAACCCTATATGATCCAGA	up	inf	inf	0.42265	0	1.21322	0	0	0	0	3.63967	0	0	0	0	0	3	0	low
1519	PC-5p-874346_1	TANAAAGTTCATTTGGGTTTTC	down	-inf	-inf	0.42265	0.361517	0	0	1.08455	0	0	0	0	0	1	0	0	0	0	low
1520	PC-5p-793971_1	AGGAGAGCGGCGCCATCGTTGGA	up	inf	inf	0.42265	0	0.328933	0	0	0	0.9868	0	0	0	0	0	1	0	0	low
1521	PC-5p-1070012_1	ACAAGGATCTGTACAGGCTCTC	down	-inf	-inf	0.42265	0.31123	0	0.93369	0	0	0	0	0	1	0	0	0	0	0	low
1522	PC-5p-1738209_1	CGGACAGGCCAAGCCGCTGTGA	up	inf	inf	0.42265	0	0.328933	0	0	0	0.9868	0	0	0	0	0	1	0	0	low
1523	PC-3p-787935_1	CAGCTGGCTCTTGGGCTGTCCGCT	down	-inf	-inf	0.42265	0.361517	0	0	1.08455	0	0	0	0	0	1	0	0	0	0	low
1524	PC-5p-355126_3	GAAGACGAACTTAGAGATGCT	up	inf	inf	0.42265	0	0.4934	0	0	0	1.4802	0	0	0	0	0	1.5	0	0	low
1525	PC-3p-1626914_1	ATCTCTAAGTCCGTCTTCCGTA	down	-inf	-inf	0.42265	0.361517	0	0	1.08455	0	0	0	0	0	1	0	0	0	0	low
1526	PC-3p-392183_2	TTCTGCTCTTCTCCTCCCTGAAA	down	-inf	-inf	0.42265	0.62246	0	1.86738	0	0	0	0	0	2	0	0	0	0	0	low
1527	PC-3p-233559_4	AAAGTGACCAGACAGTAGAGT	up	inf	inf	0.42265	0	0.657867	0	0	0	1.9736	0	0	0	0	0	2	0	0	low
1528	PC-3p-400931_2	TGGAACAGAAGCATCAGGAAGT	up	inf	inf	0.42265	0	0.328933	0	0	0	0.9868	0	0	0	0	0	1	0	0	low
1529	PC-3p-1574083_1	ATAGATATTCTGAACAGACAACT	down	-inf	-inf	0.42265	0.31123	0	0.93369	0	0	0	0	0	1	0	0	0	0	0	low
1530	PC-5p-1233824_1	AGGGCTTCCTCTGGCTCAGTGGTT	up	inf	inf	0.42265	0	0.404408	0	0	0	0	1.21322	0	0	0	0	0	1	0	low
1531	PC-3p-489770_2	TTGGGTCAGAGAGATCCCCTGA	down	-inf	-inf	0.42265	0.723035	0	0	2.1691	0	0	0	0	0	2	0	0	0	0	low
1532	PC-5p-1223181_1	NCTGGGCAGGGGTGAGGGGGAGTA	down	-inf	-inf	0.42265	0.361517	0	0	1.08455	0	0	0	0	0	1	0	0	0	0	low
1533	PC-3p-1649001_1	CCTCCCGCACGCCCCTTCCTCCCA	down	-inf	-inf	0.42265	0.361517	0	0	1.08455	0	0	0	0	0	1	0	0	0	0	low
1534	PC-5p-1725317_1	CGGCGGGGTGCAGGCCCCAG	down	-inf	-inf	0.42265	0.31123	0	0.93369	0	0	0	0	0	1	0	0	0	0	0	low
1535	PC-5p-809573_1	TGAGGGGTGCAGGATACATGGGTGT	down	-inf	-inf	0.42265	0.31123	0	0.93369	0	0	0	0	0	1	0	0	0	0	0	low
1536	PC-3p-1185186_1	NAAACCCAAACGAACTTTTTGC	down	-inf	-inf	0.42265	0.31123	0	0.93369	0	0	0	0	0	1	0	0	0	0	0	low
1537	PC-3p-224156_4	TGGAATCCCCTGTGTTGCAAGT	down	-inf	-inf	0.42265	0.31123	0	0.93369	0	0	0	0	0	1	0	0	0	0	0	low
1538	PC-3p-597119_2	TCAATCCCGGCTGCATCCAGA	down	-inf	-inf	0.42265	0.723035	0	0	2.1691	0	0	0	0	0	2	0	0	0	0	low
1539	PC-5p-557120_2	GGGTTGGCCCAAAAAGTTCATT	down	-inf	-inf	0.42265	0.31123	0	0.93369	0	0	0	0	0	1	0	0	0	0	0	low
1540	PC-3p-495960_2	CGAATGAACTTTTTGGGCCAAT	up	inf	inf	0.42265	0	0.328933	0	0	0	0.9868	0	0	0	0	0	1	0	0	low
1541	PC-5p-477214_2	CCAAAGGGGAGGCCTGGGCT	down	-inf	-inf	0.42265	0.31123	0	0.93369	0	0	0	0	0	1	0	0	0	0	0	low
1542	PC-3p-1748855_1	ACTTCACTCGGGCTCCTCTTCTT	down	-inf	-inf	0.42265	0.361517	0	0	1.08455	0	0	0	0	0	1	0	0	0	0	low
1543	PC-5p-1126076_1	TCGGATTCAACCAACTGTGGAT	up	inf	inf	0.42265	0	0.404408	0	0	0	0	1.21322	0	0	0	0	0	1	0	low
1544	PC-5p-649187_2	TGCGGGCGTGTGGGTGTGTGCA	down	-inf	-inf	0.42265	0.31123	0	0.93369	0	0	0	0	0	1	0	0	0	0	0	low
1545	PC-3p-1494873_1	CACACTCACACGCCCGCACCC	up	inf	inf	0.42265	0	0.404408	0	0	0	0	1.21322	0	0	0	0	0	1	0	low
1546	PC-5p-282778_3	TCCAGGCAGACAGGAGGGAA	up	inf	inf	0.42265	0	0.404408	0	0	0	0	1.21322	0	0	0	0	0	1	0	low
1547	PC-3p-391853_2	CCTGTAGCTCCCGCGCTCTCT	down	-inf	-inf	0.42265	0.62246	0	1.86738	0	0	0	0	0	2	0	0	0	0	0	low
1548	PC-5p-1446076_1	NAAAAAGTTCATTAGGGTTTTTCT	down	-inf	-inf	0.42265	0.361517	0	0	1.08455	0	0	0	0	0	1	0	0	0	0	low
1549	PC-5p-391416_2	CTCCCTGGGACTCTTCCAGTTCACC	down	-inf	-inf	0.42265	0.361517	0	0	1.08455	0	0	0	0	0	1	0	0	0	0	low
1550	PC-5p-931687_1	NAGAAGTTCGTTAGGGTTTTT	down	-inf	-inf	0.42265	0.155615	0	0.466845	0	0	0	0	0	0.5	0	0	0	0	0	low
1551	PC-5p-1095331_1	AAGGATGCTTGTTTTAGGAAGA	down	-inf	-inf	0.42265	0.31123	0	0.93369	0	0	0	0	0	1	0	0	0	0	0	low
1552	PC-3p-1380534_1	TGCCTATAGCAAGCATTCTTCC	up	inf	inf	0.42265	0	0.404408	0	0	0	0	1.21322	0	0	0	0	0	1	0	low
1553	PC-3p-233667_4	CTGGCATTTCGCGTGATACTTT	down	-inf	-inf	0.42265	0.361517	0	0	1.08455	0	0	0	0	0	1	0	0	0	0	low
1554	PC-3p-476412_2	TCTGCTGCCCTCTCTCCCCAAA	up	inf	inf	0.42265	0	0.657867	0	0	0	1.9736	0	0	0	0	0	2	0	0	low
1555	PC-5p-310704_3	TAGACTACAGACCTTATTCAGTT	down	-inf	-inf	0.42265	0.62246	0	1.86738	0	0	0	0	0	2	0	0	0	0	0	low
1556	PC-5p-1116009_1	ACAATGGTGGCGGCGGCGGCGGC	down	-inf	-inf	0.42265	0.31123	0	0.93369	0	0	0	0	0	1	0	0	0	0	0	low
1557	PC-3p-826646_1	GTCCATGGTGTAGCTAAGAGTTT	down	-inf	-inf	0.42265	0.31123	0	0.93369	0	0	0	0	0	1	0	0	0	0	0	low
1558	PC-3p-1652686_1	GCGAAGGCACGGGGCGCCGGGGC	down	-inf	-inf	0.42265	0.31123	0	0.93369	0	0	0	0	0	1	0	0	0	0	0	low
1559	PC-5p-1470505_1	TGTCAGGCCTTGTGCTGCCCGGGT	down	-inf	-inf	0.42265	0.31123	0	0.93369	0	0	0	0	0	1	0	0	0	0	0	low
1560	PC-5p-1161073_1	TGGTCTCTCTCTCTCTGGCCCAGA	up	inf	inf	0.42265	0	0.328933	0	0	0	0.9868	0	0	0	0	0	1	0	0	low
1561	PC-5p-1021393_1	ACAGAGTGGAAGTGTCAGGATGAGG	up	inf	inf	0.42265	0	0.404408	0	0	0	0	1.21322	0	0	0	0	0	1	0	low
1562	PC-5p-690331_1	AACATGCTCTTCTCAGCATCGGA	up	inf	inf	0.42265	0	0.164467	0	0	0	0.4934	0	0	0	0	0	0.5	0	0	low
1563	PC-3p-383289_2	AAAAACCCGATGAACTTTTTG	up	inf	inf	0.42265	0	0.404408	0	0	0	0	1.21322	0	0	0	0	0	1	0	low
1564	PC-5p-333322_3	GCAGCTGGGCTCGTCTGACGCG	down	-inf	-inf	0.42265	1.08455	0	0	3.25366	0	0	0	0	0	3	0	0	0	0	low
1565	PC-5p-194609_4	GGGTGGGGAGCGAGCGCTGG	up	inf	inf	0.42265	0	1.31573	0	0	0	3.9472	0	0	0	0	0	4	0	0	low
1566	PC-5p-346052_3	AGCCTGAAGGAGCCATGCGAGT	up	inf	inf	0.42265	0	1.21322	0	0	0	0	3.63967	0	0	0	0	0	3	0	low
1567	PC-3p-212136_4	TTACACTGCCAAGGGCCCCAGT	up	inf	inf	0.42265	0	1.31573	0	0	0	3.9472	0	0	0	0	0	4	0	0	low
1568	PC-5p-353305_3	AAAGAGGTGCTTTGTTGAGC	up	inf	inf	0.42265	0	1.21322	0	0	0	0	3.63967	0	0	0	0	0	3	0	low
1569	PC-3p-178923_5	GAGTTATCTTTTCTGTTTA	down	-inf	-inf	0.42265	1.44607	0	0	4.33821	0	0	0	0	0	4	0	0	0	0	low
1570	PC-3p-198796_4	GCCTCTGGCGACTTCGGCCTTT	down	-inf	-inf	0.42265	0.31123	0	0.93369	0	0	0	0	0	1	0	0	0	0	0	low
1571	PC-3p-419951_2	AATGGGGCGGGAGCGGGGGTG	down	-inf	-inf	0.42265	1.24492	0	3.73476	0	0	0	0	0	4	0	0	0	0	0	low
1572	PC-5p-332132_3	TGGGTGGCCAGAGCTCTCTGGGC	up	inf	inf	0.42265	0	0.808816	0	0	0	0	2.42645	0	0	0	0	0	2	0	low
1573	PC-3p-376159_2	AAAGCTTGAGTGAGCTTTTTGGA	down	-inf	-inf	0.42265	1.08455	0	0	3.25366	0	0	0	0	0	3	0	0	0	0	low
1574	PC-3p-206661_4	TGCAGGAAGTAGGCTCCTGAGAA	up	inf	inf	0.42265	0	1.61763	0	0	0	0	4.85289	0	0	0	0	0	4	0	low
1575	PC-5p-325880_3	TTGAAAACCCTGTGTGTCTCT	up	inf	inf	0.42265	0	1.21322	0	0	0	0	3.63967	0	0	0	0	0	3	0	low
1576	PC-5p-393138_2	AGGGGCCGGAGCACTGGCCTGG	up	inf	inf	0.42265	0	1.61763	0	0	0	0	4.85289	0	0	0	0	0	4	0	low
1577	PC-5p-328505_3	ATAGAAACCTATGGGCCA	down	-inf	-inf	0.42265	1.08455	0	0	3.25366	0	0	0	0	0	3	0	0	0	0	low
1578	PC-5p-229007_4	TCCGCCTGGCCTCGCTGCG	down	-inf	-inf	0.42265	1.24492	0	3.73476	0	0	0	0	0	4	0	0	0	0	0	low
1579	PC-3p-182470_5	GCAGGAACGCAGCAGCTTGGAT	up	inf	inf	0.42265	0	2.02204	0	0	0	0	6.06612	0	0	0	0	0	5	0	low
1580	PC-3p-351646_3	ATTGGGCCTGTGCTGTGGA	up	inf	inf	0.42265	0	1.21322	0	0	0	0	3.63967	0	0	0	0	0	3	0	low
1581	PC-5p-143696_6	TGGGAGGCCGCGAGAGATGAGCTG	up	inf	inf	0.42265	0	1.9736	0	0	0	5.9208	0	0	0	0	0	6	0	0	low
1582	PC-3p-301405_3	GCAAAAAGAGTAGACACCG	up	inf	inf	0.42265	0	1.21322	0	0	0	0	3.63967	0	0	0	0	0	3	0	low
1583	PC-3p-262027_3	GAAACCTGAATGAACCTTTTGGA	down	-inf	-inf	0.42265	1.08455	0	0	3.25366	0	0	0	0	0	3	0	0	0	0	low
1584	PC-5p-403887_2	AGCCGCGGAACTCGGGGCCCTGA	down	-inf	-inf	0.42265	0.62246	0	1.86738	0	0	0	0	0	2	0	0	0	0	0	low
1585	PC-5p-229613_4	AAAAGAATTCTATGGACAGAG	up	inf	inf	0.42265	0	1.61763	0	0	0	0	4.85289	0	0	0	0	0	4	0	low
1586	PC-3p-649269_2	CTTTGTGTATGGACATGGA	down	-inf	-inf	0.42265	1.44607	0	0	4.33821	0	0	0	0	0	4	0	0	0	0	low
1587	PC-5p-159761_6	TTTTCTGGTGCTCCAGCTC	down	-inf	-inf	0.42265	1.86738	0	5.60214	0	0	0	0	0	6	0	0	0	0	0	low
1588	PC-3p-120994_8	AGCCCGCGGTGGAGCCTGGTGA	down	-inf	-inf	0.42265	0.31123	0	0.93369	0	0	0	0	0	1	0	0	0	0	0	low
1589	PC-3p-331121_3	ATATTCTAGAATTCCAAG	down	-inf	-inf	0.42265	1.08455	0	0	3.25366	0	0	0	0	0	3	0	0	0	0	low
1590	PC-3p-363206_3	AAAACCCGTATGAACTTTTTGGT	up	inf	inf	0.42265	0	1.21322	0	0	0	0	3.63967	0	0	0	0	0	3	0	low
1591	PC-3p-518914_2	AAGTGCGTTGGTGGTATA	up	inf	inf	0.42265	0	1.21322	0	0	0	0	3.63967	0	0	0	0	0	3	0	low
1592	PC-5p-255992_3	AGTTAATGTCTGCCCCCCTAAT	down	-inf	-inf	0.42265	1.08455	0	0	3.25366	0	0	0	0	0	3	0	0	0	0	low
1593	PC-3p-220684_4	GCAATGATGAAAACTGAGT	up	inf	inf	0.42265	0	1.61763	0	0	0	0	4.85289	0	0	0	0	0	4	0	low
1594	PC-5p-215458_4	CATCTGCTGGATCCCCTTTGCTC	down	-inf	-inf	0.42265	2.1691	0	0	6.50731	0	0	0	0	0	6	0	0	0	0	low
1595	PC-3p-178000_5	TAGGTGATTATTGAACATT	down	-inf	-inf	0.42265	1.24492	0	3.73476	0	0	0	0	0	4	0	0	0	0	0	low
1596	PC-5p-362636_3	AGGCCGAGGCCGGGCGTCG	down	-inf	-inf	0.42265	1.08455	0	0	3.25366	0	0	0	0	0	3	0	0	0	0	low
1597	PC-5p-307149_3	CCTGCCCCCGGGCCCGCCTGTCT	down	-inf	-inf	0.42265	1.08455	0	0	3.25366	0	0	0	0	0	3	0	0	0	0	low
1598	PC-5p-258801_3	TAGTGATGATGTGACCGCTGAG	down	-inf	-inf	0.42265	1.24492	0	3.73476	0	0	0	0	0	4	0	0	0	0	0	low
1599	PC-3p-306142_3	ATCAGTGAATGTAGAGGTT	down	-inf	-inf	0.42265	1.08455	0	0	3.25366	0	0	0	0	0	3	0	0	0	0	low
1600	PC-5p-147503_6	TCCAATAATGTCTCCTTGCTCC	down	-inf	-inf	0.42265	0.723035	0	0	2.1691	0	0	0	0	0	2	0	0	0	0	low
1601	PC-5p-207459_4	AGAGGTGAGGAGGGAAGTA	up	inf	inf	0.42265	0	1.61763	0	0	0	0	4.85289	0	0	0	0	0	4	0	low
1602	PC-5p-348610_3	AGGACTAAGCCCCTCCTCCAG	up	inf	inf	0.42265	0	1.21322	0	0	0	0	3.63967	0	0	0	0	0	3	0	low
1603	PC-3p-354689_3	GCATGTAGACTCAGAAGTCAGCA	down	-inf	-inf	0.42265	1.08455	0	0	3.25366	0	0	0	0	0	3	0	0	0	0	low
1604	PC-3p-280966_3	GTTTAAGTTAAAGACCGAGAA	up	inf	inf	0.42265	0	1.21322	0	0	0	0	3.63967	0	0	0	0	0	3	0	low
1605	PC-5p-315033_3	TTCTCAGGAAGGCTGTTCTCC	up	inf	inf	0.42265	0	1.21322	0	0	0	0	3.63967	0	0	0	0	0	3	0	low
1606	PC-5p-331114_3	AGGATTAAGCAGCCTGGCTCC	down	-inf	-inf	0.42265	1.08455	0	0	3.25366	0	0	0	0	0	3	0	0	0	0	low
1607	PC-5p-299384_3	GCGTTTCCCTTGTAGCTCAGT	down	-inf	-inf	0.42265	1.08455	0	0	3.25366	0	0	0	0	0	3	0	0	0	0	low
1608	PC-3p-354941_3	TTCCTGTTGGGCTCAGCTGATA	down	-inf	-inf	0.42265	1.08455	0	0	3.25366	0	0	0	0	0	3	0	0	0	0	low
1609	PC-5p-594613_2	CTGTAAGTTTTAAGAATCAAGA	down	-inf	-inf	0.42265	1.08455	0	0	3.25366	0	0	0	0	0	3	0	0	0	0	low
1610	PC-3p-620372_2	GCTGGTCGCAGCGGGGACGAG	down	-inf	-inf	0.42265	1.08455	0	0	3.25366	0	0	0	0	0	3	0	0	0	0	low
1611	PC-3p-305842_3	GCGGACTCGGCGGCCGGCCT	down	-inf	-inf	0.42265	1.24492	0	3.73476	0	0	0	0	0	4	0	0	0	0	0	low
1612	PC-3p-325473_3	CCCATCTGAAGGTAATTCAAT	down	-inf	-inf	0.42265	1.44607	0	0	4.33821	0	0	0	0	0	4	0	0	0	0	low
1613	PC-3p-337765_3	CACTGAGAAGATTCTGAGA	up	inf	inf	0.42265	0	1.21322	0	0	0	0	3.63967	0	0	0	0	0	3	0	low
1614	PC-3p-653156_2	TGCCAGCCTGCACCCCCGCCCCA	up	inf	inf	0.42265	0	1.21322	0	0	0	0	3.63967	0	0	0	0	0	3	0	low
1615	PC-3p-222085_4	AGGCTGCTGAGAAAAGTGCA	down	-inf	-inf	0.42265	1.44607	0	0	4.33821	0	0	0	0	0	4	0	0	0	0	low
1616	PC-3p-164436_5	CCTGCGCCGCGGAATGCGCCTC	down	-inf	-inf	0.42265	0.31123	0	0.93369	0	0	0	0	0	1	0	0	0	0	0	low
1617	PC-3p-575302_2	ACAACCCGGCACCTCCACC	up	inf	inf	0.42265	0	1.21322	0	0	0	0	3.63967	0	0	0	0	0	3	0	low
1618	PC-3p-224863_4	ACCCACTCCCATCTCCTACAGT	down	-inf	-inf	0.42265	0.93369	0	2.80107	0	0	0	0	0	3	0	0	0	0	0	low
1619	PC-5p-304075_3	TGGTCCTCATGGAAAAGA	down	-inf	-inf	0.42265	1.08455	0	0	3.25366	0	0	0	0	0	3	0	0	0	0	low
1620	PC-3p-355297_3	TGCTCGGTCGTGTCCAGCCCT	up	inf	inf	0.42265	0	1.21322	0	0	0	0	3.63967	0	0	0	0	0	3	0	low
1621	PC-3p-212415_4	TGGGTTGGGAATTTCTCACAGT	up	inf	inf	0.42265	0	1.31573	0	0	0	3.9472	0	0	0	0	0	4	0	0	low
1622	PC-5p-688907_2	CTATGGCTACTGAGCACA	down	-inf	-inf	0.42265	1.08455	0	0	3.25366	0	0	0	0	0	3	0	0	0	0	low
1623	PC-3p-190189_5	TCTACAGTCCAGAGCCACA	down	-inf	-inf	0.42265	1.55615	0	4.66845	0	0	0	0	0	5	0	0	0	0	0	low
1624	PC-5p-261278_3	TTTAATGATGGCAGTTCTGACT	down	-inf	-inf	0.42265	1.08455	0	0	3.25366	0	0	0	0	0	3	0	0	0	0	low
1625	PC-3p-219251_4	CGGCGCGGGCAGGCCCGGCTCGC	down	-inf	-inf	0.42265	1.44607	0	0	4.33821	0	0	0	0	0	4	0	0	0	0	low
1626	PC-3p-236739_4	ACTCACAGTGGATGCTGGCACT	down	-inf	-inf	0.42265	1.24492	0	3.73476	0	0	0	0	0	4	0	0	0	0	0	low
1627	PC-3p-259413_3	TCTCGAGACGTGGATGACGTGG	down	-inf	-inf	0.42265	1.08455	0	0	3.25366	0	0	0	0	0	3	0	0	0	0	low
1628	PC-3p-211338_4	CGTCCTCTTGTCCCTCCCAGA	up	inf	inf	0.42265	0	0.657867	0	0	0	1.9736	0	0	0	0	0	2	0	0	low
1629	PC-3p-74925_16	AAGGAAAATGTTCTTATTTTTT	down	-inf	-inf	0.42265	0.62246	0	1.86738	0	0	0	0	0	2	0	0	0	0	0	low
1630	PC-5p-200139_4	TCTGTGGCCCTGGGTCCTGGCT	up	inf	inf	0.42265	0	1.31573	0	0	0	3.9472	0	0	0	0	0	4	0	0	low
1631	PC-3p-163298_5	CCCGCACCTGAGCCTGCA	up	inf	inf	0.42265	0	1.9736	0	0	0	5.9208	0	0	0	0	0	6	0	0	low
1632	PC-3p-272230_3	TTCTTCGGCTAGGACTTGGC	up	inf	inf	0.42265	0	1.31573	0	0	0	3.9472	0	0	0	0	0	4	0	0	low
1633	PC-3p-204268_4	TTTGTACCTTGTTTTATGCCC	up	inf	inf	0.42265	0	0.657867	0	0	0	1.9736	0	0	0	0	0	2	0	0	low
1634	PC-5p-258150_3	TTATTTGGAATGGGGTGGG	up	inf	inf	0.42265	0	1.21322	0	0	0	0	3.63967	0	0	0	0	0	3	0	low
1635	PC-5p-315815_3	TCGAGGAGGGCGTCTGCC	up	inf	inf	0.42265	0	1.21322	0	0	0	0	3.63967	0	0	0	0	0	3	0	low
1636	PC-3p-269896_3	CATGCTGCTTAGAGAGAA	up	inf	inf	0.42265	0	1.21322	0	0	0	0	3.63967	0	0	0	0	0	3	0	low
1637	PC-5p-313552_3	ACCCCTGGCCCTGAGACGAC	up	inf	inf	0.42265	0	1.21322	0	0	0	0	3.63967	0	0	0	0	0	3	0	low
1638	PC-3p-350772_3	TCCAGCCCCTGTGGCCGCCCAGC	up	inf	inf	0.42265	0	0.404408	0	0	0	0	1.21322	0	0	0	0	0	1	0	low
1639	PC-5p-250756_3	GATCAGACCCTGTCTCTTA	up	inf	inf	0.42265	0	1.21322	0	0	0	0	3.63967	0	0	0	0	0	3	0	low
1640	PC-5p-322509_3	AATGAAGAGTACACAGGAA	up	inf	inf	0.42265	0	1.21322	0	0	0	0	3.63967	0	0	0	0	0	3	0	low
1641	PC-3p-331327_3	TGACCCATCCCCACCCCTCATT	up	inf	inf	0.42265	0	1.21322	0	0	0	0	3.63967	0	0	0	0	0	3	0	low
1642	PC-5p-674721_2	NTTCAGGTGCTGAACAGACGT	down	-inf	-inf	0.42265	1.08455	0	0	3.25366	0	0	0	0	0	3	0	0	0	0	low
1643	PC-5p-261233_3	TCTTGACTGCTCACCTGG	up	inf	inf	0.42265	0	1.31573	0	0	0	3.9472	0	0	0	0	0	4	0	0	low
1644	PC-5p-208802_4	TGGTTCTAGAAGACGCTCCT	down	-inf	-inf	0.42265	1.24492	0	3.73476	0	0	0	0	0	4	0	0	0	0	0	low
1645	PC-5p-313935_3	TACTTGCCTTAACTGCCTCTCT	down	-inf	-inf	0.42265	1.08455	0	0	3.25366	0	0	0	0	0	3	0	0	0	0	low
1646	PC-3p-363361_3	AAACCCAAGTGAACTTTCTGGT	up	inf	inf	0.42265	0	1.21322	0	0	0	0	3.63967	0	0	0	0	0	3	0	low
1647	PC-5p-357213_3	AAATGTGGCTTTCATTTTGAC	up	inf	inf	0.42265	0	1.21322	0	0	0	0	3.63967	0	0	0	0	0	3	0	low
1648	PC-5p-218582_4	TAGAGAAAGAGGGAAAGATACT	down	-inf	-inf	0.42265	1.08455	0	0	3.25366	0	0	0	0	0	3	0	0	0	0	low
1649	PC-3p-200070_4	AAAACCTGGACAAACTTTTTGT	up	inf	inf	0.42265	0	0.404408	0	0	0	0	1.21322	0	0	0	0	0	1	0	low
1650	PC-3p-355646_3	TTTCCCCTTCCTCTTGCCCAG	up	inf	inf	0.42265	0	0.9868	0	0	0	2.9604	0	0	0	0	0	3	0	0	low
1651	PC-3p-296278_3	CAAAGAACTGGACAGAATTTT	down	-inf	-inf	0.42265	1.08455	0	0	3.25366	0	0	0	0	0	3	0	0	0	0	low
1652	PC-3p-205978_4	TGTGAGACCCGGGTTCAGTCCTT	down	-inf	-inf	0.42265	1.44607	0	0	4.33821	0	0	0	0	0	4	0	0	0	0	low
1653	PC-3p-320774_3	ATTACACTGGAACTCCAGAGAA	up	inf	inf	0.42265	0	1.21322	0	0	0	0	3.63967	0	0	0	0	0	3	0	low
1654	PC-3p-318183_3	TCAGTTTTAAAAAGGAAGTCACT	down	-inf	-inf	0.42265	1.08455	0	0	3.25366	0	0	0	0	0	3	0	0	0	0	low
1655	PC-3p-270788_3	CCAGGAGCGAGTTGGGGCT	down	-inf	-inf	0.42265	1.08455	0	0	3.25366	0	0	0	0	0	3	0	0	0	0	low
1656	PC-5p-307783_3	TGGCAGCTGCTTTTTCTTC	down	-inf	-inf	0.42265	1.08455	0	0	3.25366	0	0	0	0	0	3	0	0	0	0	low
1657	PC-3p-162239_5	GATCCTCAGGGGAACATTT	up	inf	inf	0.42265	0	1.21322	0	0	0	0	3.63967	0	0	0	0	0	3	0	low
1658	PC-3p-266888_3	TTCTCAGGTTGGACAGTCCTG	down	-inf	-inf	0.42265	0.31123	0	0.93369	0	0	0	0	0	1	0	0	0	0	0	low
1659	PC-5p-318115_3	AAAGAGTTTGTCCAGGGTTTTC	down	-inf	-inf	0.42265	1.08455	0	0	3.25366	0	0	0	0	0	3	0	0	0	0	low
1660	PC-3p-324692_3	ACCCAAACGAACTTTTTGGCCC	down	-inf	-inf	0.42265	1.44607	0	0	4.33821	0	0	0	0	0	4	0	0	0	0	low
1661	PC-5p-343594_3	CAGGGGCTCTAGGGACGCGGGCT	up	inf	inf	0.42265	0	1.21322	0	0	0	0	3.63967	0	0	0	0	0	3	0	low
1662	PC-3p-330093_3	TCTTTTATTGTCCTGACCCACA	down	-inf	-inf	0.42265	2.1691	0	0	6.50731	0	0	0	0	0	6	0	0	0	0	low
1663	PC-3p-191040_4	GGGAGTGGCCTGGGAATCTTT	up	inf	inf	0.42265	0	1.9736	0	0	0	5.9208	0	0	0	0	0	6	0	0	low
1664	PC-5p-317323_3	AAGGGTTTGGATAGACAA	up	inf	inf	0.42265	0	1.21322	0	0	0	0	3.63967	0	0	0	0	0	3	0	low
1665	PC-3p-127689_7	CCCCGGCACTCGCCTCCTGCA	up	inf	inf	0.42265	0	0.657867	0	0	0	1.9736	0	0	0	0	0	2	0	0	low
1666	PC-3p-266099_3	CTTCATAGTCTGTATATTCAC	up	inf	inf	0.42265	0	1.31573	0	0	0	3.9472	0	0	0	0	0	4	0	0	low
1667	PC-3p-211548_4	CGGGGATGTGCAGGCCGGC	down	-inf	-inf	0.42265	1.24492	0	3.73476	0	0	0	0	0	4	0	0	0	0	0	low
1668	PC-5p-234231_4	AGCCGAGGTCTGAACACTGAGA	up	inf	inf	0.42265	0	1.31573	0	0	0	3.9472	0	0	0	0	0	4	0	0	low
1669	PC-3p-298224_3	TCTAGAGTCACCGGAGCTGC	up	inf	inf	0.42265	0	1.64467	0	0	0	4.934	0	0	0	0	0	5	0	0	low
1670	PC-3p-96939_11	TCTGACCTCTGCGCCCCCCAGT	down	-inf	-inf	0.42265	2.17861	0	6.53583	0	0	0	0	0	7	0	0	0	0	0	low
1671	PC-3p-295809_3	AAACCTGAATGGACTTTTGGC	up	inf	inf	0.42265	0	1.21322	0	0	0	0	3.63967	0	0	0	0	0	3	0	low
1672	PC-3p-163280_5	GAAAACCCGAATGAACTTTTTGGT	down	-inf	-inf	0.42265	1.80759	0	0	5.42276	0	0	0	0	0	5	0	0	0	0	low
1673	PC-5p-315345_3	ACTTCCGGCCCCGCCAGTCGC	down	-inf	-inf	0.42265	1.08455	0	0	3.25366	0	0	0	0	0	3	0	0	0	0	low
1674	PC-3p-280606_3	GTGAGCGAGCTCGGCCTTC	up	inf	inf	0.42265	0	0.9868	0	0	0	2.9604	0	0	0	0	0	3	0	0	low
1675	PC-3p-208846_4	CAGCACCCGCAGCACGCGC	down	-inf	-inf	0.42265	1.24492	0	3.73476	0	0	0	0	0	4	0	0	0	0	0	low
1676	PC-5p-237387_4	ACCTTTAAGGATGGTAGTT	down	-inf	-inf	0.42265	1.44607	0	0	4.33821	0	0	0	0	0	4	0	0	0	0	low
1677	PC-5p-329819_3	ACAGGAAGCTGGCCAGAC	down	-inf	-inf	0.42265	1.08455	0	0	3.25366	0	0	0	0	0	3	0	0	0	0	low
1678	PC-3p-209744_4	TTTGTATGCAACTGTAGTCG	down	-inf	-inf	0.42265	1.24492	0	3.73476	0	0	0	0	0	4	0	0	0	0	0	low
1679	PC-5p-221610_4	TGCCTGGTCATCGGAAAAA	up	inf	inf	0.42265	0	1.31573	0	0	0	3.9472	0	0	0	0	0	4	0	0	low
1680	PC-3p-184167_5	CTCGTCACCAGGTGGCCTGAAT	up	inf	inf	0.42265	0	1.64467	0	0	0	4.934	0	0	0	0	0	5	0	0	low
1681	PC-3p-212120_4	CTGCCTGGCTGATTCCTTTAT	up	inf	inf	0.42265	0	1.31573	0	0	0	3.9472	0	0	0	0	0	4	0	0	low
1682	PC-3p-154195_6	ACATTCAGCTGTGGCCGACTCC	down	-inf	-inf	0.42265	0.62246	0	1.86738	0	0	0	0	0	2	0	0	0	0	0	low
1683	PC-5p-335836_3	AAGAACTTTGAAGAGAGGA	up	inf	inf	0.42265	0	1.21322	0	0	0	0	3.63967	0	0	0	0	0	3	0	low
1684	PC-3p-301465_3	GAAAGACTCCGTATTCCATT	down	-inf	-inf	0.42265	0.361517	0	0	1.08455	0	0	0	0	0	1	0	0	0	0	low
1685	PC-5p-348230_3	AGGTCGTGTTACTGTTGTG	down	-inf	-inf	0.42265	1.08455	0	0	3.25366	0	0	0	0	0	3	0	0	0	0	low
1686	PC-3p-307462_3	CCCAGCTTTCCCTGCCTCCTCT	down	-inf	-inf	0.42265	0.62246	0	1.86738	0	0	0	0	0	2	0	0	0	0	0	low
1687	PC-3p-225602_4	TTGCTCAGTCGTGTCTGACTGCA	down	-inf	-inf	0.42265	1.24492	0	3.73476	0	0	0	0	0	4	0	0	0	0	0	low
1688	PC-5p-509568_2	ATCTAGAAGATAAGGGGTGGAAA	down	-inf	-inf	0.42265	1.08455	0	0	3.25366	0	0	0	0	0	3	0	0	0	0	low
1689	PC-5p-234477_4	GTGGGTCGCGGGTGCTCGGCTC	up	inf	inf	0.42265	0	1.21322	0	0	0	0	3.63967	0	0	0	0	0	3	0	low
1690	PC-3p-334244_3	AAACCCGAACGAACTTTTGAA	up	inf	inf	0.42265	0	1.21322	0	0	0	0	3.63967	0	0	0	0	0	3	0	low
1691	PC-5p-190572_4	AGAGTGGAGACTGAGGGGCCAG	down	-inf	-inf	0.42265	1.24492	0	3.73476	0	0	0	0	0	4	0	0	0	0	0	low
1692	bta-mir-10173-p3_1ss16CT	TTGCTCCCTCCACACTTCCAGA	down	0.642885	-0.637367	0.423934	1.76152	1.13245	1.86738	1.08455	2.33262	1.9736	0	1.42376	2	1	2	2	0	1	low
1693	bta-miR-664a	CAGGCTGGGGTGTGTGTGGATG	down	0.623414	-0.681738	0.425046	7.09321	4.422	10.2706	8.67642	2.33262	4.934	1.21322	7.11879	11	8	2	5	1	5	middle
1694	hsa-miR-4444_L+1R+2	ACTCGAGTTGGAAGAGGCGAT	down	0.399917	-1.32223	0.425506	1.01123	0.404408	1.86738	0	1.16631	0	1.21322	0	2	0	1	0	1	0	low
1695	chi-miR-222-3p	AGCTACATCTGGCTACTGGGTCTC	down	0.921553	-0.11786	0.425706	180720	166543	182370	201497	158294	152017	162318	185295	195322	185788	135722	154050	133791	130145	high
1696	chi-miR-381_1ss4AG	TATGCAAGGGCAAGCTCTCTGT	up	1.42271	0.508639	0.426313	4.9691	7.06958	3.73476	6.50731	4.66523	2.9604	9.70579	8.54255	4	6	4	3	8	6	low
1697	PC-5p-1864_2688	ATAAGTTCATTCGGAGTTGTCC	down	0.950074	-0.0738889	0.4264	533.083	506.468	482.718	552.037	564.493	534.846	496.208	488.349	517	509	484	542	409	343	middle
1698	bta-miR-2447	TCTGGGAACCGGTTTGGCTGCT	down	0.532413	-0.909381	0.428721	1.99521	1.06227	3.73476	1.08455	1.16631	1.9736	1.21322	0	4	1	1	2	1	0	low
1699	PC-5p-225015_4	TGGACCACCAGAGAAGTCCACTGGA	down	0.532413	-0.909381	0.428721	1.99521	1.06227	3.73476	1.08455	1.16631	1.9736	1.21322	0	4	1	1	2	1	0	low
1700	bta-miR-2285l_R-1	AAAACCCGCATGAACTTTTTGG	up	1.05345	0.0751282	0.428929	5440.59	5731.41	5046.92	5933.67	5341.17	5392.06	5719.47	6082.7	5405.35	5471.07	4579.55	5464.19	4714.27	4272.28	middle
1701	chi-miR-545-5p_L-1R+2	TCAGTAAATGTTTATTGGATGA	down	0.809669	-0.304597	0.429239	24.8687	20.1354	32.6791	16.2683	25.6588	22.6964	20.6248	17.0851	35	15	22	23	17	12	middle
1702	mmu-mir-6236-p5_1ss2CA	CATGAAAATGGATGGCGCTGGAGC	down	0.696764	-0.521258	0.429302	2.75912	1.92245	3.73476	1.62683	2.91577	0.4934	2.42645	2.84752	4	1.5	2.5	0.5	2	2	low
1703	ocu-miR-215-3p_R-1	TCTGTCATTTCTGTAGGCCAAT	down	0.358866	-1.47848	0.429706	1.32246	0.474586	2.80107	0	1.16631	0	0	1.42376	3	0	1	0	0	1	low
1704	cfa-miR-7_R+2	TGGAAGACTAGTGATTTTGTTGTTC	up	1.42444	0.510393	0.430074	3.44128	4.90189	3.73476	5.42276	1.16631	3.9472	3.63967	7.11879	4	5	1	4	3	5	middle
1705	PC-5p-217159_4	CGGTCCTGACTGAAGACCTGCAGTT	up	3.01576	1.59252	0.4313	1.4	4.22206	1.86738	0	2.33262	2.9604	9.70579	0	2	0	2	3	8	0	low
1706	hsa-miR-4448_R-2_1ss6CG	GGCTCGTTGGTCTAGGGG	down	0.741109	-0.432242	0.431942	4.12922	3.0602	2.80107	4.33821	5.24838	1.4802	4.85289	2.84752	3	4	4.5	1.5	4	2	low
1707	PC-5p-185716_5	AAAAATTTGTTCGGGTTTTTCTA	up	2.05211	1.03711	0.432056	0.867132	1.77945	0.93369	1.08455	0.583154	0.9868	3.63967	0.711879	1	1	0.5	1	3	0.5	low
1708	PC-5p-156545_6	TACCCGCATCCATGTAACTGA	down	0.553108	-0.854368	0.432651	4.11402	2.2755	4.66845	6.50731	1.16631	1.9736	4.85289	0	5	6	1	2	4	0	low
1709	cfa-miR-181b_R+6	AACATTCATTGCTGTCGGTGGGTTAA	up	1.13362	0.180937	0.433521	28.7364	32.5762	32.6791	32.5366	20.9935	30.5908	31.5438	35.5939	35	30	18	31	26	25	middle
1710	chi-miR-30a-3p_R+2_1ss18GA	CTTTCAGTCGGATGTTTACAGCT	up	1.19558	0.257706	0.434424	29.5338	35.3099	17.7401	34.7057	36.1555	37.4984	36.3967	32.0345	19	32	31	38	30	22.5	middle
1711	mmu-mir-6236-p5_1ss21TC	CCTGCCGAATCAACTAGCCCCGAAA	up	1.52483	0.608646	0.434536	3.59846	5.48704	2.33422	3.79593	4.66523	2.9604	4.24628	9.25442	2.5	3.5	4	3	3.5	6.5	low
1712	ocu-miR-1296-3p_1ss11CT	AGTGGGGCTTTGACCCTAACC	up	2.35627	1.2365	0.434999	0.62246	1.46668	1.86738	0	0	1.9736	2.42645	0	2	0	0	2	2	0	low
1713	chi-miR-20a-3p_L-1R+2	CTGCATTATGAGCACTTAAAGT	down	0.859482	-0.218461	0.435414	35.5424	30.5481	28.0107	40.1284	38.4882	28.6172	38.8232	24.2039	30	37	33	29	32	17	middle
1714	hsa-mir-4454-p5_1ss18AG	TCCGAGTCACGGCACCAGA	up	3.44998	1.78659	0.437478	0.505614	1.74436	0.93369	0	0.583154	0.9868	4.24628	0	1	0	0.5	1	3.5	0	low
1715	bta-miR-12010_1ss9GA	TGGAGGCTAGGAGTGCATGAGCT	up	3.70141	1.88808	0.438194	0.750287	2.77712	0	1.08455	1.16631	6.9076	0	1.42376	0	1	1	7	0	1	low
1716	PC-3p-28149_62	TGGTGCTCCCTGGAGCTGAGCA	down	0.806269	-0.310667	0.438699	14.7009	11.8528	9.3369	18.4374	16.3283	12.8284	8.49256	14.2376	10	17	14	13	7	10	middle
1717	PC-5p-573023_2	CATAAAAGTTTGGTTGGGTTTTT	down	0.270065	-1.88862	0.43918	1.7573	0.474586	0.93369	4.33821	0	0	0	1.42376	1	4	0	0	0	1	low
1718	chi-miR-103-3p	AGCAGCATTGTACAGGGCTATGA	up	1.06473	0.0904927	0.439506	53212	56656.6	49567.2	57731.3	52337.5	50632.7	57887.7	61449.4	53087.5	53230.5	44874.5	51310	47714	43160	high
1719	PC-3p-24310_76	AAAAACCCAGTGAACTTTTTGG	up	1.54374	0.626427	0.439575	4.70193	7.25854	7.93636	3.25366	2.91577	5.4274	4.24628	12.1019	8.5	3	2.5	5.5	3.5	8.5	middle
1720	PC-3p-91811_12	TGGTGAGCCTGGTGGGCGGC	down	0.343922	-1.53985	0.439728	3.30816	1.13775	0	7.59187	2.33262	0.9868	2.42645	0	0	7	2	1	2	0	low
1721	ocu-miR-450a-3p_L-1_1ss8AG	TTGGGAGCATTTTGCATGCAT	down	0.85569	-0.22484	0.442536	17.6581	15.1098	20.5412	18.4374	13.9957	18.7492	10.919	15.6613	22	17	12	19	9	11	middle
1722	PC-5p-45144_33	TTCATGCCCTGGCATATAGGC	down	0.759055	-0.397723	0.442585	7.14664	5.42469	5.60214	6.50731	9.33046	4.934	8.49256	2.84752	6	6	8	5	7	2	middle
1723	bta-miR-2285ce_L-1_1ss21TA	AAAACCTGAATGAACTTTTAGA	down	0.410993	-1.28281	0.443056	0.983977	0.404408	1.86738	1.08455	0	0	1.21322	0	2	1	0	0	1	0	low
1724	chi-miR-27a-3p_R+1	TTCACAGTGGCTAAGTTCCGC	up	1.07196	0.100254	0.443293	179551	192472	200227	166662	171765	208798	197194	171425	214447	153668	147272	211591	162537	120403	high
1725	PC-5p-25197_72	TGGCCAAAAGGTTTGTTCAGAT	down	0.721188	-0.471553	0.443322	10.3558	7.46847	5.60214	10.3032	15.162	10.8548	7.27934	4.27127	6	9.5	13	11	6	3	middle
1726	PC-5p-188395_5	CCCGCCCAGCAGGTCTGACGCT	down	0.371436	-1.42881	0.444972	1.08877	0.404408	0.93369	0	2.33262	0	1.21322	0	1	0	2	0	1	0	low
1727	chi-miR-19b-5p	AGTTTTGCAGGTTTGCATCCAGC	down	0.754901	-0.405641	0.44582	13.5724	10.2458	20.5412	10.8455	9.33046	10.8548	8.49256	11.3901	22	10	8	11	7	8	middle
1728	chi-miR-1224_R-1	GTGAGGACTCGGGAGGTGGAG	down	0.43841	-1.18965	0.447182	0.750287	0.328933	0	1.08455	1.16631	0.9868	0	0	0	1	1	1	0	0	low
1729	cfa-miR-19b_R+2	TGTGCAAATCCATGCAAAACTGAT	down	0.706034	-0.502191	0.448369	25.3884	17.925	29.8781	35.7902	10.4968	14.802	13.3455	25.6276	32	33	9	15	11	18	middle
1730	chi-miR-182_R+3	TTTGGCAATGGTAGAACTCACACT	up	1.45065	0.536703	0.448473	57.9435	84.056	80.2973	43.3821	50.1512	61.1816	138.307	52.679	86	40	43	62	114	37	middle
1731	PC-3p-170197_5	TGTGACTTACTGGCACTGTGCT	up	2.10096	1.07105	0.448797	1.01123	2.12455	1.86738	0	1.16631	3.9472	2.42645	0	2	0	1	4	2	0	low
1732	mmu-miR-6239_R-2_1ss6TG	TAGCGGTGGATCACTCGG	down	0.515761	-0.955225	0.449135	1.81391	0.935545	1.40053	0.542276	3.49892	0.9868	1.81984	0	1.5	0.5	3	1	1.5	0	low
1733	mmu-miR-1843b-3p_L+1_1ss3CT	TCTGATCGTTCCCCTCCATAC	down	0.555225	-0.848856	0.45196	4.81717	2.67461	1.86738	3.25366	9.33046	2.9604	3.63967	1.42376	2	3	8	3	3	1	low
1734	eca-miR-450b-5p_R+1_1ss9TC	TTTTGCAACATGTTCCTGAATAT	up	1.07133	0.0994018	0.452358	3904.09	4182.57	3389.29	4159.26	4163.72	3908.71	4038.82	4600.16	3630	3835	3570	3961	3329	3231	middle
1735	bta-miR-10182-5p_R+1	CAGTCCGGTCCCGCGGTGTCTCCGA	up	1.63802	0.711951	0.452401	1.13906	1.86579	0	1.08455	2.33262	2.9604	1.21322	1.42376	0	1	2	3	1	1	low
1736	PC-5p-214826_4	CATTGGGCTTTGATAAACCTGCCA	up	2.02065	1.01482	0.452467	1.08877	2.20002	0.93369	0	2.33262	2.9604	3.63967	0	1	0	2	3	3	0	low
1737	PC-3p-34178_48	ATCAGTGACCAGTTGAAG	down	0.747654	-0.419558	0.452715	4.11824	3.07902	5.60214	3.25366	3.49892	2.9604	4.85289	1.42376	6	3	3	3	4	1	low
1738	chi-miR-199b-5p	CCCAGTGTTTAGACTATCTGTTC	down	0.918534	-0.122595	0.453349	120440	110628	100819	130013	130488	105780	103202	122903	107979	119877	111882	107195	85064	86323	high
1739	cfa-miR-299_L+1R-2	ATGGTTTACCGTCCCACATAC	up	2.26097	1.17694	0.453444	0.777538	1.75799	0	0	2.33262	0	2.42645	2.84752	0	0	2	0	2	2	low
1740	bta-miR-2285bg_L+2R+1_1ss4AC	AAACACCCGAACGAACTTTTTGG	up	2.26097	1.17694	0.453444	0.194385	0.439497	0	0	0.583154	0	0.606612	0.711879	0	0	0.5	0	0.5	0.5	low
1741	PC-5p-248036_3	TGTATTAACAGTGGTAGGTTCTTTTA	down	0.476821	-1.06848	0.453969	2.22782	1.06227	0.93369	1.08455	4.66523	1.9736	1.21322	0	1	1	4	2	1	0	low
1742	bta-mir-3533-p5	TGGAGTCCTGTGGCATCC	down	0.39101	-1.35472	0.454167	1.03426	0.404408	0.93369	2.1691	0	0	1.21322	0	1	2	0	0	1	0	low
1743	bta-mir-6525-p3_1ss7TC	CCTCGTCCTGCTTTCCCCACA	up	3.7017	1.88819	0.454837	0.750287	2.77734	0	1.08455	1.16631	0	1.21322	7.11879	0	1	1	0	1	5	low
1744	cfa-miR-26a_L+1	ATTCAAGTAATCCAGGATAGGCT	up	1.06312	0.0883095	0.455337	2727.31	2899.47	2984.07	2820.92	2376.94	2750.21	2914.16	3034.03	3196	2601	2038	2787	2402	2131	middle
1745	PC-3p-79504_15	TATATAAGCCATTGCCTTCTCT	down	0.355887	-1.49051	0.456231	3.39413	1.20793	0.93369	1.08455	8.16415	0.9868	1.21322	1.42376	1	1	7	1	1	1	low
1746	bta-miR-2285o_R-1	AAACCCGAACGAACTTTTG	up	1.18782	0.248312	0.456266	13.751	16.3337	11.2043	11.3878	18.6609	16.7756	19.4116	12.8138	12	10.5	16	17	16	9	middle
1747	oan-miR-98_L+1	ATGAGGTAGTAAGTTGTATTGTT	up	1.09675	0.133239	0.456465	57.5022	63.0657	56.9551	60.7349	54.8165	53.2872	61.8744	74.0354	61	56	47	54	51	52	middle
1748	bta-miR-2285aw_R+1_1ss17TC	AAAACCTGAACAAACTCTTTGG	down	0.903627	-0.146201	0.457331	83.9704	75.8779	75.6289	75.1053	101.177	68.5826	78.2529	80.7982	81	69.25	86.75	69.5	64.5	56.75	middle
1749	PC-3p-39063_40	CGGGGCGGGCCGGGTGTGG	down	0.610781	-0.711272	0.457989	12.0958	7.38792	6.53583	7.59187	22.1598	5.9208	4.85289	11.3901	7	7	19	6	4	8	middle
1750	oan-miR-23a-3p_L+3R-1_1	AAAATCACATTGCCAGGGATTTCC	up	1.18803	0.248575	0.459281	36.5391	43.4097	50.4192	34.7057	24.4925	43.4192	41.2496	45.5602	54	32	21	44	34	32	middle
1751	oan-miR-23a-3p_L+3R-1_2	AACATCACATTGCCAGGGATTTCC	up	1.18803	0.248575	0.459281	36.5391	43.4097	50.4192	34.7057	24.4925	43.4192	41.2496	45.5602	54	32	21	44	34	32	middle
1752	cfa-miR-181a_R+1	AACATTCAACGCTGTCGGTGAGT	up	1.08271	0.114651	0.459379	3317.59	3592	3846.33	3300.29	2806.14	3644.25	3674.85	3456.88	4119.5	3043	2406	3693	3029	2428	middle
1753	ocu-miR-452-3p	TCAGTCTCATCTGCAAAGAAGT	up	1.05708	0.0800885	0.460279	873.591	923.458	931.822	911.024	777.927	996.668	879.587	894.12	998	840	667	1010	725	628	middle
1754	mml-miR-339-5p_L-2R+1	CCTGTCCTCCAGGAGCTCACGA	up	1.421	0.506908	0.461625	2.74549	3.90135	3.73476	2.1691	2.33262	5.4274	4.85289	1.42376	4	2	2	5.5	4	1	low
1755	bta-miR-2285ce_L-1_1ss20TG	AAAACCTGAATGAACTTTGTGA	up	2.92725	1.54955	0.461665	0.699999	2.04907	0.93369	0	1.16631	4.934	1.21322	0	1	0	1	5	1	0	low
1756	PC-3p-78486_15	GAAAAACCCAGATGAACTTTTTT	down	0.593523	-0.752623	0.461826	3.23905	1.92245	2.80107	1.08455	5.83154	0.4934	2.42645	2.84752	3	1	5	0.5	2	2	middle
1757	cgr-miR-126b_R-1	CGCGTACCAAAAGTAATAATGT	up	1.2386	0.308705	0.462084	6.47389	8.01853	4.66845	5.42276	9.33046	9.868	8.49256	5.69503	5	5	8	10	7	4	low
1758	chi-miR-218	TTGTGCTTGATCTAACCATGT	down	0.932021	-0.101566	0.462383	287.75	268.189	307.184	281.984	274.082	241.766	309.372	253.429	329	260	235	245	255	178	middle
1759	bta-miR-11980_R-1_1ss4CG	AGGGAACGGGCTTGGCGGA	up	1.14251	0.192207	0.462389	50.6532	57.8718	59.7561	45.5512	46.6523	72.0364	54.5951	46.984	64	42	40	73	45	33	middle
1760	chi-miR-3958-3p	AGATATTGCACGGTTGATCTCT	up	1.34073	0.423016	0.463601	14.7408	19.7634	12.138	7.59187	24.4925	26.6436	16.9851	15.6613	13	7	21	27	14	11	middle
1761	hsa-miR-4286_R+2_2	ACCCCACTCCTGGTACCAT	down	0.795152	-0.330697	0.463809	29.8604	23.7435	42.016	26.5715	20.9935	21.7096	18.1984	31.3227	45	24.5	18	22	15	22	middle
1762	hsa-miR-4286_R+2_3	ACCCCACTCCTGGTACCCT	down	0.795152	-0.330697	0.463809	29.8604	23.7435	42.016	26.5715	20.9935	21.7096	18.1984	31.3227	45	24.5	18	22	15	22	middle
1763	hsa-miR-4286_R+2_1	ACCCCACTCCTGGTACCAA	down	0.795152	-0.330697	0.463809	29.8604	23.7435	42.016	26.5715	20.9935	21.7096	18.1984	31.3227	45	24.5	18	22	15	22	middle
1764	hsa-miR-4286_R+2_4	ACCCCACTCCTGGTACCTT	down	0.795152	-0.330697	0.463809	29.8604	23.7435	42.016	26.5715	20.9935	21.7096	18.1984	31.3227	45	24.5	18	22	15	22	middle
1765	hsa-miR-4454_L-1	GATCCGAGTCACGGCACCA	down	0.522198	-0.937332	0.464302	2.62811	1.37239	0.466845	2.1691	5.24838	1.4802	1.21322	1.42376	0.5	2	4.5	1.5	1	1	low
1766	mml-miR-6134_L+2R+3_1ss15AT	AATGAGGTAGTAGGTTGTAGAGTT	up	1.41431	0.500098	0.465054	1.76152	2.49133	1.86738	1.08455	2.33262	0.9868	3.63967	2.84752	2	1	2	1	3	2	low
1767	mdo-miR-26-5p_L+1R+1	TTTCAAGTAATCCAGGATAGGCT	up	1.13725	0.185544	0.466868	33.2157	37.7745	43.4166	27.6561	28.5745	38.4852	36.3967	38.4415	46.5	25.5	24.5	39	30	27	middle
1768	PC-3p-12029_194	AAGCAGGATTACTCTGAGA	up	1.21674	0.283026	0.467255	26.3828	32.1012	25.2096	27.1138	26.8251	44.406	29.1174	22.7801	27	25	23	45	24	16	middle
1769	cja-miR-589_R-1	TGAGAACCACGTCTGCTCTGA	down	0.523816	-0.932869	0.467621	1.4	0.733341	1.86738	0	2.33262	0.9868	1.21322	0	2	0	2	1	1	0	low
1770	chi-miR-144-5p	TGGGATATCATCATATACTGT	up	1.14837	0.199583	0.468863	57.9841	66.5871	57.8888	69.4114	46.6523	75.9836	49.7422	74.0354	62	64	40	77	41	52	middle
1771	bta-miR-2285h_1ss8GA	GAAAACCAAAACGAACTTTATG	up	1.74389	0.802311	0.469275	2.64385	4.61058	0.93369	0	6.99785	5.9208	3.63967	4.27127	1	0	6	6	3	3	low
1772	hsa-miR-4523	GACCGAGAGGGCCTCGGCTGT	down	0.698391	-0.517893	0.469329	2.20057	1.53686	0.93369	2.1691	3.49892	1.9736	1.21322	1.42376	1	2	3	2	1	1	low
1773	PC-5p-28094_62	CAGAGTCTGTTTGGGTTTTTCC	up	1.30228	0.38104	0.470026	6.83226	8.89753	8.40321	9.76097	2.33262	9.868	9.70579	7.11879	9	9	2	10	8	5	middle
1774	chi-miR-320-3p	AAAAGCTGGGTTGAGAGGGCGA	up	1.04302	0.0607694	0.470096	11345.2	11833.3	11840.1	11889.9	10305.5	11445.9	11653	12400.9	12681	10963	8836	11599	9605	8710	high
1775	bta-miR-2284y_L+1_1ss22CA	NAAAAGTTCGTTCGGGTTTTTA	down	0.416648	-1.2631	0.470124	0.569528	0.237293	0	0.542276	1.16631	0	0	0.711879	0	0.5	1	0	0	0.5	low
1776	hsa-mir-5100-p3_1ss17TC	ATCCCAGCGGTGCCTCCAA	down	0.416648	-1.2631	0.470124	1.13906	0.474586	0	1.08455	2.33262	0	0	1.42376	0	1	2	0	0	1	low
1777	cfa-miR-7_L+1R+1	CTGGAAGACTAGTGATTTTGTTGTT	up	1.2135	0.27918	0.471193	66.0351	80.1339	56.9551	77.0032	64.1469	60.1948	69.1537	111.053	61	71	55	61	57	78	middle
1778	chi-miR-106b-3p_R+2	CCGCACTGTGGGTACTTGCTGC	down	0.931308	-0.102669	0.471306	6282.44	5850.89	5585.33	6050.72	7211.28	5885.28	6097.66	5569.74	5982	5579	6183	5964	5026	3912	middle
1779	rno-miR-450a-3p_L-1R+1_1ss4TC	ATCGGGAACATTTTGCATAAA	up	2.22263	1.15227	0.471344	0.723035	1.60704	0	2.1691	0	1.9736	0	2.84752	0	2	0	2	0	2	low
1780	PC-5p-966901_1	CAAGAGTTCGTTTGGGTTTTTCTA	up	2.22263	1.15227	0.471344	0.361517	0.803519	0	1.08455	0	0.9868	0	1.42376	0	1	0	1	0	1	low
1781	PC-3p-150691_6	GAAAAACCCAGATGAACTTTTA	up	2.22263	1.15227	0.471344	0.723035	1.60704	0	2.1691	0	1.9736	0	2.84752	0	2	0	2	0	2	low
1782	PC-5p-55507_24	CGAATCCTGCTCACAGCGCCA	down	0.421619	-1.24599	0.471721	2.87754	1.21322	2.80107	0	5.83154	0	3.63967	0	3	0	5	0	3	0	low
1783	bta-mir-2285cr-1-p3_1ss11AG_1	AAAAACCTGAGCAAACTTTTT	down	0.604918	-0.725189	0.471864	5.94151	3.59413	2.33422	11.1167	4.37365	4.4406	2.42645	3.91533	2.5	10.25	3.75	4.5	2	2.75	middle
1784	bta-mir-2285cr-1-p3_1ss11AG_2	AAAAACCTGAGCAAACTTTTTT	down	0.604918	-0.725189	0.471864	5.94151	3.59413	2.33422	11.1167	4.37365	4.4406	2.42645	3.91533	2.5	10.25	3.75	4.5	2	2.75	middle
1785	ppy-miR-320b_1ss22AT	AAAAGCTGGGTTGAGAGGGCAT	up	1.1864	0.246586	0.472258	25.2856	29.9988	22.4085	33.6211	19.8272	32.5644	21.838	35.5939	24	31	17	33	18	25	middle
1786	PC-5p-64302_20	TTGGAAATGCAGATTCATGGGCT	down	0.765463	-0.385595	0.472596	5.69214	4.35712	3.73476	8.67642	4.66523	3.9472	4.85289	4.27127	4	8	4	4	4	3	low
1787	hsa-mir-4485-p5_1ss5TA	CGTTAAACGGCCGCGGTA	up	2.4022	1.26436	0.473826	0.647604	1.55567	1.40053	0.542276	0	3.4538	1.21322	0	1.5	0.5	0	3.5	1	0	low
1788	PC-3p-92872_12	AAAACCCAGATGAACTTTTTTA	up	2.1223	1.08563	0.474497	1.4	2.97121	1.86738	0	2.33262	0	6.06612	2.84752	2	0	2	0	5	2	low
1789	PC-5p-102716_10	AGTAGGACCTTCCCGAGGGGC	up	1.98027	0.985695	0.474823	3.31659	6.56774	1.86738	1.08455	6.99785	4.934	13.3455	1.42376	2	1	6	5	11	1	middle
1790	PC-3p-101794_10	GCTTGACTCTAGTCCGACT	up	1.75573	0.812072	0.475068	1.91659	3.36503	0	1.08455	4.66523	1.9736	2.42645	5.69503	0	1	4	2	2	4	low
1791	chi-miR-490	CAACCTGGAGGACTCCATGCTGT	up	1.16657	0.222268	0.475847	96.7029	112.81	81.231	75.9187	132.959	109.535	124.962	103.934	87	70	114	111	103	73	middle
1792	PC-5p-187128_5	ATGAGAAGATGCAAGAACTTGG	up	7.62436	2.93062	0.477158	0.155615	1.18646	0.466845	0	0	0	0	3.55939	0.5	0	0	0	0	2.5	low
1793	bta-miR-2285cw_1ss8AT	AAAAGTTTGTTCAGGTTTTTCT	up	1.53683	0.619954	0.477363	2.04571	3.1439	3.73476	2.1691	0.233262	3.9472	1.21322	4.27127	4	2	0.2	4	1	3	low
1794	pal-miR-9226-5p_1ss4AT	TCATGTCCCTGTTCGGGCGCCA	up	1.07726	0.107365	0.478475	392.885	423.239	390.282	372.002	416.372	491.426	396.724	381.567	418	343	357	498	327	268	middle
1795	bta-miR-2284aa_R+1_1ss17GA	AAAAAAGTTTGTTTGGATTTTT	up	1.17249	0.229573	0.480092	11.3266	13.2803	10.3528	15.0925	8.53441	14.5608	10.1814	15.0986	11.0881	13.9159	7.31746	14.7556	8.39206	10.6048	middle
1796	PC-3p-189850_5	ACAAGCGTGCGGTCTGAGCA	down	0.343056	-1.54348	0.480733	1.91767	0.657867	4.66845	1.08455	0	1.9736	0	0	5	1	0	2	0	0	low
1797	PC-5p-39352_39	TGAAAGGTTCATTTGGGTTTTT	down	0.641751	-0.639914	0.481748	8.10856	5.20368	5.60214	14.6415	4.08208	3.4538	7.88595	4.27127	6	13.5	3.5	3.5	6.5	3	middle
1798	chi-miR-148b-3p	TCAGTGCATCACAGAACTTTGT	up	1.04202	0.0593871	0.482727	23099.2	24069.9	24658.7	22155.2	22483.5	24521.5	25483.2	22204.9	26410	20428	19277.5	24849.5	21004.5	15596	high
1799	hsa-miR-4454_L-2_1ss3AN	NTCCGAGTCACGGCACCA	up	1.35532	0.438631	0.484399	2.48666	3.37021	2.33422	1.62683	3.49892	4.4406	4.24628	1.42376	2.5	1.5	3	4.5	3.5	1	low
1800	PC-3p-162909_5	TCTGAGTAACGTACCTGGTAT	down	0.316206	-1.66106	0.4848	2.55787	0.808816	0	6.50731	1.16631	0	2.42645	0	0	6	1	0	2	0	low
1801	ocu-miR-199a-5p_L+1	ACCCAGTGTTCAGACTACCTGTTC	up	1.07573	0.105315	0.48482	6431.77	6918.84	7414.43	6192.79	5688.08	6213.88	7398.24	7144.42	7941	5710	4877	6297	6098	5018	middle
1802	PC-3p-101608_10	TTCCTAGACCCTGCCCTGCGC	down	0.545035	-0.87558	0.484907	1.34549	0.733341	1.86738	2.1691	0	0.9868	1.21322	0	2	2	0	1	1	0	low
1803	PC-5p-28610_61	TGGACCACCAGAGAAATCCTTGA	up	1.90478	0.929627	0.484909	3.51882	6.70258	2.80107	5.42276	2.33262	12.8284	7.27934	0	3	5	2	13	6	0	middle
1804	bta-miR-2285f	AAAACCTGAATGAACTTTTTGG	up	1.06936	0.0967453	0.485068	68.7759	73.5461	69.5534	76.0323	60.742	79.3816	76.2091	65.0475	74.4931	70.1048	52.0806	80.4435	62.8154	45.6872	middle
1805	efu-miR-9298_L-3R-4_1ss4GA	AATTGTCATGTTCTGATT	down	0.148604	-2.75046	0.485103	1.36069	0.202204	0	0	4.08208	0	0.606612	0	0	0	3.5	0	0.5	0	low
1806	bta-miR-12059	TCTCCTCCCACCCTGCCTCCT	down	0.595261	-0.748405	0.485373	1.78455	1.06227	0.93369	3.25366	1.16631	1.9736	1.21322	0	1	3	1	2	1	0	low
1807	oan-mir-1357-p5_1ss14CA	AAGATTATGAGATATGAGGGC	up	3.13343	1.64774	0.485806	0.750287	2.35097	0	1.08455	1.16631	0.9868	6.06612	0	0	1	1	1	5	0	low
1808	chi-miR-195-3p_R+1	CCAATATTGGCTGTGCTGCTCC	down	0.902292	-0.148334	0.486821	34.3343	30.9795	30.8118	32.5366	39.6545	33.5512	35.1835	24.2039	33	30	34	34	29	17	middle
1809	PC-3p-15931_134	TGAGACAGGGTGGAGACCAGCC	down	0.814018	-0.296868	0.487035	39.5812	32.2198	40.1487	24.9447	53.6502	38.4852	33.9703	24.2039	43	23	46	39	28	17	middle
1810	ocu-miR-513-5p_R-3	TTCACAAGAAGGTGTCATTC	down	0.469905	-1.08956	0.487108	0.699999	0.328933	0.93369	0	1.16631	0.9868	0	0	1	0	1	1	0	0	low
1811	hsa-miR-552-5p_L+1	TGTTTAACCTTTTGCCTGTTGG	down	0.469905	-1.08956	0.487108	0.699999	0.328933	0.93369	0	1.16631	0.9868	0	0	1	0	1	1	0	0	low
1812	PC-5p-179926_5	TAGGCCTCTCCTGTGCCCGCTGT	down	0.469905	-1.08956	0.487108	0.699999	0.328933	0.93369	0	1.16631	0.9868	0	0	1	0	1	1	0	0	low
1813	PC-3p-278329_3	TCGGGCTCAGGGCCGCCACGCT	down	0.515678	-0.955458	0.487602	2.48877	1.2834	2.80107	0	4.66523	0	2.42645	1.42376	3	0	4	0	2	1	low
1814	mmu-mir-6236-p3_1ss20GC	ATGGATGGCGCTGGAGCGTCGGG	up	1.14321	0.193084	0.48903	40.7883	46.6294	50.4192	35.7902	36.1555	47.8598	35.7901	56.2384	54	33	31	48.5	29.5	39.5	middle
1815	cgr-miR-1260_1ss2TA	AACCCACCGCTGCCACCA	up	1.39294	0.478132	0.490319	1.68398	2.34568	2.80107	1.08455	1.16631	1.9736	3.63967	1.42376	3	1	1	2	3	1	low
1816	PC-5p-40964_37	CACGGCAGGGACGTCTTT	up	1.23979	0.310095	0.491261	5.0236	6.22821	3.73476	4.33821	6.99785	5.9208	8.49256	4.27127	4	4	6	6	7	3	low
1817	chi-miR-20a-5p	TAAAGTGCTTATAGTGCAGGTAG	up	1.07546	0.10495	0.491426	14327.8	15409	13403	16054.4	13526.1	13710.3	14976.6	17540	14354.8	14802.8	11597.3	13893.7	12344.5	12319.5	high
1818	PC-5p-93973_11	AAATACTGAGTTGGCCAAAGAGT	down	0.577298	-0.792613	0.492252	5.56745	3.21408	1.86738	4.33821	10.4968	3.9472	0	5.69503	2	4	9	4	0	4	middle
1819	hsa-miR-378f_R+3_1ss14CT	ACTGGACTTGGAGTCAGAAGGCT	down	0.960693	-0.0578533	0.493583	1757.82	1688.72	1762.81	1670.21	1840.43	1691.38	1818.62	1556.17	1888	1540	1578	1714	1499	1093	middle
1820	hsa-miR-3615_R+2	TCTCTCGGCTCCTCGCGGCTCGC	up	2.60527	1.38143	0.494425	0.672747	1.75269	0.93369	1.08455	0	0.9868	0	4.27127	1	1	0	1	0	3	low
1821	PC-3p-50609_28	GGGGTACCACTGTAGGCCAGGCTCT	up	1.18273	0.242125	0.495084	13.7463	16.2582	16.8064	16.2683	8.16415	17.7624	18.1984	12.8138	18	15	7	18	15	9	middle
1822	oan-miR-125-5p_L+3	AGATCCCTGAGACCCTAACTTGTGA	up	1.13557	0.183412	0.495805	50.147	56.9453	57.8888	56.3967	36.1555	50.3268	52.1686	68.3404	62	52	31	51	43	48	middle
1823	PC-5p-96555_11	ATAGCAGTTTTGGTTGGGA	up	1.63229	0.706894	0.495846	4.81349	7.85699	3.26791	6.50731	4.66523	13.8152	1.21322	8.54255	3.5	6	4	14	1	6	middle
1824	PC-3p-62756_20	CTGGATGATGTGGTCTGAAA	down	0.710251	-0.493598	0.495993	5.41345	3.84491	8.40321	4.33821	3.49892	0.9868	4.85289	5.69503	9	4	3	1	4	4	low
1825	bta-miR-2285ba	AAACCCTGAACGAACTTTTTGG	up	3.22721	1.69029	0.496654	0.388769	1.25464	0	0	1.16631	3.28933	0	0.474586	0	0	1	3.33333	0	0.333333	low
1826	PC-5p-130741_7	CCAGGGCAGGATGGCTATCTCGG	up	1.26843	0.343044	0.498111	3.05672	3.87724	4.66845	2.1691	2.33262	4.934	2.42645	4.27127	5	2	2	5	2	3	low
1827	chi-miR-362-3p_R+1	AACACACCTATTCAAGGATTCT	up	1.10003	0.137544	0.498878	116.586	128.249	98.9711	138.823	111.966	143.086	133.455	108.206	106	128	96	145	110	76	middle
1828	efu-mir-9341-p5_1ss4TC	CATCGCTTCTCGGCCTTTT	down	0.469316	-1.09137	0.499538	1.01123	0.474586	1.86738	0	1.16631	0	0	1.42376	2	0	1	0	0	1	low
1829	chi-miR-10a-5p	TACCCTGTAGATCCGAATTTGT	up	1.25395	0.326479	0.500585	556.034	697.238	725.01	470.154	472.938	514.123	1025.17	552.418	776.5	433.5	405.5	521	845	388	middle
1830	PC-5p-44209_34	CAAGCCCGGCTAGCTCAG	up	1.36018	0.443799	0.500737	3.44128	4.68076	3.73476	5.42276	1.16631	5.9208	2.42645	5.69503	4	5	1	6	2	4	low
1831	PC-3p-67484_18	GATGGGAAAAGTTGCTGTT	down	0.699935	-0.514707	0.500925	6.99578	4.89659	8.40321	3.25366	9.33046	4.934	1.21322	8.54255	9	3	8	5	1	6	low
1832	eca-mir-9182-p3	TGATGAGCTTTGTGCAAAAGG	up	1.33735	0.419377	0.500997	6.6814	8.93537	11.2043	6.50731	2.33262	5.9208	10.919	9.9663	12	6	2	6	9	7	middle
1833	ocu-miR-342-3p_1ss22TA	TCTCACACAGAAATCGCACCCACT	up	1.43019	0.516205	0.50232	5.07496	7.25816	7.46952	5.42276	2.33262	3.9472	12.1322	5.69503	8	5	2	4	10	4	middle
1834	chi-miR-96_R+2	TTTGGCACTAGCACATTTTTGCT	up	1.41825	0.504109	0.502978	22.2805	31.5992	36.4139	14.0992	16.3283	22.6964	52.1686	19.9326	39	13	14	23	43	14	middle
1835	bta-mir-2284z-2-p3_1ss16CT	AAAAACCCAGATGAATTTTTT	down	0.18644	-2.42322	0.502979	1.08455	0.202204	0	3.25366	0	0	0.606612	0	0	3	0	0	0.5	0	low
1836	PC-3p-21727_88	AAAACCTGAATGAACTTTGTGGT	up	1.28238	0.358823	0.503311	5.08384	6.51941	4.2016	8.13414	2.91577	7.401	7.88595	4.27127	4.5	7.5	2.5	7.5	6.5	3	low
1837	mml-miR-7178-5p_R+1	TAGGAGCTATCAGAACTTAGTGA	up	1.37505	0.459489	0.503511	1.8118	2.49133	0.93369	2.1691	2.33262	0.9868	3.63967	2.84752	1	2	2	1	3	2	low
1838	bta-mir-378b-p5_1ss14AG	GACCACCAGGGAAGTCCT	down	0.435892	-1.19796	0.503643	1.08877	0.474586	0.93369	0	2.33262	0	0	1.42376	1	0	2	0	0	1	low
1839	PC-5p-124711_8	CGTAGTCGTGGCCGAGTGG	up	1.29978	0.378265	0.503912	2.84607	3.69926	1.86738	4.33821	2.33262	1.9736	4.85289	4.27127	2	4	2	2	4	3	low
1840	bta-mir-2285dc-p3_1ss13AC	GAAAACTTGAACCAACTTTTTG	down	0.655131	-0.610144	0.504202	1.9014	1.24566	1.86738	3.25366	0.583154	0.4934	1.81984	1.42376	2	3	0.5	0.5	1.5	1	low
1841	bta-miR-2403_R+2	CTCGGGAAGCTAGCTGGCCTTGT	down	0.870796	-0.199593	0.504257	38.858	33.8374	42.9497	44.4667	29.1577	38.4852	38.8232	24.2039	46	41	25	39	32	17	middle
1842	PC-3p-667428_2	AGTGCACGGCGGGCGAGCGCTGGAG	up	5.28441	2.40174	0.504336	0.31123	1.64467	0.93369	0	0	4.934	0	0	1	0	0	5	0	0	low
1843	PC-5p-149958_6	CAGCATGCAAGATCACCA	up	5.28441	2.40174	0.504336	0.31123	1.64467	0.93369	0	0	4.934	0	0	1	0	0	5	0	0	low
1844	mmu-miR-677-3p_L-5R-3_1ss17CT	CAGATGCCGTTTCTGAGA	up	1.44107	0.527137	0.504582	1.44818	2.08692	0.466845	2.71138	1.16631	0.9868	2.42645	2.84752	0.5	2.5	1	1	2	2	low
1845	PC-5p-102572_10	TCCCTCCGCAGCTAGCTTCT	up	1.98999	0.992764	0.504644	1.32246	2.63168	2.80107	0	1.16631	0.9868	1.21322	5.69503	3	0	1	1	1	4	low
1846	efu-mir-9341-p5_1ss3TC_1	ATCGCTTCTCGGCCTTTTGGCT	down	0.872442	-0.196869	0.504817	7.61191	6.64095	8.87005	8.13414	5.83154	5.9208	5.45951	8.54255	9.5	7.5	5	6	4.5	6	low
1847	efu-mir-9341-p5_1ss3TC_2	ATCGCTTCTCGGCCTTTTGGCTA	down	0.872442	-0.196869	0.504817	7.61191	6.64095	8.87005	8.13414	5.83154	5.9208	5.45951	8.54255	9.5	7.5	5	6	4.5	6	low
1848	efu-mir-9341-p5_1ss3TC_3	ATCGCTTCTCGGCCTTTTGGCTAA	down	0.872442	-0.196869	0.504817	7.61191	6.64095	8.87005	8.13414	5.83154	5.9208	5.45951	8.54255	9.5	7.5	5	6	4.5	6	low
1849	bta-mir-2285b-1-p5_1ss1GA	AAAAAGTTCATTCCAGTTTTTCT	up	1.82357	0.866768	0.504875	1.24492	2.2702	3.73476	0	0	2.9604	2.42645	1.42376	4	0	0	3	2	1	low
1850	PC-3p-100755_10	AAAACTTGAACCAACTTTTTGGA	up	1.35553	0.438862	0.504938	3.80701	5.16053	4.66845	3.25366	3.49892	8.3878	4.24628	2.84752	5	3	3	8.5	3.5	2	low
1851	hsa-miR-941	CACCCGGCTGTGTGCACATGTGC	up	1.97248	0.980009	0.50541	3.36795	6.64321	5.60214	2.1691	2.33262	3.9472	14.5587	1.42376	6	2	2	4	12	1	middle
1852	chi-miR-450-3p_R+4	ATTGGGAACATTTTGCATTCAT	up	1.15135	0.203331	0.505723	53.5098	61.6087	55.0877	40.1284	65.3132	76.9704	59.448	48.4078	59	37	56	78	49	34	middle
1853	PC-5p-40466_38	CTGAGCAACTGAATGAACTGGC	up	1.15407	0.206724	0.505912	12.7843	14.7539	9.3369	17.3528	11.6631	12.8284	15.7719	15.6613	10	16	10	13	13	11	middle
1854	bta-mir-2285q-p5_1ss1CA	AAAAAAGTTCATTCAGGTTTT	down	0.424272	-1.23694	0.5065	1.39824	0.593232	0	1.08455	3.11015	0	0	1.7797	0	1	2.66667	0	0	1.25	low
1855	bta-miR-2285ce_L-1_1ss6CT	AAAATCTGAATGAACTTTTTGA	down	0.48894	-1.03227	0.507157	0.336374	0.164467	0.466845	0.542276	0	0.4934	0	0	0.5	0.5	0	0.5	0	0	low
1856	bta-miR-2435_1ss16CT	AAACTCGAATGAACTTTTTGGC	down	0.48894	-1.03227	0.507157	0.672747	0.328933	0.93369	1.08455	0	0.9868	0	0	1	1	0	1	0	0	low
1857	PC-3p-268724_3	CTGGATCCATTGCTGCCCCTCC	down	0.48894	-1.03227	0.507157	0.672747	0.328933	0.93369	1.08455	0	0.9868	0	0	1	1	0	1	0	0	low
1858	PC-5p-69146_18	CTAGTGGCTGCCATATTGCAC	up	1.75732	0.813373	0.508682	1.50057	2.63698	0	2.1691	2.33262	0	3.63967	4.27127	0	2	2	0	3	3	low
1859	bta-miR-12041_R-2	ACTGAAGGCCTTGCACCTCTGA	down	0.356316	-1.48877	0.509197	2.25508	0.803519	0.93369	0	5.83154	0.9868	0	1.42376	1	0	5	1	0	1	low
1860	eca-miR-193a-5p_R+3	TGGGTCTTTGCGGGCGAGATGAGAA	up	1.41518	0.500989	0.509213	2.09578	2.96591	1.86738	3.25366	1.16631	0.9868	3.63967	4.27127	2	3	1	1	3	3	low
1861	PC-3p-125051_8	CATCCATAGAGAGGGTAGTACCT	down	0.488202	-1.03445	0.509529	1.65672	0.808816	2.80107	2.1691	0	0	2.42645	0	3	2	0	0	2	0	low
1862	PC-3p-155240_6	TGGGAGTCCCCTCTGGCCTGGC	down	0.488202	-1.03445	0.509529	1.65672	0.808816	2.80107	2.1691	0	0	2.42645	0	3	2	0	0	2	0	low
1863	bta-miR-2285dl-3p_L-2_1ss7TC	AACCCGAATGAACTTTTTGG	down	0.473523	-1.07849	0.509888	0.753464	0.356782	0.213971	0.296961	1.74946	0.287817	0.379132	0.403398	0.229167	0.27381	1.5	0.291667	0.3125	0.283333	low
1864	PC-3p-141175_6	AGTTCTCCGAGCTCTGGGA	down	0.473819	-1.07759	0.51049	1.70701	0.808816	1.86738	3.25366	0	0	2.42645	0	2	3	0	0	2	0	low
1865	oan-miR-222a-3p_L+2R+2	TCAGCTACATCTGGCTACTGGGTCT	up	1.22952	0.298091	0.510563	42.881	52.7229	56.0214	42.2975	30.324	30.5908	60.6612	66.9166	60	39	26	31	50	47	middle
1866	PC-3p-197669_4	TTTTGTCCTCCGAGCTCG	up	2.47752	1.3089	0.513085	0.62246	1.54216	1.86738	0	0	0.9868	3.63967	0	2	0	0	1	3	0	low
1867	PC-5p-101185_10	TCGGCCCGCCCCTCTCTGGAGT	up	1.60488	0.682469	0.513191	1.7573	2.82026	0.93369	4.33821	0	1.9736	3.63967	2.84752	1	4	0	2	3	2	low
1868	PC-3p-43083_35	AATGTACTTGTGGAGTTGGAGT	up	1.2451	0.316257	0.51326	5.17554	6.44404	5.60214	7.59187	2.33262	4.934	7.27934	7.11879	6	7	2	5	6	5	low
1869	PC-5p-97421_11	CAGGCCCGGCTAGCTCAG	up	2.02851	1.02042	0.513405	0.361517	0.733341	0	1.08455	0	0.9868	1.21322	0	0	1	0	1	1	0	low
1870	bta-miR-2284y_L+1R-1_1	CAAAAGTTCGTTCGGGTTTTT	up	1.50268	0.587543	0.513494	2.23934	3.36503	0.466845	2.1691	4.08208	1.9736	2.42645	5.69503	0.5	2	3.5	2	2	4	low
1871	bta-miR-2284y_L+1R-1_2	GAAAAGTTCGTTCGGGTTTTT	up	1.50268	0.587543	0.513494	2.23934	3.36503	0.466845	2.1691	4.08208	1.9736	2.42645	5.69503	0.5	2	3.5	2	2	4	low
1872	bta-miR-2284y_L+1R-1_3	NAAAAGTTCGTTCGGGTTTTT	up	1.50268	0.587543	0.513494	2.23934	3.36503	0.466845	2.1691	4.08208	1.9736	2.42645	5.69503	0.5	2	3.5	2	2	4	low
1873	chi-miR-150	TCTCCCAACCCTTGTACCAGTG	up	1.56934	0.650162	0.514289	10.9129	17.126	17.7401	2.1691	12.8294	9.868	31.5438	9.9663	19	2	11	10	26	7	middle
1874	hsa-miR-4286_L+1R+3	CACCCCACTCCTGGTACCAAA	down	0.211376	-2.24211	0.515263	1.55615	0.328933	4.66845	0	0	0.9868	0	0	5	0	0	1	0	0	low
1875	chi-miR-154a-5p_R+1	TAGGTTATCCGTGTAGCCTT	down	0.211522	-2.24112	0.515336	1.55508	0.328933	0	0	4.66523	0.9868	0	0	0	0	4	1	0	0	low
1876	PC-3p-175836_5	TCATCTGTCCCCTCCTCCAGT	down	0.211522	-2.24112	0.515336	1.55508	0.328933	0	0	4.66523	0.9868	0	0	0	0	4	1	0	0	low
1877	cgr-miR-1260_L+1R-1	CATCCCACCGCTGCCACC	down	0.621765	-0.685559	0.516999	2.15082	1.3373	4.2016	1.08455	1.16631	1.4802	1.81984	0.711879	4.5	1	1	1.5	1.5	0.5	low
1878	PC-3p-48036_30	AAAAACCTGAACGAACTCTTTGT	down	0.693295	-0.528459	0.517028	12.8806	8.93008	6.53583	22.7756	9.33046	6.9076	8.49256	11.3901	7	21	8	7	7	8	middle
1879	chi-miR-340-3p_R+1	TCCGTCTCAGTTACTTTATAGCC	up	1.07823	0.108659	0.518083	395.326	426.251	459.375	402.369	324.234	411.496	417.349	449.907	492	371	278	417	344	316	middle
1880	PC-3p-367259_2	CAACTCTCTGCCTCTATACACC	up	4.57462	2.19365	0.518897	0.31123	1.42376	0.93369	0	0	0	0	4.27127	1	0	0	0	0	3	low
1881	PC-3p-338733_3	TGACCTCTGATCCTTCCTTCCACT	up	4.57462	2.19365	0.518897	0.62246	2.84752	1.86738	0	0	0	0	8.54255	2	0	0	0	0	6	low
1882	bta-miR-2285aw_L+1_1ss20TG	GAAAACCTGAACAAACTTTGTG	down	0.482314	-1.05196	0.518916	0.983977	0.474586	1.86738	1.08455	0	0	0	1.42376	2	1	0	0	0	1	low
1883	PC-3p-308018_3	ACCCAATTCTTCATCCCTCAGT	down	0.458863	-1.12386	0.519155	1.03426	0.474586	0.93369	2.1691	0	0	0	1.42376	1	2	0	0	0	1	low
1884	chi-miR-216b_R-1	AAATCTCTGCAGGCAAATGTGA	up	1.7294	0.790268	0.519396	1.4	2.42115	1.86738	0	2.33262	0.9868	4.85289	1.42376	2	0	2	1	4	1	low
1885	PC-5p-306988_3	CTGAGGGAGCGGCCGGCTGCC	up	4.54934	2.18566	0.519512	0.361517	1.64467	0	1.08455	0	4.934	0	0	0	1	0	5	0	0	low
1886	chi-miR-543-5p_L+2R-1	TGACCTGTGGTGCTTAAGGA	down	0.456502	-1.13131	0.520725	1.60644	0.733341	3.73476	1.08455	0	0.9868	1.21322	0	4	1	0	1	1	0	low
1887	ssc-miR-362_L+2R-1	AAAATCCTTGGAACCTAGGTGTGAGT	up	1.3558	0.43914	0.521054	10.6078	14.382	12.138	17.3528	2.33262	9.868	13.3455	19.9326	13	16	2	10	11	14	middle
1888	chi-let-7g-5p	TGAGGTAGTAGTTTGTACAGTT	down	0.946743	-0.078956	0.521068	121401	114935	106938	121630	135634	118629	110858	115319	114533	112147	116294	120216	91375	80995.9	high
1889	chi-miR-2284d_L-1R+1_1ss11CT	AAACCTGAATAAACTTTTTGGC	up	1.21515	0.281135	0.522155	13.5084	16.4147	14.0053	19.5219	6.99785	19.736	14.5587	14.9495	15	18	6	20	12	10.5	middle
1890	bta-mir-2284x-p5	TGAAAAGTTCGTTCGGGTT	up	1.18147	0.240583	0.52322	7.55844	8.93008	4.66845	8.67642	9.33046	6.9076	8.49256	11.3901	5	8	8	7	7	8	middle
1891	bta-miR-2285at_1ss16TC	AAAACCCGAAGGAACCTTTTG	down	0.560199	-0.835988	0.523593	0.880758	0.4934	0.93369	0.542276	1.16631	1.4802	0	0	1	0.5	1	1.5	0	0	low
1892	ssc-miR-7144-5p_1ss13TC	ACTTTCCCGGGACTTGGAGCGC	down	0.743538	-0.427523	0.524097	9.26124	6.88608	5.60214	15.1837	6.99785	7.8944	8.49256	4.27127	6	14	6	8	7	3	middle
1893	chi-miR-340-5p	TTATAAAGCAATGAGACTGATT	up	1.07977	0.110728	0.524243	1788.99	1931.7	1434.15	1887.12	2045.7	1893.67	2049.13	1852.31	1536	1740	1754	1919	1689	1301	middle
1894	bta-mir-2285u-p3_1ss8CT	ACCCGAATGAACTTTTTGGCT	down	0.446519	-1.16321	0.524319	0.736661	0.328933	0	1.62683	0.583154	0.9868	0	0	0	1.5	0.5	1	0	0	low
1895	PC-5p-20345_97	AGTTGTAGACTGAATTTCAAGT	down	0.828297	-0.271779	0.524368	9.94771	8.23966	14.0053	6.50731	9.33046	7.8944	9.70579	7.11879	15	6	8	8	8	5	middle
1896	chi-miR-1	TGGAATGTAAAGAAGTATGTAT	up	1.08336	0.115509	0.525507	3549.34	3845.2	2889.77	3528.05	4230.2	3948.19	3764.63	3822.79	3095	3253	3627	4001	3103	2685	middle
1897	PC-3p-54886_25	TATGCATGCACACACGCACAGG	down	0.575066	-0.7982	0.526434	5.28876	3.04139	6.53583	0	9.33046	0	4.85289	4.27127	7	0	8	0	4	3	low
1898	PC-5p-49271_29	GTTGGGTTGACTAAAAAGTTCAT	down	0.716558	-0.480844	0.527941	2.62654	1.88207	2.33422	3.79593	1.74946	1.4802	0.606612	3.55939	2.5	3.5	1.5	1.5	0.5	2.5	low
1899	PC-3p-134936_7	CTAGGTCGCTTCAGTCGTGTTCCA	up	1.43309	0.519132	0.528027	1.96795	2.82026	3.73476	2.1691	0	1.9736	3.63967	2.84752	4	2	0	2	3	2	low
1900	PC-3p-349337_3	CTGGGAATGGGGTGGGGAGGGAA	up	4.22753	2.07981	0.52808	0.31123	1.31573	0.93369	0	0	3.9472	0	0	1	0	0	4	0	0	low
1901	ssc-miR-9788-3p_L+1	TAGAGGAGAGGCTACCACCACCA	down	0.497747	-1.00652	0.528693	1.47332	0.733341	0	3.25366	1.16631	0.9868	1.21322	0	0	3	1	1	1	0	low
1902	cgr-miR-3535_1ss20CT	TGGATATGATGACTGATTATCTGAGA	up	1.2034	0.26712	0.528923	319.316	384.265	339.863	395.319	222.765	287.652	326.964	538.18	364	364.5	191	291.5	269.5	378	middle
1903	bta-mir-2285db-p3_1ss16AG	TGGAAAAACCCAAACGAACTT	down	0.481568	-1.05419	0.529327	1.65408	0.796552	0	3.79593	1.16631	1.37447	0.303306	0.711879	0	3.5	1	1.39286	0.25	0.5	low
1904	bta-mir-2285cw-2-p3_1ss15GC	TGGAAAAACCCAAACGAACTT	down	0.481568	-1.05419	0.529327	1.65408	0.796552	0	3.79593	1.16631	1.37447	0.303306	0.711879	0	3.5	1	1.39286	0.25	0.5	low
1905	bta-mir-2285o-3-p3_1ss12GA	TGGAAAAACCCAAACGAACTT	down	0.481568	-1.05419	0.529327	1.65408	0.796552	0	3.79593	1.16631	1.37447	0.303306	0.711879	0	3.5	1	1.39286	0.25	0.5	low
1906	chi-miR-147-3p_R+3	GTGTGCGGAAATGCTTCTGCT	down	0.878515	-0.186861	0.529499	25.51	22.4109	32.6791	21.691	22.1598	24.67	25.4777	17.0851	35	20	19	25	21	12	middle
1907	PC-3p-14030_158	ATTTGGTGTATGTGCTTGG	up	1.18102	0.240035	0.529736	45.9418	54.2583	43.8834	37.9593	55.9828	50.3268	74.0066	38.4415	47	35	48	51	61	27	middle
1908	PC-3p-186014_5	ACCCTCGCCCGCCCGTCTGCAGT	up	1.86664	0.900442	0.530008	1.45029	2.70716	0.93369	1.08455	2.33262	0	2.42645	5.69503	1	1	2	0	2	4	low
1909	PC-3p-81539_14	TTTCGGACTGACTGCTTTCACT	down	0.555734	-0.847533	0.530292	3.36688	1.87109	0.93369	2.1691	6.99785	1.9736	3.63967	0	1	2	6	2	3	0	low
1910	chi-miR-1388-5p_R+1	AGGACTGTCCAACCTGAGAATG	down	0.938611	-0.091401	0.532838	293.81	275.773	285.709	281.984	313.737	310.842	231.726	284.752	306	260	269	315	191	200	middle
1911	hsa-miR-4791_R+2	TGGATATGATGACTGAAAAA	down	0.551322	-0.859034	0.532945	2.20057	1.21322	0.93369	2.1691	3.49892	0	3.63967	0	1	2	3	0	3	0	low
1912	hsa-miR-577_L+1	GTAGATAAAATATTGGTACCTG	down	0.551322	-0.859034	0.532945	2.20057	1.21322	0.93369	2.1691	3.49892	0	3.63967	0	1	2	3	0	3	0	low
1913	chi-miR-33b-5p_R-1	GTGCATTGCTGTTGCATT	up	1.13186	0.178694	0.533391	7.63705	8.64407	8.40321	8.67642	5.83154	7.8944	10.919	7.11879	9	8	5	8	9	5	middle
1914	PC-5p-87262_13	TGGGACGTTGCTTTTAAAA	down	0.683443	-0.549108	0.53342	2.95086	2.01674	0.93369	3.25366	4.66523	0.9868	3.63967	1.42376	1	3	4	1	3	1	low
1915	chi-miR-34b-5p_L+1	TAGGCAGTGTAATTAGCTGATTGT	up	1.36802	0.452088	0.533439	3.57332	4.88837	2.80107	3.25366	4.66523	1.4802	6.06612	7.11879	3	3	4	1.5	5	5	low
1916	bta-miR-2285ci_L+2R-1_1ss8CA	GAGAAACATGAATGAACTTTTG	up	1.49545	0.580579	0.533499	2.9905	4.47214	3.9215	1.08455	3.96545	8.22333	2.34557	2.84752	4.2	1	3.4	8.33333	1.93333	2	low
1917	cfa-miR-8903_1ss17CT	TCTTGGGCCCCACCCCTGGAGACT	down	0.82446	-0.278479	0.533652	29.6879	24.4764	28.9444	37.9593	22.1598	36.5116	16.9851	19.9326	31	35	19	37	14	14	middle
1918	bta-miR-11974_L+1R-3_1ss17CT	CAGCACCTGCTGTGTCTCCCAC	down	0.434603	-1.20223	0.534156	1.39578	0.606612	0.93369	3.25366	0	0	1.81984	0	1	3	0	0	1.5	0	low
1919	PC-5p-141343_6	CGGGGCTGCGGCGGGTGGGA	up	2.42407	1.27743	0.534516	0.723035	1.75269	0	2.1691	0	0.9868	0	4.27127	0	2	0	1	0	3	low
1920	bta-miR-2424_L+2	ACAGATCTTTGGTAATCTGATGGCT	up	1.17417	0.231645	0.53583	11.2564	13.217	9.3369	16.2683	8.16415	10.8548	14.5587	14.2376	10	15	7	11	12	10	middle
1921	bta-mir-2285ap-p3_1ss8CA	AAAAACCAGGATGAACTTTTTG	up	1.57508	0.655421	0.536446	1.12807	1.7768	2.80107	0	0.583154	1.4802	2.42645	1.42376	3	0	0.5	1.5	2	1	low
1922	bta-miR-2284y	AAAAGTTCGTTCGGGTTTTTC	up	1.0724	0.100836	0.536878	60.6079	64.9956	55.6146	63.0202	63.1889	73.0937	53.9596	67.9336	59.5643	58.1071	54.1786	74.0714	44.4762	47.7143	middle
1923	PC-5p-244006_4	TGGCCCGTCATGTGAACCCCGA	up	3.89816	1.96279	0.53856	0.31123	1.21322	0.93369	0	0	0	3.63967	0	1	0	0	0	3	0	low
1924	PC-3p-260767_3	TGGCAGAGGCAACTGCCCCTGG	up	3.89816	1.96279	0.53856	0.31123	1.21322	0.93369	0	0	0	3.63967	0	1	0	0	0	3	0	low
1925	PC-5p-168017_5	AAGGGGGCGGGGAGGGTCAT	down	0.262552	-1.92932	0.54177	1.80759	0.474586	0	5.42276	0	0	0	1.42376	0	5	0	0	0	1	low
1926	chi-miR-877-5p_R+3	GTAGAGGAGATGGCGCAGGGGACA	up	1.05221	0.0734194	0.54253	428.889	451.28	467.778	446.836	372.052	467.743	464.665	421.432	501	412	319	474	383	296	middle
1927	PC-3p-193891_4	CCGTGAGTGACCGCCTCTGT	up	2.21229	1.14554	0.543467	0.777538	1.72014	0	0	2.33262	3.9472	1.21322	0	0	0	2	4	1	0	low
1928	oar-miR-665-5p_R-2	AGGGGTCTTGGCCTCTGCCC	up	1.56861	0.649486	0.54361	4.8402	7.59238	0.93369	5.42276	8.16415	3.9472	14.5587	4.27127	1	5	7	4	12	3	middle
1929	bta-miR-11989	CCCAGGGATGTAGCTCCTAGTGC	down	0.847606	-0.238535	0.544129	20.1615	17.089	20.5412	27.1138	12.8294	16.7756	14.5587	19.9326	22	25	11	17	12	14	middle
1930	mdo-mir-21-p5_1ss1GA_1	AATAGCTTATCAGACTGA	up	2.36103	1.23942	0.548028	0.699999	1.65272	0.93369	0	1.16631	0	4.24628	0.711879	1	0	1	0	3.5	0.5	low
1931	mdo-mir-21-p5_1ss1GA_2	AATAGCTTATCAGACTGATG	up	2.36103	1.23942	0.548028	0.699999	1.65272	0.93369	0	1.16631	0	4.24628	0.711879	1	0	1	0	3.5	0.5	low
1932	bta-miR-2285ad_L-1_1ss8AG	AAACCCGAATGAACTTTTTGG	up	1.08471	0.11731	0.548106	70.5789	76.5577	83.1386	66.651	61.9472	88.6341	74.5915	66.4476	89.0431	61.4548	53.1139	89.8197	61.4821	46.6706	middle
1933	bta-miR-2285bq_L-1R-1_1ss18CT	AAACCCGAATGAACTTTTTGG	up	1.08471	0.11731	0.548106	70.5789	76.5577	83.1386	66.651	61.9472	88.6341	74.5915	66.4476	89.0431	61.4548	53.1139	89.8197	61.4821	46.6706	middle
1934	bta-miR-2285n_L-2R+1_1ss21GT	AAACCCGAATGAACTTTTTGG	up	1.08471	0.11731	0.548106	70.5789	76.5577	83.1386	66.651	61.9472	88.6341	74.5915	66.4476	89.0431	61.4548	53.1139	89.8197	61.4821	46.6706	middle
1935	bta-miR-2285f_L-1_1ss7TC	AAACCCGAATGAACTTTTTGG	up	1.08471	0.11731	0.548106	70.5789	76.5577	83.1386	66.651	61.9472	88.6341	74.5915	66.4476	89.0431	61.4548	53.1139	89.8197	61.4821	46.6706	middle
1936	PC-3p-61351_21	TAGCTCAGTGGTGTCTGACACT	up	1.97097	0.978906	0.548593	1.06152	2.09222	0.93369	1.08455	1.16631	0	4.85289	1.42376	1	1	1	0	4	1	low
1937	PC-3p-24151_77	TGAAGCCGCCGGTCTCCCCAGT	down	0.839694	-0.252064	0.549524	12.5548	10.5422	8.40321	14.0992	15.162	14.802	9.70579	7.11879	9	13	13	15	8	5	middle
1938	PC-5p-118783_8	CACAGTGGCTAAGTTCTAT	up	2.05542	1.03944	0.550048	0.750287	1.54216	0	1.08455	1.16631	0.9868	3.63967	0	0	1	1	1	3	0	low
1939	chi-miR-181b-3p_R+1	CTCACTGATCAATGAATGCAAA	up	1.71055	0.774459	0.551122	1.50057	2.5668	0	2.1691	2.33262	0	4.85289	2.84752	0	2	2	0	4	2	low
1940	PC-3p-68830_18	TACCATGTCACCCCGTTTCACTC	down	0.582589	-0.77945	0.551308	2.82303	1.64467	2.80107	2.1691	3.49892	4.934	0	0	3	2	3	5	0	0	low
1941	bta-mir-12031-p3_1ss9GA_1	TAATTGGAACCAGTCTGCAGA	down	0.398192	-1.32846	0.55141	2.66109	1.05963	0.93369	7.04959	0	2.467	0	0.711879	1	6.5	0	2.5	0	0.5	low
1942	bta-mir-12031-p3_1ss9GA_2	TAATTGGAACCAGTCTGCAGAA	down	0.398192	-1.32846	0.55141	2.66109	1.05963	0.93369	7.04959	0	2.467	0	0.711879	1	6.5	0	2.5	0	0.5	low
1943	PC-3p-323888_3	CTTCCCTGCCCTCTTCCTGTAGA	down	0.28203	-1.82608	0.552322	1.16631	0.328933	0	0	3.49892	0.9868	0	0	0	0	3	1	0	0	low
1944	PC-3p-103910_10	TCCCCTCTAGTTGGACACTTAGA	down	0.603693	-0.728114	0.552425	4.48397	2.70694	6.53583	1.08455	5.83154	6.9076	1.21322	0	7	1	5	7	1	0	low
1945	mml-miR-486-5p_R+2	TCCTGTACTGAGCTGCCCCGAGAT	up	2.23131	1.15789	0.552627	3.0284	6.7573	0	3.25366	5.83154	1.9736	1.21322	17.0851	0	3	5	2	1	12	middle
1946	chi-miR-141_R-1	TAACACTGTCTGGTAAAGATG	up	1.47651	0.562187	0.55322	30.1297	44.4867	45.7508	18.9797	25.6588	22.6964	83.7124	27.0514	49	17.5	22	23	69	19	middle
1947	PC-3p-92904_12	TGCTTACTGAGTGCCGAAGAGT	up	1.7188	0.781401	0.555073	1.07303	1.84433	0.466845	2.1691	0.583154	1.9736	0	3.55939	0.5	2	0.5	2	0	2.5	low
1948	bta-miR-2284d_R-1_1ss14GA	AAAAAGTTCGTTAAGGTTTTT	up	1.89983	0.92587	0.555712	0.336374	0.639053	0.466845	0.542276	0	0.4934	0	1.42376	0.5	0.5	0	0.5	0	1	low
1949	PC-3p-152017_6	TTGGCTTCTGTACTTACTACA	up	1.33969	0.421895	0.555961	2.5118	3.36503	1.86738	2.1691	3.49892	1.9736	2.42645	5.69503	2	2	3	2	2	4	low
1950	oan-miR-1386_L-1R+1	TCCTGGCTGGCTCGCCAT	up	1.68388	0.751788	0.556293	1.08877	1.83335	0.93369	0	2.33262	2.467	3.03306	0	1	0	2	2.5	2.5	0	low
1951	bta-miR-2284w_R-1	AAGAGTTTGTTCGGGTTTCT	up	1.88631	0.91557	0.557047	0.388769	0.733341	0	0	1.16631	0.9868	1.21322	0	0	0	1	1	1	0	low
1952	PC-3p-113364_9	GAAAACTTGAACCAACTTTTTGT	up	2.40344	1.2651	0.557064	0.699999	1.6824	0.93369	0	1.16631	4.4406	0.606612	0	1	0	1	4.5	0.5	0	low
1953	cfa-miR-152	TCAGTGCATGACAGAACTTGG	down	0.938733	-0.0912125	0.558048	63661.8	59761.5	53876.7	63885.6	73223.1	60953.7	59650.6	58680.2	57703	58905	62782	61769	49167	41215	high
1954	PC-5p-82632_14	ATGGTGACTTTTTATATGCCCTCT	up	1.76268	0.817774	0.559044	1.47754	2.60443	0.93369	0	3.49892	2.9604	4.85289	0	1	0	3	3	4	0	low
1955	bta-miR-378_R+1_1ss12AG	ACTGGACTTGGGGTCAGAAGGCT	down	0.496327	-1.01064	0.559359	1.47754	0.733341	0.93369	0	3.49892	0.9868	1.21322	0	1	0	3	1	1	0	low
1956	PC-3p-75793_16	AAACCCGAATGAACTTTTTGTT	up	1.41585	0.50167	0.559543	1.65672	2.34568	2.80107	2.1691	0	1.9736	3.63967	1.42376	3	2	0	2	3	1	low
1957	PC-3p-124392_8	TGTTGGCGTTTGTGTGGA	up	3.38436	1.75888	0.559755	0.388769	1.31573	0	0	1.16631	3.9472	0	0	0	0	1	4	0	0	low
1958	PC-5p-282155_3	CCGTTGGGCTGTCTTTTT	up	3.38436	1.75888	0.559755	0.388769	1.31573	0	0	1.16631	3.9472	0	0	0	0	1	4	0	0	low
1959	bta-miR-11988_L-1R-3	AGGGGACGACAGAGGATG	up	1.87801	0.909207	0.559806	1.65672	3.11135	2.80107	2.1691	0	6.9076	2.42645	0	3	2	0	7	2	0	low
1960	PC-3p-136284_7	CAGATGTGGAACCTGTGGGTAT	up	2.25415	1.17259	0.560045	0.777538	1.75269	0	0	2.33262	0.9868	0	4.27127	0	0	2	1	0	3	low
1961	PC-5p-80944_14	ACGAGGTTGCAAGAGTTGGACA	down	0.701935	-0.510591	0.560227	3.80279	2.66931	3.73476	6.50731	1.16631	3.9472	1.21322	2.84752	4	6	1	4	1	2	low
1962	PC-5p-325471_3	AGCCGTACTGGCTGGGGTGG	up	3.35592	1.74671	0.561152	0.361517	1.21322	0	1.08455	0	0	3.63967	0	0	1	0	0	3	0	low
1963	PC-5p-274168_3	AGAGAGCGGCCACCCTCGCCCG	up	3.35592	1.74671	0.561152	0.361517	1.21322	0	1.08455	0	0	3.63967	0	0	1	0	0	3	0	low
1964	PC-5p-301698_3	AGGAGCGGGCGGGCGAGGG	up	3.35592	1.74671	0.561152	0.361517	1.21322	0	1.08455	0	0	3.63967	0	0	1	0	0	3	0	low
1965	chi-let-7g-3p_1ss22CT	CTGTACAGGCCACTGCCTTGCT	down	0.817665	-0.290419	0.562194	35.5393	29.0592	31.7454	43.3821	31.4903	34.538	41.2496	11.3901	34	40	27	35	34	8	middle
1966	PC-3p-289488_3	CAGCACTGTCCGGTAAGATGTCT	down	0.303289	-1.72123	0.564128	1.08455	0.328933	0	3.25366	0	0.9868	0	0	0	3	0	1	0	0	low
1967	PC-3p-353037_3	GTATGGGGCCTGGGCCTGGAAT	down	0.303289	-1.72123	0.564128	1.08455	0.328933	0	3.25366	0	0.9868	0	0	0	3	0	1	0	0	low
1968	PC-3p-168752_5	AGCCCCTCCTTCCCCCTCCAGT	down	0.304975	-1.71324	0.565077	1.55615	0.474586	4.66845	0	0	0	0	1.42376	5	0	0	0	0	1	low
1969	bta-miR-2330-5p_R+2	TGGGCTTGGGCAGTGAGGACTGGGA	down	0.539004	-0.891631	0.565161	0.750287	0.404408	0	1.08455	1.16631	0	1.21322	0	0	1	1	0	1	0	low
1970	PC-3p-57638_23	CGCATTGGTGGTTCAGTGG	up	1.25948	0.332825	0.565299	6.19098	7.7974	8.40321	4.33821	5.83154	11.8416	7.27934	4.27127	9	4	5	12	6	3	middle
1971	chi-miR-30d-3p_L+1	CTTTCAGTCAGATGTTTGCTGC	down	0.890296	-0.167643	0.565491	118.256	105.283	116.711	91.1024	146.955	130.258	87.3521	98.2393	125	84	126	132	72	69	middle
1972	cfa-miR-103_R+2	AGCAGCATTGTACAGGGCTATGAAG	up	1.21071	0.275847	0.565717	23.2727	28.1764	25.2096	27.1138	17.4946	17.7624	25.4777	41.289	27	25	15	18	21	29	middle
1973	PC-3p-158710_6	AAAAAACCCGCATGAACTTTTTGGT	up	1.44454	0.530615	0.56619	1.16474	1.68251	1.86738	1.62683	0	0.9868	1.21322	2.84752	2	1.5	0	1	1	2	low
1974	PC-3p-654349_2	TCTGTCCTGGCACTCTCAGT	up	3.24847	1.69976	0.566693	0.31123	1.01102	0.93369	0	0	0	3.03306	0	1	0	0	0	2.5	0	low
1975	PC-3p-174342_5	TAAAGAATCTGCCTGCCGCTAC	down	0.471325	-1.08521	0.566727	1.39578	0.657867	0.93369	3.25366	0	1.9736	0	0	1	3	0	2	0	0	low
1976	chi-miR-409-5p	AGGTTACCCGAGCAACTTTGCAT	up	1.18271	0.242098	0.567851	15.7938	18.6796	11.2043	15.1837	20.9935	11.8416	24.2645	19.9326	12	14	18	12	20	14	middle
1977	cja-miR-2355	ATTGTCCTTGCTGTTTGGAGAT	up	1.03364	0.0477396	0.56872	157.714	163.021	152.191	151.837	169.115	173.677	151.653	163.732	163	140	145	176	125	115	middle
1978	chi-mir-502a-p5	CTAATCCTTGCTCTCTGGGTGCT	down	0.752232	-0.41075	0.568871	6.03591	4.5404	10.2706	4.33821	3.49892	5.9208	4.85289	2.84752	11	4	3	6	4	2	middle
1979	PC-5p-162440_5	TGTGTCCAATAGTAGGGGATTG	up	1.83221	0.873585	0.569037	1.47754	2.70716	0.93369	0	3.49892	0	2.42645	5.69503	1	0	3	0	2	4	low
1980	chi-miR-151-3p	CTAGACTGAAGCTCCTTGAGG	up	1.05464	0.0767535	0.570127	17472.5	18427.2	15119.2	17364.8	19933.4	18757.1	18972.4	17552.1	16193	16011	17091	19008	15638	12328	high
1981	ggo-mir-340-p5_1ss2CT	CTGTTTGTACCTGGTGTGA	up	1.77257	0.825842	0.570348	1.47543	2.6153	0.466845	1.62683	2.33262	5.9208	1.21322	0.711879	0.5	1.5	2	6	1	0.5	low
1982	ggo-mir-340-p3_1ss2CT	CTGTTTGTACCTGGTGTGA	up	1.77257	0.825842	0.570348	1.47543	2.6153	0.466845	1.62683	2.33262	5.9208	1.21322	0.711879	0.5	1.5	2	6	1	0.5	low
1983	pal-miR-10001-5p_1ss2AT	GTGGGCGGGCGGGGCCGGG	up	1.15388	0.206489	0.570895	17.2494	19.9037	17.7401	13.0146	20.9935	26.6436	14.5587	18.5088	19	12	18	27	12	13	middle
1984	PC-3p-278384_3	CCTGGCACAGAAGTAGCACCTG	up	3.17065	1.66478	0.570982	0.31123	0.9868	0.93369	0	0	2.9604	0	0	1	0	0	3	0	0	low
1985	chi-miR-215-5p_R+1	ATGACCTATGAATTGACAGACA	up	1.48532	0.570774	0.571698	97.9335	145.463	139.587	66.1577	88.0562	81.411	284.501	70.476	149.5	61	75.5	82.5	234.5	49.5	middle
1986	PC-5p-451061_2	TGGATGAACCTTGGAAAACTTA	up	3.12068	1.64186	0.57387	0.388769	1.21322	0	0	1.16631	0	3.63967	0	0	0	1	0	3	0	low
1987	PC-3p-671477_2	AATTATGACTGAACGCCT	up	3.12068	1.64186	0.57387	0.388769	1.21322	0	0	1.16631	0	3.63967	0	0	0	1	0	3	0	low
1988	PC-3p-206423_4	CTGGCTGCCGGCGCGAGC	up	3.12068	1.64186	0.57387	0.388769	1.21322	0	0	1.16631	0	3.63967	0	0	0	1	0	3	0	low
1989	bta-miR-2411-3p_L-2_1ss25CT	TGAACTGTCTTACTCCCACATCT	up	1.27824	0.35416	0.573989	9.39907	12.0143	3.73476	8.13414	16.3283	12.335	15.1653	8.54255	4	7.5	14	12.5	12.5	6	middle
1990	mdo-miR-106-5p	AAAAGTGCTTATAGTGCAGGTAG	up	1.81947	0.86352	0.574283	0.983977	1.79032	1.86738	1.08455	0	3.9472	0	1.42376	2	1	0	4	0	1	low
1991	chi-miR-451-3p	TTTAGTAATGGTAACGGTTCT	down	0.627853	-0.6715	0.574602	1.4	0.878994	1.86738	0	2.33262	0	1.21322	1.42376	2	0	2	0	1	1	low
1992	PC-5p-21845_88	TAGTCTCCTGTTGTCACTGGTCT	down	0.872306	-0.197094	0.574808	17.0806	14.8995	12.138	22.7756	16.3283	11.8416	15.7719	17.0851	13	21	14	12	13	12	middle
1993	PC-5p-172718_5	ACTAAAACATGGAAGCACTTACT	up	3.00564	1.58767	0.574932	0.672747	2.02204	0.93369	1.08455	0	0	6.06612	0	1	1	0	0	5	0	low
1994	ggo-miR-429_R+1	TAATACTGTCTGGTAAAACCGT	up	1.37276	0.457081	0.575694	22.1976	30.472	31.7454	17.3528	17.4946	19.736	54.5951	17.0851	34	16	15	20	45	12	middle
1995	cfa-miR-200b	CATCTTACTGGGCAGCATTGGA	up	1.77882	0.830921	0.575837	4.04384	7.19327	2.80107	0	9.33046	2.9604	15.7719	2.84752	3	0	8	3	13	2	middle
1996	chi-miR-874-3p	CTGCCCTGGCCCGAGGGACCGAC	up	1.07437	0.103486	0.576227	359.206	385.919	435.099	326.45	316.069	422.35	356.688	378.72	466	301	271	428	294	266	middle
[truncated: 748 more rows]
