# Supplementary material for: Integrated Analysis of Differentially Expressed miRNAs and mRNAs in Goat Skin Fibroblast Cells in Response to Orf Virus Infection Reveals That cfa-let-7a Regulates Thrombospondin 1 Expression
Source: Viruses. 2020 Jan 17;12(1):118. doi: 10.3390/v12010118 (PMC7019303; doi:10.3390/v12010118)
Supplement: Supplementary file 1 [file viruses-12-00118-s001.zip › Supplementary materials/Table S4.xlsx]

## Sheet: KEGG_significant
Table S4. KEGG pathway enrichment analysis of DE miRNAs in 18h.p.i vs GSF.
Pathway Id	pathway description	S gene number	TS gene number	B gene number	TB gene number	Pvalue of Fisher's Exact Test	Pathway Link
ko04310	Wnt signaling pathway	625	22910	690	29837	1.34634e-21	NA
ko04360	Axon guidance	628	22910	702	29837	1.88319e-18	NA
ko04931	Insulin resistance	542	22910	605	29837	2.08161e-16	NA
ko04010	MAPK signaling pathway	1452	22910	1719	29837	3.38879e-16	NA
ko04810	Regulation of actin cytoskeleton	1272	22910	1511	29837	2.15897e-13	NA
ko05205	Proteoglycans in cancer	625	22910	717	29837	9.11365e-13	NA
ko00310	Lysine degradation	273	22910	297	29837	4.55424e-12	NA
ko04320	Dorso-ventral axis formation	313	22910	346	29837	2.60355e-11	NA
ko04120	Ubiquitin mediated proteolysis	739	22910	864	29837	5.45423e-11	NA
ko04068	FoxO signaling pathway	543	22910	625	29837	9.84042e-11	NA
ko05166	HTLV-I infection	624	22910	725	29837	1.70588e-10	NA
ko04012	ErbB signaling pathway	792	22910	934	29837	4.66136e-10	NA
ko04660	T cell receptor signaling pathway	262	22910	290	29837	1.51581e-09	NA
ko04390	Hippo signaling pathway	466	22910	536	29837	1.67249e-09	NA
ko04530	Tight junction	846	22910	1005	29837	2.58291e-09	NA
ko04520	Adherens junction	530	22910	615	29837	2.65594e-09	NA
ko05100	Bacterial invasion of epithelial cells	257	22910	286	29837	8.14142e-09	NA
ko04910	Insulin signaling pathway	488	22910	566	29837	9.76667e-09	NA
ko04510	Focal adhesion	1272	22910	1542	29837	1.20066e-08	NA
ko05211	Renal cell carcinoma	160	22910	172	29837	1.24508e-08	NA
ko04070	Phosphatidylinositol signaling system	361	22910	412	29837	1.53618e-08	NA
ko05202	Transcriptional misregulation in cancers	720	22910	855	29837	3.4914e-08	NA
ko00562	Inositol phosphate metabolism	232	22910	258	29837	3.71626e-08	NA
ko05220	Chronic myeloid leukemia	201	22910	222	29837	7.95174e-08	NA
ko04514	Cell adhesion molecules	588	22910	694	29837	1.04098e-07	NA
ko03420	Nucleotide excision repair	339	22910	389	29837	1.56241e-07	NA
ko04144	Endocytosis	1271	22910	1550	29837	1.7269e-07	NA
ko05200	Pathways in cancer	982	22910	1188	29837	2.71573e-07	NA
ko04141	Protein processing in endoplasmic reticulum	543	22910	642	29837	5.12528e-07	NA
ko04916	Melanogenesis	315	22910	362	29837	5.88784e-07	NA
ko05215	Prostate cancer	254	22910	289	29837	1.14102e-06	NA
ko04071	Sphingolipid signaling pathway	309	22910	356	29837	1.27335e-06	NA
ko04114	Oocyte meiosis	371	22910	434	29837	3.74617e-06	NA
ko04666	Fc gamma R-mediated phagocytosis	270	22910	311	29837	5.62645e-06	NA
ko00534	Glycosaminoglycan biosynthesis - heparan sulfate / heparin	68	22910	71	29837	1.2856e-05	NA
ko04921	Oxytocin signaling pathway	412	22910	488	29837	1.70221e-05	NA
ko04370	VEGF signaling pathway	218	22910	250	29837	2.25969e-05	NA
ko04072	Phospholipase D signaling pathway	367	22910	433	29837	2.31696e-05	NA
ko04062	Chemokine signaling pathway	384	22910	455	29837	3.47629e-05	NA
ko04723	Retrograde endocannabinoid signaling	245	22910	284	29837	4.14052e-05	NA
ko05219	Bladder cancer	98	22910	107	29837	5.49149e-05	NA
ko04670	Leucyte transendothelial migration	271	22910	317	29837	7.2393e-05	NA
ko05212	Pancreatic cancer	161	22910	183	29837	9.04761e-05	NA
ko04662	B cell receptor signaling pathway	198	22910	228	29837	9.29356e-05	NA
ko00601	Glycosphingolipid biosynthesis - lacto and neolacto series	88	22910	96	29837	0.000122581	NA
ko04728	Dopaminergic synapse	339	22910	403	29837	0.000167305	NA
ko04962	Vasopressin-regulated water reabsorption	112	22910	125	29837	0.000188765	NA
ko04022	cGMP - PKG signaling pathway	410	22910	492	29837	0.000206272	NA
ko04725	Cholinergic synapse	261	22910	307	29837	0.000218455	NA
ko05213	Endometrial cancer	148	22910	169	29837	0.000287985	NA
ko00564	Glycerophospholipid metabolism	280	22910	332	29837	0.000417692	NA
ko00532	Glycosaminoglycan biosynthesis - chondroitin sulfate / dermatan sulfate	58	22910	62	29837	0.000449971	NA
ko04146	Peroxisome	241	22910	284	29837	0.000475601	NA
ko05221	Acute myeloid leukemia	176	22910	204	29837	0.000477917	NA
ko04710	Circadian rhythm	96	22910	107	29837	0.000482851	NA
ko04380	Osteoclast differentiation	307	22910	366	29837	0.000501049	NA
ko04919	Thyroid hormone signaling pathway	300	22910	358	29837	0.000659242	NA
ko04978	Mineral absorption	215	22910	253	29837	0.000795657	NA
ko00600	Sphingolipid metabolism	145	22910	167	29837	0.00079709	NA
ko05217	Basal cell carcinoma	145	22910	167	29837	0.00079709	NA
ko04720	Long-term potentiation	197	22910	231	29837	0.000880423	NA
ko04214	Apoptosis - fly	71	22910	78	29837	0.00097177	NA
ko05216	Thyroid cancer	120	22910	137	29837	0.00104402	NA
ko00270	Cysteine and methionine metabolism	124	22910	142	29837	0.00114021	NA
ko00232	Caffeine metabolism	40	22910	42	29837	0.00139519	NA
ko04550	Signaling pathways regulating pluripotency of stem cells	483	22910	590	29837	0.00147064	NA
ko04668	TNF signaling pathway	266	22910	318	29837	0.0016094	NA
ko05210	Colorectal cancer	178	22910	209	29837	0.00174784	NA
ko05230	Central carbon metabolism in cancer	177	22910	208	29837	0.00195237	NA
ko04110	Cell cycle	480	22910	588	29837	0.0023537	NA
ko04340	Hedgehog signaling pathway	192	22910	227	29837	0.00238974	NA
ko05206	MicroRNAs in cancer	497	22910	610	29837	0.00268366	NA
ko04925	Aldosterone synthesis and secretion	232	22910	277	29837	0.00270271	NA
ko04330	Notch signaling pathway	248	22910	297	29837	0.00275684	NA
ko04933	AGE-RAGE signaling pathway in diabetic complications	315	22910	382	29837	0.00398811	NA
ko05168	Herpes simplex infection	532	22910	656	29837	0.00402139	NA
ko04727	GABAergic synapse	211	22910	252	29837	0.00422404	NA
ko05214	Glioma	178	22910	211	29837	0.00429086	NA
ko04611	Platelet activation	290	22910	351	29837	0.00450346	NA
ko04724	Glutamatergic synapse	262	22910	316	29837	0.00466246	NA
ko04014	Ras signaling pathway	592	22910	733	29837	0.00486929	NA
ko04922	Glucagon signaling pathway	300	22910	365	29837	0.00696975	NA
ko04540	Gap junction	236	22910	285	29837	0.00788594	NA
ko00533	Glycosaminoglycan biosynthesis - keratan sulfate	48	22910	53	29837	0.00866626	NA
ko05032	Morphine addiction	191	22910	229	29837	0.00879203	NA
ko04350	TGF-beta signaling pathway	316	22910	386	29837	0.00885422	NA
ko00512	Mucin type O-glycan biosynthesis	72	22910	82	29837	0.00914172	NA
ko05161	Hepatitis B	296	22910	361	29837	0.00939953	NA
ko05169	Epstein-Barr virus infection	444	22910	549	29837	0.0113297	NA
ko04064	NF-kappa B signaling pathway	231	22910	280	29837	0.0118965	NA
ko05231	Choline metabolism in cancer	250	22910	304	29837	0.0123098	NA
ko04115	p53 signaling pathway	241	22910	293	29837	0.0135685	NA
ko05223	Non-small cell lung cancer	150	22910	179	29837	0.0136308	NA
ko00100	Steroid biosynthesis	69	22910	79	29837	0.0139996	NA
ko04015	Rap1 signaling pathway	583	22910	727	29837	0.0142817	NA
ko05218	Melanoma	173	22910	208	29837	0.0151438	NA
ko00120	Primary bile acid biosynthesis	44	22910	49	29837	0.0171859	NA
ko04211	Longevity regulating pathway - mammal	218	22910	265	29837	0.0180247	NA
ko04664	Fc epsilon RI signaling pathway	163	22910	196	29837	0.0181858	NA
ko04730	Long-term depression	155	22910	186	29837	0.0182192	NA
ko00230	Purine metabolism	428	22910	531	29837	0.0186429	NA
ko00514	Other types of O-glycan biosynthesis	93	22910	109	29837	0.018921	NA
ko04215	Apoptosis - multiple species	112	22910	133	29837	0.0232868	NA
ko05222	Small cell lung cancer	217	22910	265	29837	0.026103	NA
ko04020	Calcium signaling pathway	547	22910	685	29837	0.0286544	NA
ko05130	Pathogenic Escherichia coli infection	36	22910	40	29837	0.0287967	NA
ko05160	Hepatitis C	259	22910	319	29837	0.0330784	NA
ko04911	Insulin secretion	259	22910	319	29837	0.0330784	NA
ko00062	Fatty acid elongation	62	22910	72	29837	0.0358554	NA
ko05031	Amphetamine addiction	182	22910	222	29837	0.036311	NA
ko00450	Selenocompound metabolism	57	22910	66	29837	0.0390028	NA
ko04130	SNARE interactions in vesicular transport	61	22910	71	29837	0.0407376	NA
ko04960	Aldosterone-regulated sodium reabsorption	118	22910	142	29837	0.0422441	NA
ko03040	Spliceosome	499	22910	626	29837	0.0424446	NA
ko05203	Viral carcinogenesis	509	22910	639	29837	0.0439126	NA
ko05020	Prion diseases	73	22910	86	29837	0.0443314	NA
ko00565	Ether lipid metabolism	164	22910	200	29837	0.0446302	NA
ko04914	Progesterone-mediated oocyte maturation	269	22910	333	29837	0.0450704	NA
ko00460	Cyanoamino acid metabolism	38	22910	43	29837	0.0453707	NA
ko04917	Prolactin signaling pathway	175	22910	214	29837	0.0462003	NA
ko00900	Terpenoid backbone biosynthesis	51	22910	59	29837	0.0484542	NA
ko00510	N-Glycan biosynthesis	131	22910	159	29837	0.0532897	NA
ko04918	Thyroid hormone synthesis	173	22910	212	29837	0.0535614	NA
ko04142	Lysosome	360	22910	450	29837	0.056191	NA
ko04964	Proximal tubule bicarbonate reclamation	58	22910	68	29837	0.0590984	NA
ko00380	Tryptophan metabolism	101	22910	122	29837	0.0678463	NA
ko04013	MAPK signaling pathway - fly	10	22910	10	29837	0.0712035	NA
ko00254	Aflatoxin biosynthesis	10	22910	10	29837	0.0712035	NA
ko04152	AMPK signaling pathway	293	22910	366	29837	0.0747444	NA
ko04912	GnRH signaling pathway	282	22910	352	29837	0.0752894	NA
ko04971	Gastric acid secretion	182	22910	225	29837	0.0808943	NA
ko03013	RNA transport	575	22910	728	29837	0.0828764	NA
ko00280	Valine, leucine and isoleucine degradation	94	22910	114	29837	0.0895185	NA
ko00770	Pantothenate and CoA biosynthesis	46	22910	54	29837	0.0921238	NA
ko00730	Thiamine metabolism	9	22910	9	29837	0.0927408	NA
ko00650	Butanoate metabolism	54	22910	64	29837	0.0944572	NA
ko04977	Vitamin digestion and absorption	66	22910	79	29837	0.0949183	NA
ko00750	Vitamin B6 metabolism	14	22910	15	29837	0.105184	NA
ko04713	Circadian entrainment	244	22910	306	29837	0.121574	NA
ko00410	beta-Alanine metabolism	67	22910	81	29837	0.126524	NA
ko03018	RNA degradation	310	22910	391	29837	0.131086	NA
ko04750	Inflammatory mediator regulation of TRP channels	267	22910	336	29837	0.133885	NA
ko00640	Propanoate metabolism	66	22910	80	29837	0.138913	NA
ko04213	Longevity regulating pathway - multiple species	144	22910	179	29837	0.140404	NA
ko03015	mRNA surveillance pathway	361	22910	457	29837	0.141579	NA
ko05412	Arrhythmogenic right ventricular cardiomyopathy	265	22910	334	29837	0.14698	NA
ko00910	Nitrogen metabolism	46	22910	55	29837	0.147079	NA
ko03410	Base excision repair	88	22910	108	29837	0.147591	NA
ko04930	Type II diabetes mellitus	139	22910	173	29837	0.152906	NA
ko04920	Adipocytokine signaling pathway	217	22910	273	29837	0.160901	NA
ko05340	Primary immunodeficiency	68	22910	83	29837	0.163282	NA
ko04915	Estrogen signaling pathway	205	22910	258	29837	0.172	NA
ko00290	Valine, leucine and isoleucine biosynthesis	11	22910	12	29837	0.194327	NA
ko00531	Glycosaminoglycan degradation	62	22910	76	29837	0.197993	NA
ko05132	Salmonella infection	247	22910	313	29837	0.204335	NA
ko05120	Epithelial cell signaling in Helicobacter pylori infection	15	22910	17	29837	0.208119	NA
ko04722	Neurotrophin signaling pathway	502	22910	642	29837	0.210432	NA
ko00561	Glycerolipid metabolism	165	22910	208	29837	0.216584	NA
ko00072	Synthesis and degradation of ketone bodies	22	22910	26	29837	0.244681	NA
ko00240	Pyrimidine metabolism	249	22910	317	29837	0.249819	NA
ko00920	Sulfur metabolism	37	22910	45	29837	0.251317	NA
ko03022	Basal transcription factors	112	22910	141	29837	0.26234	NA
ko04512	ECM-receptor interaction	346	22910	443	29837	0.274264	NA
ko00430	Taurine and hypotaurine metabolism	21	22910	25	29837	0.277934	NA
ko05323	Rheumatoid arthritis	142	22910	180	29837	0.283725	NA
ko04261	Adrenergic signaling in cardiomyocytes	477	22910	613	29837	0.288988	NA
ko00330	Arginine and proline metabolism	113	22910	143	29837	0.300489	NA
ko04150	mTOR signaling pathway	233	22910	298	29837	0.308926	NA
ko00670	One carbon pool by folate	42	22910	52	29837	0.310564	NA
ko04966	Collecting duct acid secretion	52	22910	65	29837	0.327654	NA
ko05164	Influenza A	411	22910	529	29837	0.32963	NA
ko01212	Fatty acid metabolism	118	22910	150	29837	0.331202	NA
ko04924	Renin secretion	152	22910	194	29837	0.336972	NA
ko00471	D-Glutamine and D-glutamate metabolism	8	22910	9	29837	0.345197	NA
ko00261	Monobactam biosynthesis	4	22910	4	29837	0.347579	NA
ko00130	Ubiquinone and other terpenoid-quinone biosynthesis	19	22910	23	29837	0.353797	NA
ko05142	Chagas disease	215	22910	276	29837	0.36016	NA
ko00603	Glycosphingolipid biosynthesis - globo series	43	22910	54	29837	0.379079	NA
ko04391	Hippo signaling pathway -fly	186	22910	239	29837	0.384704	NA
ko04621	NOD-like receptor signaling pathway	213	22910	274	29837	0.38513	NA
ko05030	Cocaine addiction	107	22910	137	29837	0.402102	NA
ko05033	Nicotine addiction	83	22910	106	29837	0.40668	NA
ko04721	Synaptic vesicle cycle	163	22910	210	29837	0.423999	NA
ko00604	Glycosphingolipid biosynthesis - ganglio series	48	22910	61	29837	0.430812	NA
ko04151	PI3K-Akt signaling pathway	702	22910	911	29837	0.439285	NA
ko04711	Circadian rhythm - fly	10	22910	12	29837	0.447763	NA
ko04122	Sulfur relay system	44	22910	56	29837	0.448058	NA
ko04024	cAMP signaling pathway	481	22910	624	29837	0.451028	NA
ko00300	Lysine biosynthesis	3	22910	3	29837	0.452686	NA
ko01055	Biosynthesis of vancomycin group antibiotics	3	22910	3	29837	0.452686	NA
ko00523	Polyketide sugar unit biosynthesis	3	22910	3	29837	0.452686	NA
ko01040	Biosynthesis of unsaturated fatty acids	56	22910	72	29837	0.485965	NA
ko04726	Serotonergic synapse	248	22910	322	29837	0.491083	NA
ko05145	Toxoplasmosis	227	22910	295	29837	0.505533	NA
ko04640	Hematopoietic cell lineage	233	22910	303	29837	0.513236	NA
ko04145	Phagosome	486	22910	633	29837	0.52379	NA
ko05014	Amyotrophic lateral sclerosis	110	22910	143	29837	0.530792	NA
ko04923	Regulation of lipolysis in adipocyte	113	22910	147	29837	0.53591	NA
ko05162	Measles	241	22910	314	29837	0.536833	NA
ko04066	HIF-1 signaling pathway	231	22910	301	29837	0.538596	NA
ko00340	Histidine metabolism	44	22910	57	29837	0.54444	NA
ko03320	PPAR signaling pathway	207	22910	270	29837	0.551997	NA
ko00500	Starch and sucrose metabolism	92	22910	120	29837	0.5626	NA
ko03020	RNA polymerase	79	22910	103	29837	0.562618	NA
ko05140	Leishmaniasis	111	22910	145	29837	0.572149	NA
ko00260	Glycine, serine and threonine metabolism	72	22910	94	29837	0.574029	NA
ko04742	Taste transduction	205	22910	268	29837	0.578626	NA
ko05131	Shigellosis	8	22910	10	29837	0.579675	NA
ko05152	Tuberculosis	437	22910	571	29837	0.580033	NA
ko00052	Galactose metabolism	68	22910	89	29837	0.591656	NA
ko05416	Viral myocarditis	185	22910	243	29837	0.629297	NA
ko00630	Glyoxylate and dicarboxylate metabolism	60	22910	79	29837	0.62949	NA
ko03450	Non-homologous end-joining	31	22910	41	29837	0.652255	NA
ko01210	2-Oxocarboxylic acid metabolism	31	22910	41	29837	0.652255	NA
ko05110	Vibrio cholerae infection	4	22910	5	29837	0.6704	NA
ko05321	Inflammatiory bowel disease	143	22910	189	29837	0.679042	NA
ko04620	Toll-like receptor signaling pathway	264	22910	348	29837	0.685124	NA
ko00983	Drug metabolism - other enzymes	114	22910	151	29837	0.686257	NA
ko00360	Phenylalanine metabolism	42	22910	56	29837	0.690147	NA
ko04950	Maturity onset diabetes of the young	104	22910	138	29837	0.695228	NA
ko00511	Other glycan degradation	51	22910	68	29837	0.695522	NA
ko04612	Antigen processing and presentation	126	22910	167	29837	0.696216	NA
ko00250	Alanine, aspartate and glutamate metabolism	71	22910	95	29837	0.728642	NA
ko03008	Ribosome biogenesis in eukaryotes	152	22910	202	29837	0.729661	NA
ko04140	Regulation of autophagy	89	22910	119	29837	0.737789	NA
ko00051	Fructose and mannose metabolism	70	22910	94	29837	0.747666	NA
ko00660	C5-Branched dibasic acid metabolism	1	22910	1	29837	0.767839	NA
ko00311	Penicillin and cephalosporin biosynthesis	1	22910	1	29837	0.767839	NA
ko00981	Insect hormone biosynthesis	1	22910	1	29837	0.767839	NA
ko00472	D-Arginine and D-ornithine metabolism	1	22910	1	29837	0.767839	NA
ko01051	Biosynthesis of ansamycins	3	22910	4	29837	0.768006	NA
ko00073	Cutin, suberine and wax biosynthesis	3	22910	4	29837	0.768006	NA
ko04973	Carbohydrate digestion and absorption	81	22910	109	29837	0.768969	NA
ko03430	Mismatch repair	62	22910	84	29837	0.783807	NA
ko03030	DNA replication	79	22910	107	29837	0.801055	NA
ko05134	Legionellosis	151	22910	203	29837	0.815669	NA
ko00030	Pentose phosphate pathway	57	22910	78	29837	0.819962	NA
ko04672	Intestinal immune network for IgA production	95	22910	129	29837	0.829773	NA
ko00760	Nicotinate and nicotinamide metabolism	98	22910	133	29837	0.829846	NA
ko03440	Homologous recombination	71	22910	97	29837	0.831729	NA
ko05144	Malaria	109	22910	148	29837	0.842205	NA
ko04270	Vascular smooth muscle contraction	400	22910	533	29837	0.843772	NA
ko04630	Jak-STAT signaling pathway	352	22910	471	29837	0.867506	NA
ko00563	Glycosylphosphatidylinositol	84	22910	116	29837	0.888549	NA
ko04961	Endocrine and other factor-regulated calcium reabsorption	101	22910	139	29837	0.893555	NA
ko00220	Arginine biosynthesis	30	22910	43	29837	0.895476	NA
ko00524	Butirosin and neomycin biosynthesis	5	22910	8	29837	0.909427	NA
ko00400	Phenylalanine, tyrosine and tryptophan biosynthesis	7	22910	11	29837	0.912006	NA
ko00040	Pentose and glucuronate interconversions	53	22910	75	29837	0.915341	NA
ko05310	Asthma	35	22910	51	29837	0.935006	NA
ko00350	Tyrosine metabolism	69	22910	98	29837	0.943889	NA
ko00780	Biotin metabolism	4	22910	7	29837	0.944763	NA
ko00480	Glutathione metabolism	89	22910	126	29837	0.956488	NA
ko00010	Glycolysis / Gluconeogenesis	116	22910	163	29837	0.9612	NA
ko00020	Citrate cycle	51	22910	75	29837	0.970385	NA
ko00785	Lipoic acid metabolism	3	22910	6	29837	0.971058	NA
ko01230	Biosynthesis of amino acids	141	22910	198	29837	0.972014	NA
ko04623	Cytosolic DNA-sensing pathway	124	22910	175	29837	0.972166	NA
ko05133	Pertussis	138	22910	194	29837	0.972458	NA
ko01200	Carbon metabolism	209	22910	291	29837	0.979735	NA
ko00061	Fatty acid biosynthesis	29	22910	45	29837	0.980018	NA
ko00071	Fatty acid degradation	87	22910	126	29837	0.982529	NA
ko00790	Folate biosynthesis	26	22910	41	29837	0.982959	NA
ko04970	Salivary secretion	215	22910	300	29837	0.983767	NA
ko00053	Ascorbate and aldarate metabolism	44	22910	67	29837	0.986634	NA
ko05143	African trypanosomiasis	79	22910	116	29837	0.988022	NA
ko04210	Apoptosis	291	22910	404	29837	0.989185	NA
ko00592	alpha-Linolenic acid metabolism	57	22910	86	29837	0.990602	NA
ko00980	Metabolism of xenobiotics by cytochrome P450	98	22910	144	29837	0.993853	NA
ko03460	Fanconi anemia pathway	123	22910	179	29837	0.994975	NA
ko05332	Graft-versus-host disease	68	22910	103	29837	0.995403	NA
ko04940	Type I diabetes mellitus	85	22910	127	29837	0.995893	NA
ko00591	Linoleic acid metabolism	71	22910	108	29837	0.996781	NA
ko04974	Protein digestion and absorption	287	22910	404	29837	0.997019	NA
ko00520	Amino sugar and nucleotide sugar metabolism	93	22910	139	29837	0.997122	NA
ko00740	Riboflavin metabolism	3	22910	8	29837	0.997187	NA
ko05146	Amoebiasis	227	22910	323	29837	0.997273	NA
ko00982	Drug metabolism - cytochrome P450	90	22910	135	29837	0.997327	NA
ko04622	RIG-I-like receptor signaling pathway	168	22910	243	29837	0.997648	NA
ko04975	Fat digestion and absorption	68	22910	105	29837	0.998177	NA
ko05330	Allograft rejection	58	22910	91	29837	0.998329	NA
ko05204	Chemical carcinogenesis	125	22910	185	29837	0.998458	NA
ko05150	Staphylococcus aureus infection	117	22910	174	29837	0.998511	NA
ko00590	Arachidonic acid metabolism	173	22910	252	29837	0.998846	NA
ko00860	Porphyrin and chlorophyll metabolism	54	22910	86	29837	0.998848	NA
ko04060	Cytokine-cytokine receptor interaction	470	22910	655	29837	0.998915	NA
ko04614	Renin-angiotensin system	49	22910	79	29837	0.998957	NA
ko04913	Ovarian Steroidogenesis	102	22910	154	29837	0.998962	NA
ko00830	Retinol metabolism	107	22910	161	29837	0.99897	NA
ko04745	Phototransduction - fly	12	22910	24	29837	0.998999	NA
ko03060	Protein export	19	22910	35	29837	0.999096	NA
ko00620	Pyruvate metabolism	93	22910	142	29837	0.999202	NA
ko04212	Longevity regulating pathway - worm	4	22910	11	29837	0.999304	NA
ko05016	Huntington's disease	310	22910	441	29837	0.999366	NA
ko04972	Pancreatic secretion	215	22910	313	29837	0.99962	NA
ko04650	Natural killer cell mediated cytotoxicity	252	22910	364	29837	0.999654	NA
ko00970	Aminoacyl-tRNA biosynthesis	73	22910	116	29837	0.999739	NA
ko04976	Bile secretion	209	22910	306	29837	0.999751	NA
ko04932	Non-alcoholic fatty liver disease	209	22910	306	29837	0.999751	NA
ko00140	Steroid hormone biosynthesis	151	22910	226	29837	0.999771	NA
ko05320	Autoimmune thyroid disease	69	22910	112	29837	0.999897	NA
ko04080	Neuroactive ligand-receptor interaction	535	22910	753	29837	0.999904	NA
ko02010	ABC transporters	144	22910	219	29837	0.999926	NA
ko04744	Phototransduction	46	22910	80	29837	0.999961	NA
ko05010	Alzheimer's disease	280	22910	417	29837	0.999998	NA
ko03050	Proteasome	42	22910	78	29837	0.999998	NA
ko04260	Cardiac muscle contraction	164	22910	256	29837	0.999999	NA
ko05034	Alcoholism	272	22910	411	29837	1	NA
ko05322	Systemic lupus erythematosus	187	22910	297	29837	1	NA
ko05012	Parkinson's disease	138	22910	232	29837	1	NA
ko05410	Hypertrophic cardiomyopathy	256	22910	405	29837	1	NA
ko04610	Complement and coagulation cascades	181	22910	304	29837	1	NA
ko05414	Dilated cardiomyopathy	254	22910	410	29837	1	NA
ko00190	Oxidative phosphorylation	116	22910	212	29837	1	NA
ko03010	Ribosome	192	22910	399	29837	1	NA
ko04740	Olfactory transduction	211	22910	1271	29837	1	NA
