# Supplementary material for: Integrated Analysis of Differentially Expressed miRNAs and mRNAs in Goat Skin Fibroblast Cells in Response to Orf Virus Infection Reveals That cfa-let-7a Regulates Thrombospondin 1 Expression
Source: Viruses. 2020 Jan 17;12(1):118. doi: 10.3390/v12010118 (PMC7019303; doi:10.3390/v12010118)
Supplement: Supplementary file 1 [file viruses-12-00118-s001.zip › Supplementary materials/Table S5.xlsx]

## Sheet: KEGG_significant
Table S5. KEGG pathway enrichment analysis of DE miRNAs in 30h.p.i vs GSF.
Pathway Id	pathway description	S gene number	TS gene number	B gene number	TB gene number	Pvalue of Fisher's Exact Test	Pathway Link
ko04360	Axon guidance	656	24352	702	29837	4.41047e-20	NA
ko04310	Wnt signaling pathway	633	24352	690	29837	2.38093e-14	NA
ko04010	MAPK signaling pathway	1511	24352	1719	29837	2.40761e-13	NA
ko04514	Cell adhesion molecules	633	24352	694	29837	5.49872e-13	NA
ko04810	Regulation of actin cytoskeleton	1332	24352	1511	29837	9.50166e-13	NA
ko04510	Focal adhesion	1356	24352	1542	29837	3.25995e-12	NA
ko04931	Insulin resistance	552	24352	605	29837	1.46852e-11	NA
ko00310	Lysine degradation	281	24352	297	29837	3.59368e-11	NA
ko04120	Ubiquitin mediated proteolysis	774	24352	864	29837	4.10638e-11	NA
ko04320	Dorso-ventral axis formation	324	24352	346	29837	6.50047e-11	NA
ko05205	Proteoglycans in cancer	644	24352	717	29837	5.83814e-10	NA
ko05202	Transcriptional misregulation in cancers	760	24352	855	29837	2.43606e-09	NA
ko04012	ErbB signaling pathway	827	24352	934	29837	3.02084e-09	NA
ko05100	Bacterial invasion of epithelial cells	267	24352	286	29837	7.82367e-09	NA
ko04330	Notch signaling pathway	276	24352	297	29837	1.68422e-08	NA
ko05166	HTLV-I infection	645	24352	725	29837	2.83544e-08	NA
ko04910	Insulin signaling pathway	508	24352	566	29837	4.9069e-08	NA
ko04390	Hippo signaling pathway	481	24352	536	29837	1.16569e-07	NA
ko04144	Endocytosis	1339	24352	1550	29837	1.55355e-07	NA
ko00562	Inositol phosphate metabolism	239	24352	258	29837	3.32352e-07	NA
ko05200	Pathways in cancer	1032	24352	1188	29837	4.43351e-07	NA
ko00564	Glycerophospholipid metabolism	303	24352	332	29837	5.45886e-07	NA
ko03420	Nucleotide excision repair	352	24352	389	29837	7.16173e-07	NA
ko04660	T cell receptor signaling pathway	266	24352	290	29837	8.51265e-07	NA
ko04070	Phosphatidylinositol signaling system	371	24352	412	29837	1.3347e-06	NA
ko04520	Adherens junction	542	24352	615	29837	6.18442e-06	NA
ko03040	Spliceosome	551	24352	626	29837	7.41897e-06	NA
ko04512	ECM-receptor interaction	395	24352	443	29837	7.90524e-06	NA
ko04530	Tight junction	871	24352	1005	29837	7.92338e-06	NA
ko04072	Phospholipase D signaling pathway	386	24352	433	29837	1.05207e-05	NA
ko04068	FoxO signaling pathway	549	24352	625	29837	1.35005e-05	NA
ko05222	Small cell lung cancer	241	24352	265	29837	1.56538e-05	NA
ko05220	Chronic myeloid leukemia	203	24352	222	29837	2.90989e-05	NA
ko05211	Renal cell carcinoma	159	24352	172	29837	4.39854e-05	NA
ko04670	Leucyte transendothelial migration	284	24352	317	29837	6.09776e-05	NA
ko04919	Thyroid hormone signaling pathway	319	24352	358	29837	6.54481e-05	NA
ko00534	Glycosaminoglycan biosynthesis - heparan sulfate / heparin	69	24352	71	29837	7.69064e-05	NA
ko04022	cGMP - PKG signaling pathway	432	24352	492	29837	0.00011792	NA
ko05212	Pancreatic cancer	167	24352	183	29837	0.000196339	NA
ko04666	Fc gamma R-mediated phagocytosis	277	24352	311	29837	0.000208697	NA
ko04014	Ras signaling pathway	634	24352	733	29837	0.000214973	NA
ko04978	Mineral absorption	227	24352	253	29837	0.000260375	NA
ko03013	RNA transport	629	24352	728	29837	0.000293434	NA
ko04370	VEGF signaling pathway	224	24352	250	29837	0.000350449	NA
ko00532	Glycosaminoglycan biosynthesis - chondroitin sulfate / dermatan sulfate	60	24352	62	29837	0.00037238	NA
ko05215	Prostate cancer	257	24352	289	29837	0.000445663	NA
ko04720	Long-term potentiation	207	24352	231	29837	0.000571681	NA
ko04611	Platelet activation	309	24352	351	29837	0.000695514	NA
ko04662	B cell receptor signaling pathway	204	24352	228	29837	0.00076722	NA
ko04071	Sphingolipid signaling pathway	313	24352	356	29837	0.000791004	NA
ko04142	Lysosome	392	24352	450	29837	0.00101537	NA
ko05219	Bladder cancer	99	24352	107	29837	0.00115907	NA
ko05217	Basal cell carcinoma	151	24352	167	29837	0.00118588	NA
ko04916	Melanogenesis	317	24352	362	29837	0.00137358	NA
ko00410	beta-Alanine metabolism	76	24352	81	29837	0.00143441	NA
ko00770	Pantothenate and CoA biosynthesis	52	24352	54	29837	0.00146668	NA
ko04921	Oxytocin signaling pathway	423	24352	488	29837	0.00157827	NA
ko05412	Arrhythmogenic right ventricular cardiomyopathy	293	24352	334	29837	0.00159143	NA
ko04141	Protein processing in endoplasmic reticulum	552	24352	642	29837	0.00176402	NA
ko04130	SNARE interactions in vesicular transport	67	24352	71	29837	0.00178002	NA
ko04922	Glucagon signaling pathway	319	24352	365	29837	0.00178387	NA
ko04146	Peroxisome	250	24352	284	29837	0.0021888	NA
ko00051	Fructose and mannose metabolism	87	24352	94	29837	0.00225971	NA
ko04020	Calcium signaling pathway	587	24352	685	29837	0.00247706	NA
ko04152	AMPK signaling pathway	319	24352	366	29837	0.00265046	NA
ko04728	Dopaminergic synapse	350	24352	403	29837	0.00289312	NA
ko05231	Choline metabolism in cancer	266	24352	304	29837	0.00355662	NA
ko00230	Purine metabolism	457	24352	531	29837	0.00358148	NA
ko04723	Retrograde endocannabinoid signaling	249	24352	284	29837	0.00369426	NA
ko03020	RNA polymerase	94	24352	103	29837	0.00498212	NA
ko00565	Ether lipid metabolism	177	24352	200	29837	0.00546515	NA
ko00240	Pyrimidine metabolism	276	24352	317	29837	0.00564928	NA
ko04015	Rap1 signaling pathway	619	24352	727	29837	0.00637403	NA
ko04214	Apoptosis - fly	72	24352	78	29837	0.00658413	NA
ko04710	Circadian rhythm	97	24352	107	29837	0.0073319	NA
ko03015	mRNA surveillance pathway	393	24352	457	29837	0.0073422	NA
ko04960	Aldosterone-regulated sodium reabsorption	127	24352	142	29837	0.00761423	NA
ko04911	Insulin secretion	277	24352	319	29837	0.00766188	NA
ko05031	Amphetamine addiction	195	24352	222	29837	0.00797985	NA
ko04064	NF-kappa B signaling pathway	244	24352	280	29837	0.00811105	NA
ko05410	Hypertrophic cardiomyopathy	349	24352	405	29837	0.00853971	NA
ko04724	Glutamatergic synapse	274	24352	316	29837	0.00939697	NA
ko05169	Epstein-Barr virus infection	469	24352	549	29837	0.0100676	NA
ko00232	Caffeine metabolism	40	24352	42	29837	0.0106332	NA
ko00601	Glycosphingolipid biosynthesis - lacto and neolacto series	87	24352	96	29837	0.0112071	NA
ko04062	Chemokine signaling pathway	390	24352	455	29837	0.0116757	NA
ko04350	TGF-beta signaling pathway	332	24352	386	29837	0.0127176	NA
ko00514	Other types of O-glycan biosynthesis	98	24352	109	29837	0.0128204	NA
ko00062	Fatty acid elongation	66	24352	72	29837	0.0141402	NA
ko00270	Cysteine and methionine metabolism	126	24352	142	29837	0.0146217	NA
ko04340	Hedgehog signaling pathway	198	24352	227	29837	0.0147767	NA
ko00100	Steroid biosynthesis	72	24352	79	29837	0.0148747	NA
ko05214	Glioma	184	24352	211	29837	0.0187404	NA
ko04114	Oocyte meiosis	371	24352	434	29837	0.0188734	NA
ko05221	Acute myeloid leukemia	178	24352	204	29837	0.0195964	NA
ko04664	Fc epsilon RI signaling pathway	171	24352	196	29837	0.0220948	NA
ko04211	Longevity regulating pathway - mammal	229	24352	265	29837	0.0228004	NA
ko00920	Sulfur metabolism	42	24352	45	29837	0.0238773	NA
ko05213	Endometrial cancer	148	24352	169	29837	0.0243616	NA
ko04550	Signaling pathways regulating pluripotency of stem cells	500	24352	590	29837	0.0249639	NA
ko04110	Cell cycle	498	24352	588	29837	0.0272637	NA
ko00450	Selenocompound metabolism	60	24352	66	29837	0.0292813	NA
ko05223	Non-small cell lung cancer	156	24352	179	29837	0.0303398	NA
ko05120	Epithelial cell signaling in Helicobacter pylori infection	17	24352	17	29837	0.0316086	NA
ko05218	Melanoma	180	24352	208	29837	0.0364121	NA
ko04962	Vasopressin-regulated water reabsorption	110	24352	125	29837	0.0367562	NA
ko04668	TNF signaling pathway	272	24352	318	29837	0.0379493	NA
ko04380	Osteoclast differentiation	312	24352	366	29837	0.0386079	NA
ko00120	Primary bile acid biosynthesis	45	24352	49	29837	0.0392381	NA
ko05416	Viral myocarditis	209	24352	243	29837	0.0419733	NA
ko05340	Primary immunodeficiency	74	24352	83	29837	0.0448186	NA
ko00750	Vitamin B6 metabolism	15	24352	15	29837	0.0474622	NA
ko05130	Pathogenic Escherichia coli infection	37	24352	40	29837	0.0479752	NA
ko00510	N-Glycan biosynthesis	138	24352	159	29837	0.0520658	NA
ko04933	AGE-RAGE signaling pathway in diabetic complications	324	24352	382	29837	0.0570225	NA
ko00533	Glycosaminoglycan biosynthesis - keratan sulfate	48	24352	53	29837	0.0582463	NA
ko04540	Gap junction	243	24352	285	29837	0.0613521	NA
ko05414	Dilated cardiomyopathy	347	24352	410	29837	0.061378	NA
ko05020	Prion diseases	76	24352	86	29837	0.0637674	NA
ko00670	One carbon pool by folate	47	24352	52	29837	0.0654004	NA
ko05014	Amyotrophic lateral sclerosis	124	24352	143	29837	0.0668003	NA
ko05145	Toxoplasmosis	251	24352	295	29837	0.0680796	NA
ko04151	PI3K-Akt signaling pathway	761	24352	911	29837	0.0687642	NA
ko04713	Circadian entrainment	260	24352	306	29837	0.0713852	NA
ko05210	Colorectal cancer	179	24352	209	29837	0.074761	NA
ko03440	Homologous recombination	85	24352	97	29837	0.0760153	NA
ko04150	mTOR signaling pathway	253	24352	298	29837	0.0790298	NA
ko05230	Central carbon metabolism in cancer	178	24352	208	29837	0.0792914	NA
ko00460	Cyanoamino acid metabolism	39	24352	43	29837	0.0827268	NA
ko04711	Circadian rhythm - fly	12	24352	12	29837	0.0873247	NA
ko00290	Valine, leucine and isoleucine biosynthesis	12	24352	12	29837	0.0873247	NA
ko04215	Apoptosis - multiple species	115	24352	133	29837	0.0874293	NA
ko04918	Thyroid hormone synthesis	181	24352	212	29837	0.0891519	NA
ko04725	Cholinergic synapse	260	24352	307	29837	0.0906988	NA
ko03030	DNA replication	93	24352	107	29837	0.0944039	NA
ko04721	Synaptic vesicle cycle	179	24352	210	29837	0.0996819	NA
ko05216	Thyroid cancer	118	24352	137	29837	0.101538	NA
ko05033	Nicotine addiction	92	24352	106	29837	0.101881	NA
ko00600	Sphingolipid metabolism	143	24352	167	29837	0.104658	NA
ko00561	Glycerolipid metabolism	177	24352	208	29837	0.111173	NA
ko05161	Hepatitis B	304	24352	361	29837	0.111408	NA
ko04920	Adipocytokine signaling pathway	231	24352	273	29837	0.112192	NA
ko04261	Adrenergic signaling in cardiomyocytes	512	24352	613	29837	0.118316	NA
ko04924	Renin secretion	165	24352	194	29837	0.124374	NA
ko05146	Amoebiasis	272	24352	323	29837	0.126548	NA
ko00254	Aflatoxin biosynthesis	10	24352	10	29837	0.131113	NA
ko05131	Shigellosis	10	24352	10	29837	0.131113	NA
ko04115	p53 signaling pathway	247	24352	293	29837	0.131253	NA
ko04727	GABAergic synapse	213	24352	252	29837	0.131427	NA
ko04966	Collecting duct acid secretion	57	24352	65	29837	0.132184	NA
ko00512	Mucin type O-glycan biosynthesis	71	24352	82	29837	0.153138	NA
ko04912	GnRH signaling pathway	295	24352	352	29837	0.159114	NA
ko00730	Thiamine metabolism	9	24352	9	29837	0.160656	NA
ko00020	Citrate cycle	65	24352	75	29837	0.163244	NA
ko05032	Morphine addiction	193	24352	229	29837	0.169149	NA
ko04964	Proximal tubule bicarbonate reclamation	59	24352	68	29837	0.174247	NA
ko05168	Herpes simplex infection	545	24352	656	29837	0.177346	NA
ko05160	Hepatitis C	267	24352	319	29837	0.186806	NA
ko04961	Endocrine and other factor-regulated calcium reabsorption	118	24352	139	29837	0.188088	NA
ko04977	Vitamin digestion and absorption	68	24352	79	29837	0.191464	NA
ko04925	Aldosterone synthesis and secretion	232	24352	277	29837	0.200356	NA
ko03060	Protein export	31	24352	35	29837	0.202992	NA
ko03410	Base excision repair	92	24352	108	29837	0.204166	NA
ko04672	Intestinal immune network for IgA production	109	24352	129	29837	0.235474	NA
ko05206	MicroRNAs in cancer	505	24352	610	29837	0.243356	NA
ko04730	Long-term depression	156	24352	186	29837	0.244787	NA
ko00983	Drug metabolism - other enzymes	127	24352	151	29837	0.250007	NA
ko00380	Tryptophan metabolism	103	24352	122	29837	0.250686	NA
ko04917	Prolactin signaling pathway	179	24352	214	29837	0.251407	NA
ko00563	Glycosylphosphatidylinositol	98	24352	116	29837	0.253213	NA
ko04971	Gastric acid secretion	188	24352	225	29837	0.255551	NA
ko04930	Type II diabetes mellitus	145	24352	173	29837	0.261709	NA
ko04145	Phagosome	523	24352	633	29837	0.27368	NA
ko00360	Phenylalanine metabolism	48	24352	56	29837	0.275547	NA
ko00500	Starch and sucrose metabolism	101	24352	120	29837	0.278149	NA
ko00280	Valine, leucine and isoleucine degradation	96	24352	114	29837	0.28153	NA
ko00910	Nitrogen metabolism	47	24352	55	29837	0.296402	NA
ko03430	Mismatch repair	71	24352	84	29837	0.29936	NA
ko00430	Taurine and hypotaurine metabolism	22	24352	25	29837	0.299759	NA
ko03320	PPAR signaling pathway	224	24352	270	29837	0.314834	NA
ko04210	Apoptosis	334	24352	404	29837	0.316662	NA
ko00603	Glycosphingolipid biosynthesis - globo series	46	24352	54	29837	0.318239	NA
ko04213	Longevity regulating pathway - multiple species	149	24352	179	29837	0.326529	NA
ko04621	NOD-like receptor signaling pathway	227	24352	274	29837	0.331224	NA
ko00330	Arginine and proline metabolism	119	24352	143	29837	0.356707	NA
ko01230	Biosynthesis of amino acids	164	24352	198	29837	0.369785	NA
ko04623	Cytosolic DNA-sensing pathway	145	24352	175	29837	0.378871	NA
ko04750	Inflammatory mediator regulation of TRP channels	277	24352	336	29837	0.379064	NA
ko00340	Histidine metabolism	48	24352	57	29837	0.381451	NA
ko03022	Basal transcription factors	117	24352	141	29837	0.386468	NA
ko05323	Rheumatoid arthritis	149	24352	180	29837	0.386551	NA
ko04612	Antigen processing and presentation	138	24352	167	29837	0.412772	NA
ko01040	Biosynthesis of unsaturated fatty acids	60	24352	72	29837	0.423475	NA
ko00260	Glycine, serine and threonine metabolism	78	24352	94	29837	0.428264	NA
ko00261	Monobactam biosynthesis	4	24352	4	29837	0.443709	NA
ko01051	Biosynthesis of ansamycins	4	24352	4	29837	0.443709	NA
ko04915	Estrogen signaling pathway	212	24352	258	29837	0.446925	NA
ko05030	Cocaine addiction	113	24352	137	29837	0.448845	NA
ko04974	Protein digestion and absorption	331	24352	404	29837	0.465673	NA
ko05332	Graft-versus-host disease	85	24352	103	29837	0.466504	NA
ko00900	Terpenoid backbone biosynthesis	49	24352	59	29837	0.467791	NA
ko03018	RNA degradation	320	24352	391	29837	0.485551	NA
ko04940	Type I diabetes mellitus	104	24352	127	29837	0.523626	NA
ko00030	Pentose phosphate pathway	64	24352	78	29837	0.531073	NA
ko04745	Phototransduction - fly	20	24352	24	29837	0.541057	NA
ko04122	Sulfur relay system	46	24352	56	29837	0.542716	NA
ko00523	Polyketide sugar unit biosynthesis	3	24352	3	29837	0.543662	NA
ko00300	Lysine biosynthesis	3	24352	3	29837	0.543662	NA
ko01055	Biosynthesis of vancomycin group antibiotics	3	24352	3	29837	0.543662	NA
ko04972	Pancreatic secretion	255	24352	313	29837	0.561869	NA
ko04270	Vascular smooth muscle contraction	434	24352	533	29837	0.572336	NA
ko00130	Ubiquinone and other terpenoid-quinone biosynthesis	19	24352	23	29837	0.580257	NA
ko05164	Influenza A	430	24352	529	29837	0.604824	NA
ko04950	Maturity onset diabetes of the young	112	24352	138	29837	0.606654	NA
ko04640	Hematopoietic cell lineage	246	24352	303	29837	0.611167	NA
ko01210	2-Oxocarboxylic acid metabolism	33	24352	41	29837	0.664245	NA
ko01212	Fatty acid metabolism	121	24352	150	29837	0.664595	NA
ko05132	Salmonella infection	253	24352	313	29837	0.672371	NA
ko03008	Ribosome biogenesis in eukaryotes	163	24352	202	29837	0.672376	NA
ko00604	Glycosphingolipid biosynthesis - ganglio series	49	24352	61	29837	0.674967	NA
ko00531	Glycosaminoglycan degradation	61	24352	76	29837	0.683559	NA
ko05010	Alzheimer's disease	337	24352	417	29837	0.691107	NA
ko05330	Allograft rejection	73	24352	91	29837	0.692046	NA
ko04742	Taste transduction	216	24352	268	29837	0.699903	NA
ko00040	Pentose and glucuronate interconversions	60	24352	75	29837	0.703323	NA
ko04975	Fat digestion and absorption	84	24352	105	29837	0.716583	NA
ko00052	Galactose metabolism	71	24352	89	29837	0.727356	NA
ko04914	Progesterone-mediated oocyte maturation	268	24352	333	29837	0.731913	NA
ko05140	Leishmaniasis	116	24352	145	29837	0.734084	NA
ko05203	Viral carcinogenesis	516	24352	639	29837	0.735327	NA
ko00520	Amino sugar and nucleotide sugar metabolism	111	24352	139	29837	0.745411	NA
ko05110	Vibrio cholerae infection	4	24352	5	29837	0.770025	NA
ko05142	Chagas disease	221	24352	276	29837	0.773593	NA
ko04923	Regulation of lipolysis in adipocyte	117	24352	147	29837	0.774024	NA
ko05310	Asthma	40	24352	51	29837	0.783654	NA
ko00640	Propanoate metabolism	63	24352	80	29837	0.793395	NA
ko05162	Measles	251	24352	314	29837	0.802472	NA
ko04140	Regulation of autophagy	94	24352	119	29837	0.806814	NA
ko00981	Insect hormone biosynthesis	1	24352	1	29837	0.816168	NA
ko00660	C5-Branched dibasic acid metabolism	1	24352	1	29837	0.816168	NA
ko00311	Penicillin and cephalosporin biosynthesis	1	24352	1	29837	0.816168	NA
ko00472	D-Arginine and D-ornithine metabolism	1	24352	1	29837	0.816168	NA
ko00591	Linoleic acid metabolism	85	24352	108	29837	0.819274	NA
ko00760	Nicotinate and nicotinamide metabolism	105	24352	133	29837	0.819454	NA
ko01200	Carbon metabolism	232	24352	291	29837	0.820183	NA
ko04391	Hippo signaling pathway -fly	190	24352	239	29837	0.825229	NA
ko05134	Legionellosis	161	24352	203	29837	0.827593	NA
ko00620	Pyruvate metabolism	112	24352	142	29837	0.830776	NA
ko00071	Fatty acid degradation	99	24352	126	29837	0.841469	NA
ko00053	Ascorbate and aldarate metabolism	52	24352	67	29837	0.842902	NA
ko00073	Cutin, suberine and wax biosynthesis	3	24352	4	29837	0.843519	NA
ko00592	alpha-Linolenic acid metabolism	67	24352	86	29837	0.848168	NA
ko04726	Serotonergic synapse	256	24352	322	29837	0.854412	NA
ko04066	HIF-1 signaling pathway	239	24352	301	29837	0.8577	NA
ko05321	Inflammatiory bowel disease	149	24352	189	29837	0.86031	NA
ko04024	cAMP signaling pathway	499	24352	624	29837	0.86956	NA
ko05152	Tuberculosis	456	24352	571	29837	0.874046	NA
ko00780	Biotin metabolism	5	24352	7	29837	0.878645	NA
ko00830	Retinol metabolism	126	24352	161	29837	0.884213	NA
ko03460	Fanconi anemia pathway	140	24352	179	29837	0.897132	NA
ko04722	Neurotrophin signaling pathway	512	24352	642	29837	0.899589	NA
ko00650	Butanoate metabolism	48	24352	64	29837	0.932341	NA
ko04260	Cardiac muscle contraction	200	24352	256	29837	0.934428	NA
ko03450	Non-homologous end-joining	30	24352	41	29837	0.939314	NA
ko00860	Porphyrin and chlorophyll metabolism	65	24352	86	29837	0.939446	NA
ko04973	Carbohydrate digestion and absorption	83	24352	109	29837	0.941446	NA
ko00350	Tyrosine metabolism	74	24352	98	29837	0.950689	NA
ko04614	Renin-angiotensin system	59	24352	79	29837	0.954348	NA
ko00010	Glycolysis / Gluconeogenesis	125	24352	163	29837	0.954906	NA
ko00524	Butirosin and neomycin biosynthesis	5	24352	8	29837	0.957389	NA
ko05144	Malaria	113	24352	148	29837	0.957665	NA
ko00072	Synthesis and degradation of ketone bodies	18	24352	26	29837	0.96322	NA
ko00400	Phenylalanine, tyrosine and tryptophan biosynthesis	7	24352	11	29837	0.963736	NA
ko00511	Other glycan degradation	50	24352	68	29837	0.96519	NA
ko00480	Glutathione metabolism	95	24352	126	29837	0.969068	NA
ko05320	Autoimmune thyroid disease	84	24352	112	29837	0.969635	NA
ko00790	Folate biosynthesis	29	24352	41	29837	0.971799	NA
ko04650	Natural killer cell mediated cytotoxicity	283	24352	364	29837	0.974343	NA
ko00630	Glyoxylate and dicarboxylate metabolism	58	24352	79	29837	0.974621	NA
ko05133	Pertussis	148	24352	194	29837	0.975244	NA
ko04620	Toll-like receptor signaling pathway	270	24352	348	29837	0.976297	NA
ko04013	MAPK signaling pathway - fly	6	24352	10	29837	0.97676	NA
ko00140	Steroid hormone biosynthesis	173	24352	226	29837	0.977796	NA
ko04932	Non-alcoholic fatty liver disease	236	24352	306	29837	0.980617	NA
ko00980	Metabolism of xenobiotics by cytochrome P450	108	24352	144	29837	0.981847	NA
ko05143	African trypanosomiasis	86	24352	116	29837	0.983181	NA
ko00471	D-Glutamine and D-glutamate metabolism	5	24352	9	29837	0.986333	NA
ko00785	Lipoic acid metabolism	3	24352	6	29837	0.987531	NA
ko00590	Arachidonic acid metabolism	192	24352	252	29837	0.987811	NA
ko05012	Parkinson's disease	176	24352	232	29837	0.988925	NA
ko00982	Drug metabolism - cytochrome P450	100	24352	135	29837	0.988988	NA
ko00220	Arginine biosynthesis	29	24352	43	29837	0.992444	NA
ko04913	Ovarian Steroidogenesis	114	24352	154	29837	0.992749	NA
ko00740	Riboflavin metabolism	4	24352	8	29837	0.992848	NA
ko05204	Chemical carcinogenesis	138	24352	185	29837	0.993357	NA
ko00250	Alanine, aspartate and glutamate metabolism	68	24352	95	29837	0.994307	NA
ko02010	ABC transporters	162	24352	219	29837	0.998114	NA
ko05150	Staphylococcus aureus infection	127	24352	174	29837	0.998181	NA
ko05016	Huntington's disease	336	24352	441	29837	0.998336	NA
ko04622	RIG-I-like receptor signaling pathway	179	24352	243	29837	0.999203	NA
ko04970	Salivary secretion	222	24352	300	29837	0.999601	NA
ko04744	Phototransduction	53	24352	80	29837	0.999693	NA
ko04080	Neuroactive ligand-receptor interaction	578	24352	753	29837	0.999705	NA
ko00190	Oxidative phosphorylation	153	24352	212	29837	0.99974	NA
ko00061	Fatty acid biosynthesis	27	24352	45	29837	0.999819	NA
ko04630	Jak-STAT signaling pathway	354	24352	471	29837	0.999824	NA
ko04976	Bile secretion	225	24352	306	29837	0.999829	NA
ko00970	Aminoacyl-tRNA biosynthesis	78	24352	116	29837	0.999937	NA
ko03050	Proteasome	49	24352	78	29837	0.999975	NA
ko04212	Longevity regulating pathway - worm	3	24352	11	29837	0.999991	NA
ko04060	Cytokine-cytokine receptor interaction	487	24352	655	29837	0.999999	NA
ko05034	Alcoholism	295	24352	411	29837	1	NA
ko05322	Systemic lupus erythematosus	206	24352	297	29837	1	NA
ko04610	Complement and coagulation cascades	210	24352	304	29837	1	NA
ko03010	Ribosome	221	24352	399	29837	1	NA
ko04740	Olfactory transduction	224	24352	1271	29837	1	NA
