# Supplementary material for: Integrated Analysis of Differentially Expressed miRNAs and mRNAs in Goat Skin Fibroblast Cells in Response to Orf Virus Infection Reveals That cfa-let-7a Regulates Thrombospondin 1 Expression
Source: Viruses. 2020 Jan 17;12(1):118. doi: 10.3390/v12010118 (PMC7019303; doi:10.3390/v12010118)
Supplement: Supplementary file 1 [file viruses-12-00118-s001.zip › Supplementary materials/Table S6.xlsx]

## Sheet: KEGG_significant
Table S6. KEGG pathway enrichment analysis of DE miRNAs in 30h.p.i vs 18h.p.i.
Pathway Id	pathway description	S gene number	TS gene number	B gene number	TB gene number	Pvalue of Fisher's Exact Test	Pathway Link
ko04360	Axon guidance	617	21430	702	29837	2.8874e-25	NA
ko04514	Cell adhesion molecules	603	21430	694	29837	6.68798e-22	NA
ko05200	Pathways in cancer	980	21430	1188	29837	1.8003e-18	NA
ko04310	Wnt signaling pathway	590	21430	690	29837	5.46033e-18	NA
ko00310	Lysine degradation	269	21430	297	29837	1.36036e-15	NA
ko04010	MAPK signaling pathway	1368	21430	1719	29837	2.00877e-14	NA
ko04320	Dorso-ventral axis formation	303	21430	346	29837	1.23751e-12	NA
ko04520	Adherens junction	515	21430	615	29837	1.88475e-12	NA
ko04931	Insulin resistance	504	21430	605	29837	1.82566e-11	NA
ko05100	Bacterial invasion of epithelial cells	252	21430	286	29837	2.15691e-11	NA
ko04390	Hippo signaling pathway	449	21430	536	29837	4.43487e-11	NA
ko04810	Regulation of actin cytoskeleton	1192	21430	1511	29837	7.49296e-11	NA
ko04014	Ras signaling pathway	600	21430	733	29837	1.22534e-10	NA
ko04910	Insulin signaling pathway	470	21430	566	29837	2.27808e-10	NA
ko04120	Ubiquitin mediated proteolysis	695	21430	864	29837	2.13222e-09	NA
ko04072	Phospholipase D signaling pathway	363	21430	433	29837	2.6054e-09	NA
ko04070	Phosphatidylinositol signaling system	346	21430	412	29837	4.03583e-09	NA
ko05202	Transcriptional misregulation in cancers	685	21430	855	29837	9.99224e-09	NA
ko05166	HTLV-I infection	584	21430	725	29837	2.76503e-08	NA
ko00562	Inositol phosphate metabolism	222	21430	258	29837	3.95236e-08	NA
ko04015	Rap1 signaling pathway	584	21430	727	29837	5.91902e-08	NA
ko04510	Focal adhesion	1197	21430	1542	29837	6.34499e-08	NA
ko04068	FoxO signaling pathway	506	21430	625	29837	6.54682e-08	NA
ko05205	Proteoglycans in cancer	576	21430	717	29837	7.16908e-08	NA
ko05211	Renal cell carcinoma	152	21430	172	29837	1.3084e-07	NA
ko04611	Platelet activation	293	21430	351	29837	2.00707e-07	NA
ko05222	Small cell lung cancer	225	21430	265	29837	3.42966e-07	NA
ko05220	Chronic myeloid leukemia	191	21430	222	29837	3.52838e-07	NA
ko04724	Glutamatergic synapse	264	21430	316	29837	6.86746e-07	NA
ko04330	Notch signaling pathway	249	21430	297	29837	7.83912e-07	NA
ko04925	Aldosterone synthesis and secretion	233	21430	277	29837	1.03249e-06	NA
ko03420	Nucleotide excision repair	319	21430	389	29837	1.86842e-06	NA
ko05212	Pancreatic cancer	158	21430	183	29837	2.24124e-06	NA
ko04723	Retrograde endocannabinoid signaling	237	21430	284	29837	2.98701e-06	NA
ko04012	ErbB signaling pathway	731	21430	934	29837	3.14274e-06	NA
ko04530	Tight junction	784	21430	1005	29837	3.38395e-06	NA
ko04916	Melanogenesis	297	21430	362	29837	3.85054e-06	NA
ko04550	Signaling pathways regulating pluripotency of stem cells	471	21430	590	29837	4.16225e-06	NA
ko04022	cGMP - PKG signaling pathway	394	21430	492	29837	1.41389e-05	NA
ko04728	Dopaminergic synapse	326	21430	403	29837	1.55242e-05	NA
ko04071	Sphingolipid signaling pathway	290	21430	356	29837	1.561e-05	NA
ko04660	T cell receptor signaling pathway	238	21430	290	29837	3.26023e-05	NA
ko04666	Fc gamma R-mediated phagocytosis	254	21430	311	29837	3.58494e-05	NA
ko05215	Prostate cancer	237	21430	289	29837	3.74798e-05	NA
ko04144	Endocytosis	1181	21430	1550	29837	3.78179e-05	NA
ko04720	Long-term potentiation	192	21430	231	29837	4.15311e-05	NA
ko04020	Calcium signaling pathway	537	21430	685	29837	4.46007e-05	NA
ko04710	Circadian rhythm	94	21430	107	29837	5.77871e-05	NA
ko04721	Synaptic vesicle cycle	175	21430	210	29837	6.66792e-05	NA
ko04670	Leucyte transendothelial migration	257	21430	317	29837	8.83334e-05	NA
ko04380	Osteoclast differentiation	294	21430	366	29837	0.000108218	NA
ko04911	Insulin secretion	258	21430	319	29837	0.000117448	NA
ko04146	Peroxisome	231	21430	284	29837	0.000132142	NA
ko04062	Chemokine signaling pathway	361	21430	455	29837	0.000136275	NA
ko05217	Basal cell carcinoma	140	21430	167	29837	0.000197931	NA
ko04921	Oxytocin signaling pathway	385	21430	488	29837	0.000199577	NA
ko05032	Morphine addiction	188	21430	229	29837	0.000203583	NA
ko04713	Circadian entrainment	247	21430	306	29837	0.000206848	NA
ko04114	Oocyte meiosis	343	21430	434	29837	0.000339862	NA
ko04214	Apoptosis - fly	69	21430	78	29837	0.000353094	NA
ko04962	Vasopressin-regulated water reabsorption	106	21430	125	29837	0.000477798	NA
ko05031	Amphetamine addiction	181	21430	222	29837	0.000534281	NA
ko00120	Primary bile acid biosynthesis	45	21430	49	29837	0.000569074	NA
ko00460	Cyanoamino acid metabolism	40	21430	43	29837	0.000591142	NA
ko05218	Melanoma	170	21430	208	29837	0.000618407	NA
ko04350	TGF-beta signaling pathway	305	21430	386	29837	0.000720667	NA
ko03015	mRNA surveillance pathway	358	21430	457	29837	0.000849228	NA
ko04919	Thyroid hormone signaling pathway	283	21430	358	29837	0.00104373	NA
ko05213	Endometrial cancer	139	21430	169	29837	0.00112769	NA
ko04151	PI3K-Akt signaling pathway	695	21430	911	29837	0.0011396	NA
ko00532	Glycosaminoglycan biosynthesis - chondroitin sulfate / dermatan sulfate	55	21430	62	29837	0.00121897	NA
ko04725	Cholinergic synapse	244	21430	307	29837	0.00128415	NA
ko05221	Acute myeloid leukemia	165	21430	204	29837	0.00185143	NA
ko04668	TNF signaling pathway	251	21430	318	29837	0.00225949	NA
ko05412	Arrhythmogenic right ventricular cardiomyopathy	263	21430	334	29837	0.00230621	NA
ko04727	GABAergic synapse	201	21430	252	29837	0.00239283	NA
ko00601	Glycosphingolipid biosynthesis - lacto and neolacto series	81	21430	96	29837	0.00294673	NA
ko04370	VEGF signaling pathway	199	21430	250	29837	0.00299818	NA
ko05214	Glioma	169	21430	211	29837	0.0036811	NA
ko04064	NF-kappa B signaling pathway	221	21430	280	29837	0.00399919	NA
ko05219	Bladder cancer	89	21430	107	29837	0.0044697	NA
ko00100	Steroid biosynthesis	67	21430	79	29837	0.0051482	NA
ko00561	Glycerolipid metabolism	166	21430	208	29837	0.00522876	NA
ko04115	p53 signaling pathway	230	21430	293	29837	0.00549516	NA
ko04662	B cell receptor signaling pathway	181	21430	228	29837	0.00556858	NA
ko00770	Pantothenate and CoA biosynthesis	47	21430	54	29837	0.00664562	NA
ko05160	Hepatitis C	249	21430	319	29837	0.00665625	NA
ko00512	Mucin type O-glycan biosynthesis	69	21430	82	29837	0.00677462	NA
ko00534	Glycosaminoglycan biosynthesis - heparan sulfate / heparin	60	21430	71	29837	0.00938386	NA
ko04130	SNARE interactions in vesicular transport	60	21430	71	29837	0.00938386	NA
ko04933	AGE-RAGE signaling pathway in diabetic complications	295	21430	382	29837	0.0095353	NA
ko04340	Hedgehog signaling pathway	179	21430	227	29837	0.00957934	NA
ko04152	AMPK signaling pathway	283	21430	366	29837	0.00978573	NA
ko04930	Type II diabetes mellitus	138	21430	173	29837	0.010615	NA
ko05161	Hepatitis B	279	21430	361	29837	0.0107003	NA
ko05210	Colorectal cancer	165	21430	209	29837	0.0115665	NA
ko04971	Gastric acid secretion	177	21430	225	29837	0.0117693	NA
ko04966	Collecting duct acid secretion	55	21430	65	29837	0.0120643	NA
ko04664	Fc epsilon RI signaling pathway	155	21430	196	29837	0.0126287	NA
ko05230	Central carbon metabolism in cancer	164	21430	208	29837	0.0128481	NA
ko04918	Thyroid hormone synthesis	167	21430	212	29837	0.012904	NA
ko04922	Glucagon signaling pathway	281	21430	365	29837	0.0145841	NA
ko03040	Spliceosome	474	21430	626	29837	0.0150337	NA
ko05169	Epstein-Barr virus infection	417	21430	549	29837	0.0157557	NA
ko05130	Pathogenic Escherichia coli infection	35	21430	40	29837	0.0159974	NA
ko04912	GnRH signaling pathway	271	21430	352	29837	0.0161761	NA
ko00062	Fatty acid elongation	60	21430	72	29837	0.0169674	NA
ko04923	Regulation of lipolysis in adipocyte	117	21430	147	29837	0.0199537	NA
ko00564	Glycerophospholipid metabolism	255	21430	332	29837	0.0229344	NA
ko04924	Renin secretion	152	21430	194	29837	0.023595	NA
ko04215	Apoptosis - multiple species	106	21430	133	29837	0.024299	NA
ko05216	Thyroid cancer	109	21430	137	29837	0.024591	NA
ko05030	Cocaine addiction	109	21430	137	29837	0.024591	NA
ko05146	Amoebiasis	248	21430	323	29837	0.0252473	NA
ko05152	Tuberculosis	431	21430	571	29837	0.0265562	NA
ko05145	Toxoplasmosis	227	21430	295	29837	0.0268719	NA
ko05120	Epithelial cell signaling in Helicobacter pylori infection	16	21430	17	29837	0.0275924	NA
ko05223	Non-small cell lung cancer	140	21430	179	29837	0.0318265	NA
ko04540	Gap junction	219	21430	285	29837	0.0320899	NA
ko04211	Longevity regulating pathway - mammal	204	21430	265	29837	0.0335477	NA
ko04512	ECM-receptor interaction	335	21430	443	29837	0.0397794	NA
ko04024	cAMP signaling pathway	468	21430	624	29837	0.039955	NA
ko00533	Glycosaminoglycan biosynthesis - keratan sulfate	44	21430	53	29837	0.0435428	NA
ko03018	RNA degradation	296	21430	391	29837	0.0469213	NA
ko04978	Mineral absorption	194	21430	253	29837	0.0470922	NA
ko04917	Prolactin signaling pathway	165	21430	214	29837	0.0476753	NA
ko05014	Amyotrophic lateral sclerosis	112	21430	143	29837	0.0479939	NA
ko03013	RNA transport	543	21430	728	29837	0.049756	NA
ko00730	Thiamine metabolism	9	21430	9	29837	0.0508391	NA
ko05033	Nicotine addiction	84	21430	106	29837	0.0523981	NA
ko05231	Choline metabolism in cancer	231	21430	304	29837	0.0579534	NA
ko04261	Adrenergic signaling in cardiomyocytes	458	21430	613	29837	0.0579643	NA
ko00900	Terpenoid backbone biosynthesis	48	21430	59	29837	0.0647579	NA
ko04110	Cell cycle	439	21430	588	29837	0.0659748	NA
ko05206	MicroRNAs in cancer	454	21430	610	29837	0.0800478	NA
ko04914	Progesterone-mediated oocyte maturation	251	21430	333	29837	0.0812897	NA
ko04270	Vascular smooth muscle contraction	397	21430	533	29837	0.0909795	NA
ko04142	Lysosome	336	21430	450	29837	0.0961833	NA
ko00510	N-Glycan biosynthesis	122	21430	159	29837	0.0967859	NA
ko00500	Starch and sucrose metabolism	93	21430	120	29837	0.0977615	NA
ko04141	Protein processing in endoplasmic reticulum	476	21430	642	29837	0.100159	NA
ko05142	Chagas disease	208	21430	276	29837	0.105361	NA
ko05203	Viral carcinogenesis	473	21430	639	29837	0.113665	NA
ko00430	Taurine and hypotaurine metabolism	21	21430	25	29837	0.126277	NA
ko04915	Estrogen signaling pathway	194	21430	258	29837	0.126641	NA
ko00514	Other types of O-glycan biosynthesis	84	21430	109	29837	0.132165	NA
ko00750	Vitamin B6 metabolism	13	21430	15	29837	0.160836	NA
ko00254	Aflatoxin biosynthesis	9	21430	10	29837	0.1798	NA
ko05020	Prion diseases	66	21430	86	29837	0.186098	NA
ko04961	Endocrine and other factor-regulated calcium reabsorption	105	21430	139	29837	0.189804	NA
ko05110	Vibrio cholerae infection	5	21430	5	29837	0.191108	NA
ko05323	Rheumatoid arthritis	135	21430	180	29837	0.193763	NA
ko04150	mTOR signaling pathway	221	21430	298	29837	0.202144	NA
ko04213	Longevity regulating pathway - multiple species	134	21430	179	29837	0.206509	NA
ko05168	Herpes simplex infection	481	21430	656	29837	0.206842	NA
ko04750	Inflammatory mediator regulation of TRP channels	248	21430	336	29837	0.226929	NA
ko01040	Biosynthesis of unsaturated fatty acids	55	21430	72	29837	0.235245	NA
ko04066	HIF-1 signaling pathway	222	21430	301	29837	0.248584	NA
ko00051	Fructose and mannose metabolism	71	21430	94	29837	0.249374	NA
ko04960	Aldosterone-regulated sodium reabsorption	106	21430	142	29837	0.258335	NA
ko01051	Biosynthesis of ansamycins	4	21430	4	29837	0.266093	NA
ko05310	Asthma	39	21430	51	29837	0.285476	NA
ko00410	beta-Alanine metabolism	61	21430	81	29837	0.287076	NA
ko00524	Butirosin and neomycin biosynthesis	7	21430	8	29837	0.293033	NA
ko00603	Glycosphingolipid biosynthesis - globo series	41	21430	54	29837	0.307709	NA
ko00260	Glycine, serine and threonine metabolism	70	21430	94	29837	0.329108	NA
ko00232	Caffeine metabolism	32	21430	42	29837	0.331068	NA
ko03022	Basal transcription factors	104	21430	141	29837	0.342094	NA
ko00020	Citrate cycle	56	21430	75	29837	0.343271	NA
ko01055	Biosynthesis of vancomycin group antibiotics	3	21430	3	29837	0.370496	NA
ko00300	Lysine biosynthesis	3	21430	3	29837	0.370496	NA
ko00523	Polyketide sugar unit biosynthesis	3	21430	3	29837	0.370496	NA
ko04742	Taste transduction	195	21430	268	29837	0.395344	NA
ko05131	Shigellosis	8	21430	10	29837	0.432821	NA
ko00565	Ether lipid metabolism	145	21430	200	29837	0.45094	NA
ko00052	Galactose metabolism	65	21430	89	29837	0.452581	NA
ko04621	NOD-like receptor signaling pathway	198	21430	274	29837	0.466014	NA
ko00270	Cysteine and methionine metabolism	103	21430	142	29837	0.467329	NA
ko04950	Maturity onset diabetes of the young	100	21430	138	29837	0.476468	NA
ko00920	Sulfur metabolism	33	21430	45	29837	0.486009	NA
ko00670	One carbon pool by folate	38	21430	52	29837	0.490363	NA
ko00563	Glycosylphosphatidylinositol	84	21430	116	29837	0.490756	NA
ko03450	Non-homologous end-joining	30	21430	41	29837	0.502953	NA
ko00790	Folate biosynthesis	30	21430	41	29837	0.502953	NA
ko05162	Measles	226	21430	314	29837	0.504898	NA
ko05416	Viral myocarditis	175	21430	243	29837	0.505883	NA
ko04730	Long-term depression	134	21430	186	29837	0.510685	NA
ko04391	Hippo signaling pathway -fly	172	21430	239	29837	0.513243	NA
ko04672	Intestinal immune network for IgA production	93	21430	129	29837	0.517573	NA
ko00330	Arginine and proline metabolism	103	21430	143	29837	0.520788	NA
ko04722	Neurotrophin signaling pathway	461	21430	642	29837	0.52393	NA
ko00290	Valine, leucine and isoleucine biosynthesis	9	21430	12	29837	0.549289	NA
ko00030	Pentose phosphate pathway	56	21430	78	29837	0.55943	NA
ko00340	Histidine metabolism	41	21430	57	29837	0.559801	NA
ko04726	Serotonergic synapse	230	21430	322	29837	0.590595	NA
ko04122	Sulfur relay system	40	21430	56	29837	0.592818	NA
ko05164	Influenza A	378	21430	529	29837	0.596776	NA
ko00600	Sphingolipid metabolism	119	21430	167	29837	0.602897	NA
ko00230	Purine metabolism	379	21430	531	29837	0.6129	NA
ko00630	Glyoxylate and dicarboxylate metabolism	56	21430	79	29837	0.628094	NA
ko01210	2-Oxocarboxylic acid metabolism	29	21430	41	29837	0.6373	NA
ko05321	Inflammatiory bowel disease	134	21430	189	29837	0.645937	NA
ko00250	Alanine, aspartate and glutamate metabolism	67	21430	95	29837	0.658874	NA
ko00261	Monobactam biosynthesis	3	21430	4	29837	0.683706	NA
ko00073	Cutin, suberine and wax biosynthesis	3	21430	4	29837	0.683706	NA
ko00780	Biotin metabolism	5	21430	7	29837	0.68803	NA
ko04920	Adipocytokine signaling pathway	193	21430	273	29837	0.68826	NA
ko00130	Ubiquinone and other terpenoid-quinone biosynthesis	16	21430	23	29837	0.690734	NA
ko05134	Legionellosis	143	21430	203	29837	0.700207	NA
ko04620	Toll-like receptor signaling pathway	246	21430	348	29837	0.705029	NA
ko05132	Salmonella infection	221	21430	313	29837	0.708963	NA
ko00472	D-Arginine and D-ornithine metabolism	1	21430	1	29837	0.718236	NA
ko00660	C5-Branched dibasic acid metabolism	1	21430	1	29837	0.718236	NA
ko00981	Insect hormone biosynthesis	1	21430	1	29837	0.718236	NA
ko00311	Penicillin and cephalosporin biosynthesis	1	21430	1	29837	0.718236	NA
ko00910	Nitrogen metabolism	38	21430	55	29837	0.73052	NA
ko05140	Leishmaniasis	101	21430	145	29837	0.752218	NA
ko00650	Butanoate metabolism	44	21430	64	29837	0.756982	NA
ko03030	DNA replication	74	21430	107	29837	0.766928	NA
ko00640	Propanoate metabolism	55	21430	80	29837	0.77169	NA
ko05340	Primary immunodeficiency	57	21430	83	29837	0.778779	NA
ko04745	Phototransduction - fly	16	21430	24	29837	0.788451	NA
ko04973	Carbohydrate digestion and absorption	75	21430	109	29837	0.791962	NA
ko04977	Vitamin digestion and absorption	54	21430	79	29837	0.793234	NA
ko04623	Cytosolic DNA-sensing pathway	121	21430	175	29837	0.809967	NA
ko04145	Phagosome	445	21430	633	29837	0.817792	NA
ko01230	Biosynthesis of amino acids	137	21430	198	29837	0.817872	NA
ko00604	Glycosphingolipid biosynthesis - ganglio series	41	21430	61	29837	0.828022	NA
ko00480	Glutathione metabolism	86	21430	126	29837	0.839484	NA
ko00531	Glycosaminoglycan degradation	51	21430	76	29837	0.851353	NA
ko00450	Selenocompound metabolism	44	21430	66	29837	0.8571	NA
ko00983	Drug metabolism - other enzymes	103	21430	151	29837	0.859485	NA
ko00040	Pentose and glucuronate interconversions	50	21430	75	29837	0.86838	NA
ko01212	Fatty acid metabolism	102	21430	150	29837	0.871057	NA
ko04964	Proximal tubule bicarbonate reclamation	45	21430	68	29837	0.878092	NA
ko04640	Hematopoietic cell lineage	209	21430	303	29837	0.878648	NA
ko04013	MAPK signaling pathway - fly	6	21430	10	29837	0.879259	NA
ko00520	Amino sugar and nucleotide sugar metabolism	94	21430	139	29837	0.883392	NA
ko03440	Homologous recombination	64	21430	97	29837	0.916435	NA
ko05144	Malaria	99	21430	148	29837	0.921693	NA
ko00471	D-Glutamine and D-glutamate metabolism	5	21430	9	29837	0.922023	NA
ko00511	Other glycan degradation	44	21430	68	29837	0.922749	NA
ko03410	Base excision repair	71	21430	108	29837	0.932902	NA
ko04210	Apoptosis	277	21430	404	29837	0.934771	NA
ko00400	Phenylalanine, tyrosine and tryptophan biosynthesis	6	21430	11	29837	0.940694	NA
ko00785	Lipoic acid metabolism	3	21430	6	29837	0.943093	NA
ko04913	Ovarian Steroidogenesis	102	21430	154	29837	0.947045	NA
ko00380	Tryptophan metabolism	80	21430	122	29837	0.947107	NA
ko00740	Riboflavin metabolism	4	21430	8	29837	0.955096	NA
ko03060	Protein export	21	21430	35	29837	0.955615	NA
ko04622	RIG-I-like receptor signaling pathway	163	21430	243	29837	0.955871	NA
ko00760	Nicotinate and nicotinamide metabolism	87	21430	133	29837	0.957202	NA
ko00280	Valine, leucine and isoleucine degradation	74	21430	114	29837	0.957418	NA
ko01200	Carbon metabolism	196	21430	291	29837	0.960007	NA
ko00053	Ascorbate and aldarate metabolism	42	21430	67	29837	0.961191	NA
ko00072	Synthesis and degradation of ketone bodies	15	21430	26	29837	0.961478	NA
ko00220	Arginine biosynthesis	26	21430	43	29837	0.96266	NA
ko04140	Regulation of autophagy	77	21430	119	29837	0.964233	NA
ko04970	Salivary secretion	201	21430	300	29837	0.971841	NA
ko04711	Circadian rhythm - fly	6	21430	12	29837	0.972422	NA
ko03320	PPAR signaling pathway	180	21430	270	29837	0.97354	NA
ko04630	Jak-STAT signaling pathway	319	21430	471	29837	0.978413	NA
ko00620	Pyruvate metabolism	91	21430	142	29837	0.982452	NA
ko04612	Antigen processing and presentation	108	21430	167	29837	0.982506	NA
ko05330	Allograft rejection	56	21430	91	29837	0.987547	NA
ko04974	Protein digestion and absorption	270	21430	404	29837	0.988424	NA
ko04975	Fat digestion and absorption	65	21430	105	29837	0.989643	NA
ko00592	alpha-Linolenic acid metabolism	52	21430	86	29837	0.991702	NA
ko03008	Ribosome biogenesis in eukaryotes	130	21430	202	29837	0.991752	NA
ko05332	Graft-versus-host disease	63	21430	103	29837	0.992872	NA
ko00240	Pyrimidine metabolism	207	21430	317	29837	0.99549	NA
ko04650	Natural killer cell mediated cytotoxicity	238	21430	364	29837	0.997076	NA
ko05410	Hypertrophic cardiomyopathy	266	21430	405	29837	0.99724	NA
ko04932	Non-alcoholic fatty liver disease	198	21430	306	29837	0.997366	NA
ko00061	Fatty acid biosynthesis	24	21430	45	29837	0.997447	NA
ko04972	Pancreatic secretion	202	21430	313	29837	0.998041	NA
ko05414	Dilated cardiomyopathy	268	21430	410	29837	0.998295	NA
ko05133	Pertussis	121	21430	194	29837	0.998356	NA
ko04614	Renin-angiotensin system	45	21430	79	29837	0.998425	NA
ko04060	Cytokine-cytokine receptor interaction	436	21430	655	29837	0.998748	NA
ko05320	Autoimmune thyroid disease	66	21430	112	29837	0.998819	NA
ko03020	RNA polymerase	60	21430	103	29837	0.998919	NA
ko03460	Fanconi anemia pathway	110	21430	179	29837	0.998995	NA
ko05143	African trypanosomiasis	68	21430	116	29837	0.99921	NA
ko04940	Type I diabetes mellitus	75	21430	127	29837	0.9993	NA
ko03430	Mismatch repair	47	21430	84	29837	0.999376	NA
ko00071	Fatty acid degradation	74	21430	126	29837	0.999441	NA
ko03050	Proteasome	43	21430	78	29837	0.99946	NA
ko04744	Phototransduction	44	21430	80	29837	0.999567	NA
ko05016	Huntington's disease	285	21430	441	29837	0.999621	NA
ko04212	Longevity regulating pathway - worm	3	21430	11	29837	0.999657	NA
ko05010	Alzheimer's disease	268	21430	417	29837	0.999702	NA
ko04260	Cardiac muscle contraction	159	21430	256	29837	0.999715	NA
ko04080	Neuroactive ligand-receptor interaction	498	21430	753	29837	0.999764	NA
ko00860	Porphyrin and chlorophyll metabolism	47	21430	86	29837	0.999777	NA
ko00360	Phenylalanine metabolism	28	21430	56	29837	0.999838	NA
ko00010	Glycolysis / Gluconeogenesis	96	21430	163	29837	0.999863	NA
ko05150	Staphylococcus aureus infection	103	21430	174	29837	0.999879	NA
ko00590	Arachidonic acid metabolism	153	21430	252	29837	0.999949	NA
ko02010	ABC transporters	131	21430	219	29837	0.999954	NA
ko00591	Linoleic acid metabolism	59	21430	108	29837	0.999954	NA
ko00970	Aminoacyl-tRNA biosynthesis	64	21430	116	29837	0.999957	NA
ko04976	Bile secretion	187	21430	306	29837	0.999981	NA
ko00982	Drug metabolism - cytochrome P450	75	21430	135	29837	0.999982	NA
ko00350	Tyrosine metabolism	51	21430	98	29837	0.99999	NA
ko05034	Alcoholism	255	21430	411	29837	0.999994	NA
ko00980	Metabolism of xenobiotics by cytochrome P450	79	21430	144	29837	0.999995	NA
ko05012	Parkinson's disease	135	21430	232	29837	0.999997	NA
ko00830	Retinol metabolism	89	21430	161	29837	0.999998	NA
ko00140	Steroid hormone biosynthesis	129	21430	226	29837	0.999999	NA
ko00190	Oxidative phosphorylation	114	21430	212	29837	1	NA
ko05322	Systemic lupus erythematosus	161	21430	297	29837	1	NA
ko05204	Chemical carcinogenesis	91	21430	185	29837	1	NA
ko04740	Olfactory transduction	202	21430	1271	29837	1	NA
ko04610	Complement and coagulation cascades	150	21430	304	29837	1	NA
ko03010	Ribosome	157	21430	399	29837	1	NA
