# Supplementary material for: Integrated Analysis of Differentially Expressed miRNAs and mRNAs in Goat Skin Fibroblast Cells in Response to Orf Virus Infection Reveals That cfa-let-7a Regulates Thrombospondin 1 Expression
Source: Viruses. 2020 Jan 17;12(1):118. doi: 10.3390/v12010118 (PMC7019303; doi:10.3390/v12010118)
Supplement: Supplementary file 1 [file viruses-12-00118-s001.zip › Supplementary materials/Table S7.xlsx]

## Sheet: Sheet1
Table S7. Differentially expressed genes in 18h.p.i vs GSF.
gene_id	gene_name	transcript_id	GO	KEGG	KO_ENTRY	EC	Description	FPKM.OV_18h_1	FPKM.OV_18h_2	FPKM.OV_18h_3	FPKM.GSF_1	FPKM.GSF_2	FPKM.GSF_3	fc	log2(fc)	pval	qval	regulation	significant
100750232	CLCN1	XM_018046843.1;XM_013963554.2	GO:0005247(voltage-gated chloride channel activity);GO:0006821(chloride transport);GO:0016021(integral component of membrane);GO:0019227(neuronal action potential propagation);GO:0034220(ion transmembrane transport);GO:0042383(sarcolemma);GO:0042383(sarcolemma)	04978(Mineral absorption);04978(Mineral absorption)	K05011	NA	PREDICTED: Capra hircus chloride voltage-gated channel 1 (CLCN1), transcript variant X2, mRNA	0.035353	0.012537	0.0559842	0.023834	0.020644	0.0284309	1.00993	0.0142597	0.467843	0.624082	up	no
100750237	TG	XM_018058585.1	GO:0005179(hormone activity);GO:0005615(extracellular space);GO:0042446(hormone biosynthetic process);GO:0052689(carboxylic ester hydrolase activity)	04918(Thyroid hormone synthesis);05320(Autoimmune thyroid disease)	K10809	NA	PREDICTED: Capra hircus thyroglobulin (TG), mRNA	0.036194	0.020279	0.055747	0.004724	0	0.002711	1.03474	0.0492723	0.0266706	0.271357	up	no
100860742	NOS2	XM_013971952.2	GO:0004517(nitric-oxide synthase activity);GO:0005516(calmodulin binding);GO:0005622(intracellular);GO:0006809(nitric oxide biosynthetic process);GO:0006954(inflammatory response);GO:0007263(nitric oxide mediated signal transduction);GO:0010181(FMN binding);GO:0018119(peptidyl-cysteine S-nitrosylation);GO:0031284(positive regulation of guanylate cyclase activity);GO:0032310(prostaglandin secretio…	00220(Arginine biosynthesis);00330(Arginine and proline metabolism);04066(HIF-1 signaling pathway);04020(Calcium signaling pathway);04146(Peroxisome);05200(Pathways in cancer);05222(Small cell lung cancer);05132(Salmonella infection);05133(Pertussis);05152(Tuberculosis);05146(Amoebiasis);05145(Toxoplasmosis);05140(Leishmaniasis);05142(Chagas disease (American trypanosomiasis))	K13241	EC:1.14.13.39	PREDICTED: Capra hircus nitric oxide synthase 2 (NOS2), mRNA	0.126864	0.057556	0.076309	0.05689	0.237372	0.273501	0.91663	-0.125588	0.226475	0.547228	down	no
100860743	COL2A1	XM_018047868.1	GO:0001502(cartilage condensation);GO:0001894(tissue homeostasis);GO:0001958(endochondral ossification);GO:0002062(chondrocyte differentiation);GO:0003007(heart morphogenesis);GO:0005201(extracellular matrix structural constituent);GO:0005585(collagen type II trimer);GO:0005604(basement membrane);GO:0005615(extracellular space);GO:0005737(cytoplasm);GO:0006029(proteoglycan metabolic process);GO:0…	04151(PI3K-Akt signaling pathway);04512(ECM-receptor interaction);04510(Focal adhesion);04974(Protein digestion and absorption)	K19719	NA	PREDICTED: Capra hircus collagen type II alpha 1 chain (COL2A1), mRNA	0	0.008378	0.019167	0	0.001619	0.014977	1.00362	0.00521538	0.643591	0.76066	up	no
100860746	IL10	XM_005690416.3	GO:0005615(extracellular space);GO:1902740(negative regulation of interferon-alpha secretion)	04630(Jak-STAT signaling pathway);04068(FoxO signaling pathway);04060(Cytokine-cytokine receptor interaction);04660(T cell receptor signaling pathway);04672(Intestinal immune network for IgA production);05310(Asthma);05322(Systemic lupus erythematosus);05320(Autoimmune thyroid disease);05321(Inflammatiory bowel disease (IBD));05330(Allograft rejection);05133(Pertussis);05150(Staphylococcus aureus…	K05443	NA	PREDICTED: Capra hircus interleukin 10 (IL10), mRNA	0.024717	0	0	0.025179	0.014872	0	0.994942	-0.00731603	0.6654	0.776885	down	no
100860750	LPL	XM_013966067.2	GO:0004465(lipoprotein lipase activity);GO:0009749(response to glucose)	00561(Glycerolipid metabolism);03320(PPAR signaling pathway);05010(Alzheimer's disease)	K01059	EC:3.1.1.34	Capra hircus lipoprotein lipase (LPL), mRNA	0	0	0	0	0.012617	0	0.995829	-0.00602954	0.373901	0.547228	down	no
100860755	GNRHR	NM_001285612.1	GO:0004968(gonadotropin-releasing hormone receptor activity);GO:0005887(integral component of plasma membrane);GO:0007186(G-protein coupled receptor signaling pathway);GO:0042277(peptide binding);GO:0097211(cellular response to gonadotropin-releasing hormone)	04080(Neuroactive ligand-receptor interaction);04912(GnRH signaling pathway)	K04280	NA	PREDICTED: Capra hircus gonadotropin releasing hormone receptor (GNRHR), transcript variant X1, mRNA	0	0	0	0.022885	0.027184	0.123425	0.946223	-0.0797475	0.144916	0.547228	down	no
100860773	RSPO4	XM_005688332.3	GO:0005576(extracellular region);GO:0008201(heparin binding);GO:0016055(Wnt signaling pathway);GO:0030177(positive regulation of Wnt signaling pathway);GO:0035878(nail development)	04014(Ras signaling pathway);04015(Rap1 signaling pathway);04066(HIF-1 signaling pathway);04151(PI3K-Akt signaling pathway)	K05467	NA	PREDICTED: Capra hircus R-spondin 4 (RSPO4), mRNA	0.031532	0.033171	0	0	0	0.018743	1.01515	0.0216925	0.288463	0.547228	up	no
100860775	TNNI3	NM_001314239.1	GO:0001570(vasculogenesis);GO:0001980(regulation of systemic arterial blood pressure by ischemic conditions);GO:0003009(skeletal muscle contraction);GO:0003779(actin binding);GO:0005861(troponin complex);GO:0006874(cellular calcium ion homeostasis);GO:0006937(regulation of muscle contraction);GO:0019855(calcium channel inhibitor activity);GO:0019901(protein kinase binding);GO:0019904(protein doma…	04024(cAMP signaling pathway);04260(Cardiac muscle contraction);04261(Adrenergic signaling in cardiomyocytes);05410(Hypertrophic cardiomyopathy (HCM));05414(Dilated cardiomyopathy (DCM))	K12044	NA	Capra hircus troponin I3, cardiac type (TNNI3), mRNA	0.050186	0	0.232629	0.63266	0.155928	0	0.88191	-0.181297	0.472305	0.627475	down	no
100860813	LOC100860813	XM_013977037.2	GO:0002504(antigen processing and presentation of peptide or polysaccharide antigen via MHC class II);GO:0006955(immune response);GO:0016021(integral component of membrane);GO:0042613(MHC class II protein complex)	04514(Cell adhesion molecules (CAMs));04145(Phagosome);04612(Antigen processing and presentation);04672(Intestinal immune network for IgA production);05310(Asthma);05322(Systemic lupus erythematosus);05323(Rheumatoid arthritis);05320(Autoimmune thyroid disease);05321(Inflammatiory bowel disease (IBD));05330(Allograft rejection);05332(Graft-versus-host disease);05416(Viral myocarditis);04940(Type …	K06752	NA	PREDICTED: Capra hircus HA25 (LOC100860813), mRNA	0	0.026419	0	0	0	0	1.00873	0.0125399	0.373901	0.547228	up	no
100860816	IL1B	XM_013967700.2	GO:0005615(extracellular space);GO:0042742(defense response to bacterium);GO:0050691(regulation of defense response to virus by host)	04010(MAPK signaling pathway);04064(NF-kappa B signaling pathway);04668(TNF signaling pathway);04060(Cytokine-cytokine receptor interaction);04640(Hematopoietic cell lineage);04620(Toll-like receptor signaling pathway);04621(NOD-like receptor signaling pathway);04623(Cytosolic DNA-sensing pathway);04750(Inflammatory mediator regulation of TRP channels);04380(Osteoclast differentiation);05323(Rheu…	K04519	NA	PREDICTED: Capra hircus interleukin 1 beta (IL1B), mRNA	0	0.033783	0	0	0	0	1.01114	0.0159778	0.373901	0.547228	up	no
100860819	TLR9	NM_001285686.1	GO:0005764(lysosome);GO:0005768(endosome);GO:0005783(endoplasmic reticulum);GO:0032009(early phagosome);GO:0035197(siRNA binding);GO:0045078(positive regulation of interferon-gamma biosynthetic process);GO:0045356(positive regulation of interferon-alpha biosynthetic process);GO:0045359(positive regulation of interferon-beta biosynthetic process)	04620(Toll-like receptor signaling pathway);05152(Tuberculosis);05162(Measles);05168(Herpes simplex infection);05144(Malaria);05142(Chagas disease (American trypanosomiasis));05143(African trypanosomiasis)	K10161	NA	Capra hircus toll-like receptor 9 (TLR9), mRNA	0.075376	0.117368	0	0.102763	0	0.258908	0.953001	-0.06945	0.552004	0.689939	down	no
100860821	ALB	XM_005681744.2	GO:0003677(DNA binding);GO:0005504(fatty acid binding);GO:0005576(extracellular region);GO:0005615(extracellular space);GO:0006810(transport);GO:0008144(drug binding);GO:0009267(cellular response to starvation);GO:0015643(toxic substance binding);GO:0019825(oxygen binding);GO:0019836(hemolysis by symbiont of host erythrocytes);GO:0030170(pyridoxal phosphate binding);GO:0043066(negative regulation…	04390(Hippo signaling pathway)	K16144	NA	PREDICTED: Capra hircus albumin (ALB), mRNA	0.020254	0	0.043227	0	0	0	1.02101	0.0299938	0.164153	0.547228	up	no
100860834	SLC11A1	NM_001285694.1	GO:0000060(protein import into nucleus, translocation);GO:0001818(negative regulation of cytokine production);GO:0002309(T cell proliferation involved in immune response);GO:0002369(T cell cytokine production);GO:0002606(positive regulation of dendritic cell antigen processing and presentation);GO:0002827(positive regulation of T-helper 1 type immune response);GO:0005384(manganese ion transmembra…	04142(Lysosome);04978(Mineral absorption)	K12347	NA	Capra hircus solute carrier family 11 member 1 (SLC11A1), mRNA	0.073094	0.029016	0.018301	0	0.021181	0.015526	1.02734	0.0389134	0.191849	0.547228	up	no
100860844	TLR5	XR_001919248.1	GO:0002224(toll-like receptor signaling pathway);GO:0002755(MyD88-dependent toll-like receptor signaling pathway);GO:0004872(receptor activity);GO:0004888(transmembrane signaling receptor activity);GO:0005149(interleukin-1 receptor binding);GO:0005887(integral component of plasma membrane);GO:0006954(inflammatory response);GO:0032757(positive regulation of interleukin-8 production);GO:0034123(pos…	04620(Toll-like receptor signaling pathway);05321(Inflammatiory bowel disease (IBD));05132(Salmonella infection);05134(Legionellosis)	NA	NA	PREDICTED: Capra hircus toll like receptor 5 (TLR5), transcript variant X6, misc_RNA	0	0	0	0	0.00374431	0	0.991557	-0.0122325	0.373901	0.547228	down	no
100860864	S-LZ	NM_001285711.1	GO:0003796(lysozyme activity)	04970(Salivary secretion)	K13915	EC:3.2.1.17	Capra hircus serum lysozyme (S-LZ), mRNA	0.086786	0	0	0	0	0	1.02813	0.0400226	0.373901	0.547228	up	no
100860865	TAC3	NM_001287572.1	GO:0007217(tachykinin receptor signaling pathway);GO:0007218(neuropeptide signaling pathway);GO:0070062(extracellular exosome)	04080(Neuroactive ligand-receptor interaction)	K05240	NA	Capra hircus tachykinin 3 (TAC3), mRNA	0.097227	0	0	0.099704	0	0	0.999249	-0.00108441	0.987268	0.99258	down	no
100860866	PDYN	XM_013968690.2;XM_018057450.1	GO:0001515(opioid peptide activity);GO:0005184(neuropeptide hormone activity);GO:0005576(extracellular region);GO:0005886(plasma membrane);GO:0007218(neuropeptide signaling pathway);GO:0007268(chemical synaptic transmission);GO:0007600(sensory perception);GO:0030425(dendrite);GO:0031628(opioid receptor binding);GO:0043025(neuronal cell body);GO:0043679(axon terminus);GO:0043679(axon terminus)	05030(Cocaine addiction);05031(Amphetamine addiction);05034(Alcoholism);05034(Alcoholism)	K15840	NA	PREDICTED: Capra hircus prodynorphin (PDYN), transcript variant X2, mRNA	0.126775	0.105263	0	0.104073	0.118391	0.0847687	0.976019	-0.0350195	0.558083	0.694561	down	no
100860869	3BHSD	XM_013962473.2;XM_013962472.2	NA	00140(Steroid hormone biosynthesis);04913(Ovarian Steroidogenesis);04925(Aldosterone synthesis and secretion);04925(Aldosterone synthesis and secretion)	K00070	EC:1.1.1.145;EC:5.3.3.1	PREDICTED: Capra hircus 3beta-hydroxysteroid dehydrogenase/isomerase (3BHSD), transcript variant X1, mRNA	0	0	0.0205602	0.0116895	0.0105688	0	0.999406	-0.000857611	0.942385	0.964545	down	no
100860874	CXCR3	NM_001285723.1	GO:0004872(receptor activity);GO:0005886(plasma membrane);GO:0007186(G-protein coupled receptor signaling pathway);GO:0008284(positive regulation of cell proliferation);GO:0019958(C-X-C chemokine binding);GO:0045766(positive regulation of angiogenesis);GO:0050921(positive regulation of chemotaxis);GO:0051281(positive regulation of release of sequestered calcium ion into cytosol);GO:0071954(chemok…	04060(Cytokine-cytokine receptor interaction);04062(Chemokine signaling pathway)	K04188	NA	Capra hircus C-X-C motif chemokine receptor 3 (CXCR3), mRNA	0	0	0	0	0	0.028991	0.990519	-0.0137435	0.373901	0.547228	down	no
100860875	RORB	XM_018052768.1	GO:0003707(steroid hormone receptor activity);GO:0004879(RNA polymerase II transcription factor activity, ligand-activated sequence-specific DNA binding);GO:0005634(nucleus);GO:0006351(transcription, DNA-templated);GO:0008134(transcription factor binding);GO:0008270(zinc ion binding);GO:0030522(intracellular receptor signaling pathway);GO:0035881(amacrine cell differentiation);GO:0042752(regulati…	04710(Circadian rhythm)	K08533	NA	PREDICTED: Capra hircus RAR related orphan receptor B (RORB), mRNA	0	0.018549	0	0	0	0.002425	1.00533	0.0076737	0.4379	0.601303	up	no
100860876	RORC	XM_018046094.1	GO:0003707(steroid hormone receptor activity);GO:0004879(RNA polymerase II transcription factor activity, ligand-activated sequence-specific DNA binding);GO:0005730(nucleolus);GO:0006351(transcription, DNA-templated);GO:0006355(regulation of transcription, DNA-templated);GO:0008142(oxysterol binding);GO:0008270(zinc ion binding);GO:0030522(intracellular receptor signaling pathway);GO:0036315(cell…	04710(Circadian rhythm);05321(Inflammatiory bowel disease (IBD))	K08534	NA	PREDICTED: Capra hircus RAR related orphan receptor C (RORC), transcript variant X8, mRNA	0.00545418	0	0	0	0	0.00692216	0.999388	-0.000883725	0.876249	0.922185	down	no
100860913	IGFBP1	NM_001285763.1	GO:0001558(regulation of cell growth);GO:0005615(extracellular space);GO:0031994(insulin-like growth factor I binding);GO:0031995(insulin-like growth factor II binding);GO:0043567(regulation of insulin-like growth factor receptor signaling pathway)	04115(p53 signaling pathway);05202(Transcriptional misregulation in cancers)	K10138	NA	Capra hircus insulin like growth factor binding protein 1 (IGFBP1), mRNA	0	0.099678	0.111276	0	0	0	1.06913	0.0964328	0.117204	0.534906	up	no
100860923	LOC100860923	XR_001917219.1	NA	NA	NA	NA	PREDICTED: Capra hircus uncharacterized LOC100860923 (LOC100860923), misc_RNA	0	0	0	0	0.060467	0	0.98062	-0.0282332	0.373901	0.547228	down	no
100860939	PKIB	XM_018052993.1	GO:0004862(cAMP-dependent protein kinase inhibitor activity);GO:0005634(nucleus);GO:0005737(cytoplasm);GO:0032212(positive regulation of telomere maintenance via telomerase);GO:0051973(positive regulation of telomerase activity);GO:2000480(negative regulation of cAMP-dependent protein kinase activity)	NA	NA	NA	PREDICTED: Capra hircus protein kinase (cAMP-dependent, catalytic) inhibitor beta (PKIB), transcript variant X8, mRNA	0.0347452	0.0180342	0.039731	0.0534461	0	0.0511199	0.996161	-0.00554867	0.851384	0.905107	down	no
100860947	AANAT	XM_018063569.1	GO:0004059(aralkylamine N-acetyltransferase activity);GO:0005515(protein binding);GO:0006474(N-terminal protein amino acid acetylation);GO:0007623(circadian rhythm);GO:0030187(melatonin biosynthetic process);GO:0048471(perinuclear region of cytoplasm);GO:0071320(cellular response to cAMP)	00380(Tryptophan metabolism)	K00669	EC:2.3.1.87	Capra hircus aralkylamine N-acetyltransferase (AANAT), mRNA	0	0	0	0.0390133	0	0	0.986862	-0.0190803	0.373901	0.547228	down	no
100860954	TNNC1	NM_001285572.1	GO:0005509(calcium ion binding);GO:0005654(nucleoplasm);GO:0005739(mitochondrion);GO:0005861(troponin complex);GO:0014883(transition between fast and slow fiber);GO:0031013(troponin I binding);GO:0031014(troponin T binding);GO:0032972(regulation of muscle filament sliding speed);GO:0042803(protein homodimerization activity);GO:0043462(regulation of ATPase activity);GO:0048306(calcium-dependent pr…	04020(Calcium signaling pathway);04260(Cardiac muscle contraction);04261(Adrenergic signaling in cardiomyocytes);05410(Hypertrophic cardiomyopathy (HCM));05414(Dilated cardiomyopathy (DCM))	K05865	NA	Capra hircus troponin C1, slow skeletal and cardiac type (TNNC1), mRNA	0.149493	0.310367	0	0.076651	0	0	1.11843	0.161473	0.243212	0.547228	up	no
100860959	LOC100860959	XM_013963209.2	GO:0005794(Golgi apparatus);GO:0006955(immune response);GO:0007155(cell adhesion);GO:0007166(cell surface receptor signaling pathway);GO:0007204(positive regulation of cytosolic calcium ion concentration);GO:0016020(membrane);GO:0016021(integral component of membrane);GO:0016324(apical plasma membrane);GO:0030299(intestinal cholesterol absorption);GO:0031526(brush border membrane);GO:0031623(rece…	04152(AMPK signaling pathway);04512(ECM-receptor interaction);04145(Phagosome);04640(Hematopoietic cell lineage);04920(Adipocytokine signaling pathway);03320(PPAR signaling pathway);04975(Fat digestion and absorption);04931(Insulin resistance);05144(Malaria)	K06259	NA	Capra hircus CD36-like protein (LOC100860959), mRNA	0	0.034701	0	0	0	0	1.01144	0.0164046	0.373901	0.547228	up	no
100860981	SFTA2	XM_005696635.3	GO:0005576(extracellular region)	NA	NA	NA	PREDICTED: Capra hircus surfactant associated 2 (SFTA2), mRNA	0	0	0	0	0.118574	0	0.963337	-0.0538869	0.373901	0.547228	down	no
100860994	PACSIN1	XM_018039237.1;XM_018039238.1	GO:0005543(phospholipid binding);GO:0005737(cytoplasm);GO:0005768(endosome);GO:0005829(cytosol);GO:0007015(actin filament organization);GO:0008092(cytoskeletal protein binding);GO:0030054(cell junction);GO:0030100(regulation of endocytosis);GO:0030137(COPI-coated vesicle);GO:0030659(cytoplasmic vesicle membrane);GO:0032587(ruffle membrane);GO:0043209(myelin sheath);GO:0043679(axon terminus);GO:00…	04530(Tight junction);04530(Tight junction)	K06106	NA	PREDICTED: Capra hircus protein kinase C and casein kinase substrate in neurons 1 (PACSIN1), transcript variant X2, mRNA	0.0507759	0.0967868	0.0589719	0.077787	0.0141264	0.024956	1.02908	0.0413584	0.281368	0.547228	up	no
100860996	MAPK13	XM_018038788.1	GO:0000165(MAPK cascade);GO:0004707(MAP kinase activity);GO:0005524(ATP binding);GO:0005622(intracellular);GO:0006970(response to osmotic stress);GO:0018105(peptidyl-serine phosphorylation);GO:0032755(positive regulation of interleukin-6 production)	04015(Rap1 signaling pathway);04010(MAPK signaling pathway);04370(VEGF signaling pathway);04668(TNF signaling pathway);04068(FoxO signaling pathway);04071(Sphingolipid signaling pathway);04550(Signaling pathways regulating pluripotency of stem cells);04611(Platelet activation);04620(Toll-like receptor signaling pathway);04621(NOD-like receptor signaling pathway);04622(RIG-I-like receptor signalin…	K04441	EC:2.7.11.24	PREDICTED: Capra hircus mitogen-activated protein kinase 13 (MAPK13), mRNA	0.106105	0.012208	0	0.084046	0.092856	0.032155	0.971039	-0.0423983	0.465372	0.622432	down	no
100861096	RNF122	XM_018042123.1;XM_018042122.1	GO:0000209(protein polyubiquitination);GO:0042787(protein ubiquitination involved in ubiquitin-dependent protein catabolic process);GO:0043161(proteasome-mediated ubiquitin-dependent protein catabolic process);GO:0061630(ubiquitin protein ligase activity);GO:0008270(zinc ion binding);GO:0016021(integral component of membrane);GO:0016021(integral component of membrane)	NA	NA	NA	PREDICTED: Capra hircus ring finger protein 122 (RNF122), transcript variant X1, mRNA	0.150141	0.224079	0.154886	0.0766429	0.060313	0.0531423	1.10587	0.145176	0.00891845	0.153899	up	no
100861123	OVOL1	XM_018043496.1	GO:0000122(negative regulation of transcription from RNA polymerase II promoter);GO:0000978(RNA polymerase II core promoter proximal region sequence-specific DNA binding);GO:0000981(RNA polymerase II transcription factor activity, sequence-specific DNA binding);GO:0001078(transcriptional repressor activity, RNA polymerase II core promoter proximal region sequence-specific binding);GO:0001822(kidn…	04110(Cell cycle)	K10500	NA	PREDICTED: Capra hircus ovo like transcriptional repressor 1 (OVOL1), mRNA	0.013044	0	0	0	0	0	1.00433	0.00623228	0.373901	0.547228	up	no
100861143	LYPD1	XM_013970061.2	GO:0001775(cell activation);GO:0005576(extracellular region)	NA	NA	NA	PREDICTED: Capra hircus LY6/PLAUR domain containing 1 (LYPD1), transcript variant X1, mRNA	0	0	0	0	0	0.006634	0.997798	-0.00317974	0.373901	0.547228	down	no
100861147	SDPR	XM_005676284.3	GO:0001786(phosphatidylserine binding);GO:0005080(protein kinase C binding);GO:0005737(cytoplasm);GO:0005829(cytosol);GO:0005901(caveola)	NA	NA	NA	PREDICTED: Capra hircus serum deprivation response (SDPR), mRNA	0	0	0.027828	0	0.028897	0	0.999654	-0.000499902	0.980295	0.98838	down	no
100861205	PAG-11	NM_001285565.1	GO:0005575(cellular_component)	04974(Protein digestion and absorption)	K06002	EC:3.4.23.1	Capra hircus pregnancy-associated glycoprotein-11 (PAG-11), mRNA	0.026523	0	0	0	0	0	1.00876	0.0125887	0.373901	0.547228	up	no
100861208	CSF2	XM_013965265.2;NM_001285570.1	GO:0001892(embryonic placenta development);GO:0005125(cytokine activity);GO:0005129(granulocyte macrophage colony-stimulating factor receptor binding);GO:0005615(extracellular space);GO:0006955(immune response);GO:0008083(growth factor activity);GO:0010628(positive regulation of gene expression);GO:0010744(positive regulation of macrophage derived foam cell differentiation);GO:0032747(positive re…	04630(Jak-STAT signaling pathway);04668(TNF signaling pathway);04060(Cytokine-cytokine receptor interaction);04640(Hematopoietic cell lineage);04650(Natural killer cell mediated cytotoxicity);04660(T cell receptor signaling pathway);04664(Fc epsilon RI signaling pathway);05202(Transcriptional misregulation in cancers);05323(Rheumatoid arthritis);05132(Salmonella infection);05166(HTLV-I infection)…	K05427	NA	Capra hircus colony stimulating factor 2 (CSF2), mRNA	0.777593	0.725406	0.86081	0.732242	0.345244	0.226251	1.25935	0.332676	0.0942496	0.513075	up	no
100861210	LOC100861210	NM_001285573.1;XM_018049898.1	GO:0000014(single-stranded DNA endodeoxyribonuclease activity);GO:0000729(DNA double-strand break processing);GO:0000737(DNA catabolic process, endonucleolytic);GO:0000793(condensed chromosome);GO:0003690(double-stranded DNA binding);GO:0003697(single-stranded DNA binding);GO:0004519(endonuclease activity);GO:0005515(protein binding);GO:0005634(nucleus);GO:0006303(double-strand break repair via n…	00310(Lysine degradation);00310(Lysine degradation)	K11433	EC:2.1.1.43	PREDICTED: Capra hircus PFOXic (LOC100861210), transcript variant X1, mRNA	0	0	0.128416	0.0353988	0.0216887	0.0411602	1.00811	0.0116549	0.852196	0.905779	up	no
100861223	CD34	XM_018060790.1	GO:0001894(tissue homeostasis);GO:0001935(endothelial cell proliferation);GO:0003094(glomerular filtration);GO:0005887(integral component of plasma membrane);GO:0007160(cell-matrix adhesion);GO:0007165(signal transduction);GO:0008134(transcription factor binding);GO:0008217(regulation of blood pressure);GO:0009897(external side of plasma membrane);GO:0010628(positive regulation of gene expression…	04514(Cell adhesion molecules (CAMs));04640(Hematopoietic cell lineage)	K06474	NA	PREDICTED: Capra hircus CD34 molecule (CD34), transcript variant X1, mRNA	0.028746	0.028556	0.065964	0.029333	0	0.084475	1.00346	0.00498643	0.902656	0.93959	up	no
100861229	CSN1S2	XM_013964676.2	GO:0005215(transporter activity);GO:0005615(extracellular space);GO:0005794(Golgi apparatus);GO:0005796(Golgi lumen);GO:0006810(transport);GO:0032355(response to estradiol);GO:0032570(response to progesterone);GO:0035375(zymogen binding);GO:0042742(defense response to bacterium);GO:0042803(protein homodimerization activity);GO:0060416(response to growth hormone);GO:1903494(response to dehydroepia…	NA	NA	NA	PREDICTED: Capra hircus as2-casein (CSN1S2), transcript variant X1, mRNA	0	0.00245822	0	0	0	0	1.00086	0.00123528	0.373901	0.547228	up	no
100861231	CSN3	NM_001285587.1	GO:0005515(protein binding);GO:0005615(extracellular space);GO:0005794(Golgi apparatus);GO:0005796(Golgi lumen);GO:0007595(lactation);GO:0032355(response to estradiol);GO:0032570(response to progesterone);GO:0035375(zymogen binding);GO:0042802(identical protein binding);GO:0050821(protein stabilization);GO:0051260(protein homooligomerization);GO:1903494(response to dehydroepiandrosterone);GO:1903…	NA	NA	NA	Capra hircus casein kappa (CSN3), mRNA	0	0	0.015499	0	0	0	1.00514	0.00739627	0.373901	0.547228	up	no
100861232	TNF	NM_001286442.1	GO:0001934(positive regulation of protein phosphorylation);GO:0043065(positive regulation of apoptotic process);GO:0043242(negative regulation of protein complex disassembly);GO:0043243(positive regulation of protein complex disassembly);GO:0043406(positive regulation of MAP kinase activity);GO:0043507(positive regulation of JUN kinase activity);GO:0097527(necroptotic signaling pathway)	04010(MAPK signaling pathway);04350(TGF-beta signaling pathway);04064(NF-kappa B signaling pathway);04668(TNF signaling pathway);04071(Sphingolipid signaling pathway);04150(mTOR signaling pathway);04060(Cytokine-cytokine receptor interaction);04210(Apoptosis);04640(Hematopoietic cell lineage);04620(Toll-like receptor signaling pathway);04621(NOD-like receptor signaling pathway);04622(RIG-I-like r…	K03156	NA	Capra hircus tumor necrosis factor (TNF), mRNA	0	0.0477984	0	0	0	0	1.03384	0.0480185	0.373901	0.547228	up	no
100861239	MC4R	NM_001285591.1	GO:0004980(melanocyte-stimulating hormone receptor activity);GO:0005886(plasma membrane);GO:0007186(G-protein coupled receptor signaling pathway);GO:0007631(feeding behavior);GO:0016021(integral component of membrane);GO:0030073(insulin secretion);GO:0030819(positive regulation of cAMP biosynthetic process);GO:0031625(ubiquitin protein ligase binding);GO:0032868(response to insulin);GO:0042923(ne…	04080(Neuroactive ligand-receptor interaction)	K04202	NA	Capra hircus melanocortin 4 receptor (MC4R), mRNA	0.075437	0	0.043565	0	0	0	1.03921	0.0554812	0.142428	0.547228	up	no
100861252	MYF5	NM_001287037.1	GO:0000978(RNA polymerase II core promoter proximal region sequence-specific DNA binding);GO:0001228(transcriptional activator activity, RNA polymerase II transcription regulatory region sequence-specific binding);GO:0001502(cartilage condensation);GO:0001503(ossification);GO:0001756(somitogenesis);GO:0001952(regulation of cell-matrix adhesion);GO:0003705(transcription factor activity, RNA polyme…	04550(Signaling pathways regulating pluripotency of stem cells)	K18484	NA	Capra hircus myogenic factor 5 (MYF5), mRNA	0.160736	0.083983	0.210653	0	0.022405	0.263917	1.05636	0.0790996	0.537048	0.678986	up	no
100861269	PDLIM3	XM_005698725.3;XM_005698726.3	GO:0005737(cytoplasm);GO:0007015(actin filament organization);GO:0007507(heart development);GO:0008092(cytoskeletal protein binding);GO:0008270(zinc ion binding);GO:0008307(structural constituent of muscle);GO:0015629(actin cytoskeleton);GO:0030018(Z disc);GO:0030018(Z disc)	04530(Tight junction);04530(Tight junction)	K18625	NA	PREDICTED: Capra hircus PDZ and LIM domain 3 (PDLIM3), transcript variant X3, mRNA	0	0.0111017	0.0193967	0	0.0380862	0.00629361	0.995543	-0.00644462	0.745212	0.832664	down	no
100861275	MAP34-B	NM_001285620.1	GO:0005576(extracellular region);GO:0042742(defense response to bacterium)	04970(Salivary secretion);05152(Tuberculosis)	K13916	NA	Capra hircus MAP34-B protein (MAP34-B), mRNA	0.076496	0	0	0.027617	0	0.056744	0.997096	-0.00419521	0.925679	0.953929	down	no
100861277	IGF2	NM_001287042.1;NM_001287041.1	GO:0005615(extracellular space);GO:0005615(extracellular space)	05205(Proteoglycans in cancer);05205(Proteoglycans in cancer)	K13769	NA	Capra hircus insulin like growth factor 2 (IGF2), transcript variant 2, mRNA	0.134059	0.103795	0.135871	0.0343686	0.110041	0.0196584	1.06691	0.0934394	0.080618	0.473055	up	no
100861279	LOC100861279	NM_001285623.1	GO:0001816(cytokine production);GO:0005829(cytosol);GO:0006469(negative regulation of protein kinase activity);GO:0006631(fatty acid metabolic process);GO:0008284(positive regulation of cell proliferation);GO:0042632(cholesterol homeostasis);GO:0045892(negative regulation of transcription, DNA-templated);GO:0050729(positive regulation of inflammatory response);GO:0050872(white fat cell differenti…	04923(Regulation of lipolysis in adipocyte);03320(PPAR signaling pathway)	K08753	NA	Capra hircus adipocyte fatty acid-binding protein (LOC100861279), mRNA	0.085308	0	0	0.537147	0.072214	0	0.869999	-0.200914	0.363672	0.547228	down	no
100861280	XDH	XM_005686386.3	GO:0004854(xanthine dehydrogenase activity);GO:0004855(xanthine oxidase activity);GO:0005506(iron ion binding);GO:0005615(extracellular space);GO:0005777(peroxisome);GO:0005829(cytosol);GO:0009055(electron carrier activity);GO:0009115(xanthine catabolic process);GO:0016614(oxidoreductase activity, acting on CH-OH group of donors);GO:0016903(oxidoreductase activity, acting on the aldehyde or oxo g…	00230(Purine metabolism);00232(Caffeine metabolism);00983(Drug metabolism - other enzymes);04146(Peroxisome)	K00106	EC:1.17.1.4;EC:1.17.3.2	Capra hircus xanthine dehydrogenase (XDH), mRNA	0.007976	0.007125	0	0	0	0	1.00503	0.00723468	0.117369	0.534906	up	no
100861283	TNNI2	XM_018043469.1	GO:0003009(skeletal muscle contraction);GO:0003779(actin binding);GO:0005634(nucleus);GO:0005861(troponin complex);GO:0031014(troponin T binding);GO:0045893(positive regulation of transcription, DNA-templated);GO:0060048(cardiac muscle contraction)	04260(Cardiac muscle contraction);04261(Adrenergic signaling in cardiomyocytes)	K12044	NA	PREDICTED: Capra hircus troponin I2, fast skeletal type (TNNI2), mRNA	0	0	0	0.217387	0.089959	0.124755	0.875053	-0.192558	0.0153786	0.206695	down	no
100861287	AGP	NM_001285630.1	GO:0002682(regulation of immune system process);GO:0005615(extracellular space);GO:0006810(transport);GO:0006953(acute-phase response)	NA	NA	NA	Capra hircus alpha 1 acid glycoprotein (AGP), mRNA	0	0.023239	0.084284	0.018948	0.027794	0.06557	0.998068	-0.00279036	0.947688	0.967722	down	no
100861299	FSHB	XM_013969782.2	GO:0035938(estradiol secretion)	04024(cAMP signaling pathway);04080(Neuroactive ligand-receptor interaction);04912(GnRH signaling pathway);04913(Ovarian Steroidogenesis)	K05250	NA	Capra hircus follicle stimulating hormone beta subunit (FSHB), mRNA	0.04438	0	0	0	0	0	1.01458	0.0208822	0.373901	0.547228	up	no
100861301	PRKAG3	XM_018054332.1	GO:0005524(ATP binding);GO:0005615(extracellular space);GO:0005978(glycogen biosynthetic process);GO:0006633(fatty acid biosynthetic process);GO:0015758(glucose transport);GO:0019901(protein kinase binding)	04068(FoxO signaling pathway);04152(AMPK signaling pathway);04910(Insulin signaling pathway);04922(Glucagon signaling pathway);04920(Adipocytokine signaling pathway);04921(Oxytocin signaling pathway);04211(Longevity regulating pathway - mammal);04213(Longevity regulating pathway - multiple species);04710(Circadian rhythm);05410(Hypertrophic cardiomyopathy (HCM));04932(Non-alcoholic fatty liver di…	K07200	NA	Capra hircus protein kinase AMP-activated non-catalytic subunit gamma 3 (PRKAG3), mRNA	0	0.03427	0	0.017681	0.0045	0	1.0039	0.00561663	0.769258	0.848563	up	no
100861306	FFAR3	NM_001285653.1	GO:0002385(mucosal immune response);GO:0002720(positive regulation of cytokine production involved in immune response);GO:0002879(positive regulation of acute inflammatory response to non-antigenic stimulus);GO:0003062(regulation of heart rate by chemical signal);GO:0004930(G-protein coupled receptor activity);GO:0007193(adenylate cyclase-inhibiting G-protein coupled receptor signaling pathway);G…	04024(cAMP signaling pathway)	K04328	NA	Capra hircus free fatty acid receptor 3 (FFAR3), mRNA	0	0	0	0	0	0.0753473	0.972418	-0.0403508	0.373901	0.547228	down	no
100861318	PRLR	XM_018065467.1	GO:0004925(prolactin receptor activity);GO:0005622(intracellular);GO:0005886(plasma membrane);GO:0007171(activation of transmembrane receptor protein tyrosine kinase activity);GO:0007259(JAK-STAT cascade);GO:0007595(lactation);GO:0009986(cell surface);GO:0016021(integral component of membrane);GO:0017046(peptide hormone binding);GO:0030155(regulation of cell adhesion);GO:0030856(regulation of epi…	04630(Jak-STAT signaling pathway);04151(PI3K-Akt signaling pathway);04080(Neuroactive ligand-receptor interaction);04060(Cytokine-cytokine receptor interaction);04917(Prolactin signaling pathway)	K05081	NA	Capra hircus prolactin receptor (PRLR), mRNA	0	0	0.0257791	0	0	0	1.00864	0.0124059	0.373901	0.547228	up	no
100861371	UPP2	XM_005676105.3	GO:0004850(uridine phosphorylase activity);GO:0005737(cytoplasm);GO:0009166(nucleotide catabolic process);GO:0044206(UMP salvage);GO:0045098(type III intermediate filament)	00240(Pyrimidine metabolism);00983(Drug metabolism - other enzymes)	K00757	EC:2.4.2.3	PREDICTED: Capra hircus uridine phosphorylase 2 (UPP2), mRNA	0.033573	0	0	0.017214	0	0.019758	0.998797	-0.00173659	0.92853	0.955798	down	no
100861381	LOC100861381	NM_001285717.1	GO:0005198(structural molecule activity);GO:0005882(intermediate filament)	05150(Staphylococcus aureus infection)	K07604	NA	Capra hircus hair acidic keratin 1 (LOC100861381), mRNA	0	0.078038	0	0	0	0	1.02536	0.036136	0.373901	0.547228	up	no
100861382	KRT27	NM_001285719.1	GO:0005198(structural molecule activity);GO:0005737(cytoplasm);GO:0005882(intermediate filament);GO:0031069(hair follicle morphogenesis);GO:0070062(extracellular exosome)	05150(Staphylococcus aureus infection)	K07604	NA	Capra hircus keratin 27 (KRT27), mRNA	0	0	0.02634	0	0	0	1.0087	0.0125029	0.373901	0.547228	up	no
100861386	KIT	XM_018049156.1	GO:0000187(activation of MAPK activity);GO:0001541(ovarian follicle development);GO:0002327(immature B cell differentiation);GO:0002371(dendritic cell cytokine production);GO:0004714(transmembrane receptor protein tyrosine kinase activity);GO:0006954(inflammatory response);GO:0007283(spermatogenesis);GO:0008360(regulation of cell shape);GO:0018108(peptidyl-tyrosine phosphorylation);GO:0019221(cyt…	04014(Ras signaling pathway);04015(Rap1 signaling pathway);04072(Phospholipase D signaling pathway);04151(PI3K-Akt signaling pathway);04060(Cytokine-cytokine receptor interaction);04144(Endocytosis);04640(Hematopoietic cell lineage);04916(Melanogenesis);05200(Pathways in cancer);05230(Central carbon metabolism in cancer);05221(Acute myeloid leukemia)	K05091	EC:2.7.10.1	Capra hircus KIT proto-oncogene receptor tyrosine kinase (KIT), mRNA	0.0151952	0.0471639	0.0176085	0	0	0	1.02662	0.0378966	0.0581488	0.400336	up	no
100861576	SOX2	NM_001285672.1	GO:0001649(osteoblast differentiation);GO:0001654(eye development);GO:0001714(endodermal cell fate specification);GO:0003700(transcription factor activity, sequence-specific DNA binding);GO:0005654(nucleoplasm);GO:0005829(cytosol);GO:0007050(cell cycle arrest);GO:0009611(response to wounding);GO:0021983(pituitary gland development);GO:0035019(somatic stem cell population maintenance);GO:0035198(m…	04390(Hippo signaling pathway);04550(Signaling pathways regulating pluripotency of stem cells)	K16796	NA	Capra hircus SRY-box 2 (SOX2), mRNA	0	0	0	0	0	0.047414	0.984677	-0.0222773	0.373901	0.547228	down	no
102168226	LOC102168226	102168226	NA	NA	NA	NA		0.05805	0	0.06318	0.060736	0.104075	0.209361	0.926084	-0.110785	0.15225	0.547228	down	no
102168228	LOC102168228	XM_005678168.3	GO:0004846(urate oxidase activity);GO:0005739(mitochondrion);GO:0005777(peroxisome);GO:0006144(purine nucleobase metabolic process);GO:0019628(urate catabolic process);GO:0055114(oxidation-reduction process)	00230(Purine metabolism);00232(Caffeine metabolism)	K00365	EC:1.7.3.3	PREDICTED: Capra hircus uricase (LOC102168228), mRNA	0	0	0	0.020927	0	0	0.99312	-0.0099599	0.373901	0.547228	down	no
102168230	AZGP1	XM_005697863.3	GO:0001580(detection of chemical stimulus involved in sensory perception of bitter taste);GO:0001895(retina homeostasis);GO:0001948(glycoprotein binding);GO:0002474(antigen processing and presentation of peptide antigen via MHC class I);GO:0003823(antigen binding);GO:0005615(extracellular space);GO:0005634(nucleus);GO:0005886(plasma membrane);GO:0006955(immune response);GO:0007155(cell adhesion);…	04514(Cell adhesion molecules (CAMs));04144(Endocytosis);04145(Phagosome);04650(Natural killer cell mediated cytotoxicity);04612(Antigen processing and presentation);05203(Viral carcinogenesis);05320(Autoimmune thyroid disease);05330(Allograft rejection);05332(Graft-versus-host disease);05416(Viral myocarditis);04940(Type I diabetes mellitus);05166(HTLV-I infection);05168(Herpes simplex infection…	K06751	NA	PREDICTED: Capra hircus alpha-2-glycoprotein 1, zinc-binding (AZGP1), mRNA	0.04407	0.082704	0.060784	0.057581	0.03702	0.160719	0.980271	-0.0287475	0.612369	0.736264	down	no
102168244	CXXC4	XM_005681344.3	GO:0003677(DNA binding);GO:0008270(zinc ion binding);GO:0030165(PDZ domain binding)	04310(Wnt signaling pathway)	K03344	NA	PREDICTED: Capra hircus CXXC finger protein 4 (CXXC4), mRNA	0.015337	0	0	0	0	0	1.00509	0.00731955	0.373901	0.547228	up	no
102168252	LOC102168252	XM_018063213.1	GO:0003700(transcription factor activity, sequence-specific DNA binding)	04010(MAPK signaling pathway);04012(ErbB signaling pathway);04810(Regulation of actin cytoskeleton);04510(Focal adhesion)	K04409	EC:2.7.11.1	PREDICTED: Capra hircus zinc finger protein 836-like (LOC102168252), mRNA	0	0	0	0	0.02311	0	0.992413	-0.0109871	0.373901	0.547228	down	no
102168256	LOC102168256	102168256	NA	NA	NA	NA		0.073297	0.038815	0.043331	0	0	0	1.0517	0.0727283	0.00790902	0.14585	up	no
102168259	LOC102168259	102168259	NA	NA	NA	NA		0	0	0	0	0.072088	0	0.977064	-0.0334744	0.373901	0.547228	down	no
102168263	HRH2	XM_018053707.1;XM_018053708.1;XR_001918613.1;XM_018053706.1	GO:0001697(histamine-induced gastric acid secretion);GO:0001698(gastrin-induced gastric acid secretion);GO:0003382(epithelial cell morphogenesis);GO:0004969(histamine receptor activity);GO:0006955(immune response);GO:0007186(G-protein coupled receptor signaling pathway);GO:0007613(memory);GO:0008542(visual learning);GO:0016021(integral component of membrane);GO:0045907(positive regulation of vaso…	04020(Calcium signaling pathway);04080(Neuroactive ligand-receptor interaction);04971(Gastric acid secretion);04971(Gastric acid secretion)	K04150	NA	PREDICTED: Capra hircus histamine receptor H2 (HRH2), transcript variant X1, mRNA	0.0322332	0	0.0314594	0.0162392	0.053581	0.0239379	0.990294	-0.0140711	0.555165	0.692257	down	no
102168291	LOC102168291	XM_018063478.1	GO:0007186(G-protein coupled receptor signaling pathway);GO:0016021(integral component of membrane);GO:0016503(pheromone receptor activity)	NA	NA	NA	PREDICTED: Capra hircus vomeronasal type-1 receptor 1-like (LOC102168291), mRNA	0.057049	0	0	0.029251	0	0.06648	0.987507	-0.0181365	0.656879	0.770844	down	no
102168311	LOC102168311	102168311	NA	NA	NA	NA		0	0	0	0.074743	0.04599	0.064383	0.94194	-0.0862927	0.0016581	0.0664847	down	no
102168334	DUSP9	XM_018044793.1	GO:0000188(inactivation of MAPK activity);GO:0004725(protein tyrosine phosphatase activity);GO:0005737(cytoplasm);GO:0017017(MAP kinase tyrosine/serine/threonine phosphatase activity);GO:0035335(peptidyl-tyrosine dephosphorylation)	04010(MAPK signaling pathway);04550(Signaling pathways regulating pluripotency of stem cells)	K18498	EC:3.1.3.16;EC:3.1.3.48	PREDICTED: Capra hircus dual specificity phosphatase 9 (DUSP9), transcript variant X2, mRNA	0	0	0	0.0535274	0.0252085	0	0.972045	-0.0409052	0.163157	0.547228	down	no
102168346	LOC102168346	XR_310209.3	NA	NA	NA	NA	PREDICTED: Capra hircus uncharacterized LOC102168346 (LOC102168346), ncRNA	0.060022	0.031205	0	0.015413	0.054261	0.070178	0.984474	-0.0225747	0.533085	0.675964	down	no
102168348	DOK2	XM_005683968.3	GO:0005057(receptor signaling protein activity);GO:0005068(transmembrane receptor protein tyrosine kinase adaptor activity);GO:0005158(insulin receptor binding);GO:0005622(intracellular);GO:0007169(transmembrane receptor protein tyrosine kinase signaling pathway);GO:0007265(Ras protein signal transduction)	05162(Measles)	K14752	NA	PREDICTED: Capra hircus docking protein 2 (DOK2), mRNA	0	0.043317	0	0	0	0.024721	1.00601	0.0086488	0.731845	0.823794	up	no
102168369	LOC102168369	XR_001296551.2	GO:0003735(structural constituent of ribosome);GO:0006412(translation);GO:0015934(large ribosomal subunit)	03010(Ribosome)	K02880	NA	PREDICTED: Capra hircus 60S ribosomal protein L17 pseudogene (LOC102168369), misc_RNA	0.158956	0.015453	0	0.805303	0.226981	0.048127	0.797336	-0.326739	0.249313	0.547228	down	no
102168376	LAMB3	XM_018060783.1	GO:0005610(laminin-5 complex);GO:0035987(endodermal cell differentiation);GO:0050873(brown fat cell differentiation)	04151(PI3K-Akt signaling pathway);04512(ECM-receptor interaction);04510(Focal adhesion);05200(Pathways in cancer);05222(Small cell lung cancer);05146(Amoebiasis);05145(Toxoplasmosis)	K06244	NA	PREDICTED: Capra hircus laminin subunit beta 3 (LAMB3), mRNA	0.147575	0.036819	0.013985	0.188034	0.058835	0.081382	0.960785	-0.0577138	0.484571	0.637357	down	no
102168380	LOC102168380	XM_005692258.3	GO:0005615(extracellular space)	NA	NA	NA	PREDICTED: Capra hircus secretoglobin family 2B member 20 (LOC102168380), transcript variant X2, misc_RNA	0	0.094079	0	0	0	0	1.03042	0.043239	0.373901	0.547228	up	no
102168382	LOC102168382	XR_001296778.2	GO:0031462(Cul2-RING ubiquitin ligase complex);GO:0031625(ubiquitin protein ligase binding);GO:0042787(protein ubiquitination involved in ubiquitin-dependent protein catabolic process);GO:0061630(ubiquitin protein ligase activity)	04120(Ubiquitin mediated proteolysis);04066(HIF-1 signaling pathway);05200(Pathways in cancer);05211(Renal cell carcinoma)	K03870	NA	PREDICTED: Capra hircus cullin-2 pseudogene (LOC102168382), misc_RNA	0.172266	0.154728	0.17426	0.154159	0.12009	0.125185	1.03001	0.042662	0.0511966	0.376294	up	no
102168390	GZMA	XM_005694709.2	GO:0004252(serine-type endopeptidase activity);GO:0005634(nucleus);GO:0032078(negative regulation of endodeoxyribonuclease activity);GO:0042803(protein homodimerization activity);GO:0043065(positive regulation of apoptotic process);GO:0043392(negative regulation of DNA binding);GO:0051354(negative regulation of oxidoreductase activity);GO:0051603(proteolysis involved in cellular protein catabolic…	04080(Neuroactive ligand-receptor interaction)	K01352	EC:3.4.21.78	PREDICTED: Capra hircus granzyme A (GZMA), mRNA	0.095668	0.292997	0.110314	0.122145	0.113789	0.351602	0.976504	-0.0343027	0.78785	0.861553	down	no
102168399	CHRND	XM_018058146.1	GO:0004889(acetylcholine-activated cation-selective channel activity);GO:0005892(acetylcholine-gated channel complex);GO:0007271(synaptic transmission, cholinergic);GO:0007274(neuromuscular synaptic transmission);GO:0015464(acetylcholine receptor activity);GO:0030054(cell junction);GO:0035094(response to nicotine);GO:0042166(acetylcholine binding);GO:0042391(regulation of membrane potential);GO:0…	04080(Neuroactive ligand-receptor interaction)	K04816	NA	PREDICTED: Capra hircus cholinergic receptor nicotinic delta subunit (CHRND), transcript variant X3, mRNA	0	0	0.0586309	0	0	0	1.01967	0.0281013	0.373901	0.547228	up	no
102168404	LOC102168404	XM_005677512.3	GO:0005509(calcium ion binding);GO:0005615(extracellular space);GO:0006954(inflammatory response);GO:0042056(chemoattractant activity);GO:0042107(cytokine metabolic process);GO:0050918(positive chemotaxis)	04978(Mineral absorption)	K14734	NA	PREDICTED: Capra hircus protein S100-A15A (LOC102168404), transcript variant X2, mRNA	0	0	0.067249	0	0	0	1.02193	0.0312989	0.373901	0.547228	up	no
102168410	GJC3	XM_018039908.1	GO:0005922(connexon complex);GO:0007154(cell communication);GO:0007605(sensory perception of sound);GO:0016021(integral component of membrane);GO:0042552(myelination);GO:0042803(protein homodimerization activity);GO:0043209(myelin sheath)	NA	NA	NA	PREDICTED: Capra hircus gap junction protein gamma 3 (GJC3), mRNA	0	0	0.054902	0	0	0.018403	1.01181	0.0169335	0.566736	0.701342	up	no
102168416	LOC102168416	102168416	NA	NA	NA	NA		0	0	0.079568	0	0.08194	0	0.999269	-0.00105546	0.985015	0.990953	down	no
102168425	ALOX5	XM_018042356.1	GO:0002540(leukotriene production involved in inflammatory response);GO:0004051(arachidonate 5-lipoxygenase activity);GO:0005506(iron ion binding);GO:0005615(extracellular space);GO:0005641(nuclear envelope lumen);GO:0005829(cytosol);GO:0016363(nuclear matrix);GO:0019370(leukotriene biosynthetic process);GO:0031965(nuclear membrane);GO:0055114(oxidation-reduction process)	00590(Arachidonic acid metabolism);04913(Ovarian Steroidogenesis);04726(Serotonergic synapse);05145(Toxoplasmosis)	K00461	EC:1.13.11.34	PREDICTED: Capra hircus arachidonate 5-lipoxygenase (ALOX5), mRNA	0	0	0.016324	0	0.051083	0.013921	0.984306	-0.0228205	0.373406	0.547228	down	no
102168427	DHH	XM_018047845.1	GO:0005113(patched binding);GO:0005509(calcium ion binding);GO:0005615(extracellular space);GO:0005886(plasma membrane);GO:0007267(cell-cell signaling);GO:0007286(spermatid development);GO:0008233(peptidase activity);GO:0008270(zinc ion binding);GO:0016539(intein-mediated protein splicing);GO:0030238(male sex determination);GO:0033327(Leydig cell differentiation);GO:0050810(regulation of steroid …	04340(Hedgehog signaling pathway)	K11990	NA	PREDICTED: Capra hircus desert hedgehog (DHH), mRNA	0.009168	0.066071	0.036879	0	0.010751	0.018729	1.02705	0.0385065	0.185721	0.547228	up	no
102168436	MAP3K15	XM_018043632.1	GO:0000165(MAPK cascade);GO:0000186(activation of MAPKK activity);GO:0004709(MAP kinase kinase kinase activity);GO:0005524(ATP binding);GO:0005622(intracellular)	04141(Protein processing in endoplasmic reticulum);04010(MAPK signaling pathway);04668(TNF signaling pathway);04071(Sphingolipid signaling pathway);04210(Apoptosis);04722(Neurotrophin signaling pathway);05014(Amyotrophic lateral sclerosis (ALS));04932(Non-alcoholic fatty liver disease (NAFLD))	K04426	EC:2.7.11.25	PREDICTED: Capra hircus mitogen-activated protein kinase kinase kinase 15 (MAP3K15), mRNA	0	0.021697	0	0	0	0	1.00718	0.0103225	0.373901	0.547228	up	no
102168455	CHRM5	XM_018053801.1	GO:0001696(gastric acid secretion);GO:0005887(integral component of plasma membrane);GO:0007197(adenylate cyclase-inhibiting G-protein coupled acetylcholine receptor signaling pathway);GO:0007207(phospholipase C-activating G-protein coupled acetylcholine receptor signaling pathway);GO:0007271(synaptic transmission, cholinergic);GO:0015872(dopamine transport);GO:0016907(G-protein coupled acetylcho…	04020(Calcium signaling pathway);04080(Neuroactive ligand-receptor interaction);04810(Regulation of actin cytoskeleton);04725(Cholinergic synapse)	K04133	NA	PREDICTED: Capra hircus cholinergic receptor muscarinic 5 (CHRM5), mRNA	0.036426	0	0	0	0.021917	0	1.00471	0.0067797	0.753061	0.838218	up	no
102168461	AMER2	XM_018056306.1	GO:0005546(phosphatidylinositol-4,5-bisphosphate binding);GO:0005886(plasma membrane);GO:0008013(beta-catenin binding);GO:0048856(anatomical structure development);GO:0060828(regulation of canonical Wnt signaling pathway)	NA	NA	NA	PREDICTED: Capra hircus APC membrane recruitment protein 2 (AMER2), mRNA	0.04477	0	0	0	0	0	1.01471	0.0210618	0.373901	0.547228	up	no
102168469	MMP9	NM_001314269.1	GO:0001501(skeletal system development);GO:0001503(ossification);GO:0001934(positive regulation of protein phosphorylation);GO:0004222(metalloendopeptidase activity);GO:0005615(extracellular space);GO:0006508(proteolysis);GO:0007566(embryo implantation);GO:0008270(zinc ion binding);GO:0030198(extracellular matrix organization);GO:0030574(collagen catabolic process);GO:0031012(extracellular matrix…	04668(TNF signaling pathway);04670(Leukocyte transendothelial migration);04915(Estrogen signaling pathway);05200(Pathways in cancer);05202(Transcriptional misregulation in cancers);05206(MicroRNAs in cancer);05205(Proteoglycans in cancer);05219(Bladder cancer);05161(Hepatitis B)	K01403	EC:3.4.24.35	Capra hircus matrix metallopeptidase 9 (MMP9), mRNA	0	0	0.040157	0	0	0	1.01321	0.0189338	0.373901	0.547228	up	no
102168475	LOC102168475	XM_005690329.2	GO:0004930(G-protein coupled receptor activity);GO:0004984(olfactory receptor activity);GO:0005549(odorant binding);GO:0005886(plasma membrane);GO:0007186(G-protein coupled receptor signaling pathway);GO:0016021(integral component of membrane);GO:0050911(detection of chemical stimulus involved in sensory perception of smell)	04740(Olfactory transduction)	K04257	NA	PREDICTED: Capra hircus olfactory receptor 5AN1-like (LOC102168475), mRNA	0.041313	0	0	0	0	0	1.01359	0.0194679	0.373901	0.547228	up	no
102168479	NLRP12	XM_018063018.1	GO:0005737(cytoplasm);GO:0008588(release of cytoplasmic sequestered NF-kappaB);GO:0031953(negative regulation of protein autophosphorylation);GO:0032088(negative regulation of NF-kappaB transcription factor activity);GO:0036336(dendritic cell migration);GO:0043124(negative regulation of I-kappaB kinase/NF-kappaB signaling);GO:0043281(regulation of cysteine-type endopeptidase activity involved in …	04621(NOD-like receptor signaling pathway);05133(Pertussis);05164(Influenza A)	K12800	NA	PREDICTED: Capra hircus NLR family pyrin domain containing 12 (NLRP12), mRNA	0	0	0.009785	0	0	0	1.00325	0.00468272	0.373901	0.547228	up	no
102168483	HOXB8	XM_018064930.1;XM_018064931.1	GO:0003700(transcription factor activity, sequence-specific DNA binding);GO:0005634(nucleus);GO:0006351(transcription, DNA-templated);GO:0006355(regulation of transcription, DNA-templated);GO:0007625(grooming behavior);GO:0008344(adult locomotory behavior);GO:0009952(anterior/posterior pattern specification);GO:0019233(sensory perception of pain);GO:0021516(dorsal spinal cord development);GO:0043…	04911(Insulin secretion);04930(Type II diabetes mellitus);04950(Maturity onset diabetes of the young);05206(MicroRNAs in cancer);05205(Proteoglycans in cancer);05205(Proteoglycans in cancer)	K07594;K09295	NA	PREDICTED: Capra hircus homeobox B8 (HOXB8), transcript variant X1, mRNA	0.0679101	0.14099	0	0	0	0	1.06808	0.0950253	0.1587	0.547228	up	no
102168484	EVA1C	XM_018047722.1	GO:0016021(integral component of membrane);GO:0030246(carbohydrate binding)	NA	NA	NA	PREDICTED: Capra hircus eva-1 homolog C (EVA1C), transcript variant X2, mRNA	0.042884	0.019785	0	0	0	0	1.02074	0.0296146	0.165863	0.547228	up	no
102168487	LOC102168487	XR_001917847.1	GO:0000226(microtubule cytoskeleton organization);GO:0003725(double-stranded RNA binding);GO:0003924(GTPase activity);GO:0005200(structural constituent of cytoskeleton);GO:0005525(GTP binding);GO:0005881(cytoplasmic microtubule);GO:0031625(ubiquitin protein ligase binding);GO:0043209(myelin sheath);GO:0070062(extracellular exosome);GO:0071353(cellular response to interleukin-4)	04145(Phagosome);04210(Apoptosis);04540(Gap junction)	K07374	NA	PREDICTED: Capra hircus tubulin alpha-1C chain-like (LOC102168487), misc_RNA	0.323468	0.23618	0.20804	0	0.224879	0.295733	1.07586	0.105491	0.429685	0.594422	up	no
102168490	LOC102168490	102168490	NA	NA	NA	NA		0	0	0	0.066581	0.039065	0.046359	0.951833	-0.0712191	0.00320821	0.0928904	down	no
102168498	LOC102168498	XR_001917061.1	GO:0005737(cytoplasm);GO:0005829(cytosol);GO:0006457(protein folding);GO:0019904(protein domain specific binding);GO:0030544(Hsp70 protein binding);GO:0032403(protein complex binding);GO:0032564(dATP binding);GO:0042802(identical protein binding);GO:0043234(protein complex);GO:0051082(unfolded protein binding);GO:0051087(chaperone binding);GO:0051260(protein homooligomerization);GO:0061084(negati…	04142(Lysosome)	K08239	EC:2.7.8.17	PREDICTED: Capra hircus hsc70-interacting protein pseudogene (LOC102168498), misc_RNA	0.045309	0.047199	0.108513	0.186914	0	0.106284	0.974039	-0.0379488	0.647726	0.763861	down	no
102168512	LOC102168512	102168512	NA	NA	NA	NA		0.343733	0.142954	0.287257	0.028244	0.231346	0.153661	1.10616	0.145559	0.231331	0.547228	up	no
102168521	LOC102168521	102168521	NA	NA	NA	NA		0	0	0.02285	0.064097	0	0	0.986909	-0.0190117	0.582036	0.712485	down	no
102168525	PDE6B	XM_018049890.1	GO:0007601(visual perception);GO:0016056(rhodopsin mediated signaling pathway);GO:0046872(metal ion binding);GO:0047555(3',5'-cyclic-GMP phosphodiesterase activity);GO:0097381(photoreceptor disc membrane)	00230(Purine metabolism);04744(Phototransduction)	K13756	EC:3.1.4.35	PREDICTED: Capra hircus phosphodiesterase 6B (PDE6B), transcript variant X1, mRNA	0.0253578	0	0	0	0	0	1.00869	0.0124851	0.373901	0.547228	up	no
102168535	LOC102168535	XM_005683274.2	GO:0004930(G-protein coupled receptor activity);GO:0004984(olfactory receptor activity);GO:0005886(plasma membrane);GO:0007186(G-protein coupled receptor signaling pathway);GO:0007608(sensory perception of smell);GO:0016021(integral component of membrane);GO:0050911(detection of chemical stimulus involved in sensory perception of smell)	04740(Olfactory transduction)	K04257	NA	PREDICTED: Capra hircus olfactory receptor 2AJ1-like (LOC102168535), mRNA	0	0	0	0	0.096352	0	0.969803	-0.044237	0.373901	0.547228	down	no
102168553	LOC102168553	102168553	NA	NA	NA	NA		0	0	0	0.293414	0	0	0.917813	-0.123728	0.373901	0.547228	down	no
102168572	LHX1	XM_018064166.1	GO:0001655(urogenital system development);GO:0001657(ureteric bud development);GO:0001658(branching involved in ureteric bud morphogenesis);GO:0001702(gastrulation with mouth forming second);GO:0001705(ectoderm formation);GO:0001706(endoderm formation);GO:0001822(kidney development);GO:0003700(transcription factor activity, sequence-specific DNA binding);GO:0003714(transcription corepressor activ…	04550(Signaling pathways regulating pluripotency of stem cells)	K18493	NA	PREDICTED: Capra hircus LIM homeobox 1 (LHX1), mRNA	0.013991	0	0.023704	0	0	0	1.01252	0.0179478	0.141394	0.547228	up	no
102168581	LOC102168581	XR_309755.3	NA	NA	NA	NA	PREDICTED: Capra hircus uncharacterized LOC102168581 (LOC102168581), ncRNA	0	0.076712	0	0	0	0	1.02494	0.0355441	0.373901	0.547228	up	no
102168604	FGL1	XM_005698766.3	GO:0070062(extracellular exosome)	04610(Complement and coagulation cascades);04611(Platelet activation);05150(Staphylococcus aureus infection)	K03905	NA	PREDICTED: Capra hircus fibrinogen like 1 (FGL1), mRNA	0.06114	0	0	0	0	0	1.01998	0.0285383	0.373901	0.547228	up	no
102168636	MYO5C	XM_005685762.3	GO:0003774(motor activity);GO:0003779(actin binding);GO:0005524(ATP binding);GO:0016459(myosin complex);GO:0046872(metal ion binding);GO:0070062(extracellular exosome)	04530(Tight junction);04260(Cardiac muscle contraction);04261(Adrenergic signaling in cardiomyocytes);05416(Viral myocarditis)	K17751	NA	PREDICTED: Capra hircus myosin VC (MYO5C), mRNA	0.046941	0.018393	0.013719	0	0	0.006967	1.02387	0.0340386	0.0844683	0.485734	up	no
102168639	LOC102168639	102168639	NA	NA	NA	NA		0	0.270343	0.144781	0.398342	0.077818	0.150157	0.943139	-0.0844573	0.605217	0.730765	down	no
102168641	SFTPB	XM_018055372.1	GO:0001664(G-protein coupled receptor binding);GO:0005615(extracellular space);GO:0005764(lysosome);GO:0005771(multivesicular body);GO:0006665(sphingolipid metabolic process);GO:0007585(respiratory gaseous exchange);GO:0008047(enzyme activator activity);GO:0009887(organ morphogenesis);GO:0043085(positive regulation of catalytic activity);GO:0097208(alveolar lamellar body)	04142(Lysosome)	K12382	NA	PREDICTED: Capra hircus surfactant protein B (SFTPB), transcript variant X1, mRNA	0.012428	0	0.01855	0	0	0	1.0103	0.0147787	0.131193	0.540291	up	no
102168648	LOC102168648	XR_001919131.1	NA	NA	NA	NA	PREDICTED: Capra hircus uncharacterized LOC102168648 (LOC102168648), ncRNA	0	0	0	0.023943	0	0.105572	0.959502	-0.0596428	0.244044	0.547228	down	no
102168659	CAMK1G	XM_018060784.1;XM_018060785.1	GO:0004683(calmodulin-dependent protein kinase activity);GO:0005524(ATP binding);GO:0005886(plasma membrane);GO:0005954(calcium- and calmodulin-dependent protein kinase complex);GO:0006468(protein phosphorylation);GO:0012505(endomembrane system);GO:0012505(endomembrane system)	04921(Oxytocin signaling pathway);04925(Aldosterone synthesis and secretion);04925(Aldosterone synthesis and secretion)	K08794	EC:2.7.11.17	PREDICTED: Capra hircus calcium/calmodulin dependent protein kinase IG (CAMK1G), transcript variant X1, mRNA	0	0.0128209	0	0.012665	0.0876934	0.0432253	0.958799	-0.0607002	0.117669	0.534906	down	no
102168677	LOC102168677	XM_005696826.2	GO:0003735(structural constituent of ribosome);GO:0006412(translation);GO:0019843(rRNA binding);GO:0022627(cytosolic small ribosomal subunit)	03010(Ribosome)	K02987	NA	PREDICTED: Capra hircus 40S ribosomal protein S4, X isoform (LOC102168677), mRNA	0.042818	0.043565	0.196179	0.871706	0.191516	0.113394	0.80633	-0.310558	0.272422	0.547228	down	no
102168680	LOC102168680	XM_018040090.1	GO:0005515(protein binding)	05144(Malaria);05143(African trypanosomiasis)	K13822	NA	PREDICTED: Capra hircus hemoglobin subunit alpha-1/2 (LOC102168680), mRNA	0.079942	0	0	0.069186	0	0	1.00334	0.00481366	0.926497	0.954425	up	no
102168689	LOC102168689	102168689	NA	NA	NA	NA		0.090039	0	0	0	0.027268	0	1.01997	0.0285224	0.547224	0.686038	up	no
102168708	LOC102168708	102168708	NA	NA	NA	NA		0.029488	0	0	0	0	0	1.00973	0.0139757	0.373901	0.547228	up	no
102168731	LOC102168731	XM_005685455.3	GO:0016021(integral component of membrane)	04530(Tight junction)	K10352	NA	PREDICTED: Capra hircus transmembrane and coiled-coil domain-containing protein 5B (LOC102168731), mRNA	0	0.029811	0.009219	0.19222	0.017629	0.034487	0.939054	-0.0907196	0.28517	0.547228	down	no
102168733	RBPMS2	XM_018054339.1	GO:0000166(nucleotide binding);GO:0003676(nucleic acid binding)	NA	NA	NA	PREDICTED: Capra hircus RNA binding protein with multiple splicing 2 (RBPMS2), mRNA	0.169568	0.039116	0.15139	0	0	0.099461	1.0837	0.115971	0.174359	0.547228	up	no
102168738	C1QTNF9	XM_018056561.1	GO:0005576(extracellular region);GO:0005581(collagen trimer);GO:0042802(identical protein binding)	04920(Adipocytokine signaling pathway);03320(PPAR signaling pathway)	K07296	NA	PREDICTED: Capra hircus C1q and tumor necrosis factor related protein 9 (C1QTNF9), mRNA	0	0	0.006108	0	0.013978	0	0.997406	-0.00374706	0.634323	0.753754	down	no
102168740	SCP2D1	XM_005688080.3	GO:0006694(steroid biosynthetic process);GO:0015248(sterol transporter activity);GO:0015914(phospholipid transport);GO:0030301(cholesterol transport);GO:0032934(sterol binding)	00120(Primary bile acid biosynthesis);04146(Peroxisome)	K12405	EC:1.1.1.35;EC:4.2.1.107	PREDICTED: Capra hircus SCP2 sterol binding domain containing 1 (SCP2D1), mRNA	0	0	0	0	0	0.023744	0.992208	-0.011285	0.373901	0.547228	down	no
102168742	PCK1	XM_005688314.3	GO:0000287(magnesium ion binding);GO:0004613(phosphoenolpyruvate carboxykinase (GTP) activity);GO:0005525(GTP binding);GO:0005829(cytosol);GO:0006094(gluconeogenesis);GO:0006475(internal protein amino acid acetylation);GO:0030145(manganese ion binding);GO:0031406(carboxylic acid binding);GO:0032868(response to insulin);GO:0046327(glycerol biosynthetic process from pyruvate);GO:0051365(cellular re…	00010(Glycolysis / Gluconeogenesis);00020(Citrate cycle (TCA cycle));00620(Pyruvate metabolism);04068(FoxO signaling pathway);04151(PI3K-Akt signaling pathway);04152(AMPK signaling pathway);04910(Insulin signaling pathway);04922(Glucagon signaling pathway);04920(Adipocytokine signaling pathway);03320(PPAR signaling pathway);04964(Proximal tubule bicarbonate reclamation);04931(Insulin resistance)	K01596	EC:4.1.1.32	PREDICTED: Capra hircus phosphoenolpyruvate carboxykinase 1 (PCK1), mRNA	0	0.030977	0	0.030196	0.017955	0.043904	0.980197	-0.0288565	0.184822	0.547228	down	no
102168754	RGS8	XM_005690949.3;XM_013970422.2;XM_018060690.1	GO:0005096(GTPase activator activity);GO:0005737(cytoplasm);GO:0005886(plasma membrane);GO:0043547(positive regulation of GTPase activity);GO:0043547(positive regulation of GTPase activity)	04360(Axon guidance);04360(Axon guidance)	K07524	NA	PREDICTED: Capra hircus regulator of G-protein signaling 8 (RGS8), transcript variant X3, mRNA	0.313729	0.3499	0.107056	0.439807	0.351986	0.638233	0.849714	-0.23495	0.126428	0.537501	down	no
102168756	LOC102168756	XR_001919576.1	NA	NA	NA	NA	PREDICTED: Capra hircus uncharacterized LOC102168756 (LOC102168756), ncRNA	0.016452	0.07757	0.021725	0.148108	0.245111	0.343899	0.83516	-0.259876	0.021476	0.245142	down	no
102168758	KLK10	XM_018062871.1;XM_018062870.1	GO:0004252(serine-type endopeptidase activity);GO:0006508(proteolysis);GO:0006508(proteolysis)	04080(Neuroactive ligand-receptor interaction);04080(Neuroactive ligand-receptor interaction)	K01312	EC:3.4.21.4	PREDICTED: Capra hircus kallikrein related peptidase 10 (KLK10), transcript variant X1, mRNA	0.0808186	0.0921806	0.201618	0.175412	0.457792	0.280777	0.864606	-0.209886	0.110093	0.534906	down	no
102168763	MYL4	XM_013972607.2	GO:0002026(regulation of the force of heart contraction);GO:0003785(actin monomer binding);GO:0005509(calcium ion binding);GO:0031672(A band);GO:0032781(positive regulation of ATPase activity);GO:0051015(actin filament binding);GO:0060048(cardiac muscle contraction)	04260(Cardiac muscle contraction);04261(Adrenergic signaling in cardiomyocytes)	K12750	NA	PREDICTED: Capra hircus myosin light chain 4 (MYL4), mRNA	0.252704	0	0.105159	0.418757	0.163798	0.106984	0.911553	-0.133601	0.406576	0.575849	down	no
102168764	HOXB7	XM_018064932.1	GO:0003700(transcription factor activity, sequence-specific DNA binding);GO:0005654(nucleoplasm);GO:0005737(cytoplasm);GO:0006355(regulation of transcription, DNA-templated);GO:0009952(anterior/posterior pattern specification);GO:0030099(myeloid cell differentiation);GO:0043565(sequence-specific DNA binding);GO:0048704(embryonic skeletal system morphogenesis);GO:0090190(positive regulation of bra…	05206(MicroRNAs in cancer);05205(Proteoglycans in cancer)	K09295	NA	PREDICTED: Capra hircus homeobox B7 (HOXB7), mRNA	0	0.05997	0.126086	0.704937	0.069175	0.305988	0.794431	-0.332006	0.174216	0.547228	down	no
102168768	LOC102168768	XM_005674882.3	GO:0005623(cell);GO:0006826(iron ion transport);GO:0006879(cellular iron ion homeostasis);GO:0008199(ferric iron binding)	04978(Mineral absorption)	K00522	EC:1.16.3.2	PREDICTED: Capra hircus soma ferritin (LOC102168768), mRNA	0	0	0	0.041439	0	0	0.986557	-0.0195261	0.373901	0.547228	down	no
102168770	EGFLAM	XM_018065632.1	GO:0005509(calcium ion binding);GO:0005578(proteinaceous extracellular matrix);GO:0030054(cell junction);GO:0045202(synapse)	04512(ECM-receptor interaction)	K06254	NA	PREDICTED: Capra hircus EGF like, fibronectin type III and laminin G domains (EGFLAM), transcript variant X4, mRNA	0	0.0150967	0.016825	0	0	0.00855833	1.00849	0.0122008	0.268891	0.547228	up	no
102168813	LOC102168813	102168813	NA	NA	NA	NA		0.103344	0	0	0	0	0	1.03333	0.0472942	0.373901	0.547228	up	no
102168822	LOC102168822	XM_005683275.3	GO:0004930(G-protein coupled receptor activity);GO:0004984(olfactory receptor activity);GO:0005886(plasma membrane);GO:0007186(G-protein coupled receptor signaling pathway);GO:0007608(sensory perception of smell);GO:0016021(integral component of membrane);GO:0050911(detection of chemical stimulus involved in sensory perception of smell)	04740(Olfactory transduction)	K04257	NA	PREDICTED: Capra hircus olfactory receptor 2M5-like (LOC102168822), mRNA	0	0.088054	0	0	0	0.01664	1.02289	0.0326471	0.473991	0.628891	up	no
102168830	DRD1	XR_310296.3	GO:0001588(dopamine neurotransmitter receptor activity, coupled via Gs);GO:0001659(temperature homeostasis);GO:0001661(conditioned taste aversion);GO:0001662(behavioral fear response);GO:0001963(synaptic transmission, dopaminergic);GO:0001975(response to amphetamine);GO:0005634(nucleus);GO:0005789(endoplasmic reticulum membrane);GO:0005829(cytosol);GO:0005887(integral component of plasma membrane…	04020(Calcium signaling pathway);04024(cAMP signaling pathway);04080(Neuroactive ligand-receptor interaction);04540(Gap junction);04728(Dopaminergic synapse);05012(Parkinson's disease);05030(Cocaine addiction);05031(Amphetamine addiction);05032(Morphine addiction);05034(Alcoholism)	K04144	NA	PREDICTED: Capra hircus dopamine receptor D1 (DRD1), transcript variant X1, mRNA	0.114115	0	0	0	0.0137508	0.0403477	1.01863	0.0266272	0.654374	0.769182	up	no
102168844	RNF223	XM_013970207.2	GO:0008270(zinc ion binding);GO:0016021(integral component of membrane)	NA	NA	NA	PREDICTED: Capra hircus ring finger protein 223 (RNF223), mRNA	0	0	0.048733	0.021562	0	0.015898	1.0035	0.00503837	0.848139	0.902869	up	no
102168853	LOC102168853	102168853	NA	NA	NA	NA		0	0	0.061319	0	0	0	1.02004	0.0286195	0.373901	0.547228	up	no
102168858	KRT12	XM_005693792.2	GO:0005198(structural molecule activity);GO:0005882(intermediate filament);GO:0070062(extracellular exosome)	05150(Staphylococcus aureus infection)	K07604	NA	PREDICTED: Capra hircus keratin 12 (KRT12), transcript variant X1, mRNA	0.027824	0.002841	0	0	0	0	1.01014	0.014562	0.311165	0.547228	up	no
102168876	S100A8	XM_005677513.3	GO:0005509(calcium ion binding);GO:0008017(microtubule binding);GO:0008270(zinc ion binding);GO:0035662(Toll-like receptor 4 binding);GO:0045087(innate immune response);GO:0050544(arachidonic acid binding);GO:0050727(regulation of inflammatory response);GO:0050786(RAGE receptor binding)	NA	NA	NA	PREDICTED: Capra hircus S100 calcium binding protein A8 (S100A8), mRNA	0.049851	0.122588	0	0	0	0	1.05629	0.0790044	0.177671	0.547228	up	no
102168938	LOC102168938	102168938	NA	NA	NA	NA		0.172168	0.23374	0.363386	0	0	0.47853	1.1007	0.138416	0.524313	0.669229	up	no
102168944	BNC1	XM_018066593.1	GO:0046872(metal ion binding)	NA	NA	NA	PREDICTED: Capra hircus basonuclin 1 (BNC1), mRNA	0.017554	0	0	0	0	0.010467	1.00233	0.00336105	0.747719	0.834523	up	no
102168959	LOC102168959	XM_018040091.1	GO:0005515(protein binding)	05144(Malaria);05143(African trypanosomiasis)	K13822	NA	PREDICTED: Capra hircus hemoglobin subunit alpha-2-like (LOC102168959), mRNA	0.075744	0	0	0	0	0	1.02464	0.0351116	0.373901	0.547228	up	no
102168970	LOC102168970	XR_001295603.2	GO:0003735(structural constituent of ribosome);GO:0005634(nucleus);GO:0005829(cytosol);GO:0005925(focal adhesion);GO:0006412(translation);GO:0015935(small ribosomal subunit);GO:0016020(membrane);GO:0019843(rRNA binding);GO:0022627(cytosolic small ribosomal subunit);GO:0042254(ribosome biogenesis);GO:0044822(poly(A) RNA binding);GO:0070062(extracellular exosome)	03010(Ribosome)	K02964	NA	PREDICTED: Capra hircus 40S ribosomal protein S18 pseudogene (LOC102168970), misc_RNA	0	0.153997	0	0.416845	0.178518	0.043652	0.871626	-0.198219	0.24486	0.547228	down	no
102168971	LOC102168971	XR_001295614.2	GO:0003677(DNA binding);GO:0003725(double-stranded RNA binding);GO:0003727(single-stranded RNA binding);GO:0005634(nucleus);GO:0005737(cytoplasm);GO:0007275(multicellular organism development);GO:0007286(spermatid development);GO:0007638(mechanosensory behavior);GO:0015630(microtubule cytoskeleton);GO:0044822(poly(A) RNA binding)	NA	NA	NA	PREDICTED: Capra hircus spermatid perinuclear RNA-binding protein pseudogene (LOC102168971), misc_RNA	0.029494	0.013798	0.01709	0.051264	0.026619	0	0.994499	-0.00795763	0.734663	0.825581	down	no
102168984	TNMD	XM_005700117.2	GO:0001886(endothelial cell morphogenesis);GO:0001937(negative regulation of endothelial cell proliferation);GO:0016021(integral component of membrane);GO:0016525(negative regulation of angiogenesis)	NA	NA	NA	PREDICTED: Capra hircus tenomodulin (TNMD), mRNA	0	0	0.067148	0	0	0	1.0219	0.0312534	0.373901	0.547228	up	no
102169020	MORN5	XM_005687039.2	GO:0003674(molecular_function);GO:0005575(cellular_component);GO:0008150(biological_process)	NA	NA	NA	PREDICTED: Capra hircus MORN repeat containing 5 (MORN5), transcript variant X2, mRNA	0	0	0	0.057405	0	0	0.981566	-0.0268427	0.373901	0.547228	down	no
102169044	LOC102169044	102169044	NA	NA	NA	NA		0.066905	0	0	0	0	0	1.02182	0.0311439	0.373901	0.547228	up	no
102169050	HOXB6	XM_018064934.1	GO:0003700(transcription factor activity, sequence-specific DNA binding);GO:0005634(nucleus);GO:0006355(regulation of transcription, DNA-templated);GO:0009952(anterior/posterior pattern specification);GO:0034101(erythrocyte homeostasis);GO:0043565(sequence-specific DNA binding);GO:0044822(poly(A) RNA binding);GO:0048704(embryonic skeletal system morphogenesis)	05206(MicroRNAs in cancer);05205(Proteoglycans in cancer)	K09295	NA	PREDICTED: Capra hircus homeobox B6 (HOXB6), mRNA	0.024868	0.012907	0.028818	0.012687	0.067256	0.021613	0.988967	-0.0160053	0.547251	0.686038	down	no
102169075	LOC102169075	102169075	NA	NA	NA	NA		0.067233	0.209146	0.155826	0	0.040453	0.019783	1.12021	0.163771	0.041243	0.339478	up	no
102169081	LOC102169081	XM_005680874.1	GO:0001580(detection of chemical stimulus involved in sensory perception of bitter taste);GO:0007186(G-protein coupled receptor signaling pathway);GO:0016021(integral component of membrane);GO:0033038(bitter taste receptor activity)	04742(Taste transduction)	K08474	NA	PREDICTED: Capra hircus taste receptor type 2 member 42-like (LOC102169081), mRNA	0	0.173592	0	0	0	0	1.05481	0.076977	0.373901	0.547228	up	no
102169088	HS3ST1	XM_018049730.1	GO:0008146(sulfotransferase activity)	00534(Glycosaminoglycan biosynthesis - heparan sulfate / heparin)	K01024	NA	PREDICTED: Capra hircus heparan sulfate-glucosamine 3-sulfotransferase 1 (HS3ST1), mRNA	0.047599	0.049411	0	0	0	0	1.03208	0.0455555	0.116249	0.534906	up	no
102169102	NPM2	XM_005683971.2	GO:0000789(cytoplasmic chromatin);GO:0000790(nuclear chromatin);GO:0003682(chromatin binding);GO:0006338(chromatin remodeling);GO:0007096(regulation of exit from mitosis);GO:0007338(single fertilization);GO:0009790(embryo development);GO:0009994(oocyte differentiation);GO:0045836(positive regulation of meiotic nuclear division)	NA	NA	NA	PREDICTED: Capra hircus nucleophosmin/nucleoplasmin 2 (NPM2), mRNA	0.048837	0	0	0	0	0	1.01602	0.0229302	0.373901	0.547228	up	no
102169107	GPR176	XM_018054470.1	GO:0004930(G-protein coupled receptor activity);GO:0007186(G-protein coupled receptor signaling pathway);GO:0016021(integral component of membrane)	04080(Neuroactive ligand-receptor interaction)	K04239	NA	PREDICTED: Capra hircus G protein-coupled receptor 176 (GPR176), mRNA	0.184503	0.085892	0.08561	0.170296	0.182947	0.141187	0.95968	-0.0593752	0.253845	0.547228	down	no
102169110	LOC102169110	XR_310376.3	NA	NA	NA	NA	PREDICTED: Capra hircus uncharacterized LOC102169110 (LOC102169110), ncRNA	0	0	0	0	0	0.002622	0.999128	-0.00125927	0.373901	0.547228	down	no
102169115	LOC102169115	102169115	NA	NA	NA	NA		0.057175	0.059352	0	0	0	0	1.03847	0.0544654	0.116248	0.534906	up	no
102169121	TMEM116	XM_005691553.3	GO:0016021(integral component of membrane)	NA	NA	NA	PREDICTED: Capra hircus transmembrane protein 116 (TMEM116), mRNA	0	0.029867	0.037261	0	0.047789	0.018923	1.00019	0.000281247	0.991686	0.995229	up	no
102169143	LOC102169143	XR_001920010.1	GO:0003676(nucleic acid binding);GO:0004523(RNA-DNA hybrid ribonuclease activity);GO:0016021(integral component of membrane);GO:0090502(RNA phosphodiester bond hydrolysis, endonucleolytic)	04612(Antigen processing and presentation);05340(Primary immunodeficiency);05152(Tuberculosis)	K08063	NA	PREDICTED: Capra hircus uncharacterized LOC102169143 (LOC102169143), ncRNA	0.109481	0.136514	0.020734	0.016885	0.066959	0	1.05859	0.0821487	0.207485	0.547228	up	no
102169145	GLP1R	XM_018039225.1	GO:0004967(glucagon receptor activity);GO:0005829(cytosol);GO:0006950(response to stress);GO:0007166(cell surface receptor signaling pathway);GO:0007186(G-protein coupled receptor signaling pathway);GO:0007204(positive regulation of cytosolic calcium ion concentration);GO:0007611(learning or memory);GO:0008016(regulation of heart contraction);GO:0016021(integral component of membrane);GO:0019933(…	04024(cAMP signaling pathway);04080(Neuroactive ligand-receptor interaction);04911(Insulin secretion)	K04581	NA	PREDICTED: Capra hircus glucagon like peptide 1 receptor (GLP1R), mRNA	0	0.036372	0.02707	0.008794	0.013588	0	1.01348	0.0193245	0.306345	0.547228	up	no
102169147	LOC102169147	XR_001917920.1	GO:0000166(nucleotide binding);GO:0003735(structural constituent of ribosome);GO:0005840(ribosome);GO:0006412(translation)	03010(Ribosome)	K02974	NA	PREDICTED: Capra hircus 40S ribosomal protein S24 pseudogene (LOC102169147), misc_RNA	0.179231	0.254505	0.114625	0.813153	0.232978	0.207385	0.848506	-0.237004	0.295189	0.547228	down	no
102169159	LOC102169159	XR_311185.3	GO:0005742(mitochondrial outer membrane translocase complex);GO:0015266(protein channel activity);GO:0015450(P-P-bond-hydrolysis-driven protein transmembrane transporter activity);GO:0016031(tRNA import into mitochondrion);GO:0030150(protein import into mitochondrial matrix);GO:0030943(mitochondrion targeting sequence binding);GO:0031307(integral component of mitochondrial outer membrane);GO:0070…	NA	NA	NA	PREDICTED: Capra hircus mitochondrial import receptor subunit TOM20 homolog pseudogene (LOC102169159), misc_RNA	0	0.21167	0	0	0	0	1.06609	0.0923323	0.373901	0.547228	up	no
102169163	LOC102169163	102169163	NA	NA	NA	NA		0	0	0	0	0	0.045823	0.985176	-0.0215462	0.373901	0.547228	down	no
102169183	LOC102169183	XM_018052609.1	GO:0005215(transporter activity);GO:0005550(pheromone binding);GO:0005576(extracellular region);GO:0006810(transport);GO:0036094(small molecule binding)	00590(Arachidonic acid metabolism)	K01830	EC:5.3.99.2	PREDICTED: Capra hircus major allergen Equ c 1 (LOC102169183), transcript variant X2, mRNA	0	0	0	0	0.0271092	0	0.989261	-0.0155766	0.373901	0.547228	down	no
102169210	DCHS2	XM_018061397.1	GO:0005509(calcium ion binding);GO:0005886(plasma membrane);GO:0007156(homophilic cell adhesion via plasma membrane adhesion molecules);GO:0016021(integral component of membrane)	04391(Hippo signaling pathway -fly)	K16507	NA	PREDICTED: Capra hircus dachsous cadherin-related 2 (DCHS2), mRNA	0	0.016055	0	0	0	0	1.00532	0.0076595	0.373901	0.547228	up	no
102169216	PIPOX	XM_013971877.2	GO:0005102(receptor binding);GO:0005777(peroxisome);GO:0008115(sarcosine oxidase activity);GO:0033514(L-lysine catabolic process to acetyl-CoA via L-pipecolate);GO:0046653(tetrahydrofolate metabolic process);GO:0050031(L-pipecolate oxidase activity);GO:0055114(oxidation-reduction process)	00260(Glycine, serine and threonine metabolism);00310(Lysine degradation);04146(Peroxisome)	K00306	EC:1.5.3.1;EC:1.5.3.7	PREDICTED: Capra hircus pipecolic acid and sarcosine oxidase (PIPOX), transcript variant X2, mRNA	0	0	0	0.04036	0	0	0.986898	-0.0190276	0.373901	0.547228	down	no
102169217	LOC102169217	102169217	NA	NA	NA	NA		0.003339	0.003585	0	0	0.002078	0	1.00161	0.00232571	0.297071	0.547228	up	no
102169232	FEZF2	XM_005696081.3	GO:0000122(negative regulation of transcription from RNA polymerase II promoter);GO:0000978(RNA polymerase II core promoter proximal region sequence-specific DNA binding);GO:0001227(transcriptional repressor activity, RNA polymerase II transcription regulatory region sequence-specific binding);GO:0001228(transcriptional activator activity, RNA polymerase II transcription regulatory region sequenc…	04330(Notch signaling pathway);04320(Dorso-ventral axis formation)	K02599	NA	PREDICTED: Capra hircus FEZ family zinc finger 2 (FEZF2), mRNA	0.007696	0.038298	0	0	0	0	1.0152	0.0217603	0.25867	0.547228	up	no
102169234	TFAP2D	XM_005696406.1	GO:0000977(RNA polymerase II regulatory region sequence-specific DNA binding);GO:0000981(RNA polymerase II transcription factor activity, sequence-specific DNA binding);GO:0005634(nucleus);GO:0005667(transcription factor complex);GO:0042127(regulation of cell proliferation);GO:0043524(negative regulation of neuron apoptotic process);GO:0045944(positive regulation of transcription from RNA polymer…	NA	NA	NA	PREDICTED: Capra hircus transcription factor AP-2 delta (TFAP2D), mRNA	0	0	0	0	0.022884	0	0.992486	-0.0108808	0.373901	0.547228	down	no
102169236	ZBED9	XM_005696699.3	GO:0000981(RNA polymerase II transcription factor activity, sequence-specific DNA binding);GO:0003677(DNA binding);GO:0005654(nucleoplasm);GO:0005737(cytoplasm)	00330(Arginine and proline metabolism)	K00933	EC:2.7.3.2	PREDICTED: Capra hircus zinc finger BED-type containing 9 (ZBED9), mRNA	0.092985	0.003068	0.021551	0.009441	0.05591	0.021635	1.00941	0.0135103	0.765823	0.846524	up	no
102169245	C3H1orf185	XM_005678439.1	GO:0016021(integral component of membrane)	NA	NA	NA	PREDICTED: Capra hircus chromosome 3 C1orf185 homolog (C3H1orf185), transcript variant X2, misc_RNA	0	0	0.0541632	0	0	0	1.01907	0.0272532	0.373901	0.547228	up	no
102169246	LOC102169246	XM_005698088.3	GO:0004930(G-protein coupled receptor activity);GO:0004984(olfactory receptor activity);GO:0005886(plasma membrane);GO:0007186(G-protein coupled receptor signaling pathway);GO:0016021(integral component of membrane);GO:0050911(detection of chemical stimulus involved in sensory perception of smell)	04740(Olfactory transduction)	K04257	NA	PREDICTED: Capra hircus olfactory receptor 1F12 (LOC102169246), mRNA	0	0	0	0	0.05756	0	0.981518	-0.0269132	0.373901	0.547228	down	no
102169256	KRBA1	XM_018046800.1	GO:0003676(nucleic acid binding);GO:0005622(intracellular);GO:0006355(regulation of transcription, DNA-templated)	04722(Neurotrophin signaling pathway)	K12458	NA	PREDICTED: Capra hircus KRAB-A domain containing 1 (KRBA1), transcript variant X5, mRNA	0.024006	0	0	0	0.007222	0	1.00552	0.00794749	0.541474	0.682308	up	no
102169260	KCNJ1	XM_005699628.3	GO:0005546(phosphatidylinositol-4,5-bisphosphate binding);GO:0005887(integral component of plasma membrane);GO:0010107(potassium ion import);GO:0015272(ATP-activated inward rectifier potassium channel activity);GO:0034765(regulation of ion transmembrane transport)	04971(Gastric acid secretion);04960(Aldosterone-regulated sodium reabsorption)	K04995	NA	PREDICTED: Capra hircus potassium voltage-gated channel subfamily J member 1 (KCNJ1), transcript variant X1, mRNA	0	0	0	0	0.014377	0.0703115	0.971903	-0.0411159	0.255688	0.547228	down	no
102169262	LOC102169262	XM_013975795.2	GO:0004930(G-protein coupled receptor activity);GO:0004984(olfactory receptor activity);GO:0005886(plasma membrane);GO:0007186(G-protein coupled receptor signaling pathway);GO:0007608(sensory perception of smell);GO:0016021(integral component of membrane);GO:0050911(detection of chemical stimulus involved in sensory perception of smell)	04740(Olfactory transduction)	K04257	NA	PREDICTED: Capra hircus putative olfactory receptor 10D4 (LOC102169262), mRNA	0	0.079863	0	0	0	0	1.02594	0.0369494	0.373901	0.547228	up	no
102169290	FAM184A	XM_018053012.1;XM_013966403.2;XM_018053011.1;XR_001918521.1	GO:0005615(extracellular space);GO:0005615(extracellular space)	04530(Tight junction);04530(Tight junction)	K10352	NA	PREDICTED: Capra hircus family with sequence similarity 184 member A (FAM184A), transcript variant X6, mRNA	0.00827113	0.0171725	0.0191706	0.0169649	0	0	1.00919	0.0131913	0.232819	0.547228	up	no
102169297	PGF	XM_005686088.3	GO:0001525(angiogenesis);GO:0001658(branching involved in ureteric bud morphogenesis);GO:0005576(extracellular region);GO:0008083(growth factor activity);GO:0008284(positive regulation of cell proliferation);GO:0016020(membrane);GO:0030154(cell differentiation);GO:0051781(positive regulation of cell division);GO:0060688(regulation of morphogenesis of a branching structure)	04014(Ras signaling pathway);04015(Rap1 signaling pathway);04151(PI3K-Akt signaling pathway);04510(Focal adhesion);05200(Pathways in cancer)	K16859	NA	PREDICTED: Capra hircus placental growth factor (PGF), transcript variant X2, mRNA	0	0.093056	0.051942	0	0.053937	0.105686	0.995549	-0.00643596	0.914011	0.946749	down	no
102169330	HOXB5	XM_018064933.1	GO:0000980(RNA polymerase II distal enhancer sequence-specific DNA binding);GO:0001205(transcriptional activator activity, RNA polymerase II distal enhancer sequence-specific binding);GO:0005634(nucleus);GO:0006366(transcription from RNA polymerase II promoter);GO:0009952(anterior/posterior pattern specification);GO:0045446(endothelial cell differentiation);GO:0045944(positive regulation of trans…	04911(Insulin secretion);04930(Type II diabetes mellitus);04950(Maturity onset diabetes of the young)	K07594	NA	PREDICTED: Capra hircus homeobox B5 (HOXB5), mRNA	0	0	0	0.013199	0	0	0.995639	-0.00630585	0.373901	0.547228	down	no
102169331	MRAP	XM_005674746.3	GO:0005783(endoplasmic reticulum);GO:0005886(plasma membrane);GO:0016021(integral component of membrane);GO:0030819(positive regulation of cAMP biosynthetic process);GO:0031780(corticotropin hormone receptor binding);GO:0031781(type 3 melanocortin receptor binding);GO:0031782(type 4 melanocortin receptor binding);GO:0031783(type 5 melanocortin receptor binding);GO:0034394(protein localization to …	NA	NA	NA	PREDICTED: Capra hircus melanocortin 2 receptor accessory protein (MRAP), mRNA	0	0	0.207699	0	0	0.051375	1.04729	0.0666612	0.516938	0.663429	up	no
102169348	CDH19	XM_018039815.1	GO:0005509(calcium ion binding);GO:0005886(plasma membrane);GO:0007156(homophilic cell adhesion via plasma membrane adhesion molecules);GO:0016021(integral component of membrane)	04514(Cell adhesion molecules (CAMs))	K06533	NA	PREDICTED: Capra hircus cadherin 19 (CDH19), mRNA	0	0	0.002608	0	0	0	1.00087	0.00125255	0.373901	0.547228	up	no
102169365	LOC102169365	XM_013964199.2	GO:0001580(detection of chemical stimulus involved in sensory perception of bitter taste);GO:0007186(G-protein coupled receptor signaling pathway);GO:0016021(integral component of membrane);GO:0033038(bitter taste receptor activity)	04742(Taste transduction)	K08474	NA	PREDICTED: Capra hircus taste receptor type 2 member 42-like (LOC102169365), mRNA	0.018545	0	0	0	0	0	1.00614	0.00883657	0.373901	0.547228	up	no
102169380	LOC102169380	XM_005683277.2	GO:0004930(G-protein coupled receptor activity);GO:0004984(olfactory receptor activity);GO:0005886(plasma membrane);GO:0007186(G-protein coupled receptor signaling pathway);GO:0007608(sensory perception of smell);GO:0016021(integral component of membrane);GO:0050911(detection of chemical stimulus involved in sensory perception of smell)	04740(Olfactory transduction)	K04257	NA	PREDICTED: Capra hircus olfactory receptor 2M2-like (LOC102169380), mRNA	0	0	0	0	0.012469	0	0.995878	-0.00595925	0.373901	0.547228	down	no
102169394	CCDC168	XM_018056289.1	NA	04911(Insulin secretion)	K16882	NA	PREDICTED: Capra hircus coiled-coil domain containing 168 (CCDC168), mRNA	0.03165	0.050141	0.011576	0	0.016054	0.0297	1.01559	0.0223134	0.322758	0.547228	up	no
102169395	KCNG1	XM_018058039.1	GO:0005251(delayed rectifier potassium channel activity);GO:0008076(voltage-gated potassium channel complex);GO:0016021(integral component of membrane);GO:0034765(regulation of ion transmembrane transport);GO:0043231(intracellular membrane-bounded organelle);GO:0051260(protein homooligomerization);GO:0071805(potassium ion transmembrane transport)	04726(Serotonergic synapse)	K04892	NA	PREDICTED: Capra hircus potassium voltage-gated channel modifier subfamily G member 1 (KCNG1), mRNA	0.028614	0	0	0	0	0	1.00945	0.0135672	0.373901	0.547228	up	no
102169402	TNFRSF4	XM_018060551.1	GO:0005031(tumor necrosis factor-activated receptor activity);GO:0005887(integral component of plasma membrane);GO:0006954(inflammatory response);GO:0006955(immune response);GO:0007275(multicellular organism development);GO:0032496(response to lipopolysaccharide);GO:0033209(tumor necrosis factor-mediated signaling pathway);GO:0042127(regulation of cell proliferation);GO:0042981(regulation of apop…	04060(Cytokine-cytokine receptor interaction)	K05142	NA	PREDICTED: Capra hircus TNF receptor superfamily member 4 (TNFRSF4), mRNA	0.101692	0.015036	0.070335	0.184871	0.084887	0.041041	0.963487	-0.0536625	0.455678	0.614977	down	no
102169404	TDO2	XM_005691311.3	GO:0004833(tryptophan 2,3-dioxygenase activity);GO:0019441(tryptophan catabolic process to kynurenine);GO:0019442(tryptophan catabolic process to acetyl-CoA);GO:0020037(heme binding);GO:0046872(metal ion binding);GO:0055114(oxidation-reduction process)	00380(Tryptophan metabolism)	K00453	EC:1.13.11.11	PREDICTED: Capra hircus tryptophan 2,3-dioxygenase (TDO2), mRNA	0.018737	0	0	0	0	0.00798	1.00354	0.00510488	0.626908	0.748379	up	no
102169407	LOC102169407	XM_005691554.3	GO:0004222(metalloendopeptidase activity);GO:0006508(proteolysis);GO:0008270(zinc ion binding);GO:0016021(integral component of membrane)	04742(Taste transduction)	K08474	NA	PREDICTED: Capra hircus disintegrin and metalloproteinase domain-containing protein 1a-like (LOC102169407), mRNA	0.009754	0.005063	0.011304	0	0.007825	0.043532	0.991897	-0.0117378	0.571862	0.704932	down	no
102169413	PNMAL2	XM_018063193.1	GO:0005545(1-phosphatidylinositol binding);GO:0005886(plasma membrane);GO:0005905(clathrin-coated pit);GO:0007268(chemical synaptic transmission);GO:0030136(clathrin-coated vesicle);GO:0030276(clathrin binding);GO:0048268(clathrin coat assembly);GO:2000369(regulation of clathrin-mediated endocytosis)	04014(Ras signaling pathway);04015(Rap1 signaling pathway);04020(Calcium signaling pathway);04070(Phosphatidylinositol signaling system);04024(cAMP signaling pathway);04022(cGMP - PKG signaling pathway);04114(Oocyte meiosis);04910(Insulin signaling pathway);04922(Glucagon signaling pathway);04912(GnRH signaling pathway);04915(Estrogen signaling pathway);04921(Oxytocin signaling pathway);04916(Mel…	K02183	NA	PREDICTED: Capra hircus paraneoplastic Ma antigen family like 2 (PNMAL2), mRNA	0.019203	0	0	0	0.011592	0	1.0025	0.00360463	0.753037	0.838215	up	no
102169416	KRT23	XM_005693794.2	GO:0005198(structural molecule activity);GO:0005882(intermediate filament)	05150(Staphylococcus aureus infection)	K07604	NA	PREDICTED: Capra hircus keratin 23 (KRT23), mRNA	0.078394	0	0	0	0.056075	0.137027	0.9648	-0.0516981	0.469667	0.625459	down	no
102169418	GUCY2D	XM_018064036.1	GO:0004383(guanylate cyclase activity);GO:0004672(protein kinase activity);GO:0005524(ATP binding);GO:0005622(intracellular);GO:0006182(cGMP biosynthetic process);GO:0006468(protein phosphorylation);GO:0016021(integral component of membrane);GO:0035556(intracellular signal transduction)	00230(Purine metabolism);04744(Phototransduction);04740(Olfactory transduction)	K12321	EC:4.6.1.2	PREDICTED: Capra hircus guanylate cyclase 2D, retinal (GUCY2D), mRNA	0.00285	0	0.008917	0	0	0	1.00392	0.00563778	0.209686	0.547228	up	no
102169438	ACKR1	XM_005677256.3	GO:0004888(transmembrane signaling receptor activity);GO:0004930(G-protein coupled receptor activity);GO:0005769(early endosome);GO:0005886(plasma membrane);GO:0006954(inflammatory response);GO:0007186(G-protein coupled receptor signaling pathway);GO:0016021(integral component of membrane);GO:0019957(C-C chemokine binding);GO:0032642(regulation of chemokine production);GO:0055037(recycling endoso…	05144(Malaria)	K06574	NA	PREDICTED: Capra hircus atypical chemokine receptor 1 (Duffy blood group) (ACKR1), mRNA	0.12518	0.248502	0.180503	0.352079	0.672776	0.388671	0.808251	-0.307124	0.0440661	0.349712	down	no
102169439	PGLYRP4	XM_018046128.1	GO:0002221(pattern recognition receptor signaling pathway);GO:0008270(zinc ion binding);GO:0008745(N-acetylmuramoyl-L-alanine amidase activity);GO:0009253(peptidoglycan catabolic process);GO:0016019(peptidoglycan receptor activity);GO:0016045(detection of bacterium);GO:0042834(peptidoglycan binding);GO:0050830(defense response to Gram-positive bacterium)	NA	NA	NA	PREDICTED: Capra hircus peptidoglycan recognition protein 4 (PGLYRP4), transcript variant X2, mRNA	0	0.02011	0	0	0	0.022802	0.999122	-0.00126739	0.934392	0.959463	down	no
102169462	LOC102169462	XM_018045623.1	GO:0000910(cytokinesis);GO:0004842(ubiquitin-protein transferase activity);GO:0007067(mitotic nuclear division);GO:0016567(protein ubiquitination);GO:0030496(midbody);GO:0031463(Cul3-RING ubiquitin ligase complex)	04120(Ubiquitin mediated proteolysis)	K10447	NA	PREDICTED: Capra hircus kelch-like protein 13 (LOC102169462), mRNA	0	0.151516	0	0	0.037647	0.071276	1.01183	0.0169628	0.82918	0.889667	up	no
102169471	LOC102169471	XM_018045263.1	GO:0005044(scavenger receptor activity);GO:0006898(receptor-mediated endocytosis);GO:0016020(membrane)	04970(Salivary secretion)	K13912	NA	PREDICTED: Capra hircus antigen WC1.1-like (LOC102169471), partial mRNA	0	0.157767	0.088062	0	0.045722	0.043684	1.04897	0.0689738	0.34687	0.547228	up	no
102169475	HAPLN1	XM_005683399.3	GO:0001501(skeletal system development);GO:0005201(extracellular matrix structural constituent);GO:0005540(hyaluronic acid binding);GO:0005578(proteinaceous extracellular matrix);GO:0007155(cell adhesion);GO:0007417(central nervous system development)	04514(Cell adhesion molecules (CAMs))	K06793	NA	PREDICTED: Capra hircus hyaluronan and proteoglycan link protein 1 (HAPLN1), mRNA	0.025077	0.026031	0.02906	0.075699	0.060177	0.088448	0.955345	-0.0659061	0.00404623	0.10407	down	no
102169479	GCNT4	XM_018053704.1	GO:0002121(inter-male aggressive behavior);GO:0008375(acetylglucosaminyltransferase activity);GO:0016020(membrane);GO:0042403(thyroid hormone metabolic process);GO:0048729(tissue morphogenesis);GO:0048872(homeostasis of number of cells);GO:0060993(kidney morphogenesis)	00512(Mucin type O-glycan biosynthesis)	K09663	EC:2.4.1.-	PREDICTED: Capra hircus glucosaminyl (N-acetyl) transferase 4, core 2 (GCNT4), mRNA	0	0	0.041008	0.009072	0	0	1.01044	0.014984	0.491501	0.642568	up	no
102169489	LOC102169489	102169489	NA	NA	NA	NA		0	0	0	0	0.125014	0	0.961496	-0.0566477	0.373901	0.547228	down	no
102169503	SFRP2	XM_013970497.2	GO:0001569(patterning of blood vessels);GO:0002063(chondrocyte development);GO:0003151(outflow tract morphogenesis);GO:0003214(cardiac left ventricle morphogenesis);GO:0004930(G-protein coupled receptor activity);GO:0005615(extracellular space);GO:0007186(G-protein coupled receptor signaling pathway);GO:0008284(positive regulation of cell proliferation);GO:0008584(male gonad development);GO:00106…	04310(Wnt signaling pathway)	K02176	NA	PREDICTED: Capra hircus secreted frizzled related protein 2 (SFRP2), mRNA	0	0	0	0	0.023008	0.045008	0.977989	-0.0321105	0.154834	0.547228	down	no
102169509	LOC102169509	XM_018063261.1	GO:0003676(nucleic acid binding);GO:0003700(transcription factor activity, sequence-specific DNA binding);GO:0005622(intracellular);GO:0006355(regulation of transcription, DNA-templated);GO:0046872(metal ion binding)	04010(MAPK signaling pathway);04012(ErbB signaling pathway);04810(Regulation of actin cytoskeleton);04510(Focal adhesion)	K04409	EC:2.7.11.1	PREDICTED: Capra hircus zinc finger protein 132-like (LOC102169509), mRNA	0.007397	0	0	0	0.019879	0	0.995904	-0.00592189	0.589421	0.718105	down	no
102169513	LOC102169513	102169513	NA	NA	NA	NA		0	0	0	0	0.014762	0	0.995127	-0.00704713	0.373901	0.547228	down	no
102169515	LOC102169515	XR_001917719.1	NA	NA	NA	NA	PREDICTED: Capra hircus uncharacterized LOC102169515 (LOC102169515), misc_RNA	0	0	0	0.208842	0	0	0.938736	-0.0912086	0.373901	0.547228	down	no
102169531	PRPH2	XM_005696314.1	GO:0001750(photoreceptor outer segment);GO:0007601(visual perception);GO:0016021(integral component of membrane);GO:0060041(retina development in camera-type eye)	NA	NA	NA	PREDICTED: Capra hircus peripherin 2 (PRPH2), mRNA	0	0.050464	0	0	0	0.018036	1.01051	0.0150794	0.581641	0.712157	up	no
102169532	TFAP2B	XM_018039253.1;XM_005696407.3	GO:0000122(negative regulation of transcription from RNA polymerase II promoter);GO:0000977(RNA polymerase II regulatory region sequence-specific DNA binding);GO:0000981(RNA polymerase II transcription factor activity, sequence-specific DNA binding);GO:0000983(transcription factor activity, RNA polymerase II core promoter sequence-specific);GO:0001105(RNA polymerase II transcription coactivator a…	NA	NA	NA	PREDICTED: Capra hircus transcription factor AP-2 beta (TFAP2B), transcript variant X4, mRNA	0.00958733	0	0	0.00983094	0.019424	0.00564212	0.991664	-0.0120761	0.178286	0.547228	down	no
102169534	LOC102169534	XR_001297195.2	GO:0000028(ribosomal small subunit assembly);GO:0003735(structural constituent of ribosome);GO:0005055(laminin receptor activity);GO:0005634(nucleus);GO:0005886(plasma membrane);GO:0006412(translation);GO:0007155(cell adhesion);GO:0022627(cytosolic small ribosomal subunit);GO:0043236(laminin binding)	03010(Ribosome)	K02998	NA	PREDICTED: Capra hircus 40S ribosomal protein SA pseudogene (LOC102169534), misc_RNA	0.040965	0	0.047472	0.132841	0.024648	0	0.979366	-0.0300802	0.636596	0.755694	down	no
102169542	SCNN1G	XM_018041046.1	GO:0005887(integral component of plasma membrane);GO:0009897(external side of plasma membrane);GO:0015280(ligand-gated sodium channel activity);GO:0016324(apical plasma membrane);GO:0034706(sodium channel complex);GO:0035725(sodium ion transmembrane transport);GO:0050699(WW domain binding);GO:0050891(multicellular organismal water homeostasis);GO:0050896(response to stimulus);GO:0050909(sensory p…	04960(Aldosterone-regulated sodium reabsorption);04742(Taste transduction)	K04827	NA	PREDICTED: Capra hircus sodium channel epithelial 1 gamma subunit (SCNN1G), mRNA	0	0	0	0.011847	0	0	0.996082	-0.00566372	0.373901	0.547228	down	no
102169549	HOXA9	XM_013963366.2	GO:0005634(nucleus);GO:0005667(transcription factor complex);GO:0005737(cytoplasm);GO:0006351(transcription, DNA-templated);GO:0006355(regulation of transcription, DNA-templated);GO:0007283(spermatogenesis);GO:0007338(single fertilization);GO:0008584(male gonad development);GO:0009952(anterior/posterior pattern specification);GO:0009954(proximal/distal pattern formation);GO:0019899(enzyme binding…	05202(Transcriptional misregulation in cancers)	K09294	NA	PREDICTED: Capra hircus homeobox A9 (HOXA9), mRNA	0.014347	0	0	0	0	0	1.00476	0.00685042	0.373901	0.547228	up	no
102169563	NR1H4	XM_005680502.3	GO:0000122(negative regulation of transcription from RNA polymerase II promoter);GO:0000980(RNA polymerase II distal enhancer sequence-specific DNA binding);GO:0001077(transcriptional activator activity, RNA polymerase II core promoter proximal region sequence-specific binding);GO:0001190(transcriptional activator activity, RNA polymerase II transcription factor binding);GO:0003705(transcription …	04976(Bile secretion)	K08537	NA	PREDICTED: Capra hircus nuclear receptor subfamily 1 group H member 4 (NR1H4), transcript variant X1, mRNA	0	0	0.00988514	0	0.00316985	0	1.00245	0.0035342	0.553742	0.691201	up	no
102169570	SPATA18	XM_018049453.1	GO:0005737(cytoplasm);GO:0005741(mitochondrial outer membrane);GO:0006974(cellular response to DNA damage stimulus);GO:0035694(mitochondrial protein catabolic process);GO:0035695(mitophagy by induced vacuole formation);GO:0043231(intracellular membrane-bounded organelle)	NA	NA	NA	PREDICTED: Capra hircus spermatogenesis associated 18 (SPATA18), mRNA	0	0.022681	0	0	0	0	1.0075	0.0107854	0.373901	0.547228	up	no
102169573	LOC102169573	XM_005701206.2	GO:0000788(nuclear nucleosome);GO:0003677(DNA binding);GO:0006334(nucleosome assembly);GO:0046982(protein heterodimerization activity)	05203(Viral carcinogenesis);05322(Systemic lupus erythematosus);05034(Alcoholism)	K11252	NA	PREDICTED: Capra hircus histone H2B-like (LOC102169573), mRNA	0.044247	0	0	0	0	0	1.01454	0.020821	0.373901	0.547228	up	no
102169582	BIRC7	XM_018056893.1	GO:0008270(zinc ion binding)	04120(Ubiquitin mediated proteolysis);04215(Apoptosis - multiple species);05200(Pathways in cancer);05222(Small cell lung cancer);05145(Toxoplasmosis)	K16061	NA	PREDICTED: Capra hircus baculoviral IAP repeat containing 7 (BIRC7), mRNA	0	0	0	0.023118	0.016751	0	0.98693	-0.0189797	0.125971	0.537294	down	no
102169583	MZB1	XM_005683014.3	GO:0002642(positive regulation of immunoglobulin biosynthetic process);GO:0003674(molecular_function);GO:0005576(extracellular region);GO:0005788(endoplasmic reticulum lumen);GO:0008284(positive regulation of cell proliferation);GO:0030888(regulation of B cell proliferation);GO:0033622(integrin activation);GO:0034663(endoplasmic reticulum chaperone complex);GO:0042127(regulation of cell prolifera…	NA	NA	NA	PREDICTED: Capra hircus marginal zone B and B1 cell specific protein (MZB1), mRNA	0	0	0.016617	0	0	0	1.00551	0.00792542	0.373901	0.547228	up	no
102169589	LOC102169589	102169589	NA	NA	NA	NA		0	0	0	0	0	0.017121	0.994357	-0.00816377	0.373901	0.547228	down	no
102169590	MFAP3L	XM_018051812.1;XM_018051813.1	GO:0005634(nucleus);GO:0005737(cytoplasm);GO:0005886(plasma membrane);GO:0016021(integral component of membrane);GO:0016021(integral component of membrane)	03420(Nucleotide excision repair);03420(Nucleotide excision repair)	K10838	NA	PREDICTED: Capra hircus microfibrillar associated protein 3 like (MFAP3L), transcript variant X1, mRNA	0.0323942	0.0554629	0.0884607	0.00556741	0.0460164	0.0225147	1.03314	0.0470408	0.163414	0.547228	up	no
102169623	HOXB3	XM_018064935.1	GO:0005634(nucleus);GO:0006355(regulation of transcription, DNA-templated);GO:0043565(sequence-specific DNA binding)	04911(Insulin secretion);04930(Type II diabetes mellitus);04950(Maturity onset diabetes of the young)	K07594	NA	PREDICTED: Capra hircus homeobox B3 (HOXB3), transcript variant X2, mRNA	0	0	0.0204806	0.0180342	0	0	1.00087	0.00125342	0.933559	0.959254	up	no
102169631	NEUROD1	XM_005675897.3	GO:0000978(RNA polymerase II core promoter proximal region sequence-specific DNA binding);GO:0001077(transcriptional activator activity, RNA polymerase II core promoter proximal region sequence-specific binding);GO:0001102(RNA polymerase II activating transcription factor binding);GO:0001105(RNA polymerase II transcription coactivator activity);GO:0003326(pancreatic A cell fate commitment);GO:000…	04950(Maturity onset diabetes of the young)	K08033	NA	PREDICTED: Capra hircus neuronal differentiation 1 (NEUROD1), mRNA	0	0.032515	0	0	0	0	1.01072	0.0153876	0.373901	0.547228	up	no
102169641	LOC102169641	XM_005678020.3	GO:0004556(alpha-amylase activity);GO:0005975(carbohydrate metabolic process);GO:0043169(cation binding)	00500(Starch and sucrose metabolism);04973(Carbohydrate digestion and absorption)	K01176	EC:3.2.1.1	PREDICTED: Capra hircus alpha-amylase 2B (LOC102169641), mRNA	0	0.197306	0	0	0	0	1.06186	0.0865973	0.373901	0.547228	up	no
102169644	PAX4	XM_018047494.1	GO:0000122(negative regulation of transcription from RNA polymerase II promoter);GO:0000980(RNA polymerase II distal enhancer sequence-specific DNA binding);GO:0001206(transcriptional repressor activity, RNA polymerase II distal enhancer sequence-specific binding);GO:0005634(nucleus);GO:0006351(transcription, DNA-templated);GO:0007275(multicellular organism development);GO:0045597(positive regula…	04950(Maturity onset diabetes of the young)	K08032	NA	PREDICTED: Capra hircus paired box 4 (PAX4), mRNA	0	0	0	0.051259	0	0	0.983475	-0.0240394	0.373901	0.547228	down	no
102169652	BEX4	XM_018044301.1;XM_018044302.1	GO:0005634(nucleus);GO:0005737(cytoplasm);GO:0005737(cytoplasm)	NA	NA	NA	PREDICTED: Capra hircus brain expressed X-linked 4 (BEX4), transcript variant X1, mRNA	0.0884182	0.17331	0.332157	0.474963	0.107588	0.0517759	0.996691	-0.00478195	0.979385	0.987991	down	no
102169656	IL2RG	XM_005700681.3	GO:0004896(cytokine receptor activity);GO:0016021(integral component of membrane);GO:0019221(cytokine-mediated signaling pathway)	04630(Jak-STAT signaling pathway);04151(PI3K-Akt signaling pathway);04060(Cytokine-cytokine receptor interaction);04144(Endocytosis);05321(Inflammatiory bowel disease (IBD));05340(Primary immunodeficiency);05166(HTLV-I infection);05162(Measles)	K05070	NA	PREDICTED: Capra hircus interleukin 2 receptor subunit gamma (IL2RG), mRNA	0	0	0	0	0.031289	0	0.989783	-0.0148162	0.373901	0.547228	down	no
102169664	LYRM7	XM_005682641.3;XM_005682642.3	GO:0005739(mitochondrion);GO:0005739(mitochondrion)	NA	NA	NA	PREDICTED: Capra hircus LYR motif containing 7 (LYRM7), transcript variant X2, mRNA	0.15667	0.163158	0.785827	0.780844	0.817099	0.198171	0.852553	-0.230138	0.464932	0.622077	down	no
102169667	LOC102169667	XM_005683278.2	GO:0004930(G-protein coupled receptor activity);GO:0004984(olfactory receptor activity);GO:0005886(plasma membrane);GO:0007186(G-protein coupled receptor signaling pathway);GO:0007608(sensory perception of smell);GO:0016021(integral component of membrane);GO:0050911(detection of chemical stimulus involved in sensory perception of smell)	04740(Olfactory transduction)	K04257	NA	PREDICTED: Capra hircus olfactory receptor 2L8-like (LOC102169667), mRNA	0	0.020952	0	0	0.012144	0	1.00289	0.00416683	0.736266	0.82682	up	no
102169686	ART5	XM_013969694.2	GO:0003956(NAD(P)+-protein-arginine ADP-ribosyltransferase activity);GO:0006471(protein ADP-ribosylation)	00760(Nicotinate and nicotinamide metabolism)	K19980	EC:2.4.2.31;EC:3.2.2.5	PREDICTED: Capra hircus ADP-ribosyltransferase 5 (ART5), mRNA	0	0.115553	0.128998	0.085614	0	0	1.05076	0.0714303	0.354541	0.547228	up	no
102169692	GUCY1A3	XM_013970645.2	GO:0004016(adenylate cyclase activity);GO:0004383(guanylate cyclase activity);GO:0005525(GTP binding);GO:0005886(plasma membrane);GO:0006182(cGMP biosynthetic process);GO:0007165(signal transduction);GO:0008074(guanylate cyclase complex, soluble);GO:0008217(regulation of blood pressure);GO:0020037(heme binding);GO:0030828(positive regulation of cGMP biosynthetic process);GO:0035556(intracellular …	00230(Purine metabolism);04022(cGMP - PKG signaling pathway);04540(Gap junction);04611(Platelet activation);04921(Oxytocin signaling pathway);04924(Renin secretion);04270(Vascular smooth muscle contraction);04970(Salivary secretion);04730(Long-term depression);04713(Circadian entrainment)	K12318	EC:4.6.1.2	PREDICTED: Capra hircus guanylate cyclase 1 soluble subunit alpha (GUCY1A3), transcript variant X4, mRNA	0.0924025	0.0796084	0.115885	0	0	0	1.10627	0.145708	0.000682095	0.042324	up	no
102169698	LOC102169698	102169698	NA	NA	NA	NA		0.159682	0	0.299365	0.196501	0.127676	0.093138	1.00716	0.0102954	0.933467	0.959185	up	no
102169699	LOC102169699	XR_001919737.1;XR_001919735.1	NA	NA	NA	NA	PREDICTED: Capra hircus uncharacterized LOC102169699 (LOC102169699), transcript variant X2, ncRNA	0	0	0	0	0.0168077	0.00460329	0.990273	-0.014102	0.226822	0.547228	down	no
102169709	INSM2	XM_018065972.1	GO:0003676(nucleic acid binding);GO:0046872(metal ion binding)	NA	NA	NA	PREDICTED: Capra hircus INSM transcriptional repressor 2 (INSM2), mRNA	0	0	0	0	0	0.054946	0.982328	-0.0257231	0.373901	0.547228	down	no
102169725	LOC102169725	XM_018040011.1	GO:0003777(microtubule motor activity);GO:0005524(ATP binding);GO:0005871(kinesin complex);GO:0005874(microtubule);GO:0007018(microtubule-based movement);GO:0008017(microtubule binding);GO:0016887(ATPase activity)	04144(Endocytosis)	K10396	NA	PREDICTED: Capra hircus kinesin-like protein KIF19 (LOC102169725), mRNA	0.002365	0	0	0.023084	0.005196	0	0.991489	-0.0123312	0.286276	0.547228	down	no
102169730	LOC102169730	XM_018041105.1	GO:0002221(pattern recognition receptor signaling pathway);GO:0005044(scavenger receptor activity);GO:0005515(protein binding);GO:0005576(extracellular region);GO:0005615(extracellular space);GO:0005737(cytoplasm);GO:0006898(receptor-mediated endocytosis);GO:0007275(multicellular organism development);GO:0008329(signaling pattern recognition receptor activity);GO:0015031(protein transport);GO:001…	04970(Salivary secretion)	K13912	NA	PREDICTED: Capra hircus deleted in malignant brain tumors 1 protein (LOC102169730), mRNA	0.006745	0.014005	0	0	0	0.00794	1.00425	0.00611777	0.427217	0.592361	up	no
102169759	ZFP37	XM_018052612.1;XM_018052611.1	GO:0003676(nucleic acid binding);GO:0003677(DNA binding);GO:0005622(intracellular);GO:0005634(nucleus);GO:0006351(transcription, DNA-templated);GO:0006355(regulation of transcription, DNA-templated);GO:0008283(cell proliferation);GO:0030154(cell differentiation);GO:0046872(metal ion binding);GO:0003700(transcription factor activity, sequence-specific DNA binding);GO:0003700(transcription factor a…	04010(MAPK signaling pathway);04012(ErbB signaling pathway);04810(Regulation of actin cytoskeleton);04510(Focal adhesion);04390(Hippo signaling pathway);04390(Hippo signaling pathway)	K04409	EC:2.7.11.1	PREDICTED: Capra hircus ZFP37 zinc finger protein (ZFP37), transcript variant X3, mRNA	0.530899	0.760416	0.290235	0.439771	0.587086	0.117449	1.11138	0.152357	0.49678	0.647183	up	no
102169770	ADRA1D	XM_005688233.3	GO:0001994(norepinephrine-epinephrine vasoconstriction involved in regulation of systemic arterial blood pressure);GO:0004937(alpha1-adrenergic receptor activity);GO:0005887(integral component of plasma membrane);GO:0007200(phospholipase C-activating G-protein coupled receptor signaling pathway);GO:0007204(positive regulation of cytosolic calcium ion concentration);GO:0007267(cell-cell signaling)…	04020(Calcium signaling pathway);04022(cGMP - PKG signaling pathway);04080(Neuroactive ligand-receptor interaction);04261(Adrenergic signaling in cardiomyocytes);04270(Vascular smooth muscle contraction);04970(Salivary secretion)	K04137	NA	PREDICTED: Capra hircus adrenoceptor alpha 1D (ADRA1D), mRNA	0.081098	0.04952	0.03317	0.007095	0.04205	0.075336	1.01276	0.0182976	0.612682	0.736533	up	no
102169779	C15H11orf88	XM_018058999.1	GO:0048741(skeletal muscle fiber development)	NA	NA	NA	PREDICTED: Capra hircus chromosome 15 C11orf88 homolog (C15H11orf88), transcript variant X2, mRNA	0	0	0.0559293	0	0	0	1.01946	0.0278072	0.373901	0.547228	up	no
102169781	ELF5	XM_005690078.3	GO:0000977(RNA polymerase II regulatory region sequence-specific DNA binding);GO:0001228(transcriptional activator activity, RNA polymerase II transcription regulatory region sequence-specific binding);GO:0001712(ectodermal cell fate commitment);GO:0005634(nucleus);GO:0005737(cytoplasm);GO:0006366(transcription from RNA polymerase II promoter);GO:0035019(somatic stem cell population maintenance);…	04917(Prolactin signaling pathway)	K17101	NA	Capra hircus E74 like ETS transcription factor 5 (ELF5), mRNA	0.117739	0.030682	0.0254169	0.0303099	0.0352142	0	1.03695	0.0523484	0.31889	0.547228	up	no
102169782	LOC102169782	XM_018045611.1	GO:0000786(nucleosome);GO:0003677(DNA binding);GO:0005634(nucleus);GO:0046982(protein heterodimerization activity)	05202(Transcriptional misregulation in cancers);05322(Systemic lupus erythematosus);05034(Alcoholism)	K11253	NA	PREDICTED: Capra hircus histone H3.3-like (LOC102169782), mRNA	0.018845	0	0.014591	0	0.007576	0.00741	1.00609	0.00876441	0.381232	0.553446	up	no
102169795	KCNE2	XM_005674662.2	GO:0005242(inward rectifier potassium channel activity);GO:0005251(delayed rectifier potassium channel activity);GO:0005764(lysosome);GO:0008076(voltage-gated potassium channel complex);GO:0009986(cell surface);GO:0010107(potassium ion import);GO:0015459(potassium channel regulator activity);GO:0035690(cellular response to drug);GO:0044325(ion channel binding);GO:0060307(regulation of ventricular…	04971(Gastric acid secretion)	K04896	NA	PREDICTED: Capra hircus potassium voltage-gated channel subfamily E regulatory subunit 2 (KCNE2), transcript variant X2, mRNA	0	0	0	0	0	0.000969	0.999677	-0.000465765	0.373901	0.547228	down	no
102169812	KBTBD12	XM_013973727.2	GO:0004842(ubiquitin-protein transferase activity);GO:0016567(protein ubiquitination);GO:0031463(Cul3-RING ubiquitin ligase complex)	04120(Ubiquitin mediated proteolysis)	K10456	NA	PREDICTED: Capra hircus kelch repeat and BTB domain containing 12 (KBTBD12), transcript variant X3, mRNA	0	0	0.0102315	0.0160896	0	0	0.99722	-0.00401616	0.775852	0.853252	down	no
102169825	SLIT1	XM_013975176.2	GO:0005578(proteinaceous extracellular matrix);GO:0005615(extracellular space);GO:0008201(heparin binding);GO:0035385(Roundabout signaling pathway);GO:0048495(Roundabout binding);GO:0048846(axon extension involved in axon guidance);GO:0050770(regulation of axonogenesis)	04360(Axon guidance)	K06838	NA	PREDICTED: Capra hircus slit guidance ligand 1 (SLIT1), mRNA	0.004396	0	0.026263	0.002337	0	0.005787	1.00743	0.0106787	0.416931	0.584429	up	no
102169830	LOC102169830	XM_005679423.3	GO:0030529(intracellular ribonucleoprotein complex)	03010(Ribosome)	K02984	NA	PREDICTED: Capra hircus 40S ribosomal protein S3a-like (LOC102169830), mRNA	0.045284	0.165467	0	0	0	0.16582	1.01477	0.0211527	0.840862	0.897825	up	no
102169832	ZNF467	XM_018046796.1	GO:0003676(nucleic acid binding);GO:0046872(metal ion binding)	04010(MAPK signaling pathway);04012(ErbB signaling pathway);04810(Regulation of actin cytoskeleton);04510(Focal adhesion)	K04409	EC:2.7.11.1	PREDICTED: Capra hircus zinc finger protein 467 (ZNF467), transcript variant X4, mRNA	0	0	0	0.0303564	0	0	0.989973	-0.0145396	0.373901	0.547228	down	no
102169833	C5H12orf50	XM_005679783.1	GO:0046872(metal ion binding)	NA	NA	NA	PREDICTED: Capra hircus chromosome 5 C12orf50 homolog (C5H12orf50), mRNA	0	0	0	0.017972	0	0	0.99408	-0.00856596	0.373901	0.547228	down	no
102169838	LOC102169838	XR_001917459.1	GO:0004190(aspartic-type endopeptidase activity);GO:0005615(extracellular space);GO:0006508(proteolysis);GO:0030163(protein catabolic process)	04974(Protein digestion and absorption)	K06002	EC:3.4.23.1	PREDICTED: Capra hircus pregnancy-associated glycoprotein 1-like (LOC102169838), misc_RNA	0	0	0.039228	0	0	0	1.01291	0.0185041	0.373901	0.547228	up	no
102169863	EGFL6	XM_018043714.1	GO:0005509(calcium ion binding);GO:0016020(membrane);GO:0030198(extracellular matrix organization)	04512(ECM-receptor interaction)	K06824	NA	PREDICTED: Capra hircus EGF like domain multiple 6 (EGFL6), mRNA	0	0.008698	0	0	0	0	1.00289	0.00416477	0.373901	0.547228	up	no
102169867	LOC102169867	102169867	NA	NA	NA	NA		0	0.031882	0	0	0	0	1.01052	0.0150927	0.373901	0.547228	up	no
102169868	LOC102169868	102169868	NA	NA	NA	NA		0.091279	0.015269	0.037347	0.064112	0.052892	0.09779	0.97765	-0.0326097	0.413637	0.581995	down	no
102169870	DMTN	XM_013966099.2;XM_018052260.1;XM_018052256.1;XM_018052263.1;XM_018052261.1;XM_018052262.1;XM_018052264.1;XM_005683975.3	GO:0003779(actin binding);GO:0005102(receptor binding);GO:0005829(cytosol);GO:0005884(actin filament);GO:0005886(plasma membrane);GO:0006461(protein complex assembly);GO:0008360(regulation of cell shape);GO:0010591(regulation of lamellipodium assembly);GO:0010763(positive regulation of fibroblast migration);GO:0010801(negative regulation of peptidyl-threonine phosphorylation);GO:0010812(negative …	03015(mRNA surveillance pathway);03015(mRNA surveillance pathway)	K14411	NA	PREDICTED: Capra hircus dematin actin binding protein (DMTN), transcript variant X10, mRNA	0.666014	0.877203	0.631089	0.182731	0.15545	0.117077	1.55381	0.635812	0.000953952	0.0504692	up	no
102169888	LOC102169888	XR_001919148.1	GO:0008299(isoprenoid biosynthetic process);GO:0016740(transferase activity)	00900(Terpenoid backbone biosynthesis);05166(HTLV-I infection);05164(Influenza A)	K00787	EC:2.5.1.1;EC:2.5.1.10	PREDICTED: Capra hircus farnesyl pyrophosphate synthase pseudogene (LOC102169888), misc_RNA	0.047535	0.082164	0.152447	0.309482	0.064984	0.126406	0.940405	-0.0886456	0.415852	0.583514	down	no
102169896	LOC102169896	XM_018062855.1	GO:0003676(nucleic acid binding);GO:0005622(intracellular);GO:0006355(regulation of transcription, DNA-templated);GO:0046872(metal ion binding)	04110(Cell cycle)	K10500	NA	PREDICTED: Capra hircus zinc finger protein 2 homolog (LOC102169896), mRNA	0	0	0	0	0.009977	0	0.996696	-0.00477415	0.373901	0.547228	down	no
102169897	LOC102169897	XM_018063032.1	GO:0000064(L-ornithine transmembrane transporter activity);GO:0005887(integral component of plasma membrane);GO:0015181(arginine transmembrane transporter activity);GO:0015189(L-lysine transmembrane transporter activity);GO:0015297(antiporter activity);GO:1903352(L-ornithine transmembrane transport);GO:1903401(L-lysine transmembrane transport)	05206(MicroRNAs in cancer)	K13863	NA	PREDICTED: Capra hircus cationic amino acid transporter 3-like (LOC102169897), mRNA	0	0.017411	0	0	0	0	1.00577	0.00830087	0.373901	0.547228	up	no
102169903	HOXB2	XM_018064937.1	GO:0002011(morphogenesis of an epithelial sheet);GO:0003700(transcription factor activity, sequence-specific DNA binding);GO:0005634(nucleus);GO:0005737(cytoplasm);GO:0006355(regulation of transcription, DNA-templated);GO:0009952(anterior/posterior pattern specification);GO:0009953(dorsal/ventral pattern formation);GO:0021569(rhombomere 3 development);GO:0021570(rhombomere 4 development);GO:00216…	04550(Signaling pathways regulating pluripotency of stem cells)	K09301	NA	PREDICTED: Capra hircus homeobox B2 (HOXB2), mRNA	0	0.002517	0	0.018018	0.021355	0.038939	0.975416	-0.0359106	0.0173568	0.220967	down	no
102169905	GALR2	XM_018063766.1	GO:0004966(galanin receptor activity);GO:0005515(protein binding);GO:0005829(cytosol);GO:0005886(plasma membrane);GO:0005887(integral component of plasma membrane);GO:0006936(muscle contraction);GO:0007166(cell surface receptor signaling pathway);GO:0007188(adenylate cyclase-modulating G-protein coupled receptor signaling pathway);GO:0007189(adenylate cyclase-activating G-protein coupled receptor…	04080(Neuroactive ligand-receptor interaction)	K04231	NA	PREDICTED: Capra hircus galanin receptor 2 (GALR2), mRNA	0.038562	0.04003	0.07776	0.039545	0.053442	0	1.02058	0.0293951	0.360962	0.547228	up	no
102169942	FGF19	XM_018042770.1	GO:0001755(neural crest cell migration);GO:0005104(fibroblast growth factor receptor binding);GO:0005576(extracellular region);GO:0007507(heart development);GO:0008083(growth factor activity);GO:0008284(positive regulation of cell proliferation);GO:0008543(fibroblast growth factor receptor signaling pathway);GO:0010629(negative regulation of gene expression);GO:0046326(positive regulation of gluc…	04014(Ras signaling pathway);04015(Rap1 signaling pathway);04010(MAPK signaling pathway);04151(PI3K-Akt signaling pathway);04810(Regulation of actin cytoskeleton);05200(Pathways in cancer);05218(Melanoma)	K04358	NA	PREDICTED: Capra hircus fibroblast growth factor 19 (FGF19), mRNA	0.192155	0.210285	0.036948	0	0	0.093662	1.11011	0.150698	0.14368	0.547228	up	no
102169966	PLCB2	XM_018054456.1	GO:0004435(phosphatidylinositol phospholipase C activity);GO:0004871(signal transducer activity);GO:0005509(calcium ion binding);GO:0005737(cytoplasm);GO:0016042(lipid catabolic process);GO:0035556(intracellular signal transduction);GO:0050913(sensory perception of bitter taste)	00562(Inositol phosphate metabolism);04015(Rap1 signaling pathway);04310(Wnt signaling pathway);04020(Calcium signaling pathway);04070(Phosphatidylinositol signaling system);04072(Phospholipase D signaling pathway);04071(Sphingolipid signaling pathway);04022(cGMP - PKG signaling pathway);04540(Gap junction);04611(Platelet activation);04062(Chemokine signaling pathway);04911(Insulin secretion);049…	K05858	EC:3.1.4.11	PREDICTED: Capra hircus phospholipase C beta 2 (PLCB2), transcript variant X2, mRNA	0	0.001545	0	0	0	0	1.00051	0.000742415	0.373901	0.547228	up	no
102169973	LOC102169973	XR_310438.3	NA	NA	NA	NA	PREDICTED: Capra hircus uncharacterized LOC102169973 (LOC102169973), ncRNA	0	0	0	0	0	0.065938	0.97894	-0.0307078	0.373901	0.547228	down	no
102170015	LOC102170015	XM_013974709.2	GO:0003824(catalytic activity);GO:0008152(metabolic process);GO:0016021(integral component of membrane)	00600(Sphingolipid metabolism)	K12354	EC:3.1.4.12	PREDICTED: Capra hircus ectonucleotide pyrophosphatase/phosphodiesterase family member 7-like (LOC102170015), mRNA	0.045426	0.035444	0	0	0.025759	0	1.0181	0.0258829	0.323282	0.547228	up	no
102170021	HOXA4	XM_018047089.1	GO:0003700(transcription factor activity, sequence-specific DNA binding);GO:0005634(nucleus);GO:0006355(regulation of transcription, DNA-templated);GO:0007275(multicellular organism development);GO:0043565(sequence-specific DNA binding)	04911(Insulin secretion);04930(Type II diabetes mellitus);04950(Maturity onset diabetes of the young)	K07594	NA	PREDICTED: Capra hircus homeobox A4 (HOXA4), mRNA	0	0	0	0.022655	0.026585	0.026002	0.975534	-0.0357354	3.20211e-05	0.00834064	down	no
102170031	LOC102170031	102170031	NA	NA	NA	NA		0	0.23345	0	0	0	0	1.07244	0.1009	0.373901	0.547228	up	no
102170049	POPDC3	XM_018053120.1	GO:0016021(integral component of membrane);GO:0042391(regulation of membrane potential)	NA	NA	NA	PREDICTED: Capra hircus popeye domain containing 3 (POPDC3), transcript variant X3, mRNA	0.0467958	0.145409	0.162687	0.119414	0.0604145	0.216186	0.987934	-0.0175134	0.832755	0.891981	down	no
102170082	LOC102170082	XM_005692500.2	GO:0016021(integral component of membrane)	NA	NA	NA	PREDICTED: Capra hircus protein FAM187B (LOC102170082), mRNA	0.069772	0	0	0	0	0.041061	1.00911	0.0130829	0.746499	0.83375	up	no
102170089	FAM169A	XM_013972678.2	GO:0005637(nuclear inner membrane)	03040(Spliceosome)	K12869	NA	PREDICTED: Capra hircus family with sequence similarity 169 member A (FAM169A), transcript variant X3, mRNA	0.0130533	0	0.0302528	0.0137903	0.0220133	0.00384082	1.00118	0.00170238	0.914164	0.946812	up	no
102170091	LOC102170091	XR_001919775.1	GO:0005509(calcium ion binding);GO:0005615(extracellular space);GO:0005737(cytoplasm);GO:0005771(multivesicular body);GO:0045298(tubulin complex)	NA	NA	NA	PREDICTED: Capra hircus translationally-controlled tumor protein pseudogene (LOC102170091), misc_RNA	0.212046	0.074026	0.040499	0	0	0	1.10643	0.145916	0.0952387	0.51525	up	no
102170114	SSPO	XM_018047477.1	GO:0005615(extracellular space);GO:0007155(cell adhesion);GO:0010466(negative regulation of peptidase activity);GO:0030414(peptidase inhibitor activity)	04512(ECM-receptor interaction);04510(Focal adhesion)	K03900	NA	PREDICTED: Capra hircus SCO-spondin (SSPO), mRNA	0	0.005049	0.002828	0.014435	0.006126	0	0.995816	-0.00604913	0.394642	0.565494	down	no
102170117	LRRC10	XM_005680186.3	GO:0003779(actin binding);GO:0005634(nucleus);GO:0005739(mitochondrion);GO:0005856(cytoskeleton);GO:0030017(sarcomere);GO:0051393(alpha-actinin binding);GO:0055013(cardiac muscle cell development)	04391(Hippo signaling pathway -fly)	K16175	NA	PREDICTED: Capra hircus leucine rich repeat containing 10 (LRRC10), mRNA	0.220001	0	0	0	0	0	1.06853	0.0956274	0.373901	0.547228	up	no
102170138	LOC102170138	XM_005682471.3	GO:0000122(negative regulation of transcription from RNA polymerase II promoter);GO:0005634(nucleus);GO:0006346(methylation-dependent chromatin silencing);GO:0008327(methyl-CpG binding)	NA	NA	NA	PREDICTED: Capra hircus methyl-CpG-binding domain protein 3-like 2 (LOC102170138), mRNA	0.015948	0	0.094418	0	0	0	1.03598	0.0509968	0.272664	0.547228	up	no
102170141	ECSCR	XM_005683016.2;XM_005683017.3	GO:0001525(angiogenesis);GO:0005829(cytosol);GO:0005886(plasma membrane);GO:0006915(apoptotic process);GO:0006935(chemotaxis);GO:0016021(integral component of membrane);GO:0016525(negative regulation of angiogenesis);GO:0030154(cell differentiation);GO:0030154(cell differentiation)	NA	NA	NA	PREDICTED: Capra hircus endothelial cell surface expressed chemotaxis and apoptosis regulator (ECSCR), transcript variant X2, mRNA	0	0.0161751	0	0.108299	0.042362	0.08177	0.933368	-0.0994828	0.0207777	0.241803	down	no
102170151	FBXL22	XM_018054322.1	GO:0016567(protein ubiquitination);GO:0030018(Z disc);GO:0043161(proteasome-mediated ubiquitin-dependent protein catabolic process);GO:0061630(ubiquitin protein ligase activity)	NA	NA	NA	PREDICTED: Capra hircus F-box and leucine rich repeat protein 22 (FBXL22), mRNA	0	0	0	0.158936	0.159116	0.099622	0.878058	-0.187611	0.0017653	0.0689128	down	no
102170152	TMEM229B	XM_018054050.1	GO:0016021(integral component of membrane)	04960(Aldosterone-regulated sodium reabsorption);04742(Taste transduction)	K04825	NA	PREDICTED: Capra hircus transmembrane protein 229B (TMEM229B), mRNA	0	0.058331	0	0.019392	0	0	1.01257	0.0180273	0.565108	0.699961	up	no
102170165	LOC102170165	XM_005689800.3	GO:0004842(ubiquitin-protein transferase activity);GO:0005622(intracellular);GO:0006914(autophagy);GO:0008270(zinc ion binding);GO:0016567(protein ubiquitination);GO:0045087(innate immune response);GO:0051607(defense response to virus)	05322(Systemic lupus erythematosus)	K10651	EC:2.3.2.27	PREDICTED: Capra hircus tripartite motif-containing protein 5 (LOC102170165), mRNA	0	0	0	0	0.015827	0.01629	0.989436	-0.0153223	0.116198	0.534906	down	no
102170179	EVPL	XM_018063768.1	GO:0001533(cornified envelope);GO:0005198(structural molecule activity);GO:0005737(cytoplasm);GO:0018149(peptide cross-linking);GO:0019215(intermediate filament binding);GO:0030216(keratinocyte differentiation);GO:0030674(protein binding, bridging);GO:0045111(intermediate filament cytoskeleton);GO:0070062(extracellular exosome)	05412(Arrhythmogenic right ventricular cardiomyopathy (ARVC))	K10381	NA	PREDICTED: Capra hircus envoplakin (EVPL), mRNA	0.017077	0.043756	0.026813	0.006011	0.005442	0.002833	1.02428	0.0346098	0.0346206	0.311129	up	no
102170193	LOC102170193	XR_001297219.2	GO:0002181(cytoplasmic translation);GO:0003723(RNA binding);GO:0003735(structural constituent of ribosome);GO:0019843(rRNA binding);GO:0022625(cytosolic large ribosomal subunit)	03010(Ribosome)	K02940	NA	PREDICTED: Capra hircus 60S ribosomal protein L9 pseudogene (LOC102170193), misc_RNA	0.406134	0	0	0.074639	0.012126	0.034177	1.07724	0.107337	0.552776	0.690529	up	no
102170197	PRLH	XM_005678756.2	GO:0001894(tissue homeostasis);GO:0002021(response to dietary excess);GO:0005179(hormone activity);GO:0006112(energy reserve metabolic process);GO:0006629(lipid metabolic process);GO:0009749(response to glucose);GO:0032868(response to insulin);GO:0040014(regulation of multicellular organism growth);GO:0042755(eating behavior);GO:0045444(fat cell differentiation);GO:0048483(autonomic nervous syste…	04080(Neuroactive ligand-receptor interaction)	K05269	NA	PREDICTED: Capra hircus prolactin releasing hormone (PRLH), mRNA	0	0	0	0	0.029146	0	0.990469	-0.0138159	0.373901	0.547228	down	no
102170207	LOC102170207	102170207	NA	NA	NA	NA		0	0	0	0.032555	0	0	0.989378	-0.0154062	0.373901	0.547228	down	no
102170210	LOC102170210	XR_310045.3	GO:0016021(integral component of membrane)	NA	NA	NA	PREDICTED: Capra hircus uncharacterized LOC102170210 (LOC102170210), ncRNA	0	0	0.030171	0	0	0	1.00996	0.0142946	0.373901	0.547228	up	no
102170238	LOC102170238	XM_005685375.3	GO:0003676(nucleic acid binding);GO:0004519(endonuclease activity);GO:0004540(ribonuclease activity);GO:0090501(RNA phosphodiester bond hydrolysis)	05310(Asthma)	K10787	EC:3.1.27.-	PREDICTED: Capra hircus ribonuclease 7 (LOC102170238), mRNA	0	0	0.115222	0	0	0.005038	1.03528	0.050027	0.394598	0.565451	up	no
102170243	LOC102170243	102170243	NA	NA	NA	NA		0	0	0.044599	0.353693	0	0	0.917226	-0.12465	0.444613	0.606365	down	no
102170246	PRND	XM_005688158.3	GO:0005507(copper ion binding);GO:0005886(plasma membrane);GO:0006878(cellular copper ion homeostasis);GO:0031225(anchored component of membrane);GO:0051260(protein homooligomerization)	NA	NA	NA	PREDICTED: Capra hircus prion protein 2 (dublet) (PRND), mRNA	0.114182	0.029632	0.03308	0.014636	0	0.033598	1.04161	0.0588094	0.212183	0.547228	up	no
102170261	SLC22A31	XM_018061879.1	GO:0016021(integral component of membrane);GO:0022857(transmembrane transporter activity);GO:0055085(transmembrane transport);GO:0005887(integral component of plasma membrane);GO:0008514(organic anion transmembrane transporter activity);GO:0015711(organic anion transport)	NA	NA	NA	PREDICTED: Capra hircus solute carrier family 22 member 31 (SLC22A31), transcript variant X1, mRNA	0.0485475	0	0	0	0	0	1.01608	0.0230109	0.373901	0.547228	up	no
102170262	CKM	XM_005692636.2	GO:0004111(creatine kinase activity);GO:0005615(extracellular space);GO:0009408(response to heat)	00330(Arginine and proline metabolism)	K00933	EC:2.7.3.2	PREDICTED: Capra hircus creatine kinase, M-type (CKM), transcript variant X2, mRNA	0	0.01887	0.0303939	0.022824	0	0	1.00924	0.0132638	0.492867	0.643801	up	no
102170264	LOC102170264	XM_005693796.3	GO:0005198(structural molecule activity);GO:0045095(keratin filament)	NA	NA	NA	PREDICTED: Capra hircus keratin, high sulfur matrix protein, IIIB3 (LOC102170264), mRNA	0	0	0	0.05533	0	0.063505	0.962256	-0.055507	0.117891	0.534906	down	no
102170273	ICOSLG	XM_018051888.1;XM_018051877.1	GO:0005887(integral component of plasma membrane);GO:0009897(external side of plasma membrane);GO:0045404(positive regulation of interleukin-4 biosynthetic process);GO:0045404(positive regulation of interleukin-4 biosynthetic process)	04514(Cell adhesion molecules (CAMs));04672(Intestinal immune network for IgA production);04672(Intestinal immune network for IgA production)	K06710	NA	PREDICTED: Capra hircus inducible T-cell costimulator ligand (ICOSLG), transcript variant X1, mRNA	0.0932016	0.143121	0.036022	0.0239073	0.0280235	0.0457337	1.05558	0.0780395	0.13723	0.545333	up	no
102170294	CALHM1	XM_018041113.1	GO:0005227(calcium activated cation channel activity);GO:0005245(voltage-gated calcium channel activity);GO:0005261(cation channel activity);GO:0005887(integral component of plasma membrane);GO:0015867(ATP transport);GO:0034220(ion transmembrane transport);GO:0034765(regulation of ion transmembrane transport);GO:0042802(identical protein binding);GO:0050913(sensory perception of bitter taste);GO:…	04742(Taste transduction)	K19738	NA	PREDICTED: Capra hircus calcium homeostasis modulator 1 (CALHM1), mRNA	0.23464	0.236744	0.207168	0	0.25886	0.199495	1.06874	0.0959063	0.399215	0.569554	up	no
102170301	BARX2	XM_005699630.3	GO:0000977(RNA polymerase II regulatory region sequence-specific DNA binding);GO:0001228(transcriptional activator activity, RNA polymerase II transcription regulatory region sequence-specific binding);GO:0001502(cartilage condensation);GO:0005634(nucleus);GO:0006357(regulation of transcription from RNA polymerase II promoter);GO:0006366(transcription from RNA polymerase II promoter);GO:0007399(n…	04550(Signaling pathways regulating pluripotency of stem cells)	K18489	NA	PREDICTED: Capra hircus BARX homeobox 2 (BARX2), mRNA	0	0.018765	0	0	0	0	1.00622	0.00894043	0.373901	0.547228	up	no
102170302	SYT7	XM_018043418.1	GO:0005509(calcium ion binding);GO:0005544(calcium-dependent phospholipid binding);GO:0005886(plasma membrane);GO:0006906(vesicle fusion);GO:0016021(integral component of membrane);GO:0017158(regulation of calcium ion-dependent exocytosis);GO:0019905(syntaxin binding);GO:0030276(clathrin binding);GO:0048791(calcium ion-regulated exocytosis of neurotransmitter);GO:0070062(extracellular exosome);GO…	04721(Synaptic vesicle cycle)	K15290	NA	PREDICTED: Capra hircus synaptotagmin 7 (SYT7), transcript variant X1, mRNA	0	0.011313	0	0	0.003279	0.006414	1.00053	0.000760941	0.905664	0.94151	up	no
102170330	LOC102170330	XR_310429.2	NA	NA	NA	NA	PREDICTED: Capra hircus uncharacterized LOC102170330 (LOC102170330), ncRNA	0	0	0	0.281045	0	0	0.920757	-0.119107	0.373901	0.547228	down	no
102170335	SBSPON	XM_018058419.1	GO:0005044(scavenger receptor activity);GO:0005578(proteinaceous extracellular matrix);GO:0006898(receptor-mediated endocytosis);GO:0006955(immune response);GO:0030247(polysaccharide binding)	NA	NA	NA	PREDICTED: Capra hircus somatomedin B and thrombospondin type 1 domain containing (SBSPON), mRNA	0	0.135933	0.151498	0	0.117923	0.115085	1.01617	0.0231384	0.79597	0.866746	up	no
102170339	MMP12	XM_005689360.3	GO:0004222(metalloendopeptidase activity);GO:0005509(calcium ion binding);GO:0006508(proteolysis);GO:0008270(zinc ion binding);GO:0031012(extracellular matrix);GO:0035313(wound healing, spreading of epidermal cells);GO:0060054(positive regulation of epithelial cell proliferation involved in wound healing)	04668(TNF signaling pathway);05202(Transcriptional misregulation in cancers);05323(Rheumatoid arthritis)	K01394	EC:3.4.24.17	PREDICTED: Capra hircus matrix metallopeptidase 12 (MMP12), mRNA	0.124667	0.215925	0.04821	0	0	0	1.12753	0.17316	0.0488054	0.368216	up	no
102170345	SELL	XM_018060287.1	GO:0007155(cell adhesion);GO:0016021(integral component of membrane);GO:0030246(carbohydrate binding)	04514(Cell adhesion molecules (CAMs))	K06495	NA	PREDICTED: Capra hircus selectin L (SELL), mRNA	0.016225	0	0	0	0	0	1.00538	0.00773995	0.373901	0.547228	up	no
102170346	LOC102170346	XM_018059969.1	GO:0005576(extracellular region);GO:0006957(complement activation, alternative pathway)	04610(Complement and coagulation cascades);05150(Staphylococcus aureus infection)	K04004	NA	PREDICTED: Capra hircus complement factor H (LOC102170346), mRNA	0	0	0.004388	0	0	0	1.00146	0.00210557	0.373901	0.547228	up	no
102170368	IL17RD	XM_018038412.1	GO:0005654(nucleoplasm);GO:0005794(Golgi apparatus);GO:0005887(integral component of plasma membrane);GO:0019221(cytokine-mediated signaling pathway);GO:0030368(interleukin-17 receptor activity)	04060(Cytokine-cytokine receptor interaction)	K05164	NA	PREDICTED: Capra hircus interleukin 17 receptor D (IL17RD), mRNA	0.388096	0.481622	0.642419	0.091627	0.156305	0.169375	1.31779	0.398122	0.00666604	0.134397	up	no
102170379	CLDN4	XM_005697785.2	GO:0005198(structural molecule activity);GO:0005887(integral component of plasma membrane);GO:0005923(bicellular tight junction);GO:0016327(apicolateral plasma membrane);GO:0016338(calcium-independent cell-cell adhesion via plasma membrane cell-adhesion molecules);GO:0042802(identical protein binding);GO:0061436(establishment of skin barrier)	04514(Cell adhesion molecules (CAMs));04530(Tight junction);04670(Leukocyte transendothelial migration);05160(Hepatitis C)	K06087	NA	PREDICTED: Capra hircus claudin 4 (CLDN4), mRNA	0.179198	0	0.052002	0.735514	0.458101	0	0.788489	-0.342837	0.234346	0.547228	down	no
102170395	LOC102170395	102170395	NA	NA	NA	NA		0.024375	0.032028	0.070557	0	0.017822	0.027418	1.02671	0.0380264	0.169912	0.547228	up	no
102170410	RTBDN	XM_018051257.1	GO:0005576(extracellular region)	NA	NA	NA	PREDICTED: Capra hircus retbindin (RTBDN), transcript variant X2, mRNA	0	0.039866	0	0	0	0.013374	1.00864	0.0124103	0.565832	0.700657	up	no
102170428	LOC102170428	102170428	NA	NA	NA	NA		0	0	0	0.225876	0.015783	0.068559	0.909183	-0.137357	0.165262	0.547228	down	no
102170466	SST	NM_001287555.1	GO:0005179(hormone activity);GO:0005615(extracellular space);GO:0007166(cell surface receptor signaling pathway);GO:0007267(cell-cell signaling);GO:0030334(regulation of cell migration)	04971(Gastric acid secretion)	K05237	NA	Capra hircus somatostatin (SST), mRNA	0	0.229459	0	0.226678	0	0	1.00076	0.00108901	0.994154	0.996433	up	no
102170469	CCDC33	XM_018066619.1	GO:0005777(peroxisome)	NA	NA	NA	PREDICTED: Capra hircus coiled-coil domain containing 33 (CCDC33), mRNA	0	0	0.02584	0.002583	0.053398	0	0.990351	-0.0139889	0.635705	0.75499	down	no
102170493	CAPZA3	XM_005680804.1	GO:0001669(acrosomal vesicle);GO:0003779(actin binding);GO:0005634(nucleus);GO:0007286(spermatid development);GO:0008290(F-actin capping protein complex);GO:0016020(membrane);GO:0030863(cortical cytoskeleton);GO:0051016(barbed-end actin filament capping)	04144(Endocytosis)	K10364	NA	PREDICTED: Capra hircus capping actin protein of muscle Z-line alpha subunit 3 (CAPZA3), mRNA	0.071509	0	0	0	0	0	1.02329	0.0332147	0.373901	0.547228	up	no
102170522	RNASE13	XM_013966935.2	GO:0003676(nucleic acid binding);GO:0004519(endonuclease activity);GO:0004540(ribonuclease activity)	NA	NA	NA	PREDICTED: Capra hircus ribonuclease A family member 13 (inactive) (RNASE13), mRNA	0	0	0.001588	0.019293	0	0.022144	0.986944	-0.0189594	0.129674	0.539369	down	no
102170540	LAMC2	XM_013970345.2	GO:0005576(extracellular region);GO:0005607(laminin-2 complex);GO:0005615(extracellular space);GO:0005938(cell cortex);GO:0007155(cell adhesion);GO:0008201(heparin binding);GO:0008544(epidermis development);GO:0016020(membrane);GO:0022617(extracellular matrix disassembly);GO:0030198(extracellular matrix organization);GO:0031581(hemidesmosome assembly);GO:0048471(perinuclear region of cytoplasm)	04151(PI3K-Akt signaling pathway);04512(ECM-receptor interaction);04510(Focal adhesion);05200(Pathways in cancer);05222(Small cell lung cancer);05146(Amoebiasis);05145(Toxoplasmosis)	K06246	NA	PREDICTED: Capra hircus laminin subunit gamma 2 (LAMC2), mRNA	0.029766	0.058857	0.003052	0	0.00903	0.008832	1.02422	0.0345219	0.207027	0.547228	up	no
102170554	LOC102170554	XM_018066616.1	GO:0004497(monooxygenase activity);GO:0005506(iron ion binding);GO:0005789(endoplasmic reticulum membrane);GO:0006706(steroid catabolic process);GO:0006778(porphyrin-containing compound metabolic process);GO:0009403(toxin biosynthetic process);GO:0009791(post-embryonic development);GO:0009820(alkaloid metabolic process);GO:0010468(regulation of gene expression);GO:0016098(monoterpenoid metabolic …	00140(Steroid hormone biosynthesis);00591(Linoleic acid metabolism);00380(Tryptophan metabolism);00830(Retinol metabolism);00232(Caffeine metabolism);00980(Metabolism of xenobiotics by cytochrome P450);00982(Drug metabolism - cytochrome P450);05204(Chemical carcinogenesis)	K07409	EC:1.14.14.1	PREDICTED: Capra hircus cytochrome P450 1A2 (LOC102170554), mRNA	0	0.046663	0	0	0	0	1.01532	0.0219323	0.373901	0.547228	up	no
102170563	UBXN11	XM_018056332.1;XM_018056325.1;XM_018056324.1;XM_018056316.1;XM_018056318.1	GO:0043130(ubiquitin binding);GO:0043161(proteasome-mediated ubiquitin-dependent protein catabolic process);GO:0005515(protein binding);GO:0005737(cytoplasm);GO:0005856(cytoskeleton);GO:0005856(cytoskeleton)	NA	NA	NA	PREDICTED: Capra hircus UBX domain protein 11 (UBXN11), transcript variant X7, mRNA	0.209943	0.71122	0.294586	1.4188	0.656338	0.584965	0.750144	-0.414761	0.168089	0.547228	down	no
102170585	LOC102170585	XR_311204.3	NA	NA	NA	NA	PREDICTED: Capra hircus uncharacterized LOC102170585 (LOC102170585), ncRNA	0	0	0.029748	0	0	0	1.00982	0.0140971	0.373901	0.547228	up	no
102170605	TAGAP	XM_018053423.1	GO:0007165(signal transduction)	00340(Histidine metabolism)	K01468	EC:3.5.2.7	PREDICTED: Capra hircus T-cell activation RhoGTPase activating protein (TAGAP), mRNA	0.024756	0.051398	0	0	0.014698	0	1.0202	0.0288463	0.260424	0.547228	up	no
102170617	FZD6	XM_018058333.1	GO:0001736(establishment of planar polarity);GO:0001843(neural tube closure);GO:0001942(hair follicle development);GO:0004930(G-protein coupled receptor activity);GO:0007186(G-protein coupled receptor signaling pathway);GO:0016021(integral component of membrane);GO:0016327(apicolateral plasma membrane);GO:0017147(Wnt-protein binding);GO:0030168(platelet activation);GO:0031625(ubiquitin protein li…	04310(Wnt signaling pathway);04390(Hippo signaling pathway);04550(Signaling pathways regulating pluripotency of stem cells);04916(Melanogenesis);05200(Pathways in cancer);05205(Proteoglycans in cancer);05217(Basal cell carcinoma);05166(HTLV-I infection)	K02376	NA	PREDICTED: Capra hircus frizzled class receptor 6 (FZD6), transcript variant X1, mRNA	0	0	0	0.010327	0	0	0.996581	-0.00494077	0.373901	0.547228	down	no
102170626	TIGD4	XM_005691191.3	GO:0003677(DNA binding)	04140(Regulation of autophagy)	K17890	NA	PREDICTED: Capra hircus tigger transposable element derived 4 (TIGD4), mRNA	0.108496	0.206274	0.111946	0.049367	0.072149	0.141796	1.04994	0.0703061	0.263766	0.547228	up	no
102170644	CCL20	XM_005676644.3;XM_005676645.3	GO:0002548(monocyte chemotaxis);GO:0005615(extracellular space);GO:0006954(inflammatory response);GO:0007186(G-protein coupled receptor signaling pathway);GO:0008009(chemokine activity);GO:0030593(neutrophil chemotaxis);GO:0043547(positive regulation of GTPase activity);GO:0048020(CCR chemokine receptor binding);GO:0048247(lymphocyte chemotaxis);GO:0070098(chemokine-mediated signaling pathway);GO…	04668(TNF signaling pathway);04060(Cytokine-cytokine receptor interaction);04062(Chemokine signaling pathway);05323(Rheumatoid arthritis);05323(Rheumatoid arthritis)	K14625	NA	PREDICTED: Capra hircus C-C motif chemokine ligand 20 (CCL20), transcript variant X1, mRNA	0.516309	0.334169	0.597962	0	0	0	1.47861	0.564246	0.00187317	0.0707405	up	no
102170677	LOC102170677	XM_018044117.1	GO:0005634(nucleus);GO:0006357(regulation of transcription from RNA polymerase II promoter);GO:0032088(negative regulation of NF-kappaB transcription factor activity);GO:0050699(WW domain binding)	NA	NA	NA	PREDICTED: Capra hircus transcription elongation factor A protein-like 7 (LOC102170677), mRNA	0	0	0	0	0.041239	0	0.98662	-0.0194338	0.373901	0.547228	down	no
102170678	FHL1	XM_018044187.1	GO:0003254(regulation of membrane depolarization);GO:0005634(nucleus);GO:0005737(cytoplasm);GO:0005886(plasma membrane);GO:0005925(focal adhesion);GO:0008270(zinc ion binding);GO:0010972(negative regulation of G2/M transition of mitotic cell cycle);GO:0030308(negative regulation of cell growth);GO:0043268(positive regulation of potassium ion transport);GO:0044325(ion channel binding);GO:1901016(r…	04630(Jak-STAT signaling pathway)	K14365	NA	PREDICTED: Capra hircus four and a half LIM domains 1 (FHL1), partial mRNA	0.134794	0.104598	0.349531	0	0.051392	0	1.17178	0.228703	0.0711069	0.442355	up	no
102170691	LOC102170691	XM_018048257.1;XM_018048258.1	GO:0005576(extracellular region);GO:0006869(lipid transport);GO:0008289(lipid binding);GO:0042157(lipoprotein metabolic process);GO:0042157(lipoprotein metabolic process)	05143(African trypanosomiasis);05143(African trypanosomiasis)	K14480	NA	PREDICTED: Capra hircus apolipoprotein L3-like (LOC102170691), transcript variant X2, mRNA	0.659798	0.400659	0.540594	0.116504	0.139297	0.120413	1.35957	0.443146	0.00343565	0.0956098	up	no
102170698	LOC102170698	XM_005684526.3	GO:0000122(negative regulation of transcription from RNA polymerase II promoter);GO:0005614(interstitial matrix);GO:0005615(extracellular space);GO:0030198(extracellular matrix organization);GO:0030512(negative regulation of transforming growth factor beta receptor signaling pathway)	04512(ECM-receptor interaction);04640(Hematopoietic cell lineage);04611(Platelet activation)	K06260	NA	PREDICTED: Capra hircus nephrocan (LOC102170698), mRNA	0.030119	0	0.037562	0	0	0.017725	1.01646	0.0235536	0.268425	0.547228	up	no
102170712	GSDMC	XM_018058104.1	GO:0005739(mitochondrion);GO:0005815(microtubule organizing center)	NA	NA	NA	PREDICTED: Capra hircus gasdermin C (GSDMC), mRNA	0	0.008011	0	0	0	0	1.00266	0.00383713	0.373901	0.547228	up	no
102170716	TCN1	XM_005690335.3	GO:0005615(extracellular space);GO:0015889(cobalamin transport);GO:0031419(cobalamin binding)	04977(Vitamin digestion and absorption)	K14615	NA	PREDICTED: Capra hircus transcobalamin 1 (TCN1), mRNA	0.020791	0.019147	0.026659	0	0	0	1.02219	0.0316689	0.000595726	0.0392146	up	no
102170729	LOC102170729	XR_310790.3	NA	NA	NA	NA	PREDICTED: Capra hircus uncharacterized LOC102170729 (LOC102170729), ncRNA	0.013215	0.003249	0	0.026925	0	0.015452	0.991526	-0.0122776	0.381062	0.553301	down	no
102170730	G6PC	XM_005693877.3	GO:0004346(glucose-6-phosphatase activity);GO:0005980(glycogen catabolic process);GO:0006094(gluconeogenesis);GO:0006641(triglyceride metabolic process);GO:0008202(steroid metabolic process);GO:0010468(regulation of gene expression);GO:0015760(glucose-6-phosphate transport);GO:0016311(dephosphorylation);GO:0016773(phosphotransferase activity, alcohol group as acceptor);GO:0030176(integral compone…	00010(Glycolysis / Gluconeogenesis);00052(Galactose metabolism);00500(Starch and sucrose metabolism);04068(FoxO signaling pathway);04151(PI3K-Akt signaling pathway);04152(AMPK signaling pathway);04910(Insulin signaling pathway);04922(Glucagon signaling pathway);04920(Adipocytokine signaling pathway);04973(Carbohydrate digestion and absorption);04931(Insulin resistance)	K01084	EC:3.1.3.9	PREDICTED: Capra hircus glucose-6-phosphatase catalytic subunit (G6PC), transcript variant X2, mRNA	0	0.010231	0	0	0	0	1.0034	0.00489507	0.373901	0.547228	up	no
102170738	STRA6	XM_018066558.1	GO:0004872(receptor activity);GO:0005886(plasma membrane);GO:0016021(integral component of membrane);GO:0051180(vitamin transport);GO:0051183(vitamin transporter activity)	NA	NA	NA	PREDICTED: Capra hircus stimulated by retinoic acid 6 (STRA6), transcript variant X3, mRNA	0.0246779	0.0256169	0.0571955	0	0.0146518	0	1.03331	0.0472709	0.0559706	0.392726	up	no
102170764	LOC102170764	XM_005700484.3	NA	NA	NA	NA	PREDICTED: Capra hircus uncharacterized LOC102170764 (LOC102170764), mRNA	0.225872	0	0.130875	0	0	0	1.11503	0.157083	0.139782	0.547228	up	no
102170799	LOC102170799	XM_018056867.1	GO:0008289(lipid binding)	NA	NA	NA	PREDICTED: Capra hircus short palate, lung and nasal epithelium carcinoma-associated protein 2B-like (LOC102170799), mRNA	0	0	0.075909	0	0	0	1.02469	0.0351854	0.373901	0.547228	up	no
102170803	EHF	XM_005690086.3	GO:0000978(RNA polymerase II core promoter proximal region sequence-specific DNA binding);GO:0000981(RNA polymerase II transcription factor activity, sequence-specific DNA binding);GO:0001077(transcriptional activator activity, RNA polymerase II core promoter proximal region sequence-specific binding);GO:0005634(nucleus);GO:0005654(nucleoplasm);GO:0005794(Golgi apparatus);GO:0006357(regulation of…	04917(Prolactin signaling pathway)	K17101	NA	PREDICTED: Capra hircus ETS homologous factor (EHF), transcript variant X4, mRNA	0	0	0.0171361	0	0	0	1.00597	0.00858627	0.373901	0.547228	up	no
102170808	PABPC4L	XM_018061534.1	GO:0000166(nucleotide binding);GO:0003723(RNA binding)	03013(RNA transport);03015(mRNA surveillance pathway);03018(RNA degradation)	K13126	NA	PREDICTED: Capra hircus poly(A) binding protein cytoplasmic 4 like (PABPC4L), mRNA	0	0.43424	0.355387	0.146014	0.184938	0	1.12702	0.172518	0.387484	0.559162	up	no
102170816	ARHGEF15	XM_018064624.1	GO:0005089(Rho guanyl-nucleotide exchange factor activity);GO:0005737(cytoplasm);GO:0030425(dendrite);GO:0035023(regulation of Rho protein signal transduction);GO:0043547(positive regulation of GTPase activity);GO:0050790(regulation of catalytic activity);GO:0051496(positive regulation of stress fiber assembly);GO:0061299(retina vasculature morphogenesis in camera-type eye);GO:2000297(negative re…	04360(Axon guidance)	K07525	NA	PREDICTED: Capra hircus Rho guanine nucleotide exchange factor 15 (ARHGEF15), transcript variant X1, mRNA	0	0	0	0	0	0.00974368	0.996749	-0.00469796	0.373901	0.547228	down	no
102170844	TMEM114	XM_018040101.1	GO:0016021(integral component of membrane);GO:0016324(apical plasma membrane);GO:0016327(apicolateral plasma membrane)	NA	NA	NA	PREDICTED: Capra hircus transmembrane protein 114 (TMEM114), mRNA	0	0	0	0	0.016821	0	0.994455	-0.00802191	0.373901	0.547228	down	no
102170845	RHBDL2	XM_018042042.1	GO:0004252(serine-type endopeptidase activity);GO:0005743(mitochondrial inner membrane);GO:0005886(plasma membrane);GO:0016021(integral component of membrane);GO:0016485(protein processing)	04320(Dorso-ventral axis formation)	K02857	EC:3.4.21.105	PREDICTED: Capra hircus rhomboid like 2 (RHBDL2), transcript variant X1, mRNA	0.0890776	0.0462341	0	0.182318	0.0267985	0.104845	0.943443	-0.0839932	0.317361	0.547228	down	no
102170851	HOXA1	XM_005679277.2;XM_005679276.3	GO:0005634(nucleus);GO:0006355(regulation of transcription, DNA-templated);GO:0007605(sensory perception of sound);GO:0007634(optokinetic behavior);GO:0021599(abducens nerve formation);GO:0042473(outer ear morphogenesis);GO:0043565(sequence-specific DNA binding);GO:0048702(embryonic neurocranium morphogenesis);GO:0048844(artery morphogenesis);GO:0050795(regulation of behavior);GO:0050890(cognitio…	04550(Signaling pathways regulating pluripotency of stem cells);04550(Signaling pathways regulating pluripotency of stem cells)	K09301	NA	PREDICTED: Capra hircus homeobox A1 (HOXA1), transcript variant X2, mRNA	0.102448	0	0.15659	0.122452	0.123281	0.160509	0.955163	-0.0661806	0.357863	0.547228	down	no
102170852	XKR5	XM_018041815.1	GO:0016020(membrane);GO:0016021(integral component of membrane)	NA	NA	NA	PREDICTED: Capra hircus XK related 5 (XKR5), mRNA	0	0	0	0.004691	0.009778	0	0.995208	-0.00693	0.162506	0.547228	down	no
102170861	GAB3	XM_018044627.1	GO:0030225(macrophage differentiation)	04014(Ras signaling pathway);04072(Phospholipase D signaling pathway);04071(Sphingolipid signaling pathway);04664(Fc epsilon RI signaling pathway);04666(Fc gamma R-mediated phagocytosis);04380(Osteoclast differentiation);05220(Chronic myeloid leukemia)	K08091	NA	PREDICTED: Capra hircus GRB2 associated binding protein 3 (GAB3), mRNA	0.015779	0.01638	0.054797	0	0.009494	0	1.02559	0.0364532	0.120855	0.534906	up	no
102170868	ZFYVE28	XM_018049829.1	GO:0005829(cytosol);GO:0007175(negative regulation of epidermal growth factor-activated receptor activity);GO:0031901(early endosome membrane);GO:0032266(phosphatidylinositol-3-phosphate binding);GO:0046872(metal ion binding)	00562(Inositol phosphate metabolism);04070(Phosphatidylinositol signaling system)	K18082	EC:3.1.3.48;EC:3.1.3.64	PREDICTED: Capra hircus zinc finger FYVE-type containing 28 (ZFYVE28), transcript variant X1, mRNA	0.0467206	0	0	0.0153095	0.0287158	0.0364925	0.987691	-0.017868	0.529751	0.673414	down	no
102170890	BAALC	XM_018058331.1	GO:0005737(cytoplasm)	NA	NA	NA	PREDICTED: Capra hircus brain and acute leukemia, cytoplasmic (BAALC), mRNA	0.044616	0	0	0	0.026844	0.026257	0.997085	-0.00421213	0.871763	0.919075	down	no
102170912	RTP4	XM_005675140.3	GO:0001580(detection of chemical stimulus involved in sensory perception of bitter taste);GO:0005737(cytoplasm);GO:0006612(protein targeting to membrane);GO:0031849(olfactory receptor binding);GO:0051205(protein insertion into membrane)	NA	NA	NA	PREDICTED: Capra hircus receptor transporter protein 4 (RTP4), mRNA	0.088783	0.167954	0.157422	0.02778	0.206667	0.052614	1.0408	0.0576931	0.50474	0.65347	up	no
102170920	LOC102170920	102170920	NA	NA	NA	NA		0	0	0	0.044499	0.104435	0	0.953492	-0.0687065	0.172942	0.547228	down	no
102170924	KCNJ9	XM_018046369.1	GO:0005242(inward rectifier potassium channel activity);GO:0005887(integral component of plasma membrane);GO:0010107(potassium ion import);GO:0015467(G-protein activated inward rectifier potassium channel activity);GO:0034765(regulation of ion transmembrane transport)	04915(Estrogen signaling pathway);04921(Oxytocin signaling pathway);04728(Dopaminergic synapse);04726(Serotonergic synapse);04723(Retrograde endocannabinoid signaling);04713(Circadian entrainment);05032(Morphine addiction)	K05002	NA	PREDICTED: Capra hircus potassium voltage-gated channel subfamily J member 9 (KCNJ9), transcript variant X2, mRNA	0	0	0	0.00911763	0	0	0.996976	-0.00436877	0.373901	0.547228	down	no
102170928	SV2A	XM_005677702.3	GO:0004872(receptor activity);GO:0005783(endoplasmic reticulum);GO:0005911(cell-cell junction);GO:0006836(neurotransmitter transport);GO:0006874(cellular calcium ion homeostasis);GO:0016021(integral component of membrane);GO:0019901(protein kinase binding);GO:0022857(transmembrane transporter activity);GO:0030672(synaptic vesicle membrane);GO:0031594(neuromuscular junction);GO:0043005(neuron proj…	04512(ECM-receptor interaction)	K06258	NA	PREDICTED: Capra hircus synaptic vesicle glycoprotein 2A (SV2A), mRNA	0	0	0.030603	0.009027	0	0	1.00708	0.0101746	0.538042	0.679832	up	no
102170968	LOC102170968	XM_018048262.1	GO:0005576(extracellular region);GO:0006869(lipid transport);GO:0008289(lipid binding);GO:0042157(lipoprotein metabolic process)	05143(African trypanosomiasis)	K14480	NA	PREDICTED: Capra hircus apolipoprotein L3-like (LOC102170968), transcript variant X4, mRNA	0	0.0114369	0.0380496	0	0	0	1.01646	0.0235524	0.215659	0.547228	up	no
102170974	LOC102170974	XR_001295891.2	GO:0001104(RNA polymerase II transcription cofactor activity);GO:0001824(blastocyst development);GO:0003713(transcription coactivator activity);GO:0006351(transcription, DNA-templated);GO:0016592(mediator complex);GO:0019827(stem cell population maintenance);GO:0045944(positive regulation of transcription from RNA polymerase II promoter)	NA	NA	NA	PREDICTED: Capra hircus mediator of RNA polymerase II transcription subunit 21 pseudogene (LOC102170974), misc_RNA	0.151321	0	0.054361	0.341304	0.061103	0.155843	0.903651	-0.146162	0.273328	0.547228	down	no
102170997	SELE	XM_005690626.3	GO:0005509(calcium ion binding);GO:0005886(plasma membrane);GO:0007155(cell adhesion);GO:0016021(integral component of membrane);GO:0030246(carbohydrate binding)	04668(TNF signaling pathway);04514(Cell adhesion molecules (CAMs));04933(AGE-RAGE signaling pathway in diabetic complications);05144(Malaria);05143(African trypanosomiasis)	K06494	NA	PREDICTED: Capra hircus selectin E (SELE), mRNA	0.027426	0	0	0	0	0	1.00906	0.0130115	0.373901	0.547228	up	no
102171004	LOC102171004	XM_005692997.2	GO:0007186(G-protein coupled receptor signaling pathway);GO:0016021(integral component of membrane);GO:0016503(pheromone receptor activity)	NA	NA	NA	PREDICTED: Capra hircus vomeronasal type-1 receptor 4 (LOC102171004), mRNA	0.15258	0.079194	0.088408	0	0	0	1.10625	0.14568	0.00811445	0.1479	up	no
102171021	LOC102171021	102171021	NA	NA	NA	NA		0	0.130944	0	0	0	0	1.04187	0.0591758	0.373901	0.547228	up	no
102171025	STX1B	XM_018040027.1	GO:0000149(SNARE binding);GO:0001956(positive regulation of neurotransmitter secretion);GO:0005484(SNAP receptor activity);GO:0005886(plasma membrane);GO:0006886(intracellular protein transport);GO:0008021(synaptic vesicle);GO:0010468(regulation of gene expression);GO:0010807(regulation of synaptic vesicle priming);GO:0016021(integral component of membrane);GO:0016081(synaptic vesicle docking);GO…	04130(SNARE interactions in vesicular transport);04721(Synaptic vesicle cycle)	K08486	NA	PREDICTED: Capra hircus syntaxin 1B (STX1B), mRNA	0.045805	0.074464	0.139592	0.064275	0.04949	0.119875	1.00785	0.0112838	0.819604	0.882861	up	no
102171031	LOC102171031	102171031	NA	NA	NA	NA		0.124538	0	0	0.291296	0.073443	0.073291	0.910928	-0.134591	0.270314	0.547228	down	no
102171049	ODAM	XM_013964694.2	GO:0001934(positive regulation of protein phosphorylation);GO:0005615(extracellular space);GO:0005634(nucleus);GO:0005737(cytoplasm);GO:0006954(inflammatory response);GO:0010628(positive regulation of gene expression);GO:0032956(regulation of actin cytoskeleton organization);GO:0042475(odontogenesis of dentin-containing tooth);GO:0043205(fibril);GO:0043547(positive regulation of GTPase activity);…	NA	NA	NA	PREDICTED: Capra hircus odontogenic, ameloblast asssociated (ODAM), transcript variant X2, mRNA	0	0.0291932	0.0125604	0	0	0	1.01391	0.0199305	0.174125	0.547228	up	no
102171051	LOC102171051	XM_018051429.1	GO:0016021(integral component of membrane)	00230(Purine metabolism);04024(cAMP signaling pathway);05032(Morphine addiction)	K13293	EC:3.1.4.53	PREDICTED: Capra hircus putative protein TPRXL (LOC102171051), mRNA	0	0	0.104843	0	0	0	1.03379	0.0479471	0.373901	0.547228	up	no
102171082	UPK2	XM_005689523.3	GO:0005515(protein binding);GO:0005783(endoplasmic reticulum);GO:0005886(plasma membrane);GO:0016021(integral component of membrane);GO:0016324(apical plasma membrane);GO:0030176(integral component of endoplasmic reticulum membrane);GO:0030855(epithelial cell differentiation);GO:0042803(protein homodimerization activity);GO:0061024(membrane organization);GO:0070062(extracellular exosome)	NA	NA	NA	PREDICTED: Capra hircus uroplakin 2 (UPK2), mRNA	0.163513	0.253481	0.193251	0.435022	0.172169	0.143705	0.967133	-0.0482145	0.679505	0.787449	down	no
102171088	LOC102171088	102171088	NA	NA	NA	NA		0	0	0	0	0	0.065115	0.979192	-0.0303364	0.373901	0.547228	down	no
102171103	SPTSSB	XM_018048163.1	GO:0004758(serine C-palmitoyltransferase activity);GO:0006665(sphingolipid metabolic process);GO:0016021(integral component of membrane);GO:0017059(serine C-palmitoyltransferase complex)	05203(Viral carcinogenesis);05322(Systemic lupus erythematosus);05034(Alcoholism)	K11252	NA	PREDICTED: Capra hircus serine palmitoyltransferase small subunit B (SPTSSB), transcript variant X2, mRNA	0.00974888	0	0	0	0	0	1.00408	0.00586994	0.373901	0.547228	up	no
102171106	LOC102171106	XM_005696010.3	GO:0008219(cell death);GO:0019835(cytolysis);GO:0050829(defense response to Gram-negative bacterium);GO:0050830(defense response to Gram-positive bacterium)	04970(Salivary secretion);05152(Tuberculosis)	K13916	NA	PREDICTED: Capra hircus cathelin-related peptide SC5 (LOC102171106), mRNA	0	0	0	0.176874	0	0.021533	0.940458	-0.0885652	0.295948	0.547228	down	no
102171108	DAW1	XM_018038266.1	GO:0005929(cilium)	04120(Ubiquitin mediated proteolysis)	K10260	NA	PREDICTED: Capra hircus dynein assembly factor with WD repeats 1 (DAW1), mRNA	0	0.009959	0	0	0	0	1.00331	0.00476558	0.373901	0.547228	up	no
102171130	PRF1	XM_005699151.3	GO:0001771(immunological synapse formation);GO:0002357(defense response to tumor cell);GO:0002418(immune response to tumor cell);GO:0005509(calcium ion binding);GO:0016021(integral component of membrane);GO:0016023(cytoplasmic, membrane-bounded vesicle);GO:0019835(cytolysis);GO:0022829(wide pore channel activity);GO:0044194(cytolytic granule);GO:0051260(protein homooligomerization);GO:0051607(def…	04210(Apoptosis);04650(Natural killer cell mediated cytotoxicity);05320(Autoimmune thyroid disease);05330(Allograft rejection);05332(Graft-versus-host disease);05416(Viral myocarditis);04940(Type I diabetes mellitus)	K07818	NA	PREDICTED: Capra hircus perforin 1 (PRF1), mRNA	0.033457	0	0	0	0	0	1.01103	0.0158261	0.373901	0.547228	up	no
102171135	LOC102171135	XM_018044069.1	GO:0003735(structural constituent of ribosome);GO:0006412(translation);GO:0019843(rRNA binding);GO:0022627(cytosolic small ribosomal subunit)	03010(Ribosome)	K02987	NA	PREDICTED: Capra hircus 40S ribosomal protein S4, X isoform-like (LOC102171135), mRNA	0	0	0	0.03584	0	0	0.988331	-0.0169337	0.373901	0.547228	down	no
102171152	CNTFR	XM_018052391.1;XM_018052392.1	GO:0001967(suckling behavior);GO:0003360(brainstem development);GO:0004897(ciliary neurotrophic factor receptor activity);GO:0005102(receptor binding);GO:0007548(sex differentiation);GO:0008284(positive regulation of cell proliferation);GO:0016324(apical plasma membrane);GO:0019955(cytokine binding);GO:0043524(negative regulation of neuron apoptotic process);GO:0060538(skeletal muscle organ devel…	04630(Jak-STAT signaling pathway);04060(Cytokine-cytokine receptor interaction);04060(Cytokine-cytokine receptor interaction)	K05059	NA	PREDICTED: Capra hircus ciliary neurotrophic factor receptor (CNTFR), transcript variant X5, mRNA	0.100582	0.0989435	0.17395	0.0969674	0.103077	0.156505	1.00519	0.00747012	0.869121	0.91712	up	no
102171164	STOML3	XM_005687487.2;XM_005687486.3	GO:0005929(cilium);GO:0007165(signal transduction);GO:0016021(integral component of membrane);GO:0045121(membrane raft);GO:0045121(membrane raft)	NA	NA	NA	PREDICTED: Capra hircus stomatin like 3 (STOML3), transcript variant X1, mRNA	0.0510441	0.0519061	0	0	0	0	1.03403	0.0482764	0.116143	0.534906	up	no
102171165	LOC102171165	102171165	NA	NA	NA	NA		0	0.016864	0	0	0	0	1.00559	0.00804225	0.373901	0.547228	up	no
102171166	LOC102171166	XR_310476.3	NA	NA	NA	NA	PREDICTED: Capra hircus uncharacterized LOC102171166 (LOC102171166), ncRNA	0.053508	0	0	0	0	0	1.01753	0.0250671	0.373901	0.547228	up	no
102171174	MMP27	XM_005689364.3;XM_005689363.3	GO:0004222(metalloendopeptidase activity);GO:0005509(calcium ion binding);GO:0006508(proteolysis);GO:0008270(zinc ion binding);GO:0031012(extracellular matrix);GO:0042406(extrinsic component of endoplasmic reticulum membrane);GO:0042406(extrinsic component of endoplasmic reticulum membrane)	03320(PPAR signaling pathway);03320(PPAR signaling pathway)	K01388	EC:3.4.24.7	PREDICTED: Capra hircus matrix metallopeptidase 27 (MMP27), transcript variant X1, mRNA	0.640743	0.144367	0.146393	0.381327	0.371602	0.51458	0.908603	-0.138278	0.482652	0.63589	down	no
102171186	ZSCAN22	XM_018063556.1	GO:0003700(transcription factor activity, sequence-specific DNA binding);GO:0005634(nucleus);GO:0006351(transcription, DNA-templated);GO:0006355(regulation of transcription, DNA-templated);GO:0043565(sequence-specific DNA binding);GO:0046872(metal ion binding)	04722(Neurotrophin signaling pathway)	K12458	NA	PREDICTED: Capra hircus zinc finger and SCAN domain containing 22 (ZSCAN22), mRNA	0	0.043651	0	0.013617	0.025134	0.016389	0.996048	-0.00571282	0.80021	0.869395	down	no
102171188	RASD1	XM_005693625.3	GO:0005525(GTP binding);GO:0007264(small GTPase mediated signal transduction);GO:0016020(membrane);GO:0016529(sarcoplasmic reticulum)	04713(Circadian entrainment)	K07843	NA	PREDICTED: Capra hircus ras related dexamethasone induced 1 (RASD1), mRNA	0.567453	0.339389	0.590722	0.25517	0.171145	0.303653	1.20339	0.267106	0.0431379	0.346301	up	no
102171200	LOC102171200	102171200	NA	NA	NA	NA		0	0	0	0	0	0.066087	0.978894	-0.0307751	0.373901	0.547228	down	no
102171225	LOC102171225	102171225	NA	NA	NA	NA		0.064764	0.067229	0.150599	0.033207	0.076644	0.038114	1.04226	0.0597177	0.221326	0.547228	up	no
102171227	TLR7	XM_005701112.3	GO:0001932(regulation of protein phosphorylation);GO:0002755(MyD88-dependent toll-like receptor signaling pathway);GO:0003725(double-stranded RNA binding);GO:0003727(single-stranded RNA binding);GO:0004872(receptor activity);GO:0004888(transmembrane signaling receptor activity);GO:0005764(lysosome);GO:0005768(endosome);GO:0005783(endoplasmic reticulum);GO:0005887(integral component of plasma memb…	04620(Toll-like receptor signaling pathway);05162(Measles);05164(Influenza A)	K05404	NA	PREDICTED: Capra hircus toll like receptor 7 (TLR7), mRNA	0.045909	0.063542	0.033718	0	0	0	1.04765	0.067159	0.00486309	0.114452	up	no
102171237	C7H19orf45	XM_005682475.2	NA	NA	NA	NA	PREDICTED: Capra hircus chromosome 7 C19orf45 homolog (C7H19orf45), mRNA	0	0.044448	0	0	0	0	1.0146	0.0209136	0.373901	0.547228	up	no
102171241	LOC102171241	XM_018063122.1	GO:0016021(integral component of membrane)	04380(Osteoclast differentiation)	K06512	NA	PREDICTED: Capra hircus leukocyte immunoglobulin-like receptor subfamily A member 6 (LOC102171241), mRNA	0.034629	0.068467	0.113568	0.083617	0.158012	0.095844	0.963773	-0.053234	0.280041	0.547228	down	no
102171246	SCG3	XM_013967143.2	GO:0005576(extracellular region);GO:0030658(transport vesicle membrane);GO:0031410(cytoplasmic vesicle);GO:0044822(poly(A) RNA binding)	NA	NA	NA	PREDICTED: Capra hircus secretogranin III (SCG3), transcript variant X2, mRNA	0.033049	0	0	0	0.020288	0.059531	0.984982	-0.0218312	0.493812	0.644632	down	no
102171256	GJA3	XM_018056529.1	GO:0005243(gap junction channel activity);GO:0005922(connexon complex);GO:0007154(cell communication);GO:0016021(integral component of membrane);GO:0055085(transmembrane transport)	04540(Gap junction)	K07372	NA	PREDICTED: Capra hircus gap junction protein alpha 3 (GJA3), mRNA	0	0.026757	0.059742	0	0.030916	0.030339	1.00806	0.0115873	0.702355	0.803013	up	no
102171266	LOC102171266	XR_001919273.1	NA	NA	NA	NA	PREDICTED: Capra hircus uncharacterized LOC102171266 (LOC102171266), transcript variant X1, ncRNA	0	0	0	0	0	0.013147	0.995656	-0.00628117	0.373901	0.547228	down	no
102171280	LOC102171280	XM_018065922.1	GO:0004252(serine-type endopeptidase activity);GO:0005737(cytoplasm);GO:0006955(immune response);GO:0016485(protein processing);GO:0043231(intracellular membrane-bounded organelle)	04614(Renin-angiotensin system)	K01329	EC:3.4.21.39	PREDICTED: Capra hircus mast cell protease 2-like (LOC102171280), mRNA	0	0.231634	0	0	0.013477	0	1.06714	0.0937534	0.403262	0.57334	up	no
102171297	GJA9	XM_018042017.1	GO:0005922(connexon complex);GO:0007154(cell communication);GO:0016021(integral component of membrane)	04540(Gap junction)	K07372	NA	PREDICTED: Capra hircus gap junction protein alpha 9 (GJA9), mRNA	0.050019	0.207447	0.082807	0.156963	0.081318	0.102777	0.998356	-0.00237442	0.973687	0.984173	down	no
102171298	ABCB4	XM_018047295.1	GO:0002481(antigen processing and presentation of exogenous protein antigen via MHC class Ib, TAP-dependent);GO:0002485(antigen processing and presentation of endogenous peptide antigen via MHC class I via ER pathway, TAP-dependent);GO:0002489(antigen processing and presentation of endogenous peptide antigen via MHC class Ib via ER pathway, TAP-dependent);GO:0002591(positive regulation of antigen…	02010(ABC transporters);04976(Bile secretion)	K05659	EC:3.6.3.44	PREDICTED: Capra hircus ATP binding cassette subfamily B member 4 (ABCB4), transcript variant X4, mRNA	0.0167612	0.0161372	0	0.00859387	0.0100846	0	1.00477	0.00686873	0.497355	0.647464	up	no
102171299	SNX10	XM_018047083.1;XM_018047082.1	GO:0005545(1-phosphatidylinositol binding);GO:0005634(nucleus);GO:0005768(endosome);GO:0005783(endoplasmic reticulum);GO:0005813(centrosome);GO:0006897(endocytosis);GO:0007032(endosome organization);GO:0015031(protein transport);GO:0016050(vesicle organization);GO:0019898(extrinsic component of membrane);GO:0030316(osteoclast differentiation);GO:0031313(extrinsic component of endosome membrane);G…	04144(Endocytosis);04144(Endocytosis)	K17918	NA	PREDICTED: Capra hircus sorting nexin 10 (SNX10), transcript variant X2, mRNA	0	0.175278	0.195672	0.0432886	0.0169324	0.0707388	1.07377	0.102681	0.294653	0.547228	up	no
102171324	SEMA6B	XM_018050882.1	GO:0001755(neural crest cell migration);GO:0005887(integral component of plasma membrane);GO:0030215(semaphorin receptor binding);GO:0030335(positive regulation of cell migration);GO:0045499(chemorepellent activity);GO:0048843(negative regulation of axon extension involved in axon guidance);GO:0050919(negative chemotaxis);GO:0071526(semaphorin-plexin signaling pathway)	04360(Axon guidance)	K06842	NA	PREDICTED: Capra hircus semaphorin 6B (SEMA6B), transcript variant X1, mRNA	0.0806581	0	0.109943	0.0339228	0.0114162	0.0167501	1.04234	0.0598287	0.277453	0.547228	up	no
102171333	IZUMO3	XM_005683598.3	GO:0005886(plasma membrane);GO:0016021(integral component of membrane);GO:0042803(protein homodimerization activity)	NA	NA	NA	PREDICTED: Capra hircus IZUMO family member 3 (IZUMO3), transcript variant X2, mRNA	0	0.052333	0	0	0	0	1.01715	0.0245304	0.373901	0.547228	up	no
102171337	LOC102171337	102171337	NA	NA	NA	NA		0	0.029764	0	0	0	0	1.00982	0.0141046	0.373901	0.547228	up	no
102171339	MYB	XM_018053233.1;XM_018053234.1;XM_013966530.2	GO:0000122(negative regulation of transcription from RNA polymerase II promoter);GO:0000978(RNA polymerase II core promoter proximal region sequence-specific DNA binding);GO:0006338(chromatin remodeling);GO:0045624(positive regulation of T-helper cell differentiation);GO:0045944(positive regulation of transcription from RNA polymerase II promoter);GO:0051571(positive regulation of histone H3-K4 m…	04151(PI3K-Akt signaling pathway);05166(HTLV-I infection);05166(HTLV-I infection)	K09420	NA	PREDICTED: Capra hircus MYB proto-oncogene, transcription factor (MYB), transcript variant X2, mRNA	0.11018	0.249406	0.274121	0.0616299	0.0713822	0.0643342	1.13441	0.181944	0.0429994	0.34596	up	no
102171361	LOC102171361	XR_001919391.1	GO:0004066(asparagine synthase (glutamine-hydrolyzing) activity);GO:0005829(cytosol);GO:0006529(asparagine biosynthetic process);GO:0006541(glutamine metabolic process);GO:0042149(cellular response to glucose starvation);GO:0042803(protein homodimerization activity);GO:0043066(negative regulation of apoptotic process);GO:0045931(positive regulation of mitotic cell cycle)	00250(Alanine, aspartate and glutamate metabolism)	K01953	EC:6.3.5.4	PREDICTED: Capra hircus asparagine synthetase [glutamine-hydrolyzing]-like (LOC102171361), misc_RNA	0	0	0	0.017227	0	0	0.994323	-0.00821389	0.373901	0.547228	down	no
102171365	INPP5J	XM_018060957.1	GO:0001726(ruffle);GO:0005737(cytoplasm);GO:0005886(plasma membrane);GO:0010977(negative regulation of neuron projection development);GO:0030426(growth cone);GO:0033137(negative regulation of peptidyl-serine phosphorylation);GO:0034485(phosphatidylinositol-3,4,5-trisphosphate 5-phosphatase activity);GO:0043198(dendritic shaft);GO:0046856(phosphatidylinositol dephosphorylation)	00562(Inositol phosphate metabolism);04070(Phosphatidylinositol signaling system)	K01106	EC:3.1.3.56	PREDICTED: Capra hircus inositol polyphosphate-5-phosphatase J (INPP5J), mRNA	0.014181	0.026923	0.098605	0	0.025598	0	1.03714	0.0526169	0.236694	0.547228	up	no
102171370	ODF4	XM_013971973.2	GO:0001520(outer dense fiber);GO:0016021(integral component of membrane)	NA	NA	NA	PREDICTED: Capra hircus outer dense fiber of sperm tails 4 (ODF4), mRNA	0.173622	0.000848	0.065771	0.008542	0.119004	0.039793	1.02179	0.0311018	0.718153	0.814339	up	no
102171373	APOH	XM_005694476.3	GO:0005576(extracellular region);GO:0008201(heparin binding)	04514(Cell adhesion molecules (CAMs))	K06496	NA	PREDICTED: Capra hircus apolipoprotein H (APOH), transcript variant X1, mRNA	0	0.011595	0	0	0	0	1.00385	0.00554394	0.373901	0.547228	up	no
102171382	TRPM2	XM_018051946.1	GO:0005261(cation channel activity);GO:0006979(response to oxidative stress);GO:0016021(integral component of membrane);GO:0047631(ADP-ribose diphosphatase activity);GO:0098655(cation transmembrane transport)	04921(Oxytocin signaling pathway)	K04977	EC:3.6.1.13	PREDICTED: Capra hircus transient receptor potential cation channel subfamily M member 2 (TRPM2), mRNA	0.174644	0.244879	0.164699	0.082473	0.276518	0.299271	0.98258	-0.0253537	0.790181	0.863025	down	no
102171429	CMTM5	XM_005685243.3	GO:0016021(integral component of membrane);GO:0045662(negative regulation of myoblast differentiation)	NA	NA	NA	PREDICTED: Capra hircus CKLF like MARVEL transmembrane domain containing 5 (CMTM5), mRNA	0	0	0	0.214774	0.042285	0	0.924356	-0.113479	0.254485	0.547228	down	no
102171434	LOC102171434	XM_018054816.1	GO:0005245(voltage-gated calcium channel activity);GO:0005622(intracellular);GO:0005886(plasma membrane);GO:0016021(integral component of membrane);GO:0034765(regulation of ion transmembrane transport);GO:0051209(release of sequestered calcium ion into cytosol);GO:0072345(NAADP-sensitive calcium-release channel activity);GO:0086010(membrane depolarization during action potential)	04972(Pancreatic secretion)	K14077	NA	PREDICTED: Capra hircus two pore calcium channel protein 2 (LOC102171434), mRNA	0.073287	0.029893	0	0	0	0	1.03396	0.0481768	0.178847	0.547228	up	no
102171440	JPH1	XM_018058395.1;XM_018058397.1	GO:0005886(plasma membrane);GO:0007517(muscle organ development);GO:0008307(structural constituent of muscle);GO:0014701(junctional sarcoplasmic reticulum membrane);GO:0016021(integral component of membrane);GO:0030018(Z disc);GO:0030314(junctional membrane complex);GO:0030314(junctional membrane complex)	NA	NA	NA	PREDICTED: Capra hircus junctophilin 1 (JPH1), transcript variant X4, mRNA	0.065225	0.108276	0.037481	0.08336	0.151464	0.232372	0.927046	-0.109287	0.144701	0.547228	down	no
102171457	LOC102171457	102171457	NA	NA	NA	NA		0	0	0	0	0	0.09321	0.970731	-0.0428569	0.373901	0.547228	down	no
102171463	PDE6G	XM_013972601.2	GO:0004114(3',5'-cyclic-nucleotide phosphodiesterase activity);GO:0007601(visual perception);GO:0030553(cGMP binding)	00230(Purine metabolism);04744(Phototransduction)	K13759	NA	PREDICTED: Capra hircus phosphodiesterase 6G (PDE6G), mRNA	0	0.092046	0.156515	0.522547	0.053351	0	0.923456	-0.114885	0.597158	0.724237	down	no
102171467	HHATL	XM_005695586.3	GO:0005783(endoplasmic reticulum);GO:0016021(integral component of membrane);GO:0048471(perinuclear region of cytoplasm);GO:0060262(negative regulation of N-terminal protein palmitoylation)	NA	NA	NA	PREDICTED: Capra hircus hedgehog acyltransferase-like (HHATL), mRNA	0	0	0	0.015549	0	0	0.99487	-0.00741995	0.373901	0.547228	down	no
102171478	HFM1	XM_018046506.1	GO:0000712(resolution of meiotic recombination intermediates);GO:0003676(nucleic acid binding);GO:0004386(helicase activity);GO:0005524(ATP binding)	03040(Spliceosome)	K12854	EC:3.6.4.13	PREDICTED: Capra hircus HFM1, ATP dependent DNA helicase homolog (HFM1), mRNA	0.021459	0	0.084776	0	0	0.009631	1.03149	0.0447334	0.275655	0.547228	up	no
102171494	LOC102171494	XR_310031.3	NA	NA	NA	NA	PREDICTED: Capra hircus uncharacterized LOC102171494 (LOC102171494), ncRNA	0.07604	0.089788	0	0	0	0.023516	1.04639	0.0654152	0.179384	0.547228	up	no
102171496	BRS3	XM_005700421.2	GO:0004946(bombesin receptor activity);GO:0016021(integral component of membrane);GO:0031989(bombesin receptor signaling pathway)	04080(Neuroactive ligand-receptor interaction)	K04170	NA	PREDICTED: Capra hircus bombesin receptor subtype 3 (BRS3), mRNA	0.101039	0	0	0	0	0	1.03261	0.0462885	0.373901	0.547228	up	no
102171497	LOC102171497	102171497	NA	NA	NA	NA		0.097717	0.067624	0	0	0	0.172647	0.999802	-0.000286327	0.997513	0.998446	down	no
102171498	LOC102171498	XM_005700624.2	GO:0008080(N-acetyltransferase activity)	00330(Arginine and proline metabolism)	K00657	EC:2.3.1.57	PREDICTED: Capra hircus spermidine/spermine N(1)-acetyltransferase-like protein 1 (LOC102171498), mRNA	0	0	0	0	0.05098	0.036862	0.971766	-0.0413197	0.125877	0.53721	down	no
102171502	LOC102171502	XM_018047302.1	GO:0003674(molecular_function);GO:0005575(cellular_component);GO:0008150(biological_process)	02010(ABC transporters);04976(Bile secretion)	K05659	EC:3.6.3.44	PREDICTED: Capra hircus RUN domain-containing protein 3B (LOC102171502), transcript variant X3, mRNA	0	0	0	0.01904	0	0	0.99364	-0.00920423	0.373901	0.547228	down	no
102171503	LOC102171503	XM_018039998.1	GO:0016021(integral component of membrane)	NA	NA	NA	PREDICTED: Capra hircus mucin-3B (LOC102171503), mRNA	0.001565	0.028838	0	0	0.001468	0	1.00955	0.0137185	0.361587	0.547228	up	no
102171504	JAK3	XM_018051403.1	GO:0004715(non-membrane spanning protein tyrosine kinase activity);GO:0005102(receptor binding);GO:0005524(ATP binding);GO:0005856(cytoskeleton);GO:0007169(transmembrane receptor protein tyrosine kinase signaling pathway);GO:0016477(cell migration);GO:0019903(protein phosphatase binding);GO:0030183(B cell differentiation);GO:0031234(extrinsic component of cytoplasmic side of plasma membrane);GO:0…	04630(Jak-STAT signaling pathway);04151(PI3K-Akt signaling pathway);04550(Signaling pathways regulating pluripotency of stem cells);04062(Chemokine signaling pathway);05203(Viral carcinogenesis);05166(HTLV-I infection);05162(Measles);05169(Epstein-Barr virus infection)	K11218	EC:2.7.10.2	PREDICTED: Capra hircus Janus kinase 3 (JAK3), mRNA	0.014122	0	0	0	0	0	1.00469	0.00674374	0.373901	0.547228	up	no
102171507	FCER2	XM_013965193.2	GO:0002925(positive regulation of humoral immune response mediated by circulating immunoglobulin);GO:0009897(external side of plasma membrane);GO:0016021(integral component of membrane);GO:0051000(positive regulation of nitric-oxide synthase activity);GO:0051712(positive regulation of killing of cells of other organism);GO:0051770(positive regulation of nitric-oxide synthase biosynthetic process)…	04640(Hematopoietic cell lineage);05169(Epstein-Barr virus infection)	K06468	NA	PREDICTED: Capra hircus Fc fragment of IgE receptor II (FCER2), transcript variant X2, mRNA	0	0	0	0	0.029455	0.028762	0.981053	-0.0275967	0.116171	0.534906	down	no
102171527	MC3R	XM_005688325.2	GO:0004980(melanocyte-stimulating hormone receptor activity);GO:0005886(plasma membrane);GO:0007186(G-protein coupled receptor signaling pathway);GO:0016021(integral component of membrane);GO:0030819(positive regulation of cAMP biosynthetic process);GO:0032922(circadian regulation of gene expression);GO:0042923(neuropeptide binding);GO:0045475(locomotor rhythm);GO:0060259(regulation of feeding be…	04080(Neuroactive ligand-receptor interaction)	K04201	NA	PREDICTED: Capra hircus melanocortin 3 receptor (MC3R), mRNA	0	0.073822	0	0	0	0	1.02403	0.0342516	0.373901	0.547228	up	no
102171551	ANKRD34C	XM_018065910.1	GO:0003674(molecular_function);GO:0005575(cellular_component);GO:0008150(biological_process)	00230(Purine metabolism);00240(Pyrimidine metabolism);00760(Nicotinate and nicotinamide metabolism)	K01081	EC:3.1.3.5	PREDICTED: Capra hircus ankyrin repeat domain 34C (ANKRD34C), mRNA	0	0.073396	0	0	0	0.02774	1.01459	0.0209024	0.597659	0.724599	up	no
102171558	LOC102171558	XR_001917813.1	GO:0002474(antigen processing and presentation of peptide antigen via MHC class I);GO:0005102(receptor binding);GO:0005886(plasma membrane);GO:0006955(immune response);GO:0016021(integral component of membrane);GO:0042605(peptide antigen binding);GO:0042612(MHC class I protein complex)	04514(Cell adhesion molecules (CAMs));04144(Endocytosis);04145(Phagosome);04650(Natural killer cell mediated cytotoxicity);04612(Antigen processing and presentation);05203(Viral carcinogenesis);05320(Autoimmune thyroid disease);05330(Allograft rejection);05332(Graft-versus-host disease);05416(Viral myocarditis);04940(Type I diabetes mellitus);05166(HTLV-I infection);05168(Herpes simplex infection…	K06751	NA	PREDICTED: Capra hircus BOLA class I histocompatibility antigen, alpha chain BL3-7-like (LOC102171558), misc_RNA	0.144045	0.058726	0.004327	0.112098	0.152815	0.106033	0.95019	-0.0737124	0.270544	0.547228	down	no
102171574	VIPR2	XM_018046628.1	GO:0004999(vasoactive intestinal polypeptide receptor activity);GO:0007166(cell surface receptor signaling pathway);GO:0007186(G-protein coupled receptor signaling pathway);GO:0016021(integral component of membrane)	04024(cAMP signaling pathway);04080(Neuroactive ligand-receptor interaction)	K04590	NA	PREDICTED: Capra hircus vasoactive intestinal peptide receptor 2 (VIPR2), mRNA	0.132748	0.299168	0.193595	0.009387	0.134547	0.224343	1.07801	0.108375	0.33687	0.547228	up	no
102171580	LOC102171580	XM_013976156.2	GO:0007275(multicellular organism development);GO:0007283(spermatogenesis);GO:0016021(integral component of membrane);GO:0030154(cell differentiation)	NA	NA	NA	PREDICTED: Capra hircus T-complex protein 11 homolog (LOC102171580), mRNA	0	0	0	0	0	0.014541	0.995199	-0.00694239	0.373901	0.547228	down	no
102171583	LOC102171583	XM_018044944.1	GO:0003676(nucleic acid binding);GO:0006351(transcription, DNA-templated);GO:0008270(zinc ion binding);GO:0016607(nuclear speck);GO:0030374(ligand-dependent nuclear receptor transcription coactivator activity);GO:0030509(BMP signaling pathway)	NA	NA	NA	PREDICTED: Capra hircus zinc finger CCHC domain-containing protein 12 (LOC102171583), mRNA	0	0.073052	0.081552	0	0.019489	0	1.04415	0.0623256	0.168564	0.547228	up	no
102171595	PLIN5	XM_018050879.1	GO:0005737(cytoplasm);GO:0005739(mitochondrion);GO:0005811(lipid particle);GO:0010867(positive regulation of triglyceride biosynthetic process);GO:0010884(positive regulation of lipid storage);GO:0010890(positive regulation of sequestering of triglyceride);GO:0010897(negative regulation of triglyceride catabolic process);GO:0031999(negative regulation of fatty acid beta-oxidation);GO:0032000(posi…	03320(PPAR signaling pathway)	K08768	NA	PREDICTED: Capra hircus perilipin 5 (PLIN5), transcript variant X3, mRNA	0.0369811	0.00533921	0.0428555	0.0234713	0.00913605	0.00864808	1.01514	0.0216774	0.313594	0.547228	up	no
102171597	LOC102171597	XR_001918322.1	GO:0000166(nucleotide binding);GO:0003723(RNA binding);GO:0005634(nucleus);GO:0005654(nucleoplasm);GO:0005815(microtubule organizing center);GO:0006397(mRNA processing);GO:0015630(microtubule cytoskeleton);GO:0044822(poly(A) RNA binding)	04931(Insulin resistance)	K08772	EC:6.2.1.-	PREDICTED: Capra hircus RNA-binding protein 39 pseudogene (LOC102171597), misc_RNA	0.114509	0	0.051208	0	0	0.024277	1.04581	0.0646168	0.23822	0.547228	up	no
102171614	SOWAHC	XM_018055293.1	GO:0003674(molecular_function);GO:0005575(cellular_component);GO:0008150(biological_process)	04514(Cell adhesion molecules (CAMs))	K06797	NA	PREDICTED: Capra hircus sosondowah ankyrin repeat domain family member C (SOWAHC), mRNA	0.38297	0.569868	0.585071	0.169018	0.366458	0.251365	1.19851	0.26124	0.0453219	0.355054	up	no
102171649	RNF222	XM_018064626.1	GO:0008134(transcription factor binding);GO:0008270(zinc ion binding);GO:0016021(integral component of membrane);GO:0016567(protein ubiquitination);GO:0032184(SUMO polymer binding);GO:0033234(negative regulation of protein sumoylation);GO:0033768(SUMO-targeted ubiquitin ligase complex);GO:0043161(proteasome-mediated ubiquitin-dependent protein catabolic process);GO:0045944(positive regulation of …	NA	NA	NA	PREDICTED: Capra hircus ring finger protein 222 (RNF222), transcript variant X2, mRNA	0	0	0	0	0.00897	0.034357	0.985864	-0.0205392	0.231695	0.547228	down	no
102171652	RETNLB	XM_005674969.3	GO:0005179(hormone activity);GO:0005615(extracellular space)	NA	NA	NA	PREDICTED: Capra hircus resistin like beta (RETNLB), mRNA	0	0.145246	0	0	0	0	1.04624	0.0652192	0.373901	0.547228	up	no
102171659	FOXA1	XM_018066512.1	GO:0000122(negative regulation of transcription from RNA polymerase II promoter);GO:0000981(RNA polymerase II transcription factor activity, sequence-specific DNA binding);GO:0001228(transcriptional activator activity, RNA polymerase II transcription regulatory region sequence-specific binding);GO:0005634(nucleus);GO:0005730(nucleolus);GO:0005902(microvillus);GO:0006338(chromatin remodeling);GO:0…	03013(RNA transport)	K03253	NA	PREDICTED: Capra hircus forkhead box A1 (FOXA1), mRNA	0.213905	0.173853	0.216915	0	0.009335	0.031523	1.18535	0.245318	0.000329147	0.0296975	up	no
102171670	LOC102171670	XR_309838.3	NA	NA	NA	NA	PREDICTED: Capra hircus uncharacterized LOC102171670 (LOC102171670), ncRNA	0.064642	0	0	0	0	0	1.0211	0.0301228	0.373901	0.547228	up	no
102171682	LOC102171682	102171682	NA	NA	NA	NA		0	0	0	0.035731	0	0	0.988366	-0.0168831	0.373901	0.547228	down	no
102171688	TBATA	XM_018042649.1	GO:0005634(nucleus);GO:0005829(cytosol)	NA	NA	NA	PREDICTED: Capra hircus thymus, brain and testes associated (TBATA), transcript variant X2, mRNA	0.0243453	0	0	0	0	0	1.00808	0.0116053	0.373901	0.547228	up	no
102171701	LOC102171701	102171701	NA	NA	NA	NA		0	0	0.083219	0	0	0	1.027	0.0384416	0.373901	0.547228	up	no
102171715	NOXRED1	XM_005686164.3	GO:0004735(pyrroline-5-carboxylate reductase activity);GO:0006561(proline biosynthetic process);GO:0055114(oxidation-reduction process)	NA	NA	NA	PREDICTED: Capra hircus NADP dependent oxidoreductase domain containing 1 (NOXRED1), mRNA	0.019405	0.080558	0	0	0	0.041869	1.01873	0.0267767	0.529738	0.673414	up	no
102171721	LOC102171721	XM_018056303.1	NA	NA	NA	NA	PREDICTED: Capra hircus uncharacterized LOC102171721 (LOC102171721), mRNA	0.016419	0	0	0	0.004213	0.024262	0.996044	-0.00571828	0.687849	0.793505	down	no
102171734	CDH8	XM_005692098.3	GO:0005509(calcium ion binding);GO:0005886(plasma membrane);GO:0007155(cell adhesion);GO:0007156(homophilic cell adhesion via plasma membrane adhesion molecules);GO:0009409(response to cold);GO:0016021(integral component of membrane);GO:0034332(adherens junction organization);GO:0035249(synaptic transmission, glutamatergic);GO:0043083(synaptic cleft);GO:0043679(axon terminus)	04514(Cell adhesion molecules (CAMs))	K06533	NA	PREDICTED: Capra hircus cadherin 8 (CDH8), mRNA	0.077794	0	0.018156	0	0.028281	0	1.02191	0.0312685	0.424894	0.59051	up	no
102171750	C3H1orf194	XM_005677963.2	GO:0003674(molecular_function);GO:0005575(cellular_component);GO:0008150(biological_process)	NA	NA	NA	PREDICTED: Capra hircus chromosome 3 C1orf194 homolog (C3H1orf194), transcript variant X2, mRNA	0	0.2246	0	0.09832	0.155647	0.063771	0.967975	-0.0469588	0.673462	0.783073	down	no
102171762	HOXA13	XM_005679360.3	GO:0005634(nucleus);GO:0006355(regulation of transcription, DNA-templated);GO:0043565(sequence-specific DNA binding);GO:0045111(intermediate filament cytoskeleton)	04550(Signaling pathways regulating pluripotency of stem cells)	K09301	NA	PREDICTED: Capra hircus homeobox A13 (HOXA13), mRNA	0.095316	0.050673	0	0	0	0	1.04794	0.0675536	0.149781	0.547228	up	no
102171766	LOC102171766	XM_005699738.2	GO:0004190(aspartic-type endopeptidase activity);GO:0006508(proteolysis);GO:0030163(protein catabolic process)	04974(Protein digestion and absorption)	K06002	EC:3.4.23.1	PREDICTED: Capra hircus pregnancy-associated glycoprotein 2-like (LOC102171766), transcript variant X1, mRNA	0	0.067172	0	0.030318	0.051565	0.026212	0.986423	-0.0197213	0.5835	0.713549	down	no
102171778	LOC102171778	102171778	NA	NA	NA	NA		0.17254	0	0	0	0	0	1.05449	0.0765457	0.373901	0.547228	up	no
102171786	LOC102171786	XM_018046729.1	GO:0005525(GTP binding)	NA	NA	NA	PREDICTED: Capra hircus GTPase IMAP family member 7-like (LOC102171786), transcript variant X2, mRNA	0	0	0.048218	0	0	0	1.0161	0.0230439	0.373901	0.547228	up	no
102171818	SP6	XM_018064954.1;XM_018064955.1	GO:0003676(nucleic acid binding);GO:0005634(nucleus);GO:0008284(positive regulation of cell proliferation);GO:0042481(regulation of odontogenesis);GO:0046872(metal ion binding);GO:0046872(metal ion binding)	04350(TGF-beta signaling pathway);04350(TGF-beta signaling pathway)	K04684	NA	PREDICTED: Capra hircus Sp6 transcription factor (SP6), transcript variant X2, mRNA	0.355143	0.260129	0.479236	0.241398	0.184802	0.13628	1.14762	0.198647	0.0599393	0.406676	up	no
102171822	KIAA1024	XM_005695056.3	GO:0016021(integral component of membrane)	00562(Inositol phosphate metabolism);04070(Phosphatidylinositol signaling system)	K01106	EC:3.1.3.56	PREDICTED: Capra hircus KIAA1024 ortholog (KIAA1024), mRNA	0.056616	0.023392	0	0	0.006813	0.009996	1.0207	0.0295549	0.275524	0.547228	up	no
102171826	LOC102171826	102171826	NA	NA	NA	NA		0	0.0423	0	0	0	0	1.01391	0.0199235	0.373901	0.547228	up	no
102171827	PADI3	XM_018054698.1	GO:0004668(protein-arginine deiminase activity);GO:0005509(calcium ion binding);GO:0005737(cytoplasm);GO:0018101(protein citrullination)	NA	NA	NA	PREDICTED: Capra hircus peptidyl arginine deiminase 3 (PADI3), mRNA	0	0.007208	0	0	0	0	1.0024	0.00345388	0.373901	0.547228	up	no
102171849	BEX5	XM_005700126.3;XM_005700128.3	GO:0005737(cytoplasm);GO:0070062(extracellular exosome);GO:0070062(extracellular exosome)	NA	NA	NA	PREDICTED: Capra hircus brain expressed X-linked 5 (BEX5), transcript variant X3, mRNA	0	0.0708978	0.078623	0.156891	0.039869	0.16011	0.931884	-0.101778	0.220164	0.547228	down	no
102171876	SH3BGRL2	XM_018052901.1	GO:0005634(nucleus);GO:0017124(SH3 domain binding)	00601(Glycosphingolipid biosynthesis - lacto and neolacto series);00603(Glycosphingolipid biosynthesis - globo series)	K03877	EC:2.4.1.-	PREDICTED: Capra hircus SH3 domain binding glutamate rich protein like 2 (SH3BGRL2), mRNA	0.5454	0.249471	0.481371	0.156462	0.183384	0.218754	1.19698	0.259396	0.0543646	0.386502	up	no
102171877	RFX6	XM_005684530.2	GO:0000978(RNA polymerase II core promoter proximal region sequence-specific DNA binding);GO:0001228(transcriptional activator activity, RNA polymerase II transcription regulatory region sequence-specific binding);GO:0003309(type B pancreatic cell differentiation);GO:0003310(pancreatic A cell differentiation);GO:0003311(pancreatic D cell differentiation);GO:0003700(transcription factor activity, …	04950(Maturity onset diabetes of the young)	K19521	NA	PREDICTED: Capra hircus regulatory factor X6 (RFX6), mRNA	0.019168	0	0	0	0	0	1.00635	0.00913063	0.373901	0.547228	up	no
102171894	LOC102171894	XR_310528.3	NA	NA	NA	NA	PREDICTED: Capra hircus uncharacterized LOC102171894 (LOC102171894), transcript variant X1, ncRNA	0.104148	0	0.0217847	0	0.0471678	0.0208491	1.02261	0.0322599	0.616136	0.739419	up	no
102171917	LOC102171917	XM_018065326.1;XM_018065327.1	GO:0001822(kidney development);GO:0002446(neutrophil mediated immunity);GO:0003084(positive regulation of systemic arterial blood pressure);GO:0004180(carboxypeptidase activity);GO:0005737(cytoplasm);GO:0005886(plasma membrane);GO:0006508(proteolysis);GO:0007283(spermatogenesis);GO:0008237(metallopeptidase activity);GO:0008241(peptidyl-dipeptidase activity);GO:0010608(posttranscriptional regulati…	04924(Renin secretion);04614(Renin-angiotensin system);05410(Hypertrophic cardiomyopathy (HCM));05142(Chagas disease (American trypanosomiasis));05142(Chagas disease (American trypanosomiasis))	K01283	EC:3.4.15.1	PREDICTED: Capra hircus angiotensin-converting enzyme (LOC102171917), transcript variant X2, mRNA	0.228224	0.180929	0.159368	0.0580109	0.128101	0.160561	1.06677	0.0932534	0.115316	0.534906	up	no
102171924	LOC102171924	102171924	NA	NA	NA	NA		0.02177	0.023372	0.052183	0.011544	0.053021	0.013031	1.00649	0.0093384	0.71063	0.809041	up	no
102171930	LOC102171930	XR_001919820.1	GO:0003756(protein disulfide isomerase activity);GO:0005730(nucleolus);GO:0005783(endoplasmic reticulum);GO:0005789(endoplasmic reticulum membrane);GO:0006457(protein folding);GO:0015036(disulfide oxidoreductase activity);GO:0016021(integral component of membrane);GO:0034976(response to endoplasmic reticulum stress);GO:0045454(cell redox homeostasis);GO:0055114(oxidation-reduction process)	04141(Protein processing in endoplasmic reticulum)	K09584	EC:5.3.4.1	PREDICTED: Capra hircus thioredoxin-related transmembrane protein 1 pseudogene (LOC102171930), misc_RNA	0.055261	0	0.041845	0.056794	0.011083	0.021466	1.00243	0.00350124	0.913647	0.946564	up	no
102171959	RAB39B	XM_005700559.3	GO:0005525(GTP binding);GO:0005794(Golgi apparatus);GO:0005886(plasma membrane);GO:0007264(small GTPase mediated signal transduction);GO:0015031(protein transport);GO:0016192(vesicle-mediated transport);GO:0031489(myosin V binding);GO:0031982(vesicle);GO:0043005(neuron projection);GO:0050808(synapse organization)	04152(AMPK signaling pathway)	K07877	NA	PREDICTED: Capra hircus RAB39B, member RAS oncogene family (RAB39B), mRNA	0.034215	0.058638	0.105717	0	0	0	1.06578	0.0919092	0.0313113	0.29571	up	no
102171960	LOC102171960	XM_013976492.2	GO:0005635(nuclear envelope);GO:0006355(regulation of transcription, DNA-templated);GO:0016363(nuclear matrix)	NA	NA	NA	PREDICTED: Capra hircus germ cell-less protein-like 1 (LOC102171960), mRNA	0.115717	0.071213	0.134276	0.03486	0.013943	0	1.08914	0.123192	0.0123013	0.18268	up	no
102171964	LOC102171964	102171964	NA	NA	NA	NA		0.233434	0	0.078023	0	0	0.118869	1.05923	0.0830091	0.468348	0.624458	up	no
102171968	LOC102171968	XM_018056883.1	GO:0003333(amino acid transmembrane transport);GO:0005283(sodium:amino acid symporter activity);GO:0005328(neurotransmitter:sodium symporter activity);GO:0005887(integral component of plasma membrane);GO:0006836(neurotransmitter transport)	04727(GABAergic synapse)	K05034	NA	PREDICTED: Capra hircus sodium- and chloride-dependent glycine transporter 1-like (LOC102171968), mRNA	0	0	0	0	0.009873	0	0.99673	-0.00472462	0.373901	0.547228	down	no
102171973	HAND2	XM_005683520.3	GO:0000790(nuclear chromatin);GO:0000977(RNA polymerase II regulatory region sequence-specific DNA binding);GO:0001077(transcriptional activator activity, RNA polymerase II core promoter proximal region sequence-specific binding);GO:0001525(angiogenesis);GO:0001701(in utero embryonic development);GO:0001947(heart looping);GO:0001967(suckling behavior);GO:0003219(cardiac right ventricle formation)…	04550(Signaling pathways regulating pluripotency of stem cells)	K09071	NA	PREDICTED: Capra hircus heart and neural crest derivatives expressed 2 (HAND2), mRNA	0	0	0.051028	0.156698	0.119135	0.025914	0.924983	-0.112502	0.11921	0.534906	down	no
102171974	PHF24	XM_018052104.1	GO:0005509(calcium ion binding)	NA	NA	NA	PREDICTED: Capra hircus PHD finger protein 24 (PHF24), transcript variant X2, mRNA	0	0.013714	0	0	0	0	1.00455	0.00655023	0.373901	0.547228	up	no
102171978	WDR31	XM_018052627.1;XM_005684323.3;XM_018052624.1;XM_018052625.1;XM_018052626.1	GO:0003674(molecular_function);GO:0005575(cellular_component);GO:0008150(biological_process);GO:0008150(biological_process)	00565(Ether lipid metabolism);03040(Spliceosome);04120(Ubiquitin mediated proteolysis);04120(Ubiquitin mediated proteolysis)	K10599;K16794	EC:2.3.2.27	PREDICTED: Capra hircus WD repeat domain 31 (WDR31), transcript variant X3, mRNA	0.295584	0.257976	0.186411	0.263738	0.313532	0.50409	0.918334	-0.122909	0.220877	0.547228	down	no
102171990	SLITRK5	XM_018056456.1	GO:0007268(chemical synaptic transmission);GO:0007409(axonogenesis);GO:0007625(grooming behavior);GO:0009410(response to xenobiotic stimulus);GO:0016021(integral component of membrane);GO:0021756(striatum development);GO:0030534(adult behavior);GO:0043235(receptor complex);GO:0043588(skin development);GO:0048813(dendrite morphogenesis);GO:0051965(positive regulation of synapse assembly);GO:007235…	04360(Axon guidance)	K06839	NA	PREDICTED: Capra hircus SLIT and NTRK like family member 5 (SLITRK5), mRNA	0	0.012211	0.054383	0.012164	0.064198	0.006992	0.994619	-0.00778427	0.83188	0.891286	down	no
102171992	GNRH2	XM_013968635.2	GO:0005179(hormone activity);GO:0005576(extracellular region);GO:0007165(signal transduction);GO:0007275(multicellular organism development)	04912(GnRH signaling pathway)	K05252	NA	PREDICTED: Capra hircus gonadotropin releasing hormone 2 (GNRH2), mRNA	0.155442	0	0.365343	0	0.025971	0.062837	1.131	0.177599	0.250536	0.547228	up	no
102172004	ZBTB32	XM_018063325.1;XM_018063326.1	GO:0003676(nucleic acid binding);GO:0046872(metal ion binding);GO:0046872(metal ion binding)	04722(Neurotrophin signaling pathway);05200(Pathways in cancer);05202(Transcriptional misregulation in cancers);05221(Acute myeloid leukemia);05221(Acute myeloid leukemia)	K12458;K10055	NA	PREDICTED: Capra hircus zinc finger and BTB domain containing 32 (ZBTB32), transcript variant X4, mRNA	0.082304	0.129072	0.131649	0.116283	0.222287	0.218703	0.9404	-0.0886541	0.136998	0.545197	down	no
102172007	RTP1	XM_005675144.3	GO:0001580(detection of chemical stimulus involved in sensory perception of bitter taste);GO:0005622(intracellular);GO:0006612(protein targeting to membrane);GO:0009986(cell surface);GO:0016021(integral component of membrane);GO:0031849(olfactory receptor binding);GO:0051205(protein insertion into membrane)	NA	NA	NA	PREDICTED: Capra hircus receptor transporter protein 1 (RTP1), mRNA	0	0	0	0	0.00595	0	0.998024	-0.00285287	0.373901	0.547228	down	no
102172023	PRR35	XM_018039957.1	GO:0001046(core promoter sequence-specific DNA binding);GO:0001077(transcriptional activator activity, RNA polymerase II core promoter proximal region sequence-specific binding);GO:0005730(nucleolus);GO:0006366(transcription from RNA polymerase II promoter);GO:0008544(epidermis development);GO:0045944(positive regulation of transcription from RNA polymerase II promoter)	NA	NA	NA	PREDICTED: Capra hircus proline rich 35 (PRR35), mRNA	0	0.02355	0.02629	0.023226	0	0	1.00879	0.0126317	0.479748	0.633686	up	no
102172028	BHLHA15	XM_018040723.1	GO:0000977(RNA polymerase II regulatory region sequence-specific DNA binding);GO:0001228(transcriptional activator activity, RNA polymerase II transcription regulatory region sequence-specific binding);GO:0005634(nucleus);GO:0006366(transcription from RNA polymerase II promoter);GO:0006851(mitochondrial calcium ion transport);GO:0007030(Golgi organization);GO:0007186(G-protein coupled receptor si…	04950(Maturity onset diabetes of the young)	K08040	NA	PREDICTED: Capra hircus basic helix-loop-helix family member a15 (BHLHA15), mRNA	0.025297	0.052173	0.029316	0	0	0	1.03553	0.0503666	0.0122972	0.18268	up	no
102172033	HOXA11	XM_018047092.1	GO:0001656(metanephros development);GO:0001658(branching involved in ureteric bud morphogenesis);GO:0001759(organ induction);GO:0005634(nucleus);GO:0005667(transcription factor complex);GO:0007283(spermatogenesis);GO:0007338(single fertilization);GO:0007501(mesodermal cell fate specification);GO:0008584(male gonad development);GO:0009952(anterior/posterior pattern specification);GO:0009953(dorsal…	05202(Transcriptional misregulation in cancers)	K09296	NA	PREDICTED: Capra hircus homeobox A11 (HOXA11), mRNA	0.003997	0	0	0	0	0	1.00133	0.00191832	0.373901	0.547228	up	no
102172043	LOC102172043	XR_001297503.2	GO:0004129(cytochrome-c oxidase activity);GO:0005747(mitochondrial respiratory chain complex I);GO:0005751(mitochondrial respiratory chain complex IV);GO:0032403(protein complex binding);GO:0055114(oxidation-reduction process);GO:0070062(extracellular exosome);GO:1902600(hydrogen ion transmembrane transport)	00190(Oxidative phosphorylation);05010(Alzheimer's disease);05012(Parkinson's disease);05016(Huntington's disease);04932(Non-alcoholic fatty liver disease (NAFLD))	K03948	NA	PREDICTED: Capra hircus cytochrome c oxidase subunit NDUFA4 pseudogene (LOC102172043), misc_RNA	0	0	0.629624	0.693017	0.048729	0.092167	0.94368	-0.0836309	0.808258	0.87509	down	no
102172063	ELAVL2	XM_013965873.2;XM_013965874.2	GO:0000166(nucleotide binding);GO:0003723(RNA binding);GO:0044822(poly(A) RNA binding);GO:0044822(poly(A) RNA binding)	04152(AMPK signaling pathway);04152(AMPK signaling pathway)	K13088	NA	PREDICTED: Capra hircus ELAV like RNA binding protein 2 (ELAVL2), transcript variant X2, mRNA	0	0	0.023618	0	0.012262	0.0119933	0.999745	-0.000368344	0.978139	0.987035	down	no
102172074	LOC102172074	XM_018056816.1	GO:0001756(somitogenesis);GO:0005509(calcium ion binding);GO:0005886(plasma membrane);GO:0007156(homophilic cell adhesion via plasma membrane adhesion molecules);GO:0016021(integral component of membrane);GO:0016331(morphogenesis of embryonic epithelium)	04391(Hippo signaling pathway -fly)	K16669	NA	PREDICTED: Capra hircus protocadherin-8 (LOC102172074), mRNA	0.038774	0.070437	0.13227	0.119187	0.133991	0.22184	0.9329	-0.100205	0.135367	0.543636	down	no
102172100	LOC102172100	XR_310847.3	GO:0000902(cell morphogenesis);GO:0003810(protein-glutamine gamma-glutamyltransferase activity);GO:0016020(membrane);GO:0018149(peptide cross-linking);GO:0020027(hemoglobin metabolic process);GO:0030863(cortical cytoskeleton);GO:0048536(spleen development);GO:0055072(iron ion homeostasis)	04960(Aldosterone-regulated sodium reabsorption);04742(Taste transduction)	K04825	NA	PREDICTED: Capra hircus uncharacterized LOC102172100 (LOC102172100), transcript variant X1, ncRNA	0	0	0.0193137	0	0.0290689	0.00215057	0.992297	-0.0111563	0.747481	0.834352	down	no
102172117	TRIM72	XM_013974996.2	GO:0001778(plasma membrane repair);GO:0001786(phosphatidylserine binding);GO:0003012(muscle system process);GO:0007517(muscle organ development);GO:0008270(zinc ion binding);GO:0010832(negative regulation of myotube differentiation);GO:0016567(protein ubiquitination);GO:0030659(cytoplasmic vesicle membrane);GO:0031624(ubiquitin conjugating enzyme binding);GO:0042383(sarcolemma);GO:0043161(proteas…	05322(Systemic lupus erythematosus)	K10651	EC:2.3.2.27	PREDICTED: Capra hircus tripartite motif containing 72 (TRIM72), mRNA	0.006734	0	0.027404	0	0	0	1.01131	0.0162287	0.238554	0.547228	up	no
102172155	LOC102172155	102172155	NA	NA	NA	NA		0	0	0	0	0	0.009736	0.996776	-0.00465938	0.373901	0.547228	down	no
102172169	RIMS4	XM_018057912.1	GO:0006836(neurotransmitter transport);GO:0006887(exocytosis);GO:0030054(cell junction);GO:0042391(regulation of membrane potential);GO:0044325(ion channel binding);GO:0048786(presynaptic active zone);GO:0097060(synaptic membrane);GO:2000300(regulation of synaptic vesicle exocytosis)	04911(Insulin secretion)	K15297	NA	PREDICTED: Capra hircus regulating synaptic membrane exocytosis 4 (RIMS4), mRNA	0.015004	0	0.034718	0	0	0	1.01647	0.0235743	0.173449	0.547228	up	no
102172171	LOC102172171	102172171	NA	NA	NA	NA		0	0	0	0	0	0.048209	0.984428	-0.0226421	0.373901	0.547228	down	no
102172185	GPR4	XM_018062612.1	GO:0004930(G-protein coupled receptor activity);GO:0005886(plasma membrane);GO:0007186(G-protein coupled receptor signaling pathway);GO:0010447(response to acidic pH);GO:0016021(integral component of membrane);GO:0016525(negative regulation of angiogenesis);GO:0060055(angiogenesis involved in wound healing);GO:0072144(glomerular mesangial cell development)	04080(Neuroactive ligand-receptor interaction)	K04275	NA	PREDICTED: Capra hircus G protein-coupled receptor 4 (GPR4), mRNA	0.868355	0.52114	0.862417	0.521049	0.438834	0.359351	1.21173	0.277071	0.0633908	0.418543	up	no
102172190	LOC102172190	XM_005693541.2	GO:0005506(iron ion binding);GO:0016702(oxidoreductase activity, acting on single donors with incorporation of molecular oxygen, incorporation of two atoms of oxygen);GO:0019369(arachidonic acid metabolic process);GO:0019372(lipoxygenase pathway);GO:0035357(peroxisome proliferator activated receptor signaling pathway);GO:0043651(linoleic acid metabolic process);GO:0045444(fat cell differentiation…	00590(Arachidonic acid metabolism);04726(Serotonergic synapse)	K08022	EC:1.13.11.33;EC:1.13.11.-	PREDICTED: Capra hircus hydroperoxide isomerase ALOXE3-like (LOC102172190), mRNA	0	0	0.066999	0.06709	0	0	0.999972	-4.10121e-05	0.999303	0.999496	down	no
102172193	MFSD6L	XM_005709755.3	GO:0016021(integral component of membrane)	NA	NA	NA	PREDICTED: Capra hircus major facilitator superfamily domain containing 6 like (MFSD6L), mRNA	0.035267	0	0	0.072451	0	0	0.988306	-0.0169696	0.674671	0.783965	down	no
102172196	MORC1	XM_018050048.1	GO:0005634(nucleus);GO:0007283(spermatogenesis);GO:0008270(zinc ion binding)	NA	NA	NA	PREDICTED: Capra hircus MORC family CW-type zinc finger 1 (MORC1), mRNA	0.086634	0.048889	0.07802	0.072824	0.037732	0.029427	1.02347	0.0334744	0.233909	0.547228	up	no
102172216	TRIM63	XM_005676825.2	GO:0005737(cytoplasm);GO:0008270(zinc ion binding);GO:0031432(titin binding)	04120(Ubiquitin mediated proteolysis)	K08285	EC:2.3.2.27	PREDICTED: Capra hircus tripartite motif containing 63 (TRIM63), mRNA	0.195673	0.067757	0.100687	0	0.026182	0	1.11047	0.151175	0.0398144	0.333824	up	no
102172222	NKAPL	XM_005696707.3	GO:0000122(negative regulation of transcription from RNA polymerase II promoter);GO:0003682(chromatin binding);GO:0005515(protein binding);GO:0005654(nucleoplasm);GO:0005737(cytoplasm);GO:0006351(transcription, DNA-templated);GO:0007219(Notch signaling pathway);GO:0019827(stem cell population maintenance);GO:0030851(granulocyte differentiation);GO:0031490(chromatin DNA binding);GO:0033077(T cell …	NA	NA	NA	PREDICTED: Capra hircus NFKB activating protein like (NKAPL), mRNA	0.078529	0	0	0	0.023625	0.069246	0.99511	-0.00707204	0.885445	0.928434	down	no
102172230	LOC102172230	XM_005697518.3	GO:0004623(phospholipase A2 activity);GO:0005509(calcium ion binding);GO:0005576(extracellular region);GO:0007411(axon guidance);GO:0010884(positive regulation of lipid storage);GO:0016042(lipid catabolic process);GO:0032270(positive regulation of cellular protein metabolic process);GO:0032308(positive regulation of prostaglandin secretion);GO:0042632(cholesterol homeostasis);GO:0043030(regulatio…	00564(Glycerophospholipid metabolism);00565(Ether lipid metabolism);00590(Arachidonic acid metabolism);00591(Linoleic acid metabolism);00592(alpha-Linolenic acid metabolism);04014(Ras signaling pathway);04270(Vascular smooth muscle contraction);04972(Pancreatic secretion);04975(Fat digestion and absorption)	K01047	EC:3.1.1.4	PREDICTED: Capra hircus group 10 secretory phospholipase A2 (LOC102172230), transcript variant X1, mRNA	0	0	0.105158	0	0	0.0096	1.0306	0.0434896	0.418842	0.585761	up	no
102172234	C3H1orf210	XM_018042793.1;XM_005678580.3	GO:0002230(positive regulation of defense response to virus by host);GO:0005769(early endosome);GO:0005886(plasma membrane);GO:0016021(integral component of membrane);GO:0055037(recycling endosome);GO:0055037(recycling endosome)	NA	NA	NA	PREDICTED: Capra hircus chromosome 3 C1orf210 homolog (C3H1orf210), transcript variant X1, mRNA	0.0331425	0.0343657	0	0	0	0	1.02904	0.0412988	0.116242	0.534906	up	no
102172240	LOC102172240	102172240	NA	NA	NA	NA		0.036234	0	0	0	0	0	1.01193	0.0171166	0.373901	0.547228	up	no
102172245	LOC102172245	XM_018048648.1	GO:0005328(neurotransmitter:sodium symporter activity);GO:0005332(gamma-aminobutyric acid:sodium symporter activity);GO:0005887(integral component of plasma membrane);GO:0006836(neurotransmitter transport);GO:0007268(chemical synaptic transmission);GO:0015812(gamma-aminobutyric acid transport);GO:0043005(neuron projection);GO:0055085(transmembrane transport)	04727(GABAergic synapse)	K05039	NA	PREDICTED: Capra hircus sodium- and chloride-dependent betaine transporter (LOC102172245), mRNA	0	0.027667	0	0	0	0	1.00914	0.0131243	0.373901	0.547228	up	no
102172247	CHST7	XM_018043845.1	GO:0000139(Golgi membrane);GO:0001517(N-acetylglucosamine 6-O-sulfotransferase activity);GO:0005975(carbohydrate metabolic process);GO:0006044(N-acetylglucosamine metabolic process);GO:0008459(chondroitin 6-sulfotransferase activity);GO:0016021(integral component of membrane);GO:0030206(chondroitin sulfate biosynthetic process)	00532(Glycosaminoglycan biosynthesis - chondroitin sulfate / dermatan sulfate)	K04743	EC:2.8.2.17	PREDICTED: Capra hircus carbohydrate sulfotransferase 7 (CHST7), transcript variant X1, mRNA	0.0370755	0.038487	0.000995971	0.0126524	0.00743613	0.0218188	1.01333	0.0190986	0.42958	0.594335	up	no
102172248	LOC102172248	102172248	NA	NA	NA	NA		0	0.134685	0.074804	0	0	0.191207	1.00787	0.0113138	0.914809	0.947163	up	no
102172255	LOC102172255	XM_018039326.1	GO:0004867(serine-type endopeptidase inhibitor activity);GO:0005615(extracellular space);GO:0005737(cytoplasm);GO:0010951(negative regulation of endopeptidase activity)	05146(Amoebiasis)	K13963	NA	PREDICTED: Capra hircus serpin B6-like (LOC102172255), transcript variant X2, mRNA	0.031521	0	0	0.015951	0	0	1.00508	0.00731412	0.684939	0.791671	up	no
102172273	OTX1	XM_005687047.3	GO:0000978(RNA polymerase II core promoter proximal region sequence-specific DNA binding);GO:0001077(transcriptional activator activity, RNA polymerase II core promoter proximal region sequence-specific binding);GO:0005634(nucleus);GO:0006366(transcription from RNA polymerase II promoter);GO:0009952(anterior/posterior pattern specification);GO:0022037(metencephalon development);GO:0030901(midbrai…	04550(Signaling pathways regulating pluripotency of stem cells)	K09326	NA	PREDICTED: Capra hircus orthodenticle homeobox 1 (OTX1), mRNA	0.036137	0.037513	0	0	0	0	1.0244	0.0347814	0.11625	0.534906	up	no
102172280	LOC102172280	102172280	NA	NA	NA	NA		0.060145	0.12807	0	0	0	0	1.06145	0.0860394	0.161668	0.547228	up	no
102172311	INSRR	XM_018046311.1	GO:0004714(transmembrane receptor protein tyrosine kinase activity);GO:0005524(ATP binding);GO:0005887(integral component of plasma membrane);GO:0007169(transmembrane receptor protein tyrosine kinase signaling pathway);GO:0018108(peptidyl-tyrosine phosphorylation);GO:0030238(male sex determination);GO:0031532(actin cytoskeleton reorganization);GO:0043235(receptor complex);GO:0043548(phosphatidyli…	04810(Regulation of actin cytoskeleton);05215(Prostate cancer)	K05086	EC:2.7.10.1	PREDICTED: Capra hircus insulin receptor related receptor (INSRR), mRNA	0.026428	0.007969	0.025906	0.007642	0	0	1.01748	0.0249997	0.0556473	0.391508	up	no
102172314	LOC102172314	XR_311042.3	NA	NA	NA	NA	PREDICTED: Capra hircus uncharacterized LOC102172314 (LOC102172314), ncRNA	0.157676	0.017549	0.185966	0.037895	0.082471	0.136073	1.03057	0.0434493	0.608325	0.733314	up	no
102172323	HOXA3	XM_018047086.1	GO:0001525(angiogenesis);GO:0001974(blood vessel remodeling);GO:0003700(transcription factor activity, sequence-specific DNA binding);GO:0005654(nucleoplasm);GO:0006351(transcription, DNA-templated);GO:0006355(regulation of transcription, DNA-templated);GO:0008284(positive regulation of cell proliferation);GO:0009952(anterior/posterior pattern specification);GO:0010159(specification of organ posi…	04911(Insulin secretion);04930(Type II diabetes mellitus);04950(Maturity onset diabetes of the young)	K07594	NA	PREDICTED: Capra hircus homeobox A3 (HOXA3), mRNA	0.00409	0	0.016258	0	0	0	1.00676	0.00971843	0.236466	0.547228	up	no
102172335	CD40LG	XM_005700424.3	GO:0005125(cytokine activity);GO:0005164(tumor necrosis factor receptor binding);GO:0005174(CD40 receptor binding);GO:0005615(extracellular space);GO:0005622(intracellular);GO:0005886(plasma membrane);GO:0006954(inflammatory response);GO:0006955(immune response);GO:0007257(activation of JUN kinase activity);GO:0009986(cell surface);GO:0016021(integral component of membrane);GO:0030168(platelet ac…	04064(NF-kappa B signaling pathway);04060(Cytokine-cytokine receptor interaction);04514(Cell adhesion molecules (CAMs));04660(T cell receptor signaling pathway);04672(Intestinal immune network for IgA production);05310(Asthma);05322(Systemic lupus erythematosus);05320(Autoimmune thyroid disease);05330(Allograft rejection);05340(Primary immunodeficiency);05416(Viral myocarditis);05144(Malaria);051…	K03161	NA	PREDICTED: Capra hircus CD40 ligand (CD40LG), mRNA	0.027769	0	0.03218	0	0	0.016126	1.01446	0.0207104	0.27149	0.547228	up	no
102172338	LOC102172338	XM_018044638.1	GO:0005739(mitochondrion);GO:0008260(3-oxoacid CoA-transferase activity);GO:0042182(ketone catabolic process);GO:0046950(cellular ketone body metabolic process);GO:0046952(ketone body catabolic process)	00650(Butanoate metabolism);00072(Synthesis and degradation of ketone bodies);00280(Valine, leucine and isoleucine degradation)	K01027	EC:2.8.3.5	PREDICTED: Capra hircus succinyl-CoA:3-ketoacid coenzyme A transferase 1, mitochondrial-like (LOC102172338), mRNA	0.061238	0.03232	0	0	0	0	1.03088	0.0438795	0.151227	0.547228	up	no
102172339	SLC7A3	XM_018043631.1	GO:0000064(L-ornithine transmembrane transporter activity);GO:0005887(integral component of plasma membrane);GO:0015181(arginine transmembrane transporter activity);GO:0015189(L-lysine transmembrane transporter activity);GO:0015297(antiporter activity);GO:1903352(L-ornithine transmembrane transport);GO:1903401(L-lysine transmembrane transport)	05206(MicroRNAs in cancer)	K13863	NA	PREDICTED: Capra hircus solute carrier family 7 member 3 (SLC7A3), mRNA	0.565563	0.500105	0.355037	0.408419	0.315801	0.199023	1.12719	0.172733	0.131674	0.540917	up	no
102172340	AMBN	XM_005681727.3	GO:0030345(structural constituent of tooth enamel);GO:0042475(odontogenesis of dentin-containing tooth)	NA	NA	NA	PREDICTED: Capra hircus ameloblastin (AMBN), mRNA	0	0	0	0	0.043833	0	0.985802	-0.0206303	0.373901	0.547228	down	no
102172348	MCEMP1	XM_018044643.1	GO:0016021(integral component of membrane)	NA	NA	NA	PREDICTED: Capra hircus mast cell expressed membrane protein 1 (MCEMP1), mRNA	0.071892	0.045546	0.048402	0	0.011927	0.029913	1.04078	0.0576601	0.0264252	0.270072	up	no
102172365	RNF17	XM_018056328.1	GO:0005737(cytoplasm);GO:0007286(spermatid development);GO:0008270(zinc ion binding);GO:0042803(protein homodimerization activity)	NA	NA	NA	PREDICTED: Capra hircus ring finger protein 17 (RNF17), mRNA	0.003214	0.003013	0	0	0	0	1.00207	0.0029899	0.116529	0.534906	up	no
102172366	LOC102172366	XR_001296397.2	GO:0003746(translation elongation factor activity);GO:0005783(endoplasmic reticulum);GO:0005853(eukaryotic translation elongation factor 1 complex);GO:0006414(translational elongation)	05168(Herpes simplex infection)	K15410	NA	PREDICTED: Capra hircus elongation factor 1-beta pseudogene (LOC102172366), misc_RNA	0.050825	0.218266	0	0.052477	0.031628	0.029501	1.04625	0.0652316	0.491101	0.642193	up	no
102172368	HRH3	XM_018057589.1	GO:0004969(histamine receptor activity);GO:0005886(plasma membrane);GO:0005887(integral component of plasma membrane);GO:0007187(G-protein coupled receptor signaling pathway, coupled to cyclic nucleotide second messenger);GO:0007197(adenylate cyclase-inhibiting G-protein coupled acetylcholine receptor signaling pathway);GO:0007207(phospholipase C-activating G-protein coupled acetylcholine recepto…	04080(Neuroactive ligand-receptor interaction)	K04151	NA	PREDICTED: Capra hircus histamine receptor H3 (HRH3), mRNA	0	0	0	0.014362	0	0.022452	0.987919	-0.0175352	0.134642	0.543636	down	no
102172370	FAM84B	XM_018058561.1	GO:0005737(cytoplasm);GO:0005886(plasma membrane)	NA	NA	NA	PREDICTED: Capra hircus family with sequence similarity 84 member B (FAM84B), transcript variant X1, mRNA	0.072208	0.066769	0.074353	0.00817	0.067558	0.042149	1.03089	0.0438953	0.143016	0.547228	up	no
102172403	CACNG3	XM_005697611.3	GO:0005245(voltage-gated calcium channel activity);GO:0016247(channel regulator activity);GO:0019226(transmission of nerve impulse);GO:0032281(AMPA glutamate receptor complex);GO:0070588(calcium ion transmembrane transport);GO:2000311(regulation of alpha-amino-3-hydroxy-5-methyl-4-isoxazole propionate selective glutamate receptor activity)	04010(MAPK signaling pathway);04921(Oxytocin signaling pathway);04260(Cardiac muscle contraction);04261(Adrenergic signaling in cardiomyocytes);05410(Hypertrophic cardiomyopathy (HCM));05412(Arrhythmogenic right ventricular cardiomyopathy (ARVC));05414(Dilated cardiomyopathy (DCM))	K04868	NA	PREDICTED: Capra hircus calcium voltage-gated channel auxiliary subunit gamma 3 (CACNG3), mRNA	0	0.029534	0	0	0	0	1.00975	0.0139972	0.373901	0.547228	up	no
102172421	CLDN2	XM_005700206.3	GO:0005198(structural molecule activity);GO:0005886(plasma membrane);GO:0005923(bicellular tight junction);GO:0016021(integral component of membrane);GO:0016338(calcium-independent cell-cell adhesion via plasma membrane cell-adhesion molecules);GO:0042802(identical protein binding);GO:0070062(extracellular exosome)	04514(Cell adhesion molecules (CAMs));04530(Tight junction);04670(Leukocyte transendothelial migration);05160(Hepatitis C)	K06087	NA	PREDICTED: Capra hircus claudin 2 (CLDN2), mRNA	0	0	0.032707	0	0	0	1.01079	0.015477	0.373901	0.547228	up	no
102172423	LOC102172423	XR_310046.3	NA	NA	NA	NA	PREDICTED: Capra hircus uncharacterized LOC102172423 (LOC102172423), ncRNA	0	0	0	0.202378	0.040383	0.157994	0.883798	-0.178211	0.0464202	0.35929	down	no
102172438	LOC102172438	XM_018042631.1	GO:0001601(peptide YY receptor activity);GO:0001602(pancreatic polypeptide receptor activity);GO:0005887(integral component of plasma membrane);GO:0007166(cell surface receptor signaling pathway);GO:0007218(neuropeptide signaling pathway);GO:0007631(feeding behavior);GO:0008015(blood circulation)	04080(Neuroactive ligand-receptor interaction)	K04206	NA	PREDICTED: Capra hircus neuropeptide Y receptor type 4 (LOC102172438), transcript variant X4, mRNA	0.00666925	0	0	0	0.0240753	0	0.993358	-0.00961475	0.526131	0.67049	down	no
102172442	SFTPC	XM_005683986.2	GO:0005576(extracellular region);GO:0007585(respiratory gaseous exchange);GO:0016021(integral component of membrane);GO:0005615(extracellular space)	NA	NA	NA	PREDICTED: Capra hircus surfactant protein C (SFTPC), transcript variant X3, mRNA	0	0.0343983	0	0	0	0	1.01211	0.0173723	0.373901	0.547228	up	no
102172447	SLC35D3	XM_013966559.2	GO:0016021(integral component of membrane)	NA	NA	NA	PREDICTED: Capra hircus solute carrier family 35 member D3 (SLC35D3), mRNA	0.04445	0	0	0.011396	0	0	1.01078	0.0154652	0.513813	0.660938	up	no
102172460	LOC102172460	102172460	NA	NA	NA	NA		0	0.062682	0	0	0	0	1.02047	0.0292366	0.373901	0.547228	up	no
102172469	LOC102172469	102172469	NA	NA	NA	NA		0.028377	0	0	0	0	0	1.00937	0.0134564	0.373901	0.547228	up	no
102172477	ZNF541	XM_018063283.1	GO:0000118(histone deacetylase complex);GO:0003700(transcription factor activity, sequence-specific DNA binding);GO:0005667(transcription factor complex);GO:0006357(regulation of transcription from RNA polymerase II promoter);GO:0008134(transcription factor binding);GO:0044212(transcription regulatory region DNA binding);GO:0046872(metal ion binding)	04722(Neurotrophin signaling pathway)	K12458	NA	PREDICTED: Capra hircus zinc finger protein 541 (ZNF541), mRNA	0.034799	0.051303	0.003012	0	0.046072	0	1.01417	0.0202953	0.528417	0.672235	up	no
102172482	LOC102172482	XM_013972124.2	GO:0005178(integrin binding);GO:0005887(integral component of plasma membrane);GO:0007155(cell adhesion);GO:0016337(single organismal cell-cell adhesion)	04064(NF-kappa B signaling pathway);04668(TNF signaling pathway);04514(Cell adhesion molecules (CAMs));04650(Natural killer cell mediated cytotoxicity);04670(Leukocyte transendothelial migration);05323(Rheumatoid arthritis);05416(Viral myocarditis);04933(AGE-RAGE signaling pathway in diabetic complications);05150(Staphylococcus aureus infection);05166(HTLV-I infection);05164(Influenza A);05169(Ep…	K06490	NA	PREDICTED: Capra hircus intercellular adhesion molecule 5 (LOC102172482), mRNA	0.046937	0	0.054393	0.011719	0	0.027623	1.02018	0.0288225	0.338181	0.547228	up	no
102172486	LOC102172486	XR_001919864.1	NA	NA	NA	NA	PREDICTED: Capra hircus uncharacterized LOC102172486 (LOC102172486), ncRNA	0.047595	0	0.010064	0	0.147829	0.142355	0.931011	-0.10313	0.205547	0.547228	down	no
102172488	LOC102172488	XM_005675552.3	GO:0004857(enzyme inhibitor activity);GO:0005615(extracellular space);GO:0043086(negative regulation of catalytic activity)	04066(HIF-1 signaling pathway);04978(Mineral absorption)	K14736	NA	PREDICTED: Capra hircus inhibitor of carbonic anhydrase (LOC102172488), transcript variant X1, mRNA	0.066587	0.055297	0.040779	0.05422	0.016026	0.031349	1.01976	0.0282229	0.202562	0.547228	up	no
102172492	LOC102172492	XR_001297098.2	GO:0005634(nucleus)	00310(Lysine degradation)	K11419	EC:2.1.1.43	PREDICTED: Capra hircus chromobox protein homolog 3 pseudogene (LOC102172492), misc_RNA	0.118029	0	0	0	0.071253	0	1.01435	0.0205528	0.760751	0.843365	up	no
102172495	NUP210	XM_018038268.1	GO:0005643(nuclear pore);GO:0016021(integral component of membrane)	03013(RNA transport)	K14314	NA	PREDICTED: Capra hircus nucleoporin 210 (NUP210), mRNA	0.046071	0.018934	0.053277	0.004528	0.016563	0.018212	1.0259	0.0368903	0.0800875	0.47159	up	no
102172497	UNC5CL	XM_018039294.1	GO:0006508(proteolysis);GO:0007165(signal transduction);GO:0008233(peptidase activity);GO:0016021(integral component of membrane);GO:0043123(positive regulation of I-kappaB kinase/NF-kappaB signaling);GO:0046330(positive regulation of JNK cascade)	04520(Adherens junction);04530(Tight junction);04540(Gap junction);05132(Salmonella infection)	K05701	NA	PREDICTED: Capra hircus unc-5 family C-terminal like (UNC5CL), mRNA	0	0.062271	0	0.108063	0.006042	0.020117	0.977541	-0.0327711	0.564943	0.699828	down	no
102172507	MRO	XM_005697212.3;XM_005697213.3;XM_018039796.1;XM_013974428.2	GO:0005730(nucleolus);GO:0005730(nucleolus)	NA	NA	NA	PREDICTED: Capra hircus maestro (MRO), transcript variant X2, mRNA	0.0324498	0	0.0752079	0.0384549	0.139704	0.10596	0.946559	-0.0792361	0.186818	0.547228	down	no
102172509	CIITA	XM_018040957.1	GO:0005524(ATP binding);GO:0006355(regulation of transcription, DNA-templated)	04612(Antigen processing and presentation);05340(Primary immunodeficiency);05152(Tuberculosis);05164(Influenza A);05145(Toxoplasmosis)	K08060	NA	PREDICTED: Capra hircus class II major histocompatibility complex transactivator (CIITA), transcript variant X4, mRNA	0.0159706	0.00727812	0	0	0.00480443	0	1.00646	0.0092937	0.276844	0.547228	up	no
102172525	SLC9A7	XM_018043843.1	GO:0006885(regulation of pH);GO:0015385(sodium:proton antiporter activity);GO:0016021(integral component of membrane);GO:0035725(sodium ion transmembrane transport);GO:1902600(hydrogen ion transmembrane transport)	04260(Cardiac muscle contraction)	K12041	NA	PREDICTED: Capra hircus solute carrier family 9 member A7 (SLC9A7), transcript variant X1, mRNA	0.024429	0.050718	0.02831	0	0.014699	0.007188	1.02695	0.038362	0.0410454	0.339125	up	no
102172536	LOC102172536	102172536	NA	NA	NA	NA		0.017828	0.009008	0	0.009141	0.010727	0.010492	0.998811	-0.00171588	0.827866	0.888764	down	no
102172544	CRHBP	XM_005685063.3	GO:0001963(synaptic transmission, dopaminergic);GO:0002125(maternal aggressive behavior);GO:0005615(extracellular space);GO:0005622(intracellular);GO:0005634(nucleus);GO:0005767(secondary lysosome);GO:0005771(multivesicular body);GO:0005783(endoplasmic reticulum);GO:0005794(Golgi apparatus);GO:0005874(microtubule);GO:0006954(inflammatory response);GO:0007565(female pregnancy);GO:0007610(behavior)…	NA	NA	NA	PREDICTED: Capra hircus corticotropin releasing hormone binding protein (CRHBP), mRNA	0.017648	0	0	0	0	0	1.00585	0.00841288	0.373901	0.547228	up	no
102172563	METTL11B	XM_005690631.3	GO:0005737(cytoplasm);GO:0006480(N-terminal protein amino acid methylation);GO:0071885(N-terminal protein N-methyltransferase activity)	03013(RNA transport)	K14317	NA	PREDICTED: Capra hircus methyltransferase like 11B (METTL11B), transcript variant X2, mRNA	0.034981	0.003607	0	0	0	0	1.01274	0.0182662	0.310405	0.547228	up	no
102172584	NTRK1	XM_018046312.1	GO:0004714(transmembrane receptor protein tyrosine kinase activity);GO:0005524(ATP binding);GO:0005769(early endosome);GO:0005770(late endosome);GO:0005887(integral component of plasma membrane);GO:0007623(circadian rhythm);GO:0008285(negative regulation of cell proliferation);GO:0009986(cell surface);GO:0010465(nerve growth factor receptor activity);GO:0010976(positive regulation of neuron proje…	04010(MAPK signaling pathway);04144(Endocytosis);04210(Apoptosis);04722(Neurotrophin signaling pathway);04750(Inflammatory mediator regulation of TRP channels);05200(Pathways in cancer);05230(Central carbon metabolism in cancer);05202(Transcriptional misregulation in cancers);05216(Thyroid cancer)	K03176	EC:2.7.10.1	PREDICTED: Capra hircus neurotrophic receptor tyrosine kinase 1 (NTRK1), transcript variant X2, mRNA	0	0	0.0291042	0	0	0	1.00967	0.0138869	0.373901	0.547228	up	no
102172591	KPNA7	XM_005697882.3	GO:0005643(nuclear pore);GO:0005654(nucleoplasm);GO:0005829(cytosol);GO:0006607(NLS-bearing protein import into nucleus);GO:0008139(nuclear localization sequence binding);GO:0008565(protein transporter activity)	05164(Influenza A)	K15043	NA	PREDICTED: Capra hircus karyopherin subunit alpha 7 (KPNA7), mRNA	0	0.010252	0	0	0	0.005896	1.00144	0.00207802	0.732177	0.824036	up	no
102172612	ENAM	XM_005681728.2	GO:0097186(amelogenesis)	NA	NA	NA	PREDICTED: Capra hircus enamelin (ENAM), mRNA	0	0	0.002774	0	0	0.001479	1.00043	0.000621442	0.701746	0.802549	up	no
102172628	LOC102172628	102172628	NA	NA	NA	NA		0.054126	0	0	0	0	0	1.01773	0.0253491	0.373901	0.547228	up	no
102172633	LOC102172633	102172633	NA	NA	NA	NA		0.181065	0.013727	0.05626	0	0.051374	0	1.0635	0.0888155	0.274038	0.547228	up	no
102172652	PRR19	XM_005692564.3	NA	NA	NA	NA	PREDICTED: Capra hircus proline rich 19 (PRR19), mRNA	0.023318	0.146519	0	0.228012	0.149115	0.110025	0.908164	-0.138975	0.135427	0.543737	down	no
102172662	LOC102172662	XM_005674819.2	GO:0004930(G-protein coupled receptor activity);GO:0004984(olfactory receptor activity);GO:0005549(odorant binding);GO:0005886(plasma membrane);GO:0007186(G-protein coupled receptor signaling pathway);GO:0016021(integral component of membrane);GO:0050911(detection of chemical stimulus involved in sensory perception of smell)	04740(Olfactory transduction)	K04257	NA	PREDICTED: Capra hircus olfactory receptor 5AC1-like (LOC102172662), mRNA	0	0.043582	0	0	0	0	1.01432	0.0205147	0.373901	0.547228	up	no
102172669	LOC102172669	XM_013967056.2	GO:0004090(carbonyl reductase (NADPH) activity);GO:0005737(cytoplasm);GO:0017144(drug metabolic process);GO:0042373(vitamin K metabolic process);GO:0047021(15-hydroxyprostaglandin dehydrogenase (NADP+) activity);GO:0050221(prostaglandin-E2 9-reductase activity);GO:0055114(oxidation-reduction process)	00590(Arachidonic acid metabolism);00980(Metabolism of xenobiotics by cytochrome P450);05204(Chemical carcinogenesis)	K00079	EC:1.1.1.184;EC:1.1.1.189	PREDICTED: Capra hircus carbonyl reductase [NADPH] 1 (LOC102172669), mRNA	0	0	0	0.079948	0	0.054813	0.957504	-0.0626497	0.128948	0.53871	down	no
102172672	MPP4	XM_018038500.1	GO:0005654(nucleoplasm);GO:0005737(cytoplasm)	04391(Hippo signaling pathway -fly)	K06091	NA	PREDICTED: Capra hircus membrane palmitoylated protein 4 (MPP4), mRNA	0.036789	0	0	0	0	0	1.01212	0.0173741	0.373901	0.547228	up	no
102172674	TMEM14A	XM_005696417.3;XM_013973906.2;XM_013973904.2;XM_018039205.1;XM_013973902.2;XM_018039201.1;XM_018039203.1;XM_018039204.1;XM_013973903.2;XM_018039200.1	GO:0016021(integral component of membrane);GO:0016021(integral component of membrane)	NA	NA	NA	PREDICTED: Capra hircus transmembrane protein 14A (TMEM14A), transcript variant X1, mRNA	0.484875	0.324454	0.443882	0.914392	0.573033	0.59157	0.839888	-0.251731	0.0733192	0.451168	down	no
102172676	LOC102172676	XM_018046022.1	GO:0000786(nucleosome);GO:0003677(DNA binding);GO:0005634(nucleus);GO:0046982(protein heterodimerization activity)	05203(Viral carcinogenesis);05322(Systemic lupus erythematosus);05034(Alcoholism)	K11252	NA	PREDICTED: Capra hircus histone H2B type 2-E-like (LOC102172676), mRNA	0	0	0	0.019831	0	0.045524	0.978842	-0.0308521	0.172211	0.547228	down	no
102172699	NPNT	XM_013964480.2;XM_018049240.1	GO:0001658(branching involved in ureteric bud morphogenesis);GO:0005178(integrin binding);GO:0005509(calcium ion binding);GO:0005604(basement membrane);GO:0007160(cell-matrix adhesion);GO:0010694(positive regulation of alkaline phosphatase activity);GO:0010811(positive regulation of cell-substrate adhesion);GO:0030198(extracellular matrix organization);GO:0030485(smooth muscle contractile fiber);…	04512(ECM-receptor interaction);04512(ECM-receptor interaction)	K06824	NA	PREDICTED: Capra hircus nephronectin (NPNT), transcript variant X5, mRNA	0.0160707	0.13224	0.0372457	0.0164796	0.0773214	0.0662013	1.00729	0.0104761	0.856669	0.908752	up	no
102172702	LOC102172702	102172702	NA	NA	NA	NA		0.017435	0.048783	0.017127	0.026701	0	0	1.01869	0.0267122	0.240226	0.547228	up	no
102172711	LOC102172711	XM_018045256.1	GO:0004866(endopeptidase inhibitor activity);GO:0005615(extracellular space);GO:0006954(inflammatory response);GO:0006956(complement activation);GO:0010951(negative regulation of endopeptidase activity)	04610(Complement and coagulation cascades);05322(Systemic lupus erythematosus);05133(Pertussis);05150(Staphylococcus aureus infection)	K03989	NA	PREDICTED: Capra hircus complement C4-A-like (LOC102172711), mRNA	0.147816	0.159894	0.136348	0.009114	0.13727	0.080381	1.06858	0.095695	0.132041	0.541164	up	no
102172725	RHOV	XM_018054431.1	GO:0005525(GTP binding);GO:0005886(plasma membrane);GO:0007264(small GTPase mediated signal transduction);GO:0010008(endosome membrane);GO:0046872(metal ion binding)	04144(Endocytosis);04933(AGE-RAGE signaling pathway in diabetic complications)	K04393	NA	PREDICTED: Capra hircus ras homolog family member V (RHOV), mRNA	0	0	0.052405	0	0	0.02626	1.00842	0.0120979	0.6832	0.790398	up	no
102172727	LOC102172727	XR_001296214.2	GO:0004364(glutathione transferase activity);GO:0005737(cytoplasm);GO:0006749(glutathione metabolic process)	00480(Glutathione metabolism);00980(Metabolism of xenobiotics by cytochrome P450);00982(Drug metabolism - cytochrome P450);05204(Chemical carcinogenesis)	K00799	EC:2.5.1.18	PREDICTED: Capra hircus glutathione S-transferase omega-1 pseudogene (LOC102172727), misc_RNA	0.05278	0.027395	0	0.249656	0	0.030856	0.943399	-0.0840596	0.45994	0.618216	down	no
102172734	PI3	XM_005688585.3	GO:0005576(extracellular region);GO:0007620(copulation);GO:0010466(negative regulation of peptidase activity);GO:0030414(peptidase inhibitor activity)	NA	NA	NA	PREDICTED: Capra hircus peptidase inhibitor 3 (PI3), mRNA	0	0	0	0.061973	0.095825	0	0.950711	-0.0729215	0.132863	0.541808	down	no
102172738	MMP8	XM_005689367.1	GO:0004222(metalloendopeptidase activity);GO:0004252(serine-type endopeptidase activity);GO:0005509(calcium ion binding);GO:0005615(extracellular space);GO:0006508(proteolysis);GO:0008270(zinc ion binding);GO:0031012(extracellular matrix);GO:0035987(endodermal cell differentiation)	03320(PPAR signaling pathway)	K01388	EC:3.4.24.7	PREDICTED: Capra hircus matrix metallopeptidase 8 (MMP8), mRNA	0	0	0.044488	0	0	0	1.01461	0.020932	0.373901	0.547228	up	no
102172747	LDHD	XM_018061710.1	GO:0005739(mitochondrion);GO:0016614(oxidoreductase activity, acting on CH-OH group of donors);GO:0050660(flavin adenine dinucleotide binding);GO:0055114(oxidation-reduction process)	00620(Pyruvate metabolism)	K00102	EC:1.1.2.4	PREDICTED: Capra hircus lactate dehydrogenase D (LDHD), transcript variant X2, mRNA	0	0	0	0.0620941	0.0435931	0	0.966058	-0.0498185	0.127579	0.537576	down	no
102172768	LOC102172768	XM_013973453.2	GO:0005044(scavenger receptor activity);GO:0005884(actin filament);GO:0005887(integral component of plasma membrane);GO:0006898(receptor-mediated endocytosis);GO:0006935(chemotaxis);GO:0006954(inflammatory response);GO:0007186(G-protein coupled receptor signaling pathway);GO:0016493(C-C chemokine receptor activity);GO:0019957(C-C chemokine binding);GO:0070098(chemokine-mediated signaling pathway)	04060(Cytokine-cytokine receptor interaction);04062(Chemokine signaling pathway);05203(Viral carcinogenesis)	K04179	NA	PREDICTED: Capra hircus atypical chemokine receptor 2 (LOC102172768), transcript variant X3, mRNA	0	0	0	0	0.033852	0.0654	0.968299	-0.046475	0.153083	0.547228	down	no
102172780	FAM19A3	XM_018045926.1;XM_013962526.2	GO:0005576(extracellular region);GO:0005576(extracellular region)	NA	NA	NA	PREDICTED: Capra hircus family with sequence similarity 19 member A3, C-C motif chemokine like (FAM19A3), transcript variant X2, mRNA	0.0768044	0.0431889	0.0404459	0.0937741	0.0313956	0.0512818	0.995136	-0.00703447	0.823811	0.886019	down	no
102172784	RBM44	XM_018046553.1	GO:0000166(nucleotide binding);GO:0003723(RNA binding);GO:0005737(cytoplasm);GO:0042803(protein homodimerization activity);GO:0045171(intercellular bridge)	NA	NA	NA	PREDICTED: Capra hircus RNA binding motif protein 44 (RBM44), mRNA	0.022349	0	0	0	0	0	1.00739	0.0106293	0.373901	0.547228	up	no
102172803	SLC5A5	XM_018051405.1	GO:0005634(nucleus);GO:0005887(integral component of plasma membrane);GO:0006590(thyroid hormone generation);GO:0008507(sodium:iodide symporter activity);GO:0015111(iodide transmembrane transporter activity);GO:0015705(iodide transport);GO:0035725(sodium ion transmembrane transport);GO:0070062(extracellular exosome);GO:0071320(cellular response to cAMP);GO:0071371(cellular response to gonadotropi…	04918(Thyroid hormone synthesis)	K14385	NA	PREDICTED: Capra hircus solute carrier family 5 member 5 (SLC5A5), mRNA	0.026457	0.007768	0.020622	0	0	0	1.01825	0.0260951	0.0290808	0.284269	up	no
102172808	HAND1	XM_005683211.3	GO:0000122(negative regulation of transcription from RNA polymerase II promoter);GO:0000978(RNA polymerase II core promoter proximal region sequence-specific DNA binding);GO:0001078(transcriptional repressor activity, RNA polymerase II core promoter proximal region sequence-specific binding);GO:0001525(angiogenesis);GO:0001707(mesoderm formation);GO:0001829(trophectodermal cell differentiation);G…	04550(Signaling pathways regulating pluripotency of stem cells)	K09071	NA	PREDICTED: Capra hircus heart and neural crest derivatives expressed 1 (HAND1), mRNA	0	0	0	0.022642	0	0.02581	0.984169	-0.0230216	0.117774	0.534906	down	no
102172818	LOC102172818	102172818	NA	NA	NA	NA		0	0	0.172079	0	0	0	1.05435	0.0763566	0.373901	0.547228	up	no
102172831	SLC26A9	XM_018060068.1	GO:0005254(chloride channel activity);GO:0005887(integral component of plasma membrane);GO:0008271(secondary active sulfate transmembrane transporter activity);GO:0009986(cell surface);GO:0010628(positive regulation of gene expression);GO:0015106(bicarbonate transmembrane transporter activity);GO:0015116(sulfate transmembrane transporter activity);GO:0015301(anion:anion antiporter activity);GO:00…	04978(Mineral absorption)	K14706	NA	PREDICTED: Capra hircus solute carrier family 26 member 9 (SLC26A9), transcript variant X3, misc_RNA	0.302412	0.192966	0.23922	0.135338	0.0883505	0.159451	1.1189	0.162079	0.0350817	0.313739	up	no
102172881	CD38	XM_005681912.3	GO:0003953(NAD+ nucleosidase activity);GO:0005886(plasma membrane);GO:0008152(metabolic process);GO:0009986(cell surface);GO:0016849(phosphorus-oxygen lyase activity);GO:0030890(positive regulation of B cell proliferation);GO:0042493(response to drug);GO:0043066(negative regulation of apoptotic process);GO:0045892(negative regulation of transcription, DNA-templated);GO:0045893(positive regulation…	00760(Nicotinate and nicotinamide metabolism);04020(Calcium signaling pathway);04921(Oxytocin signaling pathway);04970(Salivary secretion);04972(Pancreatic secretion);05169(Epstein-Barr virus infection)	K01242	EC:3.2.2.6;EC:2.4.99.20	PREDICTED: Capra hircus CD38 molecule (CD38), mRNA	0	0.00637	0	0	0	0	1.00212	0.00305361	0.373901	0.547228	up	no
102172942	LOC102172942	102172942	NA	NA	NA	NA		0.059995	0.15861	0.034074	0	0.012688	0	1.07838	0.108867	0.0958538	0.516836	up	no
102172948	FZD7	XM_018060827.1	GO:0004930(G-protein coupled receptor activity);GO:0005109(frizzled binding);GO:0005886(plasma membrane);GO:0007186(G-protein coupled receptor signaling pathway);GO:0010812(negative regulation of cell-substrate adhesion);GO:0014834(skeletal muscle satellite cell maintenance involved in skeletal muscle regeneration);GO:0016021(integral component of membrane);GO:0017147(Wnt-protein binding);GO:0019…	04310(Wnt signaling pathway);04390(Hippo signaling pathway);04550(Signaling pathways regulating pluripotency of stem cells);04916(Melanogenesis);05200(Pathways in cancer);05205(Proteoglycans in cancer);05217(Basal cell carcinoma);05166(HTLV-I infection)	K02432	NA	PREDICTED: Capra hircus frizzled class receptor 7 (FZD7), mRNA	0	0.233009	0.430395	0.431534	0.403762	0.400076	0.855839	-0.22459	0.209008	0.547228	down	no
102172951	ZSCAN9	XM_005696710.1	GO:0003700(transcription factor activity, sequence-specific DNA binding);GO:0005634(nucleus);GO:0006351(transcription, DNA-templated);GO:0006355(regulation of transcription, DNA-templated);GO:0043565(sequence-specific DNA binding);GO:0046872(metal ion binding)	04722(Neurotrophin signaling pathway)	K12458	NA	PREDICTED: Capra hircus zinc finger and SCAN domain containing 9 (ZSCAN9), mRNA	0	0.06786	0	0	0	0	1.02213	0.0315742	0.373901	0.547228	up	no
102172972	MYBPC1	XM_013964021.2	GO:0006936(muscle contraction);GO:0030016(myofibril);GO:0031432(titin binding)	05410(Hypertrophic cardiomyopathy (HCM));05414(Dilated cardiomyopathy (DCM))	K12568	NA	PREDICTED: Capra hircus myosin binding protein C, slow type (MYBPC1), transcript variant X11, mRNA	0	0.0167444	0	0	0	0	1.00593	0.00852533	0.373901	0.547228	up	no
102172976	CLEC1A	XM_018048491.1	GO:0016021(integral component of membrane);GO:0030246(carbohydrate binding)	04145(Phagosome)	K10074	NA	PREDICTED: Capra hircus C-type lectin domain family 1 member A (CLEC1A), transcript variant X2, mRNA	0	0	0	0.0336982	0	0	0.988665	-0.0164469	0.373901	0.547228	down	no
102172997	HPGD	XM_018051829.1	GO:0004957(prostaglandin E receptor activity);GO:0005654(nucleoplasm);GO:0005737(cytoplasm);GO:0006693(prostaglandin metabolic process);GO:0007179(transforming growth factor beta receptor signaling pathway);GO:0007186(G-protein coupled receptor signaling pathway);GO:0007565(female pregnancy);GO:0007567(parturition);GO:0016323(basolateral plasma membrane);GO:0016404(15-hydroxyprostaglandin dehydro…	05202(Transcriptional misregulation in cancers)	K00069	EC:1.1.1.141	PREDICTED: Capra hircus hydroxyprostaglandin dehydrogenase 15-(NAD) (HPGD), mRNA	0.151419	0.062977	0	0	0.090804	0.071288	1.01555	0.0222617	0.767018	0.847348	up	no
102173004	LOC102173004	102173004	NA	NA	NA	NA		0	0	0.078184	0	0	0	1.02541	0.0362011	0.373901	0.547228	up	no
102173010	RDH12	XM_005686006.2	GO:0004745(retinol dehydrogenase activity);GO:0005622(intracellular);GO:0007601(visual perception);GO:0042572(retinol metabolic process);GO:0050896(response to stimulus);GO:0055114(oxidation-reduction process)	00830(Retinol metabolism)	K11153	EC:1.1.1.300	PREDICTED: Capra hircus retinol dehydrogenase 12 (all-trans/9-cis/11-cis) (RDH12), mRNA	0.020056	0	0.047749	0.021127	0	0	1.01531	0.0219264	0.374105	0.547435	up	no
102173012	MALL	XM_005686240.3	GO:0000139(Golgi membrane);GO:0005886(plasma membrane);GO:0016021(integral component of membrane);GO:0030136(clathrin-coated vesicle);GO:0045121(membrane raft)	NA	NA	NA	PREDICTED: Capra hircus mal, T-cell differentiation protein like (MALL), mRNA	0.101334	0.156168	0	0	0	0.1004	1.04986	0.0701917	0.412585	0.581136	up	no
102173033	SIGLEC5	XM_018062941.1	GO:0016021(integral component of membrane)	04640(Hematopoietic cell lineage)	K06473	NA	PREDICTED: Capra hircus sialic acid binding Ig like lectin 5 (SIGLEC5), mRNA	0	0	0	0	0	0.017143	0.99435	-0.00817417	0.373901	0.547228	down	no
102173047	LOC102173047	XM_018066907.1	GO:0005044(scavenger receptor activity);GO:0005884(actin filament);GO:0005887(integral component of plasma membrane);GO:0006898(receptor-mediated endocytosis);GO:0006935(chemotaxis);GO:0006954(inflammatory response);GO:0007186(G-protein coupled receptor signaling pathway);GO:0016493(C-C chemokine receptor activity);GO:0019957(C-C chemokine binding);GO:0070098(chemokine-mediated signaling pathway)	04060(Cytokine-cytokine receptor interaction);04062(Chemokine signaling pathway);05203(Viral carcinogenesis)	K04179	NA	PREDICTED: Capra hircus atypical chemokine receptor 2 (LOC102173047), mRNA	0	0	0.020964	0	0.023156	0.022593	0.991871	-0.0117754	0.469707	0.625478	down	no
102173049	LOC102173049	XM_005696018.3	GO:0004869(cysteine-type endopeptidase inhibitor activity);GO:0005615(extracellular space);GO:0006952(defense response);GO:0010951(negative regulation of endopeptidase activity);GO:0016525(negative regulation of angiogenesis);GO:0031410(cytoplasmic vesicle);GO:1901491(negative regulation of lymphangiogenesis)	NA	NA	NA	PREDICTED: Capra hircus 15 kDa protein B-like (LOC102173049), mRNA	0	0.090047	0.075177	0.329664	0.078064	0.038177	0.923469	-0.114864	0.383883	0.555766	down	no
102173052	LOC102173052	XM_018039117.1;XM_018039114.1;XM_013973962.2;XM_018039112.1	GO:0016021(integral component of membrane);GO:0016021(integral component of membrane)	05322(Systemic lupus erythematosus);04514(Cell adhesion molecules (CAMs));04514(Cell adhesion molecules (CAMs))	K10651;K06746	EC:2.3.2.27	PREDICTED: Capra hircus butyrophilin subfamily 1 member A1 (LOC102173052), transcript variant X1, mRNA	0.0137617	0.0132921	0.0222569	0.0247196	0.10368	0.059587	0.956934	-0.0635087	0.11183	0.534906	down	no
102173053	ACTL8	XM_018054728.1	GO:0030855(epithelial cell differentiation)	04015(Rap1 signaling pathway);04390(Hippo signaling pathway);04145(Phagosome);04810(Regulation of actin cytoskeleton);04210(Apoptosis);04510(Focal adhesion);04520(Adherens junction);04530(Tight junction);04611(Platelet activation);04670(Leukocyte transendothelial migration);04921(Oxytocin signaling pathway);04919(Thyroid hormone signaling pathway);05205(Proteoglycans in cancer);05410(Hypertrophic…	K05692	NA	PREDICTED: Capra hircus actin like 8 (ACTL8), mRNA	0.052914	0	0	0.053905	0	0	0.999686	-0.000452407	0.990412	0.994505	down	no
102173085	LOC102173085	XM_018043627.1	GO:0005515(protein binding)	NA	NA	NA	PREDICTED: Capra hircus X antigen family member 5 (LOC102173085), mRNA	0	0	0	0	0.020833	0.030157	0.983363	-0.0242037	0.128933	0.53871	down	no
102173089	PLPP6	XM_018052024.1	GO:0016021(integral component of membrane);GO:0016787(hydrolase activity)	04974(Protein digestion and absorption)	K14211	NA	PREDICTED: Capra hircus phospholipid phosphatase 6 (PLPP6), mRNA	0.70942	0.378047	0.354523	0.768247	0.951165	0.991853	0.774346	-0.36895	0.0374146	0.322741	down	no
102173111	LOC102173111	XM_005690633.3	GO:0004497(monooxygenase activity);GO:0004499(N,N-dimethylaniline monooxygenase activity);GO:0005789(endoplasmic reticulum membrane);GO:0050660(flavin adenine dinucleotide binding);GO:0050661(NADP binding);GO:0055114(oxidation-reduction process)	00982(Drug metabolism - cytochrome P450)	K00485	EC:1.14.13.8	PREDICTED: Capra hircus dimethylaniline monooxygenase [N-oxide-forming] 3 (LOC102173111), transcript variant X2, mRNA	0	0	0	0	0.012964	0	0.995578	-0.00639365	0.373901	0.547228	down	no
102173131	LOC102173131	XM_018065821.1	GO:0006700(C21-steroid hormone biosynthetic process);GO:0008203(cholesterol metabolic process);GO:0008386(cholesterol monooxygenase (side-chain-cleaving) activity);GO:0020037(heme binding)	00140(Steroid hormone biosynthesis);04913(Ovarian Steroidogenesis);04925(Aldosterone synthesis and secretion)	K00498	EC:1.14.15.6	Capra hircus cholesterol side-chain cleavage enzyme, mitochondrial-like (LOC102173131), mRNA	0	0.02975	0	0.040291	0	0	0.996611	-0.00489767	0.846091	0.90127	down	no
102173137	LOC102173137	XR_001919152.1	NA	NA	NA	NA	PREDICTED: Capra hircus uncharacterized LOC102173137 (LOC102173137), misc_RNA	0.060295	0	0.08324	0	0	0.093184	1.01661	0.0237608	0.687968	0.793527	up	no
102173192	PAQR5	XM_018053585.1;XM_018053587.1	GO:0003707(steroid hormone receptor activity);GO:0005496(steroid binding);GO:0005886(plasma membrane);GO:0016021(integral component of membrane);GO:0043401(steroid hormone mediated signaling pathway);GO:0048545(response to steroid hormone);GO:0048545(response to steroid hormone)	NA	NA	NA	PREDICTED: Capra hircus progestin and adipoQ receptor family member 5 (PAQR5), transcript variant X3, mRNA	0.0163376	0.0177459	0.0657419	0.00834896	0.0196274	0.0288442	1.01391	0.0199318	0.454931	0.614282	up	no
102173227	ALOXE3	XM_005693545.3;XM_005693544.3	GO:0005506(iron ion binding);GO:0016702(oxidoreductase activity, acting on single donors with incorporation of molecular oxygen, incorporation of two atoms of oxygen);GO:0019369(arachidonic acid metabolic process);GO:0019372(lipoxygenase pathway);GO:0035357(peroxisome proliferator activated receptor signaling pathway);GO:0043651(linoleic acid metabolic process);GO:0045444(fat cell differentiation…	00590(Arachidonic acid metabolism);04726(Serotonergic synapse);04726(Serotonergic synapse)	K08021	EC:1.13.11.-	PREDICTED: Capra hircus arachidonate lipoxygenase 3 (ALOXE3), transcript variant X1, mRNA	0.0253722	0	0.029012	0.052036	0.030127	0.059627	0.972171	-0.0407184	0.084469	0.485734	down	no
102173232	ISL1	XM_018065772.1	GO:0000122(negative regulation of transcription from RNA polymerase II promoter);GO:0001102(RNA polymerase II activating transcription factor binding);GO:0001105(RNA polymerase II transcription coactivator activity);GO:0001158(enhancer sequence-specific DNA binding);GO:0001755(neural crest cell migration);GO:0003139(secondary heart field specification);GO:0003148(outflow tract septum morphogenesi…	04550(Signaling pathways regulating pluripotency of stem cells)	K09370	NA	PREDICTED: Capra hircus ISL LIM homeobox 1 (ISL1), mRNA	0	0	0.065867	0	0.004788	0	1.01987	0.0283788	0.408459	0.577481	up	no
102173237	LOC102173237	XR_310955.3;XR_001917042.1	GO:0001580(detection of chemical stimulus involved in sensory perception of bitter taste);GO:0007186(G-protein coupled receptor signaling pathway);GO:0016021(integral component of membrane);GO:0033038(bitter taste receptor activity);GO:0033038(bitter taste receptor activity)	04742(Taste transduction);04742(Taste transduction)	K08474	NA	PREDICTED: Capra hircus uncharacterized LOC102173237 (LOC102173237), transcript variant X2, ncRNA	0.0206182	0.0423813	0	0.0255547	0.0494995	0.00594671	0.994164	-0.00844449	0.749877	0.836158	down	no
102173252	MPV17L	XM_005697521.3	GO:0005739(mitochondrion);GO:0016021(integral component of membrane)	04146(Peroxisome)	K13349	NA	PREDICTED: Capra hircus MPV17 mitochondrial inner membrane protein like (MPV17L), transcript variant X2, mRNA	0.028091	0.02916	0.065106	0	0.033803	0.066126	1.00744	0.0106977	0.751272	0.837003	up	no
102173256	PIK3CG	XM_018047231.1	GO:0001525(angiogenesis);GO:0002376(immune system process);GO:0004674(protein serine/threonine kinase activity);GO:0005524(ATP binding);GO:0005737(cytoplasm);GO:0005886(plasma membrane);GO:0005942(phosphatidylinositol 3-kinase complex);GO:0006468(protein phosphorylation);GO:0006897(endocytosis);GO:0006935(chemotaxis);GO:0006954(inflammatory response);GO:0016303(1-phosphatidylinositol-3-kinase act…	00562(Inositol phosphate metabolism);04014(Ras signaling pathway);04015(Rap1 signaling pathway);04012(ErbB signaling pathway);04370(VEGF signaling pathway);04630(Jak-STAT signaling pathway);04668(TNF signaling pathway);04066(HIF-1 signaling pathway);04068(FoxO signaling pathway);04070(Phosphatidylinositol signaling system);04072(Phospholipase D signaling pathway);04071(Sphingolipid signaling path…	K00922	EC:2.7.1.153	PREDICTED: Capra hircus phosphatidylinositol-4,5-bisphosphate 3-kinase catalytic subunit gamma (PIK3CG), transcript variant X3, mRNA	0	0	0	0	0.008937	0	0.996944	-0.00441595	0.373901	0.547228	down	no
102173263	LIN7A	XM_018047604.1;XM_018047602.1	GO:0005829(cytosol);GO:0005911(cell-cell junction);GO:0005923(bicellular tight junction);GO:0006887(exocytosis);GO:0007269(neurotransmitter secretion);GO:0014069(postsynaptic density);GO:0015031(protein transport);GO:0016323(basolateral plasma membrane);GO:0043005(neuron projection);GO:0045199(maintenance of epithelial cell apical/basal polarity);GO:0045202(synapse);GO:0045211(postsynaptic membra…	04391(Hippo signaling pathway -fly);04391(Hippo signaling pathway -fly)	K12076	NA	PREDICTED: Capra hircus lin-7 homolog A, crumbs cell polarity complex component (LIN7A), transcript variant X2, mRNA	0.0925279	0.0640567	0.0179968	0.0821057	0.139974	0.127385	0.944732	-0.0820232	0.107433	0.534906	down	no
102173264	LOC102173264	XM_005699481.3	GO:0000776(kinetochore);GO:0005737(cytoplasm);GO:0005813(centrosome);GO:0007017(microtubule-based process);GO:0008180(COP9 signalosome);GO:0016020(membrane);GO:0021762(substantia nigra development);GO:0030286(dynein complex);GO:0042326(negative regulation of phosphorylation);GO:0070062(extracellular exosome);GO:0072686(mitotic spindle)	04962(Vasopressin-regulated water reabsorption)	K10418	NA	PREDICTED: Capra hircus dynein light chain 1, cytoplasmic-like (LOC102173264), mRNA	0.293217	0.092788	0.310753	3.73291	0.338362	0.366137	0.598197	-0.741308	0.290016	0.547228	down	no
102173276	MPC1L	XM_005700916.3	GO:0005743(mitochondrial inner membrane);GO:0006850(mitochondrial pyruvate transport);GO:0016021(integral component of membrane)	NA	NA	NA	PREDICTED: Capra hircus mitochondrial pyruvate carrier 1-like (MPC1L), mRNA	0	0	0.12628	0	0.131565	0	0.998441	-0.00225131	0.979533	0.988086	down	no
102173284	NOXA1	XM_018056223.1;XM_018056217.1;XM_018056220.1;XM_018056222.1;XM_018056225.1	GO:0006801(superoxide metabolic process);GO:0010310(regulation of hydrogen peroxide metabolic process);GO:0016176(superoxide-generating NADPH oxidase activator activity);GO:0017124(SH3 domain binding);GO:0043020(NADPH oxidase complex);GO:0043085(positive regulation of catalytic activity);GO:0048365(Rac GTPase binding);GO:0060263(regulation of respiratory burst);GO:0060263(regulation of respirator…	04145(Phagosome);04670(Leukocyte transendothelial migration);04380(Osteoclast differentiation);05140(Leishmaniasis);05140(Leishmaniasis)	K08010	NA	PREDICTED: Capra hircus NADPH oxidase activator 1 (NOXA1), transcript variant X7, mRNA	0	0.0472937	0.0106639	0.477584	0.0701778	0.160115	0.832509	-0.264463	0.134517	0.543462	down	no
102173293	LOC102173293	XM_013962389.2	GO:0005634(nucleus);GO:0006357(regulation of transcription from RNA polymerase II promoter);GO:0032088(negative regulation of NF-kappaB transcription factor activity);GO:0050699(WW domain binding)	NA	NA	NA	PREDICTED: Capra hircus transcription elongation factor A protein-like 7 (LOC102173293), transcript variant X1, mRNA	0.04133	0.013788	0	0	0.102842	0.005348	0.983789	-0.0235793	0.655203	0.769767	down	no
102173305	EXD1	XM_013966986.2	GO:0003676(nucleic acid binding);GO:0008408(3'-5' exonuclease activity);GO:0090305(nucleic acid phosphodiester bond hydrolysis)	NA	NA	NA	PREDICTED: Capra hircus exonuclease 3'-5' domain containing 1 (EXD1), mRNA	0.094232	0.091214	0.026669	0	0.056869	0.080704	1.02386	0.0340186	0.490055	0.64146	up	no
102173313	LOC102173313	102173313	NA	NA	NA	NA		0	0	0	0	0	0.092057	0.971072	-0.0423494	0.373901	0.547228	down	no
102173322	COLGALT2	XM_018060705.1	GO:0005515(protein binding);GO:0005788(endoplasmic reticulum lumen);GO:0050211(procollagen galactosyltransferase activity)	00310(Lysine degradation);00514(Other types of O-glycan biosynthesis)	K11703	EC:2.4.1.50	PREDICTED: Capra hircus collagen beta(1-O)galactosyltransferase 2 (COLGALT2), transcript variant X2, mRNA	0	0.009166	0	0	0	0	1.00305	0.00438784	0.373901	0.547228	up	no
102173338	EOMES	XM_005695502.3	GO:0000122(negative regulation of transcription from RNA polymerase II promoter);GO:0000977(RNA polymerase II regulatory region sequence-specific DNA binding);GO:0001102(RNA polymerase II activating transcription factor binding);GO:0001191(transcriptional repressor activity, RNA polymerase II transcription factor binding);GO:0001707(mesoderm formation);GO:0001714(endodermal cell fate specificatio…	05321(Inflammatiory bowel disease (IBD))	K10166	NA	PREDICTED: Capra hircus eomesodermin (EOMES), transcript variant X1, mRNA	0.021338	0	0	0	0	0	1.00706	0.0101535	0.373901	0.547228	up	no
102173339	LOC102173339	XM_005695592.3	GO:0008397(sterol 12-alpha-hydroxylase activity)	00120(Primary bile acid biosynthesis);03320(PPAR signaling pathway)	K07431	EC:1.14.18.8;EC:1.14.13.96	PREDICTED: Capra hircus 5-beta-cholestane-3-alpha,7-alpha-diol 12-alpha-hydroxylase (LOC102173339), mRNA	0	0.022018	0.049077	0	0.012762	0	1.01918	0.0274153	0.25965	0.547228	up	no
102173351	LOC102173351	102173351	NA	NA	NA	NA		0	0.04929	0.055025	0	0.101523	0.069859	0.979368	-0.0300765	0.565363	0.700233	down	no
102173361	TEX36	XM_018041136.1	NA	NA	NA	NA	PREDICTED: Capra hircus testis expressed 36 (TEX36), mRNA	0.084837	0.156003	0	0	0	0.17069	1.0232	0.0330881	0.75016	0.836281	up	no
102173395	DUSP2	XM_013967413.2	GO:0000188(inactivation of MAPK activity);GO:0001706(endoderm formation);GO:0004725(protein tyrosine phosphatase activity);GO:0017017(MAP kinase tyrosine/serine/threonine phosphatase activity);GO:0035335(peptidyl-tyrosine dephosphorylation);GO:0051019(mitogen-activated protein kinase binding)	04010(MAPK signaling pathway)	K04459	EC:3.1.3.16;EC:3.1.3.48	PREDICTED: Capra hircus dual specificity phosphatase 2 (DUSP2), mRNA	0.258192	0.133955	0.149169	0.148872	0	0	1.12586	0.171029	0.104422	0.534906	up	no
102173405	LOC102173405	XM_005690634.3	GO:0004497(monooxygenase activity);GO:0004499(N,N-dimethylaniline monooxygenase activity);GO:0005789(endoplasmic reticulum membrane);GO:0050660(flavin adenine dinucleotide binding);GO:0050661(NADP binding);GO:0055114(oxidation-reduction process)	00982(Drug metabolism - cytochrome P450)	K00485	EC:1.14.13.8	PREDICTED: Capra hircus putative dimethylaniline monooxygenase [N-oxide-forming] 6 (LOC102173405), mRNA	0	0	0.013935	0	0	0	1.00462	0.00665506	0.373901	0.547228	up	no
102173407	LOC102173407	102173407	NA	NA	NA	NA		0	0.078951	0	0	0	0	1.02565	0.0365431	0.373901	0.547228	up	no
102173413	LOC102173413	XM_018064027.1	GO:0016021(integral component of membrane)	04672(Intestinal immune network for IgA production)	K13073	NA	PREDICTED: Capra hircus CMRF35-like molecule 6 (LOC102173413), mRNA	0.010915	0	0	0.018625	0	0	0.997471	-0.00365378	0.740605	0.829511	down	no
102173415	LOC102173415	XM_018065471.1	GO:0005634(nucleus);GO:0005737(cytoplasm);GO:0005783(endoplasmic reticulum);GO:0006913(nucleocytoplasmic transport);GO:0048471(perinuclear region of cytoplasm)	NA	NA	NA	PREDICTED: Capra hircus acidic leucine-rich nuclear phosphoprotein 32 family member B-like (LOC102173415), mRNA	0.143696	0.247581	0.069269	0.26437	0.096105	0.148688	0.98593	-0.0204433	0.828574	0.889331	down	no
102173430	LOC102173430	102173430	NA	NA	NA	NA		0	0	0	0.034653	0	0	0.988709	-0.0163823	0.373901	0.547228	down	no
102173462	LOC102173462	102173462	NA	NA	NA	NA		0	0	0	0	0.072133	0	0.977051	-0.0334946	0.373901	0.547228	down	no
102173466	SLC6A7	XM_018050160.1	GO:0005328(neurotransmitter:sodium symporter activity);GO:0005887(integral component of plasma membrane);GO:0006836(neurotransmitter transport);GO:0015193(L-proline transmembrane transporter activity);GO:0035524(proline transmembrane transport)	04727(GABAergic synapse)	K05034	NA	PREDICTED: Capra hircus solute carrier family 6 member 7 (SLC6A7), transcript variant X1, mRNA	0	0	0	0	0.0244599	0	0.991967	-0.0116362	0.373901	0.547228	down	no
102173495	LOC102173495	XM_013971245.2	GO:0005634(nucleus);GO:0005730(nucleolus);GO:0005737(cytoplasm)	NA	NA	NA	PREDICTED: Capra hircus spermatogenesis-associated protein 2-like protein (LOC102173495), mRNA	0.031837	0.033049	0.073789	0	0	0	1.04604	0.0649448	0.0263372	0.269628	up	no
102173500	C19H17orf97	XM_013971865.2	GO:0016598(protein arginylation)	NA	NA	NA	PREDICTED: Capra hircus chromosome 19 C17orf97 homolog (C19H17orf97), mRNA	0.234638	0.221143	0	0.801125	0.177017	0.340488	0.809541	-0.304824	0.21437	0.547228	down	no
102173518	LOC102173518	XM_005677710.3;XM_013962452.2	GO:0000788(nuclear nucleosome);GO:0003677(DNA binding);GO:0006334(nucleosome assembly);GO:0046982(protein heterodimerization activity);GO:0046982(protein heterodimerization activity)	05203(Viral carcinogenesis);05322(Systemic lupus erythematosus);05034(Alcoholism);05034(Alcoholism)	K11252	NA	PREDICTED: Capra hircus histone H2B type 2-F (LOC102173518), transcript variant X2, mRNA	0.177702	0.370471	0.415294	1.05017	0.677037	0.148748	0.833165	-0.263325	0.365569	0.547228	down	no
102173527	CDHR3	XM_018047505.1	GO:0005509(calcium ion binding);GO:0005886(plasma membrane);GO:0007156(homophilic cell adhesion via plasma membrane adhesion molecules);GO:0016021(integral component of membrane)	04391(Hippo signaling pathway -fly)	K16507	NA	PREDICTED: Capra hircus cadherin related family member 3 (CDHR3), mRNA	0.017502	0.006063	0	0	0.014687	0.007994	1.00028	0.000410153	0.967729	0.980523	up	no
102173528	KIAA1456	XM_018042084.1;XM_018042085.1;XM_013975445.2;XM_018042083.1;XM_018042086.1;XM_018042088.1;XM_005698786.2;XM_005698789.3	GO:0008033(tRNA processing);GO:0008168(methyltransferase activity);GO:0032259(methylation);GO:0032259(methylation)	NA	NA	NA	PREDICTED: Capra hircus KIAA1456 ortholog (KIAA1456), transcript variant X10, mRNA	0.296982	0.291893	0.32248	0.291158	0.652874	0.682567	0.851372	-0.232138	0.13384	0.542885	down	no
102173539	TRAM1L1	XM_005681281.3	GO:0005791(rough endoplasmic reticulum);GO:0006613(cotranslational protein targeting to membrane);GO:0016021(integral component of membrane)	04141(Protein processing in endoplasmic reticulum)	K14010	NA	PREDICTED: Capra hircus translocation associated membrane protein 1-like 1 (TRAM1L1), mRNA	0.07012	0.055295	0.123321	0	0.031767	0.020945	1.06392	0.0893889	0.0421976	0.342738	up	no
102173543	LOC102173543	102173543	NA	NA	NA	NA		0	0.161478	0	0	0	0	1.05116	0.0719873	0.373901	0.547228	up	no
102173545	LOC102173545	XM_018043715.1	GO:0005509(calcium ion binding);GO:0005604(basement membrane);GO:0010811(positive regulation of cell-substrate adhesion);GO:0016020(membrane);GO:0030198(extracellular matrix organization)	04512(ECM-receptor interaction)	K06824	NA	PREDICTED: Capra hircus epidermal growth factor-like protein 6 (LOC102173545), mRNA	0	0	0	0.019579	0	0	0.993558	-0.00932452	0.373901	0.547228	down	no
102173551	SHD	XM_005682562.3	GO:0005515(protein binding)	04012(ErbB signaling pathway)	K19862	NA	PREDICTED: Capra hircus Src homology 2 domain containing transforming protein D (SHD), mRNA	0	0.005494	0.024505	0.117074	0	0	0.973353	-0.0389644	0.512557	0.659966	down	no
102173572	CELF6	XM_018053547.1	GO:0000166(nucleotide binding);GO:0001505(regulation of neurotransmitter levels);GO:0003676(nucleic acid binding);GO:0005737(cytoplasm);GO:0071625(vocalization behavior)	00520(Amino sugar and nucleotide sugar metabolism);00531(Glycosaminoglycan degradation);00603(Glycosphingolipid biosynthesis - globo series);00604(Glycosphingolipid biosynthesis - ganglio series);00511(Other glycan degradation);04142(Lysosome)	K12373	EC:3.2.1.52	PREDICTED: Capra hircus CUGBP, Elav-like family member 6 (CELF6), mRNA	0.021617	0.022292	0	0.005505	0.025841	0.012638	0.999957	-6.1383e-05	0.996575	0.997951	down	no
102173615	LOC102173615	XR_310942.3	NA	NA	NA	NA	PREDICTED: Capra hircus uncharacterized LOC102173615 (LOC102173615), ncRNA	0.343919	0.224076	0.177125	0.026579	0.475212	0.204562	1.0201	0.0287104	0.867642	0.916194	up	no
102173621	LOC102173621	XM_005696795.3	GO:0004930(G-protein coupled receptor activity);GO:0004984(olfactory receptor activity);GO:0005886(plasma membrane);GO:0007186(G-protein coupled receptor signaling pathway);GO:0007608(sensory perception of smell);GO:0016021(integral component of membrane);GO:0050911(detection of chemical stimulus involved in sensory perception of smell)	04740(Olfactory transduction)	K04257	NA	PREDICTED: Capra hircus putative olfactory receptor 2W6 (LOC102173621), mRNA	0.082627	0	0	0	0	0	1.02682	0.0381788	0.373901	0.547228	up	no
102173628	CCL24	XM_018041077.1	GO:0001938(positive regulation of endothelial cell proliferation);GO:0002548(monocyte chemotaxis);GO:0005615(extracellular space);GO:0006954(inflammatory response);GO:0007010(cytoskeleton organization);GO:0007186(G-protein coupled receptor signaling pathway);GO:0008009(chemokine activity);GO:0008360(regulation of cell shape);GO:0030593(neutrophil chemotaxis);GO:0030838(positive regulation of acti…	04060(Cytokine-cytokine receptor interaction);04062(Chemokine signaling pathway)	K05514	NA	PREDICTED: Capra hircus C-C motif chemokine ligand 24 (CCL24), mRNA	0.047259	0.045862	0	0.048707	0	0.056371	0.996214	-0.00547249	0.87665	0.922362	down	no
102173632	LOC102173632	XR_001295535.2	GO:0000287(magnesium ion binding);GO:0004422(hypoxanthine phosphoribosyltransferase activity);GO:0005829(cytosol);GO:0006168(adenine salvage);GO:0006178(guanine salvage);GO:0032263(GMP salvage);GO:0032264(IMP salvage);GO:0046100(hypoxanthine metabolic process)	00230(Purine metabolism);00983(Drug metabolism - other enzymes)	K00760	EC:2.4.2.8	PREDICTED: Capra hircus hypoxanthine-guanine phosphoribosyltransferase pseudogene (LOC102173632), transcript variant X3, misc_RNA	0	0	0	0	0	0.0179022	0.993528	-0.00936791	0.373901	0.547228	down	no
102173661	LOC102173661	XR_310311.2	GO:0004519(endonuclease activity);GO:0004540(ribonuclease activity)	NA	NA	NA	PREDICTED: Capra hircus uncharacterized LOC102173661 (LOC102173661), ncRNA	0	0	0	0.107664	0	0.060968	0.947611	-0.0776338	0.143623	0.547228	down	no
102173667	LOC102173667	102173667	NA	NA	NA	NA		0.075357	0	0	0.023362	0.02626	0.054066	0.990374	-0.0139541	0.728601	0.821747	down	no
102173710	ANKRD2	XM_005698297.3	GO:0000122(negative regulation of transcription from RNA polymerase II promoter);GO:0000791(euchromatin);GO:0001817(regulation of cytokine production);GO:0003682(chromatin binding);GO:0005829(cytosol);GO:0010832(negative regulation of myotube differentiation);GO:0016605(PML body);GO:0030017(sarcomere);GO:0031432(titin binding);GO:0031674(I band);GO:0035914(skeletal muscle cell differentiation);GO…	00310(Lysine degradation)	K11420	EC:2.1.1.43	PREDICTED: Capra hircus ankyrin repeat domain 2 (ANKRD2), mRNA	0.143361	0.029764	0.132686	0.293638	0.076775	0.101242	0.954414	-0.0673132	0.523096	0.668408	down	no
102173712	SFRP5	XM_005698387.3	GO:0004930(G-protein coupled receptor activity);GO:0005615(extracellular space);GO:0006915(apoptotic process);GO:0007163(establishment or maintenance of cell polarity);GO:0007165(signal transduction);GO:0007186(G-protein coupled receptor signaling pathway);GO:0007275(multicellular organism development);GO:0007601(visual perception);GO:0008285(negative regulation of cell proliferation);GO:0009653(…	04310(Wnt signaling pathway)	K02222	NA	PREDICTED: Capra hircus secreted frizzled related protein 5 (SFRP5), mRNA	0	0.053059	0.052305	0.115712	0.027067	0	0.98889	-0.0161186	0.778534	0.855015	down	no
102173739	C7H5orf46	XM_005683118.3;XM_018050184.1	GO:0070062(extracellular exosome);GO:0070062(extracellular exosome)	NA	NA	NA	PREDICTED: Capra hircus chromosome 7 C5orf46 homolog (C7H5orf46), transcript variant X1, mRNA	0	0.0413239	0.00977617	0.00364963	0.047904	0.0132263	0.995559	-0.00642144	0.815836	0.880487	down	no
102173761	LOC102173761	XM_005688589.3	GO:0005576(extracellular region);GO:0010466(negative regulation of peptidase activity);GO:0030414(peptidase inhibitor activity)	NA	NA	NA	PREDICTED: Capra hircus antileukoproteinase (LOC102173761), mRNA	0	0	0	0.05751	0	0	0.981534	-0.0268904	0.373901	0.547228	down	no
102173821	LOC102173821	XM_013976290.2	GO:0003735(structural constituent of ribosome);GO:0006412(translation);GO:0019843(rRNA binding);GO:0022627(cytosolic small ribosomal subunit)	03010(Ribosome)	K02987	NA	PREDICTED: Capra hircus 40S ribosomal protein S4-like (LOC102173821), mRNA	0.091602	0	0	0.44433	0.027558	0.186536	0.852649	-0.229976	0.196303	0.547228	down	no
102173822	ZNF185	XM_018044711.1	GO:0008270(zinc ion binding);GO:0005737(cytoplasm);GO:0005886(plasma membrane);GO:0005925(focal adhesion);GO:0015629(actin cytoskeleton)	NA	NA	NA	PREDICTED: Capra hircus zinc finger protein 185 (LIM domain) (ZNF185), transcript variant X6, mRNA	0.00462121	0	0.0177647	0	0.00235766	0	1.00671	0.00964253	0.281982	0.547228	up	no
102173824	GDPD2	XM_013976432.2	GO:0006629(lipid metabolic process);GO:0008889(glycerophosphodiester phosphodiesterase activity);GO:0016021(integral component of membrane)	NA	NA	NA	PREDICTED: Capra hircus glycerophosphodiester phosphodiesterase domain containing 2 (GDPD2), transcript variant X4, mRNA	0	0	0	0	0.00187677	0	0.999339	-0.000954117	0.373901	0.547228	down	no
102173830	LOC102173830	XM_018049956.1	GO:0004559(alpha-mannosidase activity);GO:0006013(mannose metabolic process);GO:0006517(protein deglycosylation);GO:0008270(zinc ion binding);GO:0030246(carbohydrate binding)	00511(Other glycan degradation)	K12312	EC:3.2.1.24	PREDICTED: Capra hircus epididymis-specific alpha-mannosidase-like (LOC102173830), mRNA	0	0	0	0	0.015407	0	0.994916	-0.0073527	0.373901	0.547228	down	no
102173851	LOC102173851	102173851	NA	NA	NA	NA		0	0.020222	0	0	0	0	1.0067	0.00962771	0.373901	0.547228	up	no
102173858	LOC102173858	XM_013968286.2	GO:0004842(ubiquitin-protein transferase activity);GO:0016567(protein ubiquitination);GO:0031463(Cul3-RING ubiquitin ligase complex)	04120(Ubiquitin mediated proteolysis)	K10456	NA	PREDICTED: Capra hircus kelch repeat and BTB domain-containing protein 6 (LOC102173858), mRNA	0.927386	0.600458	0	0.033493	0.191571	0.249972	1.26075	0.33428	0.31831	0.547228	up	no
102173886	MUC13	XM_005675237.3	GO:0005615(extracellular space);GO:0005829(cytosol);GO:0016021(integral component of membrane);GO:0016324(apical plasma membrane);GO:0030277(maintenance of gastrointestinal epithelium);GO:0042803(protein homodimerization activity);GO:0070062(extracellular exosome)	NA	NA	NA	PREDICTED: Capra hircus mucin 13, cell surface associated (MUC13), mRNA	0.025931	0.039744	0	0	0	0	1.02176	0.031054	0.132891	0.541814	up	no
102173893	ACMSD	XM_013969990.2	GO:0001760(aminocarboxymuconate-semialdehyde decarboxylase activity);GO:0005829(cytosol);GO:0006568(tryptophan metabolic process);GO:0016787(hydrolase activity);GO:0046872(metal ion binding);GO:0046874(quinolinate metabolic process);GO:0070062(extracellular exosome)	00380(Tryptophan metabolism)	K03392	EC:4.1.1.45	PREDICTED: Capra hircus aminocarboxymuconate semialdehyde decarboxylase (ACMSD), transcript variant X6, mRNA	0.0144762	0	0.023998	0.032282	0.0115776	0.0245374	0.986846	-0.0191029	0.340966	0.547228	down	no
102173908	TEX38	XM_005678501.1	GO:0016021(integral component of membrane)	NA	NA	NA	PREDICTED: Capra hircus testis expressed 38 (TEX38), mRNA	0	0.071875	0	0.143444	0	0.051442	0.962457	-0.0552061	0.447066	0.608455	down	no
102173912	LOC102173912	XR_311128.3	NA	NA	NA	NA	PREDICTED: Capra hircus uncharacterized LOC102173912 (LOC102173912), transcript variant X2, ncRNA	0	0	0	0	0.0374462	0	0.97954	-0.0298241	0.373901	0.547228	down	no
102173915	LOC102173915	XR_001917376.1	GO:0004843(thiol-dependent ubiquitin-specific protease activity);GO:0005634(nucleus);GO:0006511(ubiquitin-dependent protein catabolic process);GO:0016579(protein deubiquitination)	04151(PI3K-Akt signaling pathway);04512(ECM-receptor interaction);04510(Focal adhesion);05200(Pathways in cancer);05222(Small cell lung cancer);05146(Amoebiasis);05145(Toxoplasmosis)	K06243	NA	PREDICTED: Capra hircus ubiquitin carboxyl-terminal hydrolase 11 pseudogene (LOC102173915), misc_RNA	0.038409	0.068653	0.089021	0	0	0.045208	1.04957	0.0698033	0.0748837	0.455827	up	no
102173922	LOC102173922	XM_005680747.2	GO:0003735(structural constituent of ribosome);GO:0006412(translation);GO:0015934(large ribosomal subunit)	03010(Ribosome)	K02880	NA	PREDICTED: Capra hircus 60S ribosomal protein L17-like (LOC102173922), mRNA	0	0	0	0.093813	0.027984	0	0.961664	-0.0563946	0.214431	0.547228	down	no
102173926	IL13RA2	XM_018044088.1	GO:0002638(negative regulation of immunoglobulin production);GO:0004896(cytokine receptor activity);GO:0016021(integral component of membrane);GO:0016064(immunoglobulin mediated immune response);GO:0019221(cytokine-mediated signaling pathway);GO:0043305(negative regulation of mast cell degranulation)	04630(Jak-STAT signaling pathway)	K05077	NA	PREDICTED: Capra hircus interleukin 13 receptor subunit alpha 2 (IL13RA2), mRNA	0.08339	0.064432	0	0	0	0	1.04866	0.0685455	0.122182	0.534906	up	no
102173954	LOC102173954	XM_005689938.3	GO:0004930(G-protein coupled receptor activity);GO:0004984(olfactory receptor activity);GO:0005886(plasma membrane);GO:0007165(signal transduction);GO:0007186(G-protein coupled receptor signaling pathway);GO:0016021(integral component of membrane);GO:0050911(detection of chemical stimulus involved in sensory perception of smell)	04740(Olfactory transduction)	K04257	NA	PREDICTED: Capra hircus olfactory receptor 52I1-like (LOC102173954), mRNA	0	0.155183	0	0	0	0	1.04926	0.0693738	0.373901	0.547228	up	no
102173957	LOC102173957	102173957	NA	NA	NA	NA		0.078529	0	0	0.040265	0	0	1.01211	0.0173713	0.693672	0.797251	up	no
102173971	LOC102173971	XM_005694798.3	GO:0008194(UDP-glycosyltransferase activity);GO:0009813(flavonoid biosynthetic process);GO:0043231(intracellular membrane-bounded organelle);GO:0052696(flavonoid glucuronidation)	00565(Ether lipid metabolism);00600(Sphingolipid metabolism)	K04628	EC:2.4.1.45	PREDICTED: Capra hircus UDP-glucuronosyltransferase 3A1 (LOC102173971), mRNA	0.025828	0	0	0	0	0	1.00854	0.012263	0.373901	0.547228	up	no
102173972	NMB	XM_005695000.3	GO:0007218(neuropeptide signaling pathway)	04080(Neuroactive ligand-receptor interaction)	K05223	NA	PREDICTED: Capra hircus neuromedin B (NMB), transcript variant X2, mRNA	0.00513808	0.020104	0.107273	0.214007	0	0.0702468	0.955975	-0.0649557	0.522901	0.668267	down	no
102173977	BOLL	XM_005676311.2	GO:0000166(nucleotide binding);GO:0005737(cytoplasm);GO:0007126(meiotic nuclear division);GO:0008494(translation activator activity);GO:0045948(positive regulation of translational initiation);GO:0003676(nucleic acid binding)	03013(RNA transport);03015(mRNA surveillance pathway);03018(RNA degradation)	K13126	NA	PREDICTED: Capra hircus boule homolog, RNA binding protein (BOLL), transcript variant X4, mRNA	0	0	0.012586	0	0	0	1.00418	0.00601481	0.373901	0.547228	up	no
102173986	TTC24	XM_018046526.1	GO:0003674(molecular_function);GO:0005575(cellular_component);GO:0008150(biological_process)	NA	NA	NA	PREDICTED: Capra hircus tetratricopeptide repeat domain 24 (TTC24), mRNA	0.028609	0.041683	0.05184	0.012811	0.068682	0	1.01357	0.0194429	0.562286	0.697863	up	no
102173987	LOC102173987	XM_018046019.1	GO:0001788(antibody-dependent cellular cytotoxicity);GO:0001798(positive regulation of type IIa hypersensitivity);GO:0001805(positive regulation of type III hypersensitivity);GO:0006898(receptor-mediated endocytosis);GO:0006910(phagocytosis, recognition);GO:0006911(phagocytosis, engulfment);GO:0009897(external side of plasma membrane);GO:0016021(integral component of membrane);GO:0019770(IgG rece…	04145(Phagosome);04640(Hematopoietic cell lineage);04666(Fc gamma R-mediated phagocytosis);04380(Osteoclast differentiation);05202(Transcriptional misregulation in cancers);05322(Systemic lupus erythematosus);05150(Staphylococcus aureus infection);05152(Tuberculosis);05140(Leishmaniasis)	K06498	NA	PREDICTED: Capra hircus high affinity immunoglobulin gamma Fc receptor I (LOC102173987), mRNA	0.199088	0.116725	0	0.086482	0.033828	0.099261	1.02741	0.0390057	0.65486	0.76957	up	no
102173996	GOLGA7B	XM_018041585.1	GO:0002178(palmitoyltransferase complex);GO:0005794(Golgi apparatus);GO:0006612(protein targeting to membrane);GO:0016020(membrane);GO:0018230(peptidyl-L-cysteine S-palmitoylation);GO:0019706(protein-cysteine S-palmitoyltransferase activity);GO:0072659(protein localization to plasma membrane)	NA	NA	NA	PREDICTED: Capra hircus golgin A7 family member B (GOLGA7B), mRNA	0.100172	0.163195	0.082761	0.138761	0	0	1.06759	0.0943573	0.248413	0.547228	up	no
102174012	NXNL1	XM_018051707.1	GO:0005739(mitochondrion);GO:0045494(photoreceptor cell maintenance)	NA	NA	NA	PREDICTED: Capra hircus nucleoredoxin-like 1 (NXNL1), mRNA	0.118484	0	0	0	0	0	1.03803	0.0538482	0.373901	0.547228	up	no
102174013	LOC102174013	XM_005701458.3	GO:0005635(nuclear envelope);GO:0006355(regulation of transcription, DNA-templated);GO:0007275(multicellular organism development);GO:0007283(spermatogenesis);GO:0016363(nuclear matrix);GO:0030154(cell differentiation)	NA	NA	NA	PREDICTED: Capra hircus putative germ cell-less protein-like 1-like (LOC102174013), mRNA	0	0	0	0.102584	0.024076	0.023548	0.952904	-0.0695967	0.122618	0.534906	down	no
102174017	RAX2	XM_005682656.3	GO:0005634(nucleus);GO:0006351(transcription, DNA-templated);GO:0006355(regulation of transcription, DNA-templated);GO:0007601(visual perception);GO:0043565(sequence-specific DNA binding);GO:0050896(response to stimulus)	04550(Signaling pathways regulating pluripotency of stem cells);04950(Maturity onset diabetes of the young)	K08031	NA	PREDICTED: Capra hircus retina and anterior neural fold homeobox 2 (RAX2), mRNA	0	0.086556	0.07247	0.016139	0.010964	0.010831	1.03918	0.0554429	0.211027	0.547228	up	no
102174020	LOC102174020	XM_018066599.1	GO:0016021(integral component of membrane)	NA	NA	NA	PREDICTED: Capra hircus myeloid-associated differentiation marker-like (LOC102174020), mRNA	0.024036	0	0	0	0.014031	0	1.00328	0.00472156	0.739444	0.828878	up	no
102174022	LOC102174022	XM_005683119.3	GO:0002787(negative regulation of antibacterial peptide production);GO:0004867(serine-type endopeptidase inhibitor activity);GO:0005789(endoplasmic reticulum membrane);GO:0005829(cytosol);GO:0005938(cell cortex);GO:0009913(epidermal cell differentiation);GO:0030155(regulation of cell adhesion);GO:0048471(perinuclear region of cytoplasm);GO:0070062(extracellular exosome);GO:0097209(epidermal lamel…	04630(Jak-STAT signaling pathway);04060(Cytokine-cytokine receptor interaction);04620(Toll-like receptor signaling pathway);04622(RIG-I-like receptor signaling pathway);05168(Herpes simplex infection)	K05425	NA	PREDICTED: Capra hircus serine protease inhibitor Kazal-type 5 (LOC102174022), transcript variant X4, mRNA	0	0	0	0.020709	0.022611	0.010308	0.982452	-0.0255414	0.00927517	0.157404	down	no
102174030	LOC102174030	102174030	NA	NA	NA	NA		0	0.042569	0	0	0	0	1.01399	0.0200476	0.373901	0.547228	up	no
102174037	LOC102174037	XR_001918745.1	GO:0005524(ATP binding);GO:0005829(cytosol);GO:0045040(protein import into mitochondrial outer membrane);GO:0051131(chaperone-mediated protein complex assembly);GO:0070062(extracellular exosome)	04612(Antigen processing and presentation)	K09489	NA	PREDICTED: Capra hircus heat shock 70 kDa protein 4 pseudogene (LOC102174037), misc_RNA	0.053264	0.031387	0.03504	0	0.008976	0.043897	1.02202	0.0314227	0.210213	0.547228	up	no
102174042	CDH26	XM_005688418.3	GO:0005509(calcium ion binding);GO:0005886(plasma membrane);GO:0007156(homophilic cell adhesion via plasma membrane adhesion molecules);GO:0016021(integral component of membrane)	04514(Cell adhesion molecules (CAMs));05412(Arrhythmogenic right ventricular cardiomyopathy (ARVC))	K06736	NA	PREDICTED: Capra hircus cadherin 26 (CDH26), mRNA	0	0	0.003192	0	0	0.008159	0.998355	-0.00237515	0.601733	0.727868	down	no
102174045	PARD6B	XM_018058028.1	GO:0005634(nucleus);GO:0005886(plasma membrane);GO:0005923(bicellular tight junction);GO:0005938(cell cortex);GO:0006461(protein complex assembly);GO:0045177(apical part of cell);GO:0070062(extracellular exosome)	04015(Rap1 signaling pathway);04390(Hippo signaling pathway);04144(Endocytosis);04530(Tight junction);04360(Axon guidance)	K06093	NA	PREDICTED: Capra hircus par-6 family cell polarity regulator beta (PARD6B), mRNA	0.104762	0.065178	0.218606	0	0	0	1.12768	0.173354	0.0403141	0.33592	up	no
102174059	TUSC5	XM_005693295.3	GO:0009607(response to biotic stimulus);GO:0016021(integral component of membrane)	NA	NA	NA	PREDICTED: Capra hircus tumor suppressor candidate 5 (TUSC5), mRNA	0	0	0.012989	0	0	0	1.00431	0.00620617	0.373901	0.547228	up	no
102174074	SLC38A3	XM_018067128.1	GO:0005290(L-histidine transmembrane transporter activity);GO:0005887(integral component of plasma membrane);GO:0006867(asparagine transport);GO:0006868(glutamine transport);GO:0015180(L-alanine transmembrane transporter activity);GO:0015182(L-asparagine transmembrane transporter activity);GO:0015186(L-glutamine transmembrane transporter activity);GO:0015808(L-alanine transport);GO:0015817(histid…	04964(Proximal tubule bicarbonate reclamation);04724(Glutamatergic synapse);04727(GABAergic synapse)	K13576	NA	PREDICTED: Capra hircus solute carrier family 38 member 3 (SLC38A3), mRNA	0.42943	0.351822	0.27492	0.376556	0.348728	0.406583	0.980755	-0.0280352	0.610117	0.734438	down	no
102174097	GPRC5D	NM_001314264.1	GO:0004930(G-protein coupled receptor activity);GO:0005886(plasma membrane);GO:0007186(G-protein coupled receptor signaling pathway);GO:0016021(integral component of membrane)	NA	NA	NA	Capra hircus G protein-coupled receptor class C group 5 member D (GPRC5D), mRNA	0	0	0	0	0.0341746	0	0.987805	-0.0177019	0.373901	0.547228	down	no
102174104	LOC102174104	102174104	NA	NA	NA	NA		0	0	0.133239	0	0	0	1.04257	0.0601507	0.373901	0.547228	up	no
102174117	BLK	XM_018051835.1	GO:0004715(non-membrane spanning protein tyrosine kinase activity);GO:0005102(receptor binding);GO:0005524(ATP binding);GO:0007010(cytoskeleton organization);GO:0007169(transmembrane receptor protein tyrosine kinase signaling pathway);GO:0030154(cell differentiation);GO:0031234(extrinsic component of cytoplasmic side of plasma membrane);GO:0032024(positive regulation of insulin secretion);GO:0038…	04666(Fc gamma R-mediated phagocytosis);04062(Chemokine signaling pathway)	K08893	EC:2.7.10.2	PREDICTED: Capra hircus BLK proto-oncogene, Src family tyrosine kinase (BLK), transcript variant X2, mRNA	0	0	0	0.0183668	0	0.02108	0.986583	-0.0194883	0.117958	0.534906	down	no
102174120	SYK	XM_005684185.3	GO:0001525(angiogenesis);GO:0001945(lymph vessel development);GO:0002250(adaptive immune response);GO:0002281(macrophage activation involved in immune response);GO:0002283(neutrophil activation involved in immune response);GO:0002366(leukocyte activation involved in immune response);GO:0002554(serotonin secretion by platelet);GO:0004715(non-membrane spanning protein tyrosine kinase activity);GO:0…	04064(NF-kappa B signaling pathway);04072(Phospholipase D signaling pathway);04151(PI3K-Akt signaling pathway);04611(Platelet activation);04650(Natural killer cell mediated cytotoxicity);04662(B cell receptor signaling pathway);04664(Fc epsilon RI signaling pathway);04666(Fc gamma R-mediated phagocytosis);04380(Osteoclast differentiation);05203(Viral carcinogenesis);05152(Tuberculosis);05169(Epst…	K05855	EC:2.7.10.2	PREDICTED: Capra hircus spleen associated tyrosine kinase (SYK), transcript variant X3, mRNA	0.00316492	0	0	0	0	0	1.00113	0.00162653	0.373901	0.547228	up	no
102174151	LOC102174151	102174151	NA	NA	NA	NA		0.125851	0	0.112419	0	0	0.087339	1.04824	0.0679715	0.37181	0.547228	up	no
102174158	TMEM171	XM_005694562.3	GO:0016021(integral component of membrane)	NA	NA	NA	PREDICTED: Capra hircus transmembrane protein 171 (TMEM171), transcript variant X1, mRNA	0	0	0.0211173	0	0	0	1.00895	0.0128505	0.373901	0.547228	up	no
102174163	AGTR1	XM_018049126.1	GO:0001596(angiotensin type I receptor activity);GO:0001822(kidney development);GO:0004945(angiotensin type II receptor activity);GO:0005829(cytosol);GO:0005886(plasma membrane);GO:0007266(Rho protein signal transduction);GO:0010873(positive regulation of cholesterol esterification);GO:0016021(integral component of membrane);GO:0019229(regulation of vasoconstriction);GO:0019722(calcium-mediated s…	04020(Calcium signaling pathway);04072(Phospholipase D signaling pathway);04022(cGMP - PKG signaling pathway);04080(Neuroactive ligand-receptor interaction);04924(Renin secretion);04614(Renin-angiotensin system);04925(Aldosterone synthesis and secretion);04261(Adrenergic signaling in cardiomyocytes);04270(Vascular smooth muscle contraction);05200(Pathways in cancer);04933(AGE-RAGE signaling pathw…	K04166	NA	PREDICTED: Capra hircus angiotensin II receptor type 1 (AGTR1), mRNA	0.032586	0.033826	0	0.050124	0.019606	0.009588	0.995831	-0.0060276	0.807805	0.874779	down	no
102174166	LOC102174166	XM_018066461.1	GO:0004867(serine-type endopeptidase inhibitor activity);GO:0005615(extracellular space);GO:0010951(negative regulation of endopeptidase activity);GO:0031410(cytoplasmic vesicle);GO:0042583(chromaffin granule)	04610(Complement and coagulation cascades)	K03984	NA	PREDICTED: Capra hircus serpin A3-5 (LOC102174166), transcript variant X2, mRNA	0	0	0.0256065	0	0.00704375	0	1.00611	0.00878889	0.524713	0.669559	up	no
102174175	ILDR2	XM_013975217.2	GO:0009749(response to glucose);GO:0016021(integral component of membrane);GO:0030073(insulin secretion);GO:0030154(cell differentiation);GO:0031016(pancreas development);GO:0048873(homeostasis of number of cells within a tissue)	NA	NA	NA	PREDICTED: Capra hircus immunoglobulin like domain containing receptor 2 (ILDR2), mRNA	0.027214	0.007062	0.015768	0.027884	0.016374	0.019807	0.995402	-0.00664826	0.52563	0.670141	down	no
102174188	LOC102174188	XM_005699260.3	GO:0005537(mannose binding);GO:0005576(extracellular region);GO:0005581(collagen trimer)	04145(Phagosome)	K10068	NA	PREDICTED: Capra hircus conglutinin (LOC102174188), mRNA	0	0.045187	0	0	0.136261	0.032873	0.962106	-0.055732	0.400239	0.570567	down	no
102174193	LOC102174193	XM_018043584.1	GO:0005452(inorganic anion exchanger activity);GO:0005887(integral component of plasma membrane);GO:0015347(sodium-independent organic anion transmembrane transporter activity);GO:0015698(inorganic anion transport);GO:0043252(sodium-independent organic anion transport);GO:0055085(transmembrane transport)	04976(Bile secretion)	K08205	NA	PREDICTED: Capra hircus solute carrier family 22 member 6 (LOC102174193), mRNA	0.008977	0	0	0	0	0	1.00298	0.00429776	0.373901	0.547228	up	no
102174215	LOC102174215	102174215	NA	NA	NA	NA		0	0	0.123845	0	0	0	1.03969	0.0561477	0.373901	0.547228	up	no
102174222	CST7	XM_005688093.3	GO:0004869(cysteine-type endopeptidase inhibitor activity);GO:0010951(negative regulation of endopeptidase activity)	04610(Complement and coagulation cascades)	K03898	NA	PREDICTED: Capra hircus cystatin F (CST7), mRNA	0	0.065998	0	0.010869	0	0	1.01786	0.0255362	0.458664	0.617219	up	no
102174247	ACPP	XM_005675609.3	GO:0003993(acid phosphatase activity);GO:0005615(extracellular space);GO:0005886(plasma membrane);GO:0006772(thiamine metabolic process);GO:0008253(5'-nucleotidase activity);GO:0012506(vesicle membrane);GO:0016311(dephosphorylation);GO:0016791(phosphatase activity);GO:0042131(thiamine phosphate phosphatase activity);GO:0046085(adenosine metabolic process);GO:0051930(regulation of sensory percepti…	04142(Lysosome)	K14410	EC:3.1.3.2	PREDICTED: Capra hircus acid phosphatase, prostate (ACPP), transcript variant X3, mRNA	0	0	0	0.0466924	0.026449	0.0242217	0.967676	-0.0474035	0.00985138	0.16272	down	no
102174255	CRIP3	XM_005696331.3	GO:0008270(zinc ion binding)	04391(Hippo signaling pathway -fly)	K09851	NA	PREDICTED: Capra hircus cysteine rich protein 3 (CRIP3), transcript variant X2, mRNA	0.015533	0	0	0.048104	0.013363	0	0.985163	-0.0215653	0.37246	0.547228	down	no
102174261	LOC102174261	XM_018046579.1	GO:0005815(microtubule organizing center)	03013(RNA transport);05134(Legionellosis)	K03231	NA	PREDICTED: Capra hircus myomegalin (LOC102174261), mRNA	0	0	0	0.030304	0.109583	0.002248	0.955652	-0.0654424	0.209644	0.547228	down	no
102174285	REPS2	XM_018043958.1;XM_018043960.1;XM_018043962.1;XM_018043963.1	GO:0005509(calcium ion binding);GO:0005509(calcium ion binding)	04144(Endocytosis);04144(Endocytosis)	K12483	NA	PREDICTED: Capra hircus RALBP1 associated Eps domain containing 2 (REPS2), transcript variant X1, mRNA	0.142732	0.163309	0.2181	0.014715	0.151977	0.134723	1.06876	0.0959427	0.207763	0.547228	up	no
102174290	TMEM221	XM_018051754.1	GO:0016021(integral component of membrane)	NA	NA	NA	PREDICTED: Capra hircus transmembrane protein 221 (TMEM221), transcript variant X1, mRNA	0	0.0203382	0	0	0	0	1.00799	0.011479	0.373901	0.547228	up	no
102174322	LOC102174322	XM_005689888.3;XM_005689889.2	GO:0005542(folic acid binding);GO:0005576(extracellular region);GO:0005768(endosome);GO:0008517(folic acid transporter activity);GO:0015884(folic acid transport);GO:0016324(apical plasma membrane);GO:0030136(clathrin-coated vesicle);GO:0031362(anchored component of external side of plasma membrane);GO:0031362(anchored component of external side of plasma membrane)	04144(Endocytosis);04144(Endocytosis)	K13649	NA	PREDICTED: Capra hircus folate receptor alpha (LOC102174322), transcript variant X1, mRNA	0.070364	0	0.0818117	0.054297	0	0	1.03175	0.0450899	0.360422	0.547228	up	no
102174337	LOC102174337	XM_005674824.2	GO:0004930(G-protein coupled receptor activity);GO:0004984(olfactory receptor activity);GO:0005549(odorant binding);GO:0005886(plasma membrane);GO:0007186(G-protein coupled receptor signaling pathway);GO:0016021(integral component of membrane);GO:0050911(detection of chemical stimulus involved in sensory perception of smell)	04740(Olfactory transduction)	K04257	NA	PREDICTED: Capra hircus olfactory receptor 5K1 (LOC102174337), mRNA	0	0.078483	0.087039	0	0	0.088403	1.02508	0.0357314	0.557908	0.694443	up	no
102174339	FGF10	XM_005694730.3	GO:0000187(activation of MAPK activity);GO:0005104(fibroblast growth factor receptor binding);GO:0005615(extracellular space);GO:0005634(nucleus);GO:0005886(plasma membrane);GO:0008083(growth factor activity);GO:0008201(heparin binding);GO:0009986(cell surface);GO:0031012(extracellular matrix);GO:0031659(positive regulation of cyclin-dependent protein serine/threonine kinase activity involved in …	04014(Ras signaling pathway);04015(Rap1 signaling pathway);04010(MAPK signaling pathway);04151(PI3K-Akt signaling pathway);04810(Regulation of actin cytoskeleton);05200(Pathways in cancer);05218(Melanoma)	K04358	NA	PREDICTED: Capra hircus fibroblast growth factor 10 (FGF10), mRNA	0.594098	0.523208	0.813805	0.292856	0.465362	0.475463	1.16363	0.218629	0.0886684	0.49746	up	no
102174345	ZDBF2	XM_018066546.1	GO:0003676(nucleic acid binding);GO:0008270(zinc ion binding)	NA	NA	NA	PREDICTED: Capra hircus zinc finger DBF-type containing 2 (ZDBF2), mRNA	0.038696	0.098659	0.070214	0	0	0	1.06891	0.0961388	0.0147305	0.201781	up	no
102174351	GRP	XM_018039812.1	GO:0005184(neuropeptide hormone activity);GO:0005615(extracellular space);GO:0007218(neuropeptide signaling pathway);GO:0048565(digestive tract development)	04080(Neuroactive ligand-receptor interaction)	K05224	NA	PREDICTED: Capra hircus gastrin releasing peptide (GRP), mRNA	0.187862	0	0	0	0	0	1.05906	0.0827891	0.373901	0.547228	up	no
102174398	LOC102174398	XM_005685392.2	GO:0003676(nucleic acid binding);GO:0004519(endonuclease activity);GO:0004540(ribonuclease activity);GO:0090501(RNA phosphodiester bond hydrolysis)	NA	NA	NA	PREDICTED: Capra hircus angiogenin-1 (LOC102174398), mRNA	0	0	0.125225	0	0	0	1.04011	0.0567378	0.373901	0.547228	up	no
102174409	DGAT2	XM_018058853.1;NM_001314305.1	GO:0016747(transferase activity, transferring acyl groups other than amino-acyl groups);GO:0003846(2-acylglycerol O-acyltransferase activity);GO:0004144(diacylglycerol O-acyltransferase activity);GO:0005739(mitochondrion);GO:0005783(endoplasmic reticulum);GO:0005811(lipid particle);GO:0016020(membrane);GO:0016021(integral component of membrane);GO:0019432(triglyceride biosynthetic process);GO:001…	00561(Glycerolipid metabolism);04975(Fat digestion and absorption);04975(Fat digestion and absorption)	K11160	EC:2.3.1.20;EC:2.3.1.75	Capra hircus diacylglycerol O-acyltransferase 2 (DGAT2), mRNA	0.0407949	0.0341739	0	0.084678	0.0545527	0	0.979933	-0.0292444	0.492502	0.643527	down	no
102174425	KCNJ12	XM_018064828.1	GO:0005242(inward rectifier potassium channel activity);GO:0005887(integral component of plasma membrane);GO:0006813(potassium ion transport);GO:0010107(potassium ion import);GO:0031224(intrinsic component of membrane);GO:0034765(regulation of ion transmembrane transport);GO:0051289(protein homotetramerization)	04921(Oxytocin signaling pathway);04725(Cholinergic synapse)	K05005	NA	PREDICTED: Capra hircus potassium voltage-gated channel subfamily J member 12 (KCNJ12), transcript variant X3, mRNA	0.015493	0.0321648	0	0	0	0	1.01603	0.0229434	0.161438	0.547228	up	no
102174464	SASH3	XM_005700371.3	GO:0002639(positive regulation of immunoglobulin production);GO:0002726(positive regulation of T cell cytokine production);GO:0005634(nucleus);GO:0005737(cytoplasm);GO:0030890(positive regulation of B cell proliferation);GO:0032729(positive regulation of interferon-gamma production);GO:0032733(positive regulation of interleukin-10 production);GO:0032743(positive regulation of interleukin-2 produc…	03420(Nucleotide excision repair)	K10838	NA	PREDICTED: Capra hircus SAM and SH3 domain containing 3 (SASH3), mRNA	0	0	0	0	0	0.016631	0.994517	-0.00793204	0.373901	0.547228	down	no
102174470	LOC102174470	XM_018043552.1	GO:0016021(integral component of membrane)	00564(Glycerophospholipid metabolism);00565(Ether lipid metabolism);00590(Arachidonic acid metabolism);00591(Linoleic acid metabolism);00592(alpha-Linolenic acid metabolism);04014(Ras signaling pathway);04923(Regulation of lipolysis in adipocyte)	K16817	EC:3.1.1.32;EC:3.1.1.4	PREDICTED: Capra hircus HRAS-like suppressor 3 (LOC102174470), mRNA	0.128775	0.066838	0.074615	0.033014	0.115965	0.037892	1.02648	0.0377037	0.441816	0.604278	up	no
102174519	SLC22A7	XM_005696333.3	GO:0016021(integral component of membrane);GO:0022857(transmembrane transporter activity);GO:0055085(transmembrane transport)	04976(Bile secretion)	K08204	NA	PREDICTED: Capra hircus solute carrier family 22 member 7 (SLC22A7), transcript variant X1, mRNA	0.013348	0	0	0	0.018673	0.012644	0.994082	-0.0085628	0.445447	0.607127	down	no
102174520	PTPRU	XM_018057242.1	GO:0004725(protein tyrosine phosphatase activity);GO:0005911(cell-cell junction);GO:0008013(beta-catenin binding);GO:0008285(negative regulation of cell proliferation);GO:0016021(integral component of membrane);GO:0030336(negative regulation of cell migration);GO:0034109(homotypic cell-cell adhesion);GO:0034394(protein localization to cell surface);GO:0035335(peptidyl-tyrosine dephosphorylation);…	04514(Cell adhesion molecules (CAMs));04520(Adherens junction)	K05693	EC:3.1.3.48	PREDICTED: Capra hircus protein tyrosine phosphatase, receptor type U (PTPRU), mRNA	0.161372	0.249186	0.176033	0.021628	0.093032	0.078501	1.12311	0.167505	0.0190778	0.232223	up	no
102174525	LOC102174525	XM_018046578.1	GO:0005737(cytoplasm)	NA	NA	NA	PREDICTED: Capra hircus neuroblastoma breakpoint family member 6-like protein (LOC102174525), mRNA	0.033646	0.095064	0	0	0	0	1.04217	0.0595858	0.194574	0.547228	up	no
102174526	FBXL16	XM_018041034.1	GO:0005737(cytoplasm)	00230(Purine metabolism)	K00939	EC:2.7.4.3	PREDICTED: Capra hircus F-box and leucine rich repeat protein 16 (FBXL16), mRNA	0	0.085065	0	0.041659	0.002976	0.027531	1.00357	0.00514313	0.909263	0.943729	up	no
102174549	LOC102174549	102174549	NA	NA	NA	NA		0	0.340493	0	0.338415	0.316504	0.167963	0.866844	-0.206156	0.251505	0.547228	down	no
102174557	RHOU	XM_018042530.1	GO:0000082(G1/S transition of mitotic cell cycle);GO:0000139(Golgi membrane);GO:0002102(podosome);GO:0003924(GTPase activity);GO:0005525(GTP binding);GO:0005886(plasma membrane);GO:0005925(focal adhesion);GO:0007010(cytoskeleton organization);GO:0008360(regulation of cell shape);GO:0016601(Rac protein signal transduction);GO:0030036(actin cytoskeleton organization);GO:0042995(cell projection);GO:…	04010(MAPK signaling pathway);04370(VEGF signaling pathway);04144(Endocytosis);04810(Regulation of actin cytoskeleton);04510(Focal adhesion);04520(Adherens junction);04530(Tight junction);04912(GnRH signaling pathway);04933(AGE-RAGE signaling pathway in diabetic complications);05132(Salmonella infection)	K04393	NA	PREDICTED: Capra hircus ras homolog family member U (RHOU), mRNA	0.270857	0.147374	0.300897	0.20625	0.298455	0.117994	1.02702	0.0384689	0.669088	0.779972	up	no
102174571	FAM162B	XM_013966462.2	GO:0016021(integral component of membrane)	NA	NA	NA	PREDICTED: Capra hircus family with sequence similarity 162 member B (FAM162B), mRNA	0	0	0.063858	0	0	0	1.02085	0.0297685	0.373901	0.547228	up	no
102174576	PROM2	XM_018054832.1	GO:0001934(positive regulation of protein phosphorylation);GO:0005886(plasma membrane);GO:0009986(cell surface);GO:0016021(integral component of membrane);GO:0031346(positive regulation of cell projection organization);GO:0042995(cell projection);GO:0043087(regulation of GTPase activity);GO:0048550(negative regulation of pinocytosis);GO:0070062(extracellular exosome);GO:0071914(prominosome);GO:20…	05202(Transcriptional misregulation in cancers)	K06532	NA	PREDICTED: Capra hircus prominin 2 (PROM2), transcript variant X4, mRNA	0.0169646	0	0.0398456	0	0.0103443	0	1.01562	0.0223585	0.267956	0.547228	up	no
102174580	ADAMTS13	XM_018056149.1	GO:0004222(metalloendopeptidase activity);GO:0005578(proteinaceous extracellular matrix);GO:0005615(extracellular space);GO:0006508(proteolysis);GO:0008270(zinc ion binding);GO:0043171(peptide catabolic process)	NA	NA	NA	PREDICTED: Capra hircus ADAM metallopeptidase with thrombospondin type 1 motif 13 (ADAMTS13), mRNA	0.00572	0.004796	0	0	0.002945	0	1.00252	0.00362961	0.281259	0.547228	up	no
102174581	SYCP2	XM_005688420.2	GO:0000800(lateral element);GO:0007140(male meiosis);GO:0007143(female meiotic division);GO:0009566(fertilization);GO:0043066(negative regulation of apoptotic process);GO:0046982(protein heterodimerization activity);GO:0048808(male genitalia morphogenesis)	03440(Homologous recombination)	K19528	NA	PREDICTED: Capra hircus synaptonemal complex protein 2 (SYCP2), mRNA	0.033952	0.05232	0	0.004082	0.00958	0.03475	1.01228	0.0176094	0.525846	0.670258	up	no
102174584	LOC102174584	XM_018058100.1	GO:0001889(liver development);GO:0001947(heart looping);GO:0007492(endoderm development);GO:0009791(post-embryonic development);GO:0009952(anterior/posterior pattern specification);GO:0030509(BMP signaling pathway);GO:0038092(nodal signaling pathway);GO:0048536(spleen development);GO:0048546(digestive tract morphogenesis);GO:0060070(canonical Wnt signaling pathway);GO:0060413(atrial septum morpho…	NA	NA	NA	PREDICTED: Capra hircus cryptic protein-like (LOC102174584), mRNA	0.098993	0	0	0	0	0	1.03197	0.0453941	0.373901	0.547228	up	no
102174609	MATN1	XM_018067174.1	GO:0003429(growth plate cartilage chondrocyte morphogenesis);GO:0005201(extracellular matrix structural constituent);GO:0005509(calcium ion binding);GO:0005578(proteinaceous extracellular matrix);GO:0030500(regulation of bone mineralization)	04512(ECM-receptor interaction);04510(Focal adhesion)	K06238	NA	PREDICTED: Capra hircus matrilin 1, cartilage matrix protein (MATN1), mRNA	0	0	0	0	0	0.04606	0.985102	-0.0216552	0.373901	0.547228	down	no
102174610	MREG	XM_005676924.3	GO:0030318(melanocyte differentiation);GO:0032402(melanosome transport);GO:0042470(melanosome);GO:0043234(protein complex)	NA	NA	NA	PREDICTED: Capra hircus melanoregulin (MREG), mRNA	0.032643	0	0	0	0	0.034075	0.999538	-0.000666416	0.977613	0.986731	down	no
102174613	LOC102174613	XM_005696912.3	GO:0004867(serine-type endopeptidase inhibitor activity);GO:0005615(extracellular space);GO:0005737(cytoplasm);GO:0010951(negative regulation of endopeptidase activity)	05146(Amoebiasis)	K13963	NA	PREDICTED: Capra hircus serpin B6 (LOC102174613), mRNA	0.015028	0.014959	0	0.036204	0.107188	0.033383	0.954259	-0.0675475	0.112544	0.534906	down	no
102174633	KIF5A	XM_005680281.3	GO:0005524(ATP binding);GO:0005737(cytoplasm);GO:0005871(kinesin complex);GO:0007018(microtubule-based movement);GO:0007411(axon guidance);GO:0008017(microtubule binding);GO:0008104(protein localization);GO:0008574(ATP-dependent microtubule motor activity, plus-end-directed);GO:0016020(membrane);GO:0030705(cytoskeleton-dependent intracellular transport);GO:0035253(ciliary rootlet);GO:0043005(neur…	04144(Endocytosis);04728(Dopaminergic synapse)	K10396	NA	PREDICTED: Capra hircus kinesin family member 5A (KIF5A), transcript variant X2, mRNA	0.0206625	0.0428979	0.0538354	0	0.00621568	0.00949888	1.0442	0.0623977	0.0278114	0.278037	up	no
102174668	QRFP	XM_005687272.3	GO:0005184(neuropeptide hormone activity);GO:0007218(neuropeptide signaling pathway);GO:0007625(grooming behavior);GO:0007626(locomotory behavior);GO:0031854(orexigenic neuropeptide QRFP receptor binding);GO:0045777(positive regulation of blood pressure);GO:0060259(regulation of feeding behavior)	NA	NA	NA	PREDICTED: Capra hircus pyroglutamylated RFamide peptide (QRFP), mRNA	0	0	0	0	0.084264	0	0.973393	-0.0389054	0.373901	0.547228	down	no
102174675	PI15	XM_018058392.1	GO:0070062(extracellular exosome)	04974(Protein digestion and absorption)	K14211	NA	PREDICTED: Capra hircus peptidase inhibitor 15 (PI15), transcript variant X2, mRNA	0	0	0.012832	0	0	0.002913	1.00329	0.00473281	0.493593	0.644409	up	no
102174682	LOC102174682	102174682	NA	NA	NA	NA		0.061675	0	0	0	0	0	1.02015	0.0287807	0.373901	0.547228	up	no
102174684	RIMBP2	XM_018061415.1	GO:0005886(plasma membrane);GO:0010923(negative regulation of phosphatase activity);GO:0030054(cell junction);GO:0045202(synapse)	04145(Phagosome)	K10789	EC:1.11.2.2	PREDICTED: Capra hircus RIMS binding protein 2 (RIMBP2), transcript variant X4, mRNA	0	0	0.0117914	0	0.0126203	0	0.999688	-0.000450551	0.964271	0.9784	down	no
102174703	COL18A1	XM_018052213.1;XM_018052196.1	GO:0001525(angiogenesis);GO:0001886(endothelial cell morphogenesis);GO:0005198(structural molecule activity);GO:0005581(collagen trimer);GO:0005604(basement membrane);GO:0005615(extracellular space);GO:0007155(cell adhesion);GO:0008284(positive regulation of cell proliferation);GO:0030198(extracellular matrix organization);GO:0030335(positive regulation of cell migration);GO:0042802(identical pro…	04974(Protein digestion and absorption);04974(Protein digestion and absorption)	K06823	NA	PREDICTED: Capra hircus collagen type XVIII alpha 1 chain (COL18A1), transcript variant X2, mRNA	0.0304557	0.0947412	0.0350016	0.07415	0.119021	0.0268853	0.98164	-0.026734	0.588489	0.717368	down	no
102174705	LOC102174705	XR_001296371.2	GO:0000398(mRNA splicing, via spliceosome);GO:0000470(maturation of LSU-rRNA);GO:0003723(RNA binding);GO:0006412(translation);GO:0022625(cytosolic large ribosomal subunit);GO:0030490(maturation of SSU-rRNA);GO:0030621(U4 snRNA binding);GO:0030622(U4atac snRNA binding);GO:0031428(box C/D snoRNP complex);GO:0032040(small-subunit processome);GO:0034511(U3 snoRNA binding);GO:0034512(box C/D snoRNA bi…	03040(Spliceosome);03008(Ribosome biogenesis in eukaryotes)	K12845	NA	PREDICTED: Capra hircus NHP2-like protein 1 pseudogene (LOC102174705), misc_RNA	0	0	0	0.069465	0.041166	0	0.964801	-0.0516965	0.140256	0.547228	down	no
102174726	LOC102174726	XM_005680614.2	GO:0004930(G-protein coupled receptor activity);GO:0004984(olfactory receptor activity);GO:0005886(plasma membrane);GO:0007186(G-protein coupled receptor signaling pathway);GO:0016021(integral component of membrane);GO:0050911(detection of chemical stimulus involved in sensory perception of smell)	04740(Olfactory transduction)	K04257	NA	PREDICTED: Capra hircus olfactory receptor 6C3-like (LOC102174726), mRNA	0	0.085228	0	0	0	0	1.02764	0.0393327	0.373901	0.547228	up	no
102174744	PSMB11	XM_005685254.2	GO:0004298(threonine-type endopeptidase activity);GO:0005634(nucleus);GO:0005737(cytoplasm);GO:0005839(proteasome core complex);GO:0051603(proteolysis involved in cellular protein catabolic process)	03050(Proteasome)	K11598	EC:3.4.25.1	PREDICTED: Capra hircus proteasome subunit beta 11 (PSMB11), mRNA	0	0	0	0	0	0.07294	0.976806	-0.0338565	0.373901	0.547228	down	no
102174746	LOC102174746	102174746	NA	NA	NA	NA		0	0	0	0.039347	0	0	0.987218	-0.0185591	0.373901	0.547228	down	no
102174758	LOC102174758	XR_001918974.1	GO:0016021(integral component of membrane)	04380(Osteoclast differentiation)	K06551	NA	PREDICTED: Capra hircus uncharacterized LOC102174758 (LOC102174758), misc_RNA	0	0	0	0.028723	0.033706	0	0.979719	-0.0295602	0.118569	0.534906	down	no
102174762	LOC102174762	XM_018058179.1	GO:0005737(cytoplasm);GO:0005886(plasma membrane);GO:0038166(angiotensin-activated signaling pathway);GO:0044070(regulation of anion transport);GO:0051453(regulation of intracellular pH);GO:2001150(positive regulation of dipeptide transmembrane transport)	00910(Nitrogen metabolism);04971(Gastric acid secretion);04972(Pancreatic secretion);04976(Bile secretion);04964(Proximal tubule bicarbonate reclamation);04966(Collecting duct acid secretion)	K18245	EC:4.2.1.1	PREDICTED: Capra hircus carbonic anhydrase 2 (LOC102174762), mRNA	0.181802	0.047377	0	0.302161	0.054921	0.053718	0.949175	-0.0752541	0.577788	0.709191	down	no
102174766	FOLR2	XM_005689890.3	GO:0005542(folic acid binding);GO:0008284(positive regulation of cell proliferation);GO:0008517(folic acid transporter activity);GO:0015884(folic acid transport);GO:0031362(anchored component of external side of plasma membrane);GO:0051870(methotrexate binding)	04144(Endocytosis)	K13649	NA	PREDICTED: Capra hircus folate receptor beta (FOLR2), mRNA	0	0	0	0	0.040986	0	0.9867	-0.0193169	0.373901	0.547228	down	no
102174780	SLC28A1	XM_018066581.1;XM_005695003.3	GO:0005887(integral component of plasma membrane);GO:0015389(pyrimidine- and adenine-specific:sodium symporter activity);GO:0015855(pyrimidine nucleobase transport);GO:0072531(pyrimidine-containing compound transmembrane transport);GO:1901642(nucleoside transmembrane transport);GO:0005337(nucleoside transmembrane transporter activity);GO:0016021(integral component of membrane);GO:0016021(integral…	NA	NA	NA	PREDICTED: Capra hircus solute carrier family 28 member 1 (SLC28A1), transcript variant X3, mRNA	0.0464963	0.0135405	0.0612658	0.086903	0	0.0244019	1.00365	0.00525068	0.903726	0.940232	up	no
102174804	GBX2	XM_018046554.1	GO:0000979(RNA polymerase II core promoter sequence-specific DNA binding);GO:0001190(transcriptional activator activity, RNA polymerase II transcription factor binding);GO:0001569(patterning of blood vessels);GO:0001755(neural crest cell migration);GO:0005634(nucleus);GO:0006366(transcription from RNA polymerase II promoter);GO:0007411(axon guidance);GO:0021549(cerebellum development);GO:0021555(…	04950(Maturity onset diabetes of the young)	K08025	NA	PREDICTED: Capra hircus gastrulation brain homeobox 2 (GBX2), mRNA	0.08757	0.011438	0.082792	0	0.105378	0	1.0252	0.0359108	0.575038	0.707218	up	no
102174805	ARL4A	XM_005678978.3;XM_005678977.3;XM_018047365.1	GO:0005525(GTP binding);GO:0005634(nucleus);GO:0005654(nucleoplasm);GO:0005730(nucleolus);GO:0005737(cytoplasm);GO:0005886(plasma membrane);GO:0007264(small GTPase mediated signal transduction);GO:0050873(brown fat cell differentiation);GO:0050873(brown fat cell differentiation)	04144(Endocytosis);04144(Endocytosis)	K07937	NA	PREDICTED: Capra hircus ADP ribosylation factor like GTPase 4A (ARL4A), transcript variant X2, mRNA	0.141268	0	0.0588512	0.114369	0.0117262	0.731099	0.85232	-0.230532	0.399623	0.569889	down	no
102174808	C26H10orf120	XM_005698570.1	NA	NA	NA	NA	PREDICTED: Capra hircus chromosome 26 C10orf120 homolog (C26H10orf120), mRNA	0	0.028872	0	0	0	0	1.00953	0.0136878	0.373901	0.547228	up	no
102174810	GPRIN2	XM_018042613.1	GO:0005515(protein binding)	00310(Lysine degradation)	K11433	EC:2.1.1.43	PREDICTED: Capra hircus G protein regulated inducer of neurite outgrowth 2 (GPRIN2), transcript variant X2, mRNA	0	0.0100208	0	0.00989953	0.00580883	0	0.997837	-0.00312464	0.688394	0.79381	down	no
102174811	LOC102174811	102174811	NA	NA	NA	NA		0	0	0	0.040115	0	0	0.986975	-0.0189143	0.373901	0.547228	down	no
102174824	LOC102174824	XM_013976736.2	GO:0003676(nucleic acid binding);GO:0003700(transcription factor activity, sequence-specific DNA binding);GO:0005622(intracellular);GO:0006355(regulation of transcription, DNA-templated);GO:0046872(metal ion binding)	04010(MAPK signaling pathway);04012(ErbB signaling pathway);04810(Regulation of actin cytoskeleton);04510(Focal adhesion)	K04409	EC:2.7.11.1	PREDICTED: Capra hircus zinc finger protein 331-like (LOC102174824), mRNA	0.033769	0.042065	0.031306	0.082926	0.207162	0.09518	0.918936	-0.121963	0.0710753	0.442355	down	no
102174827	MUC5AC	XM_018043242.1	GO:0005201(extracellular matrix structural constituent);GO:0005615(extracellular space);GO:0005737(cytoplasm);GO:0005796(Golgi lumen);GO:0016266(O-glycan processing);GO:0036438(maintenance of lens transparency);GO:0043205(fibril);GO:0043206(extracellular fibril organization);GO:0048015(phosphatidylinositol-mediated signaling);GO:0070062(extracellular exosome)	04970(Salivary secretion)	K13908	NA	PREDICTED: Capra hircus mucin 5AC, oligomeric mucus/gel-forming (MUC5AC), mRNA	0	0.004601	0	0	0	0	1.00153	0.00220754	0.373901	0.547228	up	no
102174829	CREB3L3	XM_018050857.1;XM_005682567.2	GO:0000977(RNA polymerase II regulatory region sequence-specific DNA binding);GO:0001228(transcriptional activator activity, RNA polymerase II transcription regulatory region sequence-specific binding);GO:0005634(nucleus);GO:0005789(endoplasmic reticulum membrane);GO:0006366(transcription from RNA polymerase II promoter);GO:0016021(integral component of membrane);GO:0030968(endoplasmic reticulum …	04668(TNF signaling pathway);04024(cAMP signaling pathway);04022(cGMP - PKG signaling pathway);04151(PI3K-Akt signaling pathway);04152(AMPK signaling pathway);04911(Insulin secretion);04922(Glucagon signaling pathway);04915(Estrogen signaling pathway);04918(Thyroid hormone synthesis);04916(Melanogenesis);04925(Aldosterone synthesis and secretion);04261(Adrenergic signaling in cardiomyocytes);0496…	K09048	NA	PREDICTED: Capra hircus cAMP responsive element binding protein 3 like 3 (CREB3L3), transcript variant X1, mRNA	0.0732928	0	0	0.0149233	0.00878514	0.0341988	1.00453	0.00651355	0.864063	0.913957	up	no
102174844	CCL19	XM_005684094.3	GO:0001768(establishment of T cell polarity);GO:0002408(myeloid dendritic cell chemotaxis);GO:0002548(monocyte chemotaxis);GO:0005615(extracellular space);GO:0005622(intracellular);GO:0006954(inflammatory response);GO:0007186(G-protein coupled receptor signaling pathway);GO:0008009(chemokine activity);GO:0030593(neutrophil chemotaxis);GO:0031735(CCR10 chemokine receptor binding);GO:0034695(respon…	04064(NF-kappa B signaling pathway);04060(Cytokine-cytokine receptor interaction);04062(Chemokine signaling pathway)	K05512	NA	PREDICTED: Capra hircus C-C motif chemokine ligand 19 (CCL19), transcript variant X1, mRNA	0	0	0	0.0483964	0.113959	0	0.948715	-0.0759528	0.172975	0.547228	down	no
102174846	RSPH4A	XM_005684627.3	GO:0003341(cilium movement);GO:0005654(nucleoplasm);GO:0005730(nucleolus);GO:0005930(axoneme);GO:0035082(axoneme assembly)	03015(mRNA surveillance pathway);04530(Tight junction)	K06100	NA	PREDICTED: Capra hircus radial spoke head 4 homolog A (RSPH4A), transcript variant X2, mRNA	0	0	0	0	0.015293	0	0.994954	-0.00729871	0.373901	0.547228	down	no
102174856	LOC102174856	XM_005688592.3	GO:0004867(serine-type endopeptidase inhibitor activity);GO:0010951(negative regulation of endopeptidase activity)	04512(ECM-receptor interaction);04510(Focal adhesion)	K06238	NA	PREDICTED: Capra hircus colostrum trypsin inhibitor (LOC102174856), mRNA	0.074994	0.186137	0.081467	0	0	0	1.11306	0.15453	0.0282045	0.280165	up	no
102174868	CDH16	XM_018062094.1	GO:0005509(calcium ion binding);GO:0007156(homophilic cell adhesion via plasma membrane adhesion molecules);GO:0016021(integral component of membrane);GO:0016323(basolateral plasma membrane);GO:0016339(calcium-dependent cell-cell adhesion via plasma membrane cell adhesion molecules);GO:0070062(extracellular exosome)	04514(Cell adhesion molecules (CAMs))	K06796	NA	PREDICTED: Capra hircus cadherin 16 (CDH16), transcript variant X2, mRNA	0	0	0	0	0.0120257	0	0.996021	-0.00575259	0.373901	0.547228	down	no
102174871	CA4	XM_018064150.1	GO:0004089(carbonate dehydratase activity);GO:0005791(rough endoplasmic reticulum);GO:0005793(endoplasmic reticulum-Golgi intermediate compartment);GO:0005802(trans-Golgi network);GO:0008270(zinc ion binding);GO:0015701(bicarbonate transport);GO:0016324(apical plasma membrane);GO:0030658(transport vesicle membrane);GO:0030667(secretory granule membrane);GO:0031362(anchored component of external s…	00910(Nitrogen metabolism);04964(Proximal tubule bicarbonate reclamation)	K18246	EC:4.2.1.1	PREDICTED: Capra hircus carbonic anhydrase 4 (CA4), transcript variant X2, mRNA	0.0586382	0	0.0686347	0.0303676	0.0356351	0	1.022	0.0313926	0.45364	0.613376	up	no
102174885	DYTN	XM_018066539.1	GO:0008270(zinc ion binding)	NA	NA	NA	PREDICTED: Capra hircus dystrotelin (DYTN), mRNA	0	0.108731	0	0	0	0	1.035	0.0496365	0.373901	0.547228	up	no
102174895	LOC102174895	XM_005709559.3	GO:0016021(integral component of membrane);GO:0016337(single organismal cell-cell adhesion)	04064(NF-kappa B signaling pathway);04668(TNF signaling pathway);04514(Cell adhesion molecules (CAMs));04670(Leukocyte transendothelial migration);04933(AGE-RAGE signaling pathway in diabetic complications);05166(HTLV-I infection);05144(Malaria);05143(African trypanosomiasis)	K06527	NA	PREDICTED: Capra hircus vascular cell adhesion protein 1 (LOC102174895), transcript variant X2, mRNA	0	0	0.049999	0	0	0	1.0164	0.0234627	0.373901	0.547228	up	no
102174909	C5H12orf74	XM_005680073.2	NA	NA	NA	NA	PREDICTED: Capra hircus chromosome 5 C12orf74 homolog (C5H12orf74), mRNA	0	0	0.060262	0	0	0	1.0197	0.0281403	0.373901	0.547228	up	no
102174931	KRT6A	XM_018047719.1	GO:0005198(structural molecule activity);GO:0045095(keratin filament)	05206(MicroRNAs in cancer);05169(Epstein-Barr virus infection)	K07606	NA	PREDICTED: Capra hircus keratin 6A (KRT6A), mRNA	0	0	0	0	0.019837	0.009965	0.990196	-0.0142146	0.157285	0.547228	down	no
102174945	LOC102174945	102174945	NA	NA	NA	NA		0	0	0	0.022819	0	0	0.992507	-0.0108503	0.373901	0.547228	down	no
102174946	TCF15	XM_013968704.2	GO:0001756(somitogenesis);GO:0003016(respiratory system process);GO:0010468(regulation of gene expression);GO:0036342(post-anal tail morphogenesis);GO:0042755(eating behavior);GO:0043583(ear development);GO:0043588(skin development);GO:0045198(establishment of epithelial cell apical/basal polarity);GO:0046983(protein dimerization activity);GO:0048339(paraxial mesoderm development);GO:0048644(musc…	04550(Signaling pathways regulating pluripotency of stem cells)	K09071	NA	PREDICTED: Capra hircus transcription factor 15 (basic helix-loop-helix) (TCF15), mRNA	0	0.063468	0	0.062698	0.028523	0	0.990908	-0.0131764	0.75225	0.837605	down	no
102174957	CTRC	XM_005690815.3	GO:0004252(serine-type endopeptidase activity);GO:0006508(proteolysis)	04972(Pancreatic secretion);04974(Protein digestion and absorption)	K01346	EC:3.4.21.71	PREDICTED: Capra hircus chymotrypsin C (CTRC), mRNA	0.043056	0.038324	0.005948	0.006725	0.075311	0.015461	0.997017	-0.0043098	0.905422	0.941332	down	no
102174973	PIRT	XM_018064003.1	GO:0005547(phosphatidylinositol-3,4,5-trisphosphate binding);GO:0005622(intracellular);GO:0005886(plasma membrane);GO:0009408(response to heat);GO:0016021(integral component of membrane);GO:0044325(ion channel binding);GO:0048015(phosphatidylinositol-mediated signaling);GO:0048266(behavioral response to pain);GO:1902936(phosphatidylinositol bisphosphate binding);GO:2001259(positive regulation of …	NA	NA	NA	PREDICTED: Capra hircus phosphoinositide interacting regulator of transient receptor potential channels (PIRT), mRNA	0.073334	0.0435	0.048561	0	0.031517	0.073984	1.01964	0.0280668	0.434513	0.598578	up	no
102174974	LOC102174974	102174974	NA	NA	NA	NA		0	0	0	0	0	0.133314	0.959143	-0.0601825	0.373901	0.547228	down	no
102174977	SMCO1	XM_005675068.2	GO:0016021(integral component of membrane)	NA	NA	NA	PREDICTED: Capra hircus single-pass membrane protein with coiled-coil domains 1 (SMCO1), mRNA	0.193323	0	0	0.066083	0.002696	0.049362	1.02084	0.029756	0.755006	0.839619	up	no
102174978	KNG1	XM_005675156.3	GO:0004869(cysteine-type endopeptidase inhibitor activity);GO:0010951(negative regulation of endopeptidase activity)	04610(Complement and coagulation cascades)	K03898	NA	PREDICTED: Capra hircus kininogen 1 (KNG1), transcript variant X1, mRNA	0.0440962	0	0.0255506	0	0	0	1.02481	0.0353612	0.142627	0.547228	up	no
102174979	MUC4	XM_013962852.2	GO:0007160(cell-matrix adhesion);GO:0016021(integral component of membrane)	NA	NA	NA	PREDICTED: Capra hircus mucin 4, cell surface associated (MUC4), mRNA	0	0	0.011165	0.015662	0.019349	0	0.992164	-0.01135	0.320667	0.547228	down	no
102174984	ICA1L	XM_018060761.1	GO:0019904(protein domain specific binding)	04940(Type I diabetes mellitus)	K19863	NA	PREDICTED: Capra hircus islet cell autoantigen 1 like (ICA1L), mRNA	0.025581	0.103923	0.116014	0	0.180707	0.147291	0.977059	-0.0334821	0.7082	0.807598	down	no
102175046	FOLR1	XM_005689891.3	GO:0005542(folic acid binding);GO:0008517(folic acid transporter activity);GO:0015884(folic acid transport)	04144(Endocytosis)	K13649	NA	PREDICTED: Capra hircus folate receptor 1 (FOLR1), transcript variant X1, mRNA	0	0	0.077389	0	0	0	1.02516	0.0358464	0.373901	0.547228	up	no
102175054	KRT36	XM_013972079.2	GO:0005882(intermediate filament);GO:0030280(structural constituent of epidermis);GO:0045616(regulation of keratinocyte differentiation);GO:0070062(extracellular exosome)	05150(Staphylococcus aureus infection)	K07604	NA	PREDICTED: Capra hircus keratin 36 (KRT36), mRNA	0	0.040776	0	0.178341	0	0	0.959464	-0.0596992	0.503117	0.652072	down	no
102175068	MYL3	XM_005696023.3	GO:0002026(regulation of the force of heart contraction);GO:0003785(actin monomer binding);GO:0005509(calcium ion binding);GO:0006942(regulation of striated muscle contraction);GO:0016459(myosin complex);GO:0031672(A band);GO:0031674(I band);GO:0055010(ventricular cardiac muscle tissue morphogenesis);GO:0060048(cardiac muscle contraction)	04260(Cardiac muscle contraction);04261(Adrenergic signaling in cardiomyocytes);05410(Hypertrophic cardiomyopathy (HCM));05414(Dilated cardiomyopathy (DCM))	K12749	NA	PREDICTED: Capra hircus myosin light chain 3 (MYL3), mRNA	0	0	0.147281	0	0	0.136299	1.00321	0.00462543	0.961574	0.97684	up	no
102175076	FNDC7	XM_018046575.1	GO:0005576(extracellular region)	04512(ECM-receptor interaction);04810(Regulation of actin cytoskeleton);04510(Focal adhesion);04933(AGE-RAGE signaling pathway in diabetic complications)	K05717	NA	PREDICTED: Capra hircus fibronectin type III domain containing 7 (FNDC7), mRNA	0	0.011112	0	0	0	0	1.00369	0.00531427	0.373901	0.547228	up	no
102175078	PRSS33	XM_018039852.1	GO:0004252(serine-type endopeptidase activity);GO:0006508(proteolysis)	05164(Influenza A)	K09633	EC:3.4.21.-	PREDICTED: Capra hircus protease, serine 33 (PRSS33), mRNA	0.04964	0.041129	0.172765	0.178166	0	0.058426	1.00917	0.0131647	0.889272	0.930949	up	no
102175085	LOC102175085	102175085	NA	NA	NA	NA		0	0	0	0	0.076529	0	0.975719	-0.0354624	0.373901	0.547228	down	no
102175097	MS4A8	XM_005699648.3	GO:0016021(integral component of membrane)	NA	NA	NA	PREDICTED: Capra hircus membrane spanning 4-domains A8 (MS4A8), transcript variant X2, mRNA	0.069435	0.06611	0	0.03072	0	0	1.0342	0.0485175	0.235198	0.547228	up	no
102175101	LOC102175101	XM_018049106.1	GO:0006508(proteolysis);GO:0008234(cysteine-type peptidase activity)	NA	NA	NA	PREDICTED: Capra hircus sentrin-specific protease 8 (LOC102175101), mRNA	0	0.094703	0.064588	0.015749	0	0	1.04688	0.0660969	0.168062	0.547228	up	no
102175108	LOC102175108	XM_018063014.1	GO:0003676(nucleic acid binding);GO:0003700(transcription factor activity, sequence-specific DNA binding);GO:0005622(intracellular);GO:0006355(regulation of transcription, DNA-templated);GO:0046872(metal ion binding)	04010(MAPK signaling pathway);04012(ErbB signaling pathway);04810(Regulation of actin cytoskeleton);04510(Focal adhesion)	K04409	EC:2.7.11.1	PREDICTED: Capra hircus zinc finger protein 2 homolog (LOC102175108), mRNA	0.265028	0.415982	0.336648	0.254568	0.340392	0.22633	1.05103	0.0717996	0.302417	0.547228	up	no
102175111	MUC2	XM_018042777.1	GO:0070701(mucus layer)	05146(Amoebiasis)	K10955	NA	PREDICTED: Capra hircus mucin 2, oligomeric mucus/gel-forming (MUC2), mRNA	0	0	0.00552	0	0.017196	0	0.996159	-0.00555197	0.554421	0.691612	down	no
102175133	SLC5A7	XM_018055318.1	GO:0005307(choline:sodium symporter activity);GO:0005887(integral component of plasma membrane);GO:0007271(synaptic transmission, cholinergic);GO:0007274(neuromuscular synaptic transmission);GO:0008292(acetylcholine biosynthetic process);GO:0015871(choline transport);GO:0030424(axon);GO:0030425(dendrite);GO:0033265(choline binding);GO:0043204(perikaryon);GO:0045202(synapse);GO:0055085(transmembra…	04725(Cholinergic synapse);05231(Choline metabolism in cancer)	K14387	NA	PREDICTED: Capra hircus solute carrier family 5 member 7 (SLC5A7), mRNA	0	0.018131	0	0	0	0	1.00601	0.00864107	0.373901	0.547228	up	no
102175142	BTG4	XM_005689615.1	GO:0008285(negative regulation of cell proliferation);GO:0045930(negative regulation of mitotic cell cycle)	03018(RNA degradation)	K14443	NA	PREDICTED: Capra hircus BTG anti-proliferation factor 4 (BTG4), mRNA	0.0634	0	0.075053	0	0	0	1.04562	0.0643641	0.118747	0.534906	up	no
102175148	LOC102175148	XM_005691667.2	GO:0005412(glucose:sodium symporter activity);GO:0005887(integral component of plasma membrane);GO:0006814(sodium ion transport)	04976(Bile secretion);04973(Carbohydrate digestion and absorption);04978(Mineral absorption)	K14158	NA	PREDICTED: Capra hircus low affinity sodium-glucose cotransporter (LOC102175148), mRNA	0	0	0.043977	0	0	0	1.01445	0.0206966	0.373901	0.547228	up	no
102175177	LOC102175177	XM_005678039.3	GO:0016021(integral component of membrane);GO:0016337(single organismal cell-cell adhesion)	04064(NF-kappa B signaling pathway);04668(TNF signaling pathway);04514(Cell adhesion molecules (CAMs));04670(Leukocyte transendothelial migration);04933(AGE-RAGE signaling pathway in diabetic complications);05166(HTLV-I infection);05144(Malaria);05143(African trypanosomiasis)	K06527	NA	PREDICTED: Capra hircus vascular cell adhesion protein 1 (LOC102175177), transcript variant X1, mRNA	0	0	0.00723267	0	0	0	1.00241	0.00346677	0.373901	0.547228	up	no
102175184	LOC102175184	XM_005679597.3	GO:0005215(transporter activity);GO:0016021(integral component of membrane);GO:0055085(transmembrane transport)	04977(Vitamin digestion and absorption)	K14611	NA	PREDICTED: Capra hircus solute carrier family 23 member 1 (LOC102175184), transcript variant X2, mRNA	0.016487	0.040942	0.056937	0	0	0	1.03799	0.0537903	0.0303918	0.290936	up	no
102175199	CCDC96	XM_013964822.2	GO:0005737(cytoplasm);GO:0005815(microtubule organizing center)	NA	NA	NA	PREDICTED: Capra hircus coiled-coil domain containing 96 (CCDC96), mRNA	0	0	0.176876	0	0	0	1.05579	0.0783208	0.373901	0.547228	up	no
102175203	LOC102175203	XM_005682332.3	GO:0004930(G-protein coupled receptor activity);GO:0004984(olfactory receptor activity);GO:0005886(plasma membrane);GO:0006355(regulation of transcription, DNA-templated);GO:0007186(G-protein coupled receptor signaling pathway);GO:0016021(integral component of membrane);GO:0050911(detection of chemical stimulus involved in sensory perception of smell)	04740(Olfactory transduction)	K04257	NA	PREDICTED: Capra hircus olfactory receptor 7D2 (LOC102175203), mRNA	0	0	0	0	0	0.047862	0.984537	-0.0224829	0.373901	0.547228	down	no
102175227	LOC102175227	XM_013969901.2	GO:0004930(G-protein coupled receptor activity);GO:0004984(olfactory receptor activity);GO:0005886(plasma membrane);GO:0007186(G-protein coupled receptor signaling pathway);GO:0016021(integral component of membrane);GO:0050911(detection of chemical stimulus involved in sensory perception of smell)	04740(Olfactory transduction)	K04257	NA	PREDICTED: Capra hircus olfactory receptor 10AG1-like (LOC102175227), mRNA	0.040035	0	0	0	0	0	1.01317	0.0188774	0.373901	0.547228	up	no
102175231	AADACL3	XM_013970413.2;XM_013970414.2;XM_005690882.3	GO:0008152(metabolic process);GO:0016021(integral component of membrane);GO:0052689(carboxylic ester hydrolase activity);GO:0052689(carboxylic ester hydrolase activity)	04976(Bile secretion);04976(Bile secretion)	K14349	EC:3.1.1.-	PREDICTED: Capra hircus arylacetamide deacetylase like 3 (AADACL3), transcript variant X1, mRNA	0.308027	0.231403	0.337341	0.110394	0.148611	0.172731	1.12928	0.175409	0.0143481	0.199199	up	no
102175250	PLSCR5	XM_018049157.1	GO:0005886(plasma membrane);GO:0017121(phospholipid scrambling);GO:0017128(phospholipid scramblase activity)	NA	NA	NA	PREDICTED: Capra hircus phospholipid scramblase family member 5 (PLSCR5), mRNA	0	0	0.051117	0	0	0	1.01676	0.0239744	0.373901	0.547228	up	no
102175265	LOC102175265	XM_018041725.1	GO:0001972(retinoic acid binding);GO:0005506(iron ion binding);GO:0008401(retinoic acid 4-hydroxylase activity);GO:0020037(heme binding);GO:0034653(retinoic acid catabolic process);GO:0055114(oxidation-reduction process)	00830(Retinol metabolism)	K07437	NA	PREDICTED: Capra hircus cytochrome P450 26A1 (LOC102175265), transcript variant X1, mRNA	0	0.0450198	0.0502579	0	0	0	1.03153	0.0447824	0.117263	0.534906	up	no
102175274	LOC102175274	XM_005699560.2	GO:0004930(G-protein coupled receptor activity);GO:0004984(olfactory receptor activity);GO:0005886(plasma membrane);GO:0007186(G-protein coupled receptor signaling pathway);GO:0007608(sensory perception of smell);GO:0016021(integral component of membrane);GO:0050911(detection of chemical stimulus involved in sensory perception of smell)	04740(Olfactory transduction)	K04257	NA	PREDICTED: Capra hircus olfactory receptor 149-like (LOC102175274), mRNA	0	0	0.387163	0	0	0	1.11526	0.157379	0.373901	0.547228	up	no
102175278	LOC102175278	XM_005680883.3	GO:0004866(endopeptidase inhibitor activity);GO:0005615(extracellular space);GO:0010951(negative regulation of endopeptidase activity)	04610(Complement and coagulation cascades)	K03910	NA	PREDICTED: Capra hircus pregnancy zone protein (LOC102175278), mRNA	0.014902	0	0	0	0	0	1.00494	0.00711348	0.373901	0.547228	up	no
102175284	LOC102175284	102175284	NA	NA	NA	NA		0	0	0	0	0	0.029886	0.990232	-0.0141616	0.373901	0.547228	down	no
102175297	LOC102175297	XM_005685071.3	GO:0005829(cytosol);GO:0006579(amino-acid betaine catabolic process);GO:0008270(zinc ion binding);GO:0008898(S-adenosylmethionine-homocysteine S-methyltransferase activity);GO:0032259(methylation);GO:0047150(betaine-homocysteine S-methyltransferase activity);GO:0070062(extracellular exosome);GO:0071267(L-methionine salvage)	00260(Glycine, serine and threonine metabolism);00270(Cysteine and methionine metabolism)	K00544	EC:2.1.1.5	PREDICTED: Capra hircus betaine--homocysteine S-methyltransferase 1 (LOC102175297), mRNA	0	0.023545	0	0	0	0	1.00779	0.0111915	0.373901	0.547228	up	no
102175310	CCDC7	XM_018056851.1	GO:0003674(molecular_function);GO:0005575(cellular_component);GO:0008150(biological_process)	NA	NA	NA	PREDICTED: Capra hircus coiled-coil domain containing 7 (CCDC7), mRNA	0.03345	0	0	0	0	0	1.01103	0.0158229	0.373901	0.547228	up	no
102175315	LOC102175315	XM_018058173.1	GO:0004089(carbonate dehydratase activity);GO:0005829(cytosol);GO:0006730(one-carbon metabolic process);GO:0008270(zinc ion binding);GO:0043209(myelin sheath);GO:0043231(intracellular membrane-bounded organelle)	00910(Nitrogen metabolism)	K01672	EC:4.2.1.1	PREDICTED: Capra hircus carbonic anhydrase 13 (LOC102175315), transcript variant X1, mRNA	0	0.00298871	0	0	0	0	1.001	0.00143814	0.373901	0.547228	up	no
102175328	ARL4D	XM_005693897.2	GO:0005525(GTP binding);GO:0005730(nucleolus);GO:0005737(cytoplasm);GO:0005886(plasma membrane);GO:0007264(small GTPase mediated signal transduction)	04144(Endocytosis)	K07937	NA	PREDICTED: Capra hircus ADP ribosylation factor like GTPase 4D (ARL4D), mRNA	0	0.033604	0	0.08642	0	0	0.983525	-0.0239661	0.606298	0.731647	down	no
102175340	LOC102175340	XM_018038481.1	GO:0004252(serine-type endopeptidase activity);GO:0005737(cytoplasm);GO:0006508(proteolysis);GO:0007281(germ cell development);GO:0007283(spermatogenesis);GO:0016021(integral component of membrane);GO:0046658(anchored component of plasma membrane)	04610(Complement and coagulation cascades)	K01324	EC:3.4.21.34	PREDICTED: Capra hircus serine protease 42 (LOC102175340), mRNA	0.116462	0.158433	0.04804	0.384592	0.075579	0.198912	0.91225	-0.132499	0.308423	0.547228	down	no
102175346	DSP	XM_018038784.1	GO:0001533(cornified envelope);GO:0002934(desmosome organization);GO:0003223(ventricular compact myocardium morphogenesis);GO:0005080(protein kinase C binding);GO:0005198(structural molecule activity);GO:0005634(nucleus);GO:0005882(intermediate filament);GO:0014704(intercalated disc);GO:0016323(basolateral plasma membrane);GO:0018149(peptide cross-linking);GO:0030057(desmosome);GO:0030216(keratin…	05412(Arrhythmogenic right ventricular cardiomyopathy (ARVC))	K10381	NA	PREDICTED: Capra hircus desmoplakin (DSP), transcript variant X2, mRNA	0.048239	0.066859	0.049584	0	0.004844	0	1.05316	0.0747278	0.000923386	0.0499087	up	no
102175401	LOC102175401	XM_005683533.3	GO:0016020(membrane);GO:0016021(integral component of membrane)	NA	NA	NA	PREDICTED: Capra hircus XK-related protein 6 (LOC102175401), mRNA	0.023141	0.024675	0.027547	0.012188	0.028604	0.083471	0.984764	-0.0221499	0.497	0.647321	down	no
102175407	LOC102175407	102175407	NA	NA	NA	NA		0.06553	0	0	0	0	0	1.02138	0.0305237	0.373901	0.547228	up	no
102175409	GPAT2	XM_018054835.1	GO:0004366(glycerol-3-phosphate O-acyltransferase activity);GO:0005739(mitochondrion);GO:0006072(glycerol-3-phosphate metabolic process);GO:0019432(triglyceride biosynthetic process)	00561(Glycerolipid metabolism);00564(Glycerophospholipid metabolism)	K00629	EC:2.3.1.15	PREDICTED: Capra hircus glycerol-3-phosphate acyltransferase 2, mitochondrial (GPAT2), transcript variant X1, mRNA	0.0171494	0.0259285	0.0485788	0	0.011336	0	1.0377	0.0533898	0.0547842	0.388266	up	no
102175414	TMEM8C	XM_018056155.1	GO:0005886(plasma membrane);GO:0007520(myoblast fusion);GO:0016021(integral component of membrane);GO:0045026(plasma membrane fusion)	NA	NA	NA	PREDICTED: Capra hircus transmembrane protein 8C (TMEM8C), transcript variant X1, mRNA	0	0	0	0.007472	0	0.008576	0.994686	-0.00768651	0.117981	0.534906	down	no
102175416	NRSN2	XM_018057668.1	GO:0005886(plasma membrane);GO:0016021(integral component of membrane);GO:0030133(transport vesicle);GO:0043025(neuronal cell body)	NA	NA	NA	PREDICTED: Capra hircus neurensin 2 (NRSN2), mRNA	0.216723	0.037495	0.251149	0.12026	0.217114	0.211867	0.985055	-0.0217235	0.826217	0.887571	down	no
102175419	SALL4	XM_018058044.1	GO:0000122(negative regulation of transcription from RNA polymerase II promoter);GO:0000792(heterochromatin);GO:0001833(inner cell mass cell proliferation);GO:0001843(neural tube closure);GO:0003281(ventricular septum development);GO:0003700(transcription factor activity, sequence-specific DNA binding);GO:0005634(nucleus);GO:0005654(nucleoplasm);GO:0006355(regulation of transcription, DNA-templat…	04722(Neurotrophin signaling pathway)	K12458	NA	PREDICTED: Capra hircus spalt like transcription factor 4 (SALL4), mRNA	0	0	0.025003	0	0	0	1.00827	0.011876	0.373901	0.547228	up	no
102175451	F11R	XM_005677199.3	GO:0001817(regulation of cytokine production);GO:0005886(plasma membrane);GO:0005923(bicellular tight junction);GO:0007155(cell adhesion);GO:0015630(microtubule cytoskeleton);GO:0016021(integral component of membrane);GO:0016032(viral process);GO:0030165(PDZ domain binding);GO:0031032(actomyosin structure organization);GO:0034260(negative regulation of GTPase activity);GO:0043547(positive regulat…	04514(Cell adhesion molecules (CAMs));04530(Tight junction);04670(Leukocyte transendothelial migration)	K06089	NA	PREDICTED: Capra hircus F11 receptor (F11R), mRNA	0.025256	0.10487	0.087804	0.038721	0.015196	0.04459	1.03809	0.0539254	0.200255	0.547228	up	no
102175467	LOC102175467	102175467	NA	NA	NA	NA		0	0	0	0.11388	0	0	0.964689	-0.0518646	0.373901	0.547228	down	no
102175495	LOC102175495	102175495	NA	NA	NA	NA		0	0	0.37463	0	0	0	1.11189	0.153014	0.373901	0.547228	up	no
102175502	MYOC	XM_005690643.3;XM_005690644.3	GO:0001649(osteoblast differentiation);GO:0001953(negative regulation of cell-matrix adhesion);GO:0001968(fibronectin binding);GO:0005109(frizzled binding);GO:0005615(extracellular space);GO:0005741(mitochondrial outer membrane);GO:0005743(mitochondrial inner membrane);GO:0005758(mitochondrial intermembrane space);GO:0005783(endoplasmic reticulum);GO:0005794(Golgi apparatus);GO:0014068(positive r…	NA	NA	NA	PREDICTED: Capra hircus myocilin (MYOC), transcript variant X1, mRNA	0	0.0363118	0	0.017758	0	0	1.00604	0.00868786	0.673237	0.783012	up	no
102175521	IGSF11	XM_018041084.1	GO:0016021(integral component of membrane);GO:0070062(extracellular exosome)	04514(Cell adhesion molecules (CAMs))	K06787	NA	PREDICTED: Capra hircus immunoglobulin superfamily member 11 (IGSF11), transcript variant X1, mRNA	0	0.021184	0	0	0	0	1.00701	0.0100809	0.373901	0.547228	up	no
102175533	CYTIP	XM_005676115.3	GO:0005654(nucleoplasm);GO:0005938(cell cortex);GO:0030155(regulation of cell adhesion)	04010(MAPK signaling pathway)	K04465	NA	PREDICTED: Capra hircus cytohesin 1 interacting protein (CYTIP), mRNA	0.169239	0.202046	0.284243	0.038911	0.022906	0.056011	1.17165	0.228537	0.00567538	0.12437	up	no
102175539	LOC102175539	XM_005696801.2	GO:0004930(G-protein coupled receptor activity);GO:0004984(olfactory receptor activity);GO:0005886(plasma membrane);GO:0007186(G-protein coupled receptor signaling pathway);GO:0016021(integral component of membrane);GO:0050911(detection of chemical stimulus involved in sensory perception of smell)	04740(Olfactory transduction)	K04257	NA	PREDICTED: Capra hircus olfactory receptor 1F12-like (LOC102175539), mRNA	0	0.054173	0.092768	0	0	0	1.04829	0.0680329	0.14115	0.547228	up	no
102175542	LOC102175542	XR_001917284.1	GO:0000166(nucleotide binding);GO:0005654(nucleoplasm);GO:0005737(cytoplasm);GO:0006397(mRNA processing);GO:0008380(RNA splicing);GO:0016020(membrane);GO:0030529(intracellular ribonucleoprotein complex);GO:0032211(negative regulation of telomere maintenance via telomerase);GO:0032212(positive regulation of telomere maintenance via telomerase);GO:0044822(poly(A) RNA binding);GO:0051028(mRNA transp…	03040(Spliceosome)	K12741	NA	PREDICTED: Capra hircus heterogeneous nuclear ribonucleoprotein A1-like (LOC102175542), misc_RNA	0.418646	0	0.236223	0	0.322183	0	1.09874	0.135844	0.532171	0.675319	up	no
102175554	LOC102175554	102175554	NA	NA	NA	NA		0	0.055014	0.12283	0.024834	0.010629	0.031189	1.03513	0.0498164	0.367275	0.547228	up	no
102175561	KIAA1644	XM_018048885.1;XM_018048883.1	GO:0016021(integral component of membrane);GO:0016021(integral component of membrane)	NA	NA	NA	PREDICTED: Capra hircus KIAA1644 ortholog (KIAA1644), transcript variant X2, mRNA	0	0.030837	0.0229629	0.0101433	0	0.017492	1.00868	0.0124666	0.457886	0.61659	up	no
102175563	LRCH2	XM_018044281.1	GO:0003674(molecular_function);GO:0005575(cellular_component);GO:0008150(biological_process)	04115(p53 signaling pathway)	K10130	NA	PREDICTED: Capra hircus leucine rich repeats and calponin homology domain containing 2 (LRCH2), mRNA	0	0.016294	0.027285	0.030993	0.037777	0.009237	0.988824	-0.0162139	0.383466	0.555401	down	no
102175572	LOC102175572	XM_005683128.3;XM_005683127.3	GO:0004867(serine-type endopeptidase inhibitor activity);GO:0005576(extracellular region);GO:0010466(negative regulation of peptidase activity);GO:0030414(peptidase inhibitor activity);GO:1900004(negative regulation of serine-type endopeptidase activity);GO:1900004(negative regulation of serine-type endopeptidase activity)	NA	NA	NA	PREDICTED: Capra hircus serine protease inhibitor Kazal-type 6 (LOC102175572), transcript variant X1, mRNA	0	0.13708	0	0.474352	0.0391565	0.0377978	0.894263	-0.161229	0.419862	0.586621	down	no
102175580	UNC93A	XM_018053467.1	GO:0005886(plasma membrane);GO:0016021(integral component of membrane)	NA	NA	NA	PREDICTED: Capra hircus unc-93 homolog A (C. elegans) (UNC93A), transcript variant X3, mRNA	0	0	0	0	0.0413485	0	0.985524	-0.0210365	0.373901	0.547228	down	no
102175584	CCDC175	XM_018053798.1	GO:0003674(molecular_function);GO:0005575(cellular_component);GO:0008150(biological_process)	04530(Tight junction)	K10352	NA	PREDICTED: Capra hircus coiled-coil domain containing 175 (CCDC175), mRNA	0	0	0	0	0	0.016658	0.994508	-0.00794481	0.373901	0.547228	down	no
102175599	PGR	XM_018059880.1	GO:0060085(smooth muscle relaxation of the bladder outlet)	04114(Oocyte meiosis);04914(Progesterone-mediated oocyte maturation)	K08556	NA	PREDICTED: Capra hircus progesterone receptor (PGR), mRNA	0.028185	0.019095	0.05304	0	0.005665	0.038716	1.01842	0.0263325	0.300284	0.547228	up	no
102175603	LOC102175603	XM_005690179.2	GO:0004888(transmembrane signaling receptor activity);GO:0004930(G-protein coupled receptor activity);GO:0004984(olfactory receptor activity);GO:0005886(plasma membrane);GO:0007186(G-protein coupled receptor signaling pathway);GO:0016021(integral component of membrane);GO:0050907(detection of chemical stimulus involved in sensory perception);GO:0050911(detection of chemical stimulus involved in s…	04740(Olfactory transduction)	K04257	NA	PREDICTED: Capra hircus olfactory receptor 4X2 (LOC102175603), mRNA	0.083427	0	0.096679	0	0	0	1.05916	0.0829144	0.11809	0.534906	up	no
102175628	LOC102175628	XM_005696025.1	GO:0004252(serine-type endopeptidase activity);GO:0006508(proteolysis)	05202(Transcriptional misregulation in cancers);05164(Influenza A)	K09633	EC:3.4.21.-	PREDICTED: Capra hircus putative serine protease 46 (LOC102175628), mRNA	0.014822	0	0	0	0	0	1.00492	0.00707557	0.373901	0.547228	up	no
102175638	LOC102175638	XM_018039843.1	GO:0007160(cell-matrix adhesion);GO:0009986(cell surface)	NA	NA	NA	PREDICTED: Capra hircus mesothelin-like protein (LOC102175638), mRNA	0.051741	0	0	0	0	0	1.01696	0.0242598	0.373901	0.547228	up	no
102175661	AWAT1	XM_005700705.3	GO:0016747(transferase activity, transferring acyl groups other than amino-acyl groups)	00830(Retinol metabolism);04977(Vitamin digestion and absorption)	K11156	EC:2.3.1.75;EC:2.3.1.76	PREDICTED: Capra hircus acyl-CoA wax alcohol acyltransferase 1 (AWAT1), mRNA	0.004165	0.040185	0.046493	0	0.033635	0	1.01881	0.0268908	0.333241	0.547228	up	no
102175675	KRT77	XM_018047714.1	GO:0005198(structural molecule activity);GO:0045095(keratin filament);GO:0070062(extracellular exosome)	05206(MicroRNAs in cancer);05169(Epstein-Barr virus infection)	K07606	NA	PREDICTED: Capra hircus keratin 77 (KRT77), mRNA	0	0.009225	0.02639	0	0	0	1.01181	0.0169423	0.198494	0.547228	up	no
102175678	HAVCR2	XM_005683223.3	GO:0016021(integral component of membrane)	NA	NA	NA	PREDICTED: Capra hircus hepatitis A virus cellular receptor 2 (HAVCR2), mRNA	0.466542	0.412363	0.499741	0.226614	0.35243	0.226562	1.15146	0.203462	0.0188601	0.230351	up	no
102175690	LOC102175690	102175690	NA	NA	NA	NA		0	0	0	0.210743	0.038517	0.037673	0.915148	-0.127923	0.158863	0.547228	down	no
102175692	ADAMTSL2	XM_018056157.1;XM_018056159.1;XM_018056160.1	GO:0004222(metalloendopeptidase activity);GO:0005578(proteinaceous extracellular matrix);GO:0006508(proteolysis);GO:0008270(zinc ion binding);GO:0030198(extracellular matrix organization);GO:0030512(negative regulation of transforming growth factor beta receptor signaling pathway);GO:0050436(microfibril binding);GO:0060481(lobar bronchus epithelium development);GO:0060481(lobar bronchus epitheliu…	04512(ECM-receptor interaction);04145(Phagosome);04510(Focal adhesion);04510(Focal adhesion)	K04659	NA	PREDICTED: Capra hircus ADAMTS like 2 (ADAMTSL2), transcript variant X3, mRNA	0.136442	0.0554807	0.154431	0.472818	0.390069	0.320351	0.800136	-0.321683	0.00602353	0.127928	down	no
102175705	CES2	XM_018062097.1	GO:0005615(extracellular space);GO:0052689(carboxylic ester hydrolase activity)	00983(Drug metabolism - other enzymes)	K03927	EC:3.1.1.1;EC:3.1.1.84	PREDICTED: Capra hircus carboxylesterase 2 (CES2), mRNA	0.706535	0.527082	0.460019	0.17229	0.944803	0.753965	0.983561	-0.0239129	0.923069	0.95228	down	no
102175706	DMRTC2	XM_005692575.1	GO:0001741(XY body);GO:0003700(transcription factor activity, sequence-specific DNA binding);GO:0005634(nucleus);GO:0006355(regulation of transcription, DNA-templated);GO:0007141(male meiosis I);GO:0007290(spermatid nucleus elongation);GO:0042803(protein homodimerization activity);GO:0043565(sequence-specific DNA binding);GO:1900111(positive regulation of histone H3-K9 dimethylation);GO:1900114(p…	NA	NA	NA	PREDICTED: Capra hircus DMRT like family C2 (DMRTC2), transcript variant X2, mRNA	0.0293219	0	0.00246579	0	0	0	1.01107	0.0158798	0.321551	0.547228	up	no
102175707	CCDC8	XM_005709596.3	GO:0000226(microtubule cytoskeleton organization);GO:0005737(cytoplasm);GO:0005813(centrosome);GO:0005886(plasma membrane);GO:0007088(regulation of mitotic nuclear division);GO:0010923(negative regulation of phosphatase activity);GO:1990393(3M complex)	NA	NA	NA	PREDICTED: Capra hircus coiled-coil domain containing 8 (CCDC8), mRNA	0.090086	0.023379	0.104396	0.034605	0.040652	0.079524	1.01962	0.0280257	0.512026	0.659518	up	no
102175722	SLC22A14	XM_018038485.1	GO:0005887(integral component of plasma membrane);GO:0022891(substrate-specific transmembrane transporter activity);GO:0055085(transmembrane transport)	04976(Bile secretion)	K08204	NA	PREDICTED: Capra hircus solute carrier family 22 member 14 (SLC22A14), mRNA	0.072037	0.111361	0.018691	0.083769	0.180793	0.163427	0.934156	-0.0982651	0.136081	0.544451	down	no
102175723	GPR39	XM_005676206.3	GO:0004930(G-protein coupled receptor activity);GO:0005886(plasma membrane);GO:0007186(G-protein coupled receptor signaling pathway);GO:0016021(integral component of membrane);GO:0046872(metal ion binding)	04020(Calcium signaling pathway);04080(Neuroactive ligand-receptor interaction)	K04211	NA	PREDICTED: Capra hircus G protein-coupled receptor 39 (GPR39), mRNA	0	0.112468	0.022814	0.186746	0.146106	0.243228	0.876295	-0.190512	0.0300905	0.289838	down	no
102175737	LOC102175737	102175737	NA	NA	NA	NA		0	0.092363	0	0.136562	0	0	0.986865	-0.0190747	0.81128	0.877163	down	no
102175738	CRTAC1	XM_018041584.1	GO:0005509(calcium ion binding);GO:0005515(protein binding);GO:0005578(proteinaceous extracellular matrix);GO:0007413(axonal fasciculation);GO:0021772(olfactory bulb development);GO:0030426(growth cone);GO:0070062(extracellular exosome);GO:1900121(negative regulation of receptor binding)	NA	NA	NA	PREDICTED: Capra hircus cartilage acidic protein 1 (CRTAC1), transcript variant X1, mRNA	0.0288644	0	0.0333389	0.0133789	0.0607843	0.0393297	0.982488	-0.0254884	0.379463	0.552206	down	no
102175745	KERA	XM_005679809.2;XM_005679810.3	GO:0005578(proteinaceous extracellular matrix);GO:0005615(extracellular space);GO:0007409(axonogenesis);GO:0007409(axonogenesis)	05205(Proteoglycans in cancer);05205(Proteoglycans in cancer)	K08122	NA	PREDICTED: Capra hircus keratocan (KERA), transcript variant X2, mRNA	0.108563	0.375032	0.332435	0.129885	0.164117	0.0769362	1.12763	0.173292	0.16548	0.547228	up	no
102175746	LOC102175746	XM_018042467.1	GO:0005578(proteinaceous extracellular matrix);GO:0005581(collagen trimer);GO:0005615(extracellular space);GO:0007585(respiratory gaseous exchange);GO:0030246(carbohydrate binding);GO:0046872(metal ion binding)	04145(Phagosome);05133(Pertussis)	K10067	NA	PREDICTED: Capra hircus pulmonary surfactant-associated protein A (LOC102175746), transcript variant X2, mRNA	0	0.013111	0	0	0	0	1.00435	0.00626408	0.373901	0.547228	up	no
102175759	LOC102175759	XM_005701570.3	GO:0004252(serine-type endopeptidase activity);GO:0006508(proteolysis)	04210(Apoptosis);04650(Natural killer cell mediated cytotoxicity);05202(Transcriptional misregulation in cancers);05320(Autoimmune thyroid disease);05330(Allograft rejection);05332(Graft-versus-host disease);04940(Type I diabetes mellitus)	K01353	EC:3.4.21.79	PREDICTED: Capra hircus mast cell protease 3 (LOC102175759), mRNA	0	0	0	0	0	0.044664	0.98554	-0.021013	0.373901	0.547228	down	no
102175771	LOC102175771	XM_005686585.3	GO:0003735(structural constituent of ribosome);GO:0006412(translation);GO:0022625(cytosolic large ribosomal subunit)	03010(Ribosome)	K02889	NA	PREDICTED: Capra hircus 60S ribosomal protein L21-like (LOC102175771), mRNA	0.065975	0	0	0.235005	0	0	0.952122	-0.0707811	0.541043	0.68199	down	no
102175780	CCDC153	XM_018059671.1;XM_005689542.3	GO:0005515(protein binding);GO:0005515(protein binding)	NA	NA	NA	PREDICTED: Capra hircus coiled-coil domain containing 153 (CCDC153), transcript variant X3, mRNA	0.091667	0.190312	0.0299481	0.336269	0.0792099	0.0977818	0.942428	-0.0855449	0.524868	0.669678	down	no
102175782	LOC102175782	XM_013969903.2	GO:0004930(G-protein coupled receptor activity);GO:0004984(olfactory receptor activity);GO:0005886(plasma membrane);GO:0007186(G-protein coupled receptor signaling pathway);GO:0016021(integral component of membrane);GO:0050911(detection of chemical stimulus involved in sensory perception of smell)	04740(Olfactory transduction)	K04257	NA	PREDICTED: Capra hircus olfactory receptor 5T1-like (LOC102175782), mRNA	0	0.079585	0	0	0	0	1.02585	0.0368256	0.373901	0.547228	up	no
102175811	ERMN	XM_005676116.3	GO:0003779(actin binding);GO:0005737(cytoplasm);GO:0005856(cytoskeleton)	00512(Mucin type O-glycan biosynthesis)	K00710	EC:2.4.1.41	PREDICTED: Capra hircus ermin (ERMN), mRNA	0.041062	0	0	0	0	0	1.0135	0.019352	0.373901	0.547228	up	no
102175818	LOC102175818	XR_001917879.1	NA	NA	NA	NA	PREDICTED: Capra hircus uncharacterized LOC102175818 (LOC102175818), ncRNA	0	0	0.116014	0	0	0	1.03727	0.052785	0.373901	0.547228	up	no
102175825	LOC102175825	XR_309936.3	NA	NA	NA	NA	PREDICTED: Capra hircus uncharacterized LOC102175825 (LOC102175825), ncRNA	0.069589	0.220834	0.288856	0.242272	0.370982	0.286168	0.915891	-0.126752	0.232242	0.547228	down	no
102175846	USHBP1	XM_005682131.3	GO:0030165(PDZ domain binding)	NA	NA	NA	PREDICTED: Capra hircus USH1 protein network component harmonin binding protein 1 (USHBP1), transcript variant X2, mRNA	0	0	0	0.032522	0	0	0.989389	-0.0153908	0.373901	0.547228	down	no
102175856	KIF25	XM_018053524.1	GO:0003777(microtubule motor activity);GO:0005524(ATP binding);GO:0005871(kinesin complex);GO:0005874(microtubule);GO:0007018(microtubule-based movement);GO:0008017(microtubule binding);GO:0010507(negative regulation of autophagy);GO:0016887(ATPase activity)	04144(Endocytosis)	K10396	NA	PREDICTED: Capra hircus kinesin family member 25 (KIF25), mRNA	0.02805	0	0	0	0	0	1.00926	0.0133035	0.373901	0.547228	up	no
102175860	ADRA2B	XM_013967412.2	GO:0004938(alpha2-adrenergic receptor activity);GO:0005886(plasma membrane);GO:0006940(regulation of smooth muscle contraction);GO:0016021(integral component of membrane);GO:0019229(regulation of vasoconstriction);GO:0030168(platelet activation);GO:0071875(adrenergic receptor signaling pathway)	04022(cGMP - PKG signaling pathway);04080(Neuroactive ligand-receptor interaction)	K04139	NA	PREDICTED: Capra hircus adrenoceptor alpha 2B (ADRA2B), transcript variant X1, mRNA	0.041916	0	0.024287	0	0	0.012171	1.01781	0.0254686	0.232996	0.547228	up	no
102175866	SLC15A1	XM_018056419.1	GO:0005427(proton-dependent oligopeptide secondary active transmembrane transporter activity);GO:0005903(brush border);GO:0016021(integral component of membrane);GO:0035672(oligopeptide transmembrane transport)	04974(Protein digestion and absorption)	K14206	NA	PREDICTED: Capra hircus solute carrier family 15 member 1 (SLC15A1), mRNA	0.042014	0	0.029537	0	0	0	1.0237	0.0337901	0.127674	0.537576	up	no
102175874	LOC102175874	XR_001296546.2	GO:0004459(L-lactate dehydrogenase activity);GO:0005739(mitochondrion);GO:0005975(carbohydrate metabolic process);GO:0019752(carboxylic acid metabolic process);GO:0043209(myelin sheath);GO:0045121(membrane raft);GO:0055114(oxidation-reduction process);GO:0070062(extracellular exosome)	00010(Glycolysis / Gluconeogenesis);00620(Pyruvate metabolism);00640(Propanoate metabolism);00270(Cysteine and methionine metabolism);04922(Glucagon signaling pathway)	K00016	EC:1.1.1.27	PREDICTED: Capra hircus L-lactate dehydrogenase B chain pseudogene (LOC102175874), misc_RNA	0	0	0	0.018232	0.063475	0.041852	0.960594	-0.0580009	0.0328426	0.30309	down	no
102175899	LOC102175899	XM_018050369.1	GO:0004930(G-protein coupled receptor activity);GO:0007186(G-protein coupled receptor signaling pathway);GO:0016021(integral component of membrane)	04080(Neuroactive ligand-receptor interaction)	K04271	NA	PREDICTED: Capra hircus P2Y purinoceptor 3-like (LOC102175899), mRNA	0	0	0	0.037006	0	0	0.98796	-0.0174747	0.373901	0.547228	down	no
102175901	LOC102175901	XR_001297044.2	GO:0003713(transcription coactivator activity);GO:0005669(transcription factor TFIID complex);GO:0005794(Golgi apparatus);GO:0008134(transcription factor binding);GO:0042809(vitamin D receptor binding);GO:0043923(positive regulation by host of viral transcription);GO:0046966(thyroid hormone receptor binding);GO:0046982(protein heterodimerization activity);GO:0047485(protein N-terminus binding);GO…	03022(Basal transcription factors)	K03135	NA	PREDICTED: Capra hircus transcription initiation factor TFIID subunit 11 pseudogene (LOC102175901), misc_RNA	0.032463	0	0	0.140253	0.019532	0.019105	0.955178	-0.0661579	0.303359	0.547228	down	no
102175908	CACNA2D2	XM_018067096.1	GO:0005245(voltage-gated calcium channel activity);GO:0005886(plasma membrane);GO:0005891(voltage-gated calcium channel complex);GO:0007528(neuromuscular junction development);GO:0034765(regulation of ion transmembrane transport);GO:0040014(regulation of multicellular organism growth);GO:0046622(positive regulation of organ growth);GO:0046872(metal ion binding);GO:0048747(muscle fiber development…	04010(MAPK signaling pathway);04921(Oxytocin signaling pathway);04260(Cardiac muscle contraction);04261(Adrenergic signaling in cardiomyocytes);05410(Hypertrophic cardiomyopathy (HCM));05412(Arrhythmogenic right ventricular cardiomyopathy (ARVC));05414(Dilated cardiomyopathy (DCM))	K04859	NA	PREDICTED: Capra hircus calcium voltage-gated channel auxiliary subunit alpha2delta 2 (CACNA2D2), transcript variant X1, mRNA	0.075963	0.0141395	0.0790294	0.0628579	0.0491741	0.0601743	0.99864	-0.0019631	0.950533	0.969577	down	no
102175930	NCF4	XM_005680667.3	GO:0005829(cytosol);GO:0010008(endosome membrane);GO:0016176(superoxide-generating NADPH oxidase activator activity);GO:0032266(phosphatidylinositol-3-phosphate binding);GO:0043020(NADPH oxidase complex);GO:0043085(positive regulation of catalytic activity)	04145(Phagosome);04670(Leukocyte transendothelial migration);04380(Osteoclast differentiation);05140(Leishmaniasis)	K08012	NA	PREDICTED: Capra hircus neutrophil cytosolic factor 4 (NCF4), mRNA	0.053693	0.055737	0.062222	0.027531	0.032306	0	1.03664	0.0519126	0.0243531	0.260871	up	no
102175939	LOC102175939	102175939	NA	NA	NA	NA		0.059836	0.061565	0.046227	0.010294	0	0	1.05226	0.0734848	0.000885703	0.0485923	up	no
102175978	HCST	XM_018063402.1;XM_018063401.1	GO:0005102(receptor binding);GO:0006468(protein phosphorylation);GO:0009986(cell surface);GO:0014068(positive regulation of phosphatidylinositol 3-kinase signaling);GO:0016021(integral component of membrane);GO:0043548(phosphatidylinositol 3-kinase binding);GO:0050776(regulation of immune response);GO:0050776(regulation of immune response)	04650(Natural killer cell mediated cytotoxicity);04650(Natural killer cell mediated cytotoxicity)	K07988	NA	PREDICTED: Capra hircus hematopoietic cell signal transducer (HCST), transcript variant X1, mRNA	0	0	0.0550782	0.173881	0	0.0774866	0.941347	-0.0872021	0.29031	0.547228	down	no
102175984	PRKCG	XM_018063035.1	GO:0004697(protein kinase C activity);GO:0004712(protein serine/threonine/tyrosine kinase activity);GO:0005524(ATP binding);GO:0005634(nucleus);GO:0005737(cytoplasm);GO:0005911(cell-cell junction);GO:0006468(protein phosphorylation);GO:0007268(chemical synaptic transmission);GO:0007635(chemosensory behavior);GO:0008270(zinc ion binding);GO:0030425(dendrite);GO:0031397(negative regulation of prote…	04014(Ras signaling pathway);04015(Rap1 signaling pathway);04010(MAPK signaling pathway);04012(ErbB signaling pathway);04310(Wnt signaling pathway);04370(VEGF signaling pathway);04066(HIF-1 signaling pathway);04020(Calcium signaling pathway);04070(Phosphatidylinositol signaling system);04071(Sphingolipid signaling pathway);04150(mTOR signaling pathway);04510(Focal adhesion);04530(Tight junction);…	K19663	EC:2.7.11.13	PREDICTED: Capra hircus protein kinase C gamma (PRKCG), transcript variant X1, mRNA	0.149031	0.115304	0.177074	0.0576849	0.207402	0.209325	0.991994	-0.0115961	0.8766	0.922334	down	no
102175988	PNMT	XM_013972123.2	GO:0008168(methyltransferase activity);GO:0032259(methylation)	00350(Tyrosine metabolism)	K00553	EC:2.1.1.28	PREDICTED: Capra hircus phenylethanolamine N-methyltransferase (PNMT), mRNA	0	0.028601	0	0	0	0	1.00944	0.0135612	0.373901	0.547228	up	no
102175989	HID1	XM_018063842.1;XM_018063843.1	GO:0000138(Golgi trans cisterna);GO:0005797(Golgi medial cisterna);GO:0005881(cytoplasmic microtubule);GO:0006886(intracellular protein transport);GO:0016020(membrane);GO:0031001(response to brefeldin A);GO:0070062(extracellular exosome);GO:0090498(extrinsic component of Golgi membrane);GO:0090498(extrinsic component of Golgi membrane)	NA	NA	NA	PREDICTED: Capra hircus HID1 domain containing (HID1), transcript variant X2, mRNA	0	0.0591514	0.0785406	0.0584344	0.0692219	0.0402408	0.990018	-0.0144738	0.699269	0.801051	down	no
102175992	CFAP161	XM_005695072.3	GO:0003674(molecular_function);GO:0005575(cellular_component);GO:0008150(biological_process);GO:0016020(membrane)	NA	NA	NA	PREDICTED: Capra hircus cilia and flagella associated protein 161 (CFAP161), mRNA	0	0.030107	0.034291	0.030345	0	0	1.01122	0.016103	0.486298	0.638493	up	no
102176005	TMC7	XM_018040998.1	GO:0016021(integral component of membrane)	NA	NA	NA	PREDICTED: Capra hircus transmembrane channel like 7 (TMC7), transcript variant X3, mRNA	0.0674751	0	0.0393568	0	0	0	1.03689	0.0522566	0.141626	0.547228	up	no
102176023	CST6	XM_018043270.1	GO:0001533(cornified envelope);GO:0004869(cysteine-type endopeptidase inhibitor activity);GO:0008544(epidermis development);GO:0010951(negative regulation of endopeptidase activity);GO:0070062(extracellular exosome)	04970(Salivary secretion)	K13899	NA	PREDICTED: Capra hircus cystatin E/M (CST6), mRNA	0.629531	0.192241	0.221589	0.381597	0.147032	0	1.1441	0.194216	0.382262	0.554434	up	no
102176025	LOC102176025	XM_018044084.1	GO:0005525(GTP binding);GO:0005622(intracellular);GO:0007264(small GTPase mediated signal transduction);GO:0019882(antigen processing and presentation);GO:2000785(regulation of autophagosome assembly)	04144(Endocytosis)	K07905	NA	PREDICTED: Capra hircus ras-related protein Rab-33A (LOC102176025), mRNA	0	0.129029	0.145488	0.791861	0.151076	0.583731	0.734292	-0.445575	0.0899447	0.501088	down	no
102176027	LOC102176027	XR_001295798.2	GO:0005634(nucleus);GO:0005737(cytoplasm);GO:0008143(poly(A) binding);GO:0016607(nuclear speck);GO:0043488(regulation of mRNA stability);GO:0044822(poly(A) RNA binding);GO:0046872(metal ion binding);GO:1900364(negative regulation of mRNA polyadenylation)	NA	NA	NA	PREDICTED: Capra hircus zinc finger CCCH domain-containing protein 14 pseudogene (LOC102176027), misc_RNA	0.303578	0	0.65718	0	0	0	1.29271	0.370402	0.153212	0.547228	up	no
102176045	IPCEF1	XM_018053520.1	GO:0005737(cytoplasm);GO:0009966(regulation of signal transduction);GO:0016020(membrane)	NA	NA	NA	PREDICTED: Capra hircus interaction protein for cytohesin exchange factors 1 (IPCEF1), mRNA	0.046311	0	0.04964	0	0	0	1.03173	0.0450688	0.116573	0.534906	up	no
102176051	CCNA1	XM_018056659.1	GO:0005634(nucleus);GO:0015630(microtubule cytoskeleton)	04152(AMPK signaling pathway);04110(Cell cycle);04914(Progesterone-mediated oocyte maturation);05203(Viral carcinogenesis);05161(Hepatitis B);05169(Epstein-Barr virus infection)	K06627	NA	PREDICTED: Capra hircus cyclin A1 (CCNA1), mRNA	0.179496	0	0.104004	0.023009	0.069788	0.001312	1.05919	0.0829602	0.328989	0.547228	up	no
102176073	LOC102176073	XM_005694375.3	GO:0005634(nucleus)	NA	NA	NA	PREDICTED: Capra hircus testis-expressed protein 19.2-like (LOC102176073), mRNA	0.142492	0	0	0	0	0	1.0454	0.0640614	0.373901	0.547228	up	no
102176075	NR1I2	XM_005674981.3	GO:0000977(RNA polymerase II regulatory region sequence-specific DNA binding);GO:0001228(transcriptional activator activity, RNA polymerase II transcription regulatory region sequence-specific binding);GO:0003707(steroid hormone receptor activity);GO:0004879(RNA polymerase II transcription factor activity, ligand-activated sequence-specific DNA binding);GO:0005634(nucleus);GO:0006366(transcriptio…	04978(Mineral absorption);04961(Endocrine and other factor-regulated calcium reabsorption);05152(Tuberculosis)	K08539	NA	PREDICTED: Capra hircus nuclear receptor subfamily 1 group I member 2 (NR1I2), partial mRNA	0	0	0.010412	0	0	0	1.00346	0.00498123	0.373901	0.547228	up	no
102176081	GALNT5	XM_005676117.3	GO:0000139(Golgi membrane);GO:0004653(polypeptide N-acetylgalactosaminyltransferase activity);GO:0006486(protein glycosylation);GO:0016021(integral component of membrane);GO:0030246(carbohydrate binding)	00512(Mucin type O-glycan biosynthesis)	K00710	EC:2.4.1.41	PREDICTED: Capra hircus polypeptide N-acetylgalactosaminyltransferase 5 (GALNT5), mRNA	0.026927	0.028279	0.015785	0.041789	0.01631	0.071509	0.981485	-0.0269624	0.30136	0.547228	down	no
102176105	LOC102176105	102176105	NA	NA	NA	NA		0	0	0	0.022694	0	0	0.992548	-0.0107915	0.373901	0.547228	down	no
102176149	LOC102176149	XM_005690181.2	GO:0004888(transmembrane signaling receptor activity);GO:0004930(G-protein coupled receptor activity);GO:0004984(olfactory receptor activity);GO:0005886(plasma membrane);GO:0007186(G-protein coupled receptor signaling pathway);GO:0016021(integral component of membrane);GO:0050907(detection of chemical stimulus involved in sensory perception);GO:0050911(detection of chemical stimulus involved in s…	04740(Olfactory transduction)	K04257	NA	PREDICTED: Capra hircus olfactory receptor 4X2-like (LOC102176149), mRNA	0.076564	0	0	0	0	0	1.0249	0.035478	0.373901	0.547228	up	no
102176151	CACNA1S	XM_018060837.1	GO:0005886(plasma membrane);GO:0008331(high voltage-gated calcium channel activity);GO:0086010(membrane depolarization during action potential)	04010(MAPK signaling pathway);04020(Calcium signaling pathway);04024(cAMP signaling pathway);04022(cGMP - PKG signaling pathway);04911(Insulin secretion);04912(GnRH signaling pathway);04921(Oxytocin signaling pathway);04924(Renin secretion);04925(Aldosterone synthesis and secretion);04260(Cardiac muscle contraction);04261(Adrenergic signaling in cardiomyocytes);04270(Vascular smooth muscle contra…	K04857	NA	PREDICTED: Capra hircus calcium voltage-gated channel subunit alpha1 S (CACNA1S), partial mRNA	0	0.007832	0.001389	0.001358	0.009079	0.01132	0.995855	-0.00599295	0.340548	0.547228	down	no
102176159	LYPD4	XM_005692577.2	GO:0005886(plasma membrane);GO:0031225(anchored component of membrane)	NA	NA	NA	PREDICTED: Capra hircus LY6/PLAUR domain containing 4 (LYPD4), mRNA	0	0.001203	0	0	0.005715	0	0.998502	-0.00216234	0.483175	0.636239	down	no
102176170	LOC102176170	XM_013973144.2	GO:0008083(growth factor activity)	NA	NA	NA	PREDICTED: Capra hircus putative teratocarcinoma-derived growth factor 3 (LOC102176170), mRNA	0.009003	0	0	0	0	0	1.00299	0.00431015	0.373901	0.547228	up	no
102176173	LOC102176173	XM_005675919.3	GO:0005929(cilium);GO:0030992(intraciliary transport particle B);GO:0042073(intraciliary transport);GO:0042384(cilium assembly)	NA	NA	NA	PREDICTED: Capra hircus tetratricopeptide repeat protein 30B (LOC102176173), mRNA	0.339254	0.381205	0.152253	0.148894	0.33193	0.364632	1.00685	0.00984623	0.934168	0.959425	up	no
102176184	NRN1	XM_018039303.1	GO:0005615(extracellular space);GO:0030054(cell junction);GO:0032281(AMPA glutamate receptor complex);GO:0042803(protein homodimerization activity);GO:0045202(synapse);GO:0046658(anchored component of plasma membrane);GO:0046982(protein heterodimerization activity);GO:1990138(neuron projection extension)	04810(Regulation of actin cytoskeleton);04510(Focal adhesion)	K05726	NA	PREDICTED: Capra hircus neuritin 1 (NRN1), mRNA	0	0	0	0	0.023079	0.008185	0.98973	-0.0148926	0.196915	0.547228	down	no
102176198	DNAJC22	XM_005679997.3	GO:0016021(integral component of membrane)	04141(Protein processing in endoplasmic reticulum)	K09507	NA	PREDICTED: Capra hircus DnaJ heat shock protein family (Hsp40) member C22 (DNAJC22), mRNA	0	0.047652	0.053551	0.270204	0.111215	0.108779	0.890127	-0.167917	0.0719473	0.445454	down	no
102176204	BTK	XM_005700145.2	GO:0001818(negative regulation of cytokine production);GO:0004715(non-membrane spanning protein tyrosine kinase activity);GO:0005102(receptor binding);GO:0005524(ATP binding);GO:0005547(phosphatidylinositol-3,4,5-trisphosphate binding);GO:0005634(nucleus);GO:0005829(cytosol);GO:0007169(transmembrane receptor protein tyrosine kinase signaling pathway);GO:0007249(I-kappaB kinase/NF-kappaB signaling…	04064(NF-kappa B signaling pathway);04611(Platelet activation);04662(B cell receptor signaling pathway);04664(Fc epsilon RI signaling pathway);04380(Osteoclast differentiation);05340(Primary immunodeficiency)	K07370	EC:2.7.10.2	PREDICTED: Capra hircus Bruton tyrosine kinase (BTK), mRNA	0	0.000822	0	0	0	0	1.00027	0.000395136	0.373901	0.547228	up	no
102176206	LOC102176206	102176206	NA	NA	NA	NA		0	0.005774	0.004297	0	0	0	1.00335	0.00483071	0.12456	0.535513	up	no
102176211	LOC102176211	XR_001297527.2	GO:0004672(protein kinase activity);GO:0004872(receptor activity);GO:0005765(lysosomal membrane);GO:0005794(Golgi apparatus);GO:0005887(integral component of plasma membrane);GO:0006468(protein phosphorylation);GO:0016020(membrane);GO:0019835(cytolysis);GO:0031902(late endosome membrane);GO:0032880(regulation of protein localization);GO:0045666(positive regulation of neuron differentiation);GO:00…	NA	NA	NA	PREDICTED: Capra hircus monocyte to macrophage differentiation factor pseudogene (LOC102176211), misc_RNA	0.264316	0.211059	0.327523	0.02085	0.305915	0.117515	1.10912	0.149412	0.248045	0.547228	up	no
102176212	XK	XM_018043927.1	GO:0005623(cell);GO:0006874(cellular calcium ion homeostasis);GO:0008361(regulation of cell size);GO:0010961(cellular magnesium ion homeostasis);GO:0016021(integral component of membrane);GO:0031133(regulation of axon diameter);GO:0042552(myelination);GO:0048741(skeletal muscle fiber development)	NA	NA	NA	PREDICTED: Capra hircus X-linked Kx blood group (XK), mRNA	0.096494	0.109345	0.061067	0	0	0	1.08878	0.122707	0.00308791	0.0914803	up	no
102176225	CDHR2	XM_018050640.1	GO:0005509(calcium ion binding);GO:0005886(plasma membrane);GO:0005903(brush border);GO:0007156(homophilic cell adhesion via plasma membrane adhesion molecules);GO:0016021(integral component of membrane);GO:0030308(negative regulation of cell growth);GO:0070062(extracellular exosome)	04391(Hippo signaling pathway -fly)	K16507	NA	PREDICTED: Capra hircus cadherin related family member 2 (CDHR2), transcript variant X2, mRNA	0	0	0	0	0.00946191	0	0.996788	-0.00464081	0.373901	0.547228	down	no
102176244	DBH	XM_018056162.1	GO:0001816(cytokine production);GO:0001974(blood vessel remodeling);GO:0001975(response to amphetamine);GO:0002443(leukocyte mediated immunity);GO:0004500(dopamine beta-monooxygenase activity);GO:0005507(copper ion binding);GO:0007613(memory);GO:0007626(locomotory behavior);GO:0008542(visual learning);GO:0016021(integral component of membrane);GO:0030658(transport vesicle membrane);GO:0031418(L-a…	00350(Tyrosine metabolism)	K00503	EC:1.14.17.1	PREDICTED: Capra hircus dopamine beta-hydroxylase (DBH), mRNA	0.023419	0.267172	0.162834	0.137772	0.133042	0.107301	1.01847	0.0263981	0.784712	0.859353	up	no
102176258	CACNG7	XM_018063037.1	GO:0005245(voltage-gated calcium channel activity);GO:0016247(channel regulator activity);GO:0019226(transmission of nerve impulse);GO:0032281(AMPA glutamate receptor complex);GO:0070588(calcium ion transmembrane transport);GO:2000311(regulation of alpha-amino-3-hydroxy-5-methyl-4-isoxazole propionate selective glutamate receptor activity)	04010(MAPK signaling pathway);04921(Oxytocin signaling pathway);04260(Cardiac muscle contraction);04261(Adrenergic signaling in cardiomyocytes);05410(Hypertrophic cardiomyopathy (HCM));05412(Arrhythmogenic right ventricular cardiomyopathy (ARVC));05414(Dilated cardiomyopathy (DCM))	K04872	NA	PREDICTED: Capra hircus calcium voltage-gated channel auxiliary subunit gamma 7 (CACNG7), mRNA	0	0.009723	0	0	0	0	1.00323	0.00465319	0.373901	0.547228	up	no
102176259	LOC102176259	XM_005693011.3;XM_005693012.3	GO:0000977(RNA polymerase II regulatory region sequence-specific DNA binding);GO:0003700(transcription factor activity, sequence-specific DNA binding);GO:0006355(regulation of transcription, DNA-templated);GO:0005622(intracellular);GO:0046872(metal ion binding);GO:0046872(metal ion binding)	04010(MAPK signaling pathway);04012(ErbB signaling pathway);04810(Regulation of actin cytoskeleton);04510(Focal adhesion);04510(Focal adhesion)	K04409	EC:2.7.11.1	PREDICTED: Capra hircus zinc finger protein 772 (LOC102176259), transcript variant X1, mRNA	0.448777	0.742218	0.92124	0.4109	0.105416	0.0924558	1.41716	0.503006	0.041218	0.339478	up	no
102176264	LOC102176264	XR_001296855.2	GO:0061617(MICOS complex)	NA	NA	NA	PREDICTED: Capra hircus MICOS complex subunit MIC13-like (LOC102176264), misc_RNA	0	0	0	0.664717	0	0	0.843762	-0.245092	0.373901	0.547228	down	no
102176270	CCL28	XM_005694738.3	GO:0001954(positive regulation of cell-matrix adhesion);GO:0005615(extracellular space);GO:0005829(cytosol);GO:0006955(immune response);GO:0007204(positive regulation of cytosolic calcium ion concentration);GO:0008009(chemokine activity);GO:0060326(cell chemotaxis);GO:0070062(extracellular exosome);GO:1903237(negative regulation of leukocyte tethering or rolling)	04060(Cytokine-cytokine receptor interaction);04672(Intestinal immune network for IgA production);04062(Chemokine signaling pathway)	K05513	NA	PREDICTED: Capra hircus C-C motif chemokine ligand 28 (CCL28), mRNA	0.169479	0.160759	0.044866	0.078232	0	0	1.09571	0.131862	0.107476	0.534906	up	no
102176278	LOC102176278	102176278	NA	NA	NA	NA		0	0	0.051644	0	0	0	1.01693	0.0242155	0.373901	0.547228	up	no
102176279	LOC102176279	XM_013972174.2	GO:0005634(nucleus);GO:0005737(cytoplasm);GO:0005886(plasma membrane);GO:0015629(actin cytoskeleton);GO:0030041(actin filament polymerization);GO:0044782(cilium organization)	NA	NA	NA	PREDICTED: Capra hircus ciliogenesis-associated TTC17-interacting protein (LOC102176279), mRNA	0.040083	0	0	0	0	0	1.01319	0.0188996	0.373901	0.547228	up	no
102176282	RHBG	XM_018046290.1	GO:0005887(integral component of plasma membrane);GO:0008519(ammonium transmembrane transporter activity);GO:0014731(spectrin-associated cytoskeleton);GO:0015695(organic cation transport);GO:0015696(ammonium transport);GO:0016323(basolateral plasma membrane);GO:0019740(nitrogen utilization);GO:0030506(ankyrin binding);GO:0030659(cytoplasmic vesicle membrane);GO:0046658(anchored component of plasm…	NA	NA	NA	PREDICTED: Capra hircus Rh family B glycoprotein (RHBG), mRNA	0.128882	0.044596	0.03345	0.022028	0.051697	0	1.04274	0.0603848	0.253672	0.547228	up	no
102176291	NCF1	XM_018040750.1	GO:0005829(cytosol);GO:0006612(protein targeting to membrane);GO:0016175(superoxide-generating NADPH oxidase activity);GO:0017124(SH3 domain binding);GO:0019898(extrinsic component of membrane);GO:0035091(phosphatidylinositol binding);GO:0042554(superoxide anion generation);GO:0043020(NADPH oxidase complex);GO:0043325(phosphatidylinositol-3,4-bisphosphate binding);GO:0055114(oxidation-reduction p…	04145(Phagosome);04666(Fc gamma R-mediated phagocytosis);04670(Leukocyte transendothelial migration);04062(Chemokine signaling pathway);04380(Osteoclast differentiation);05140(Leishmaniasis)	K08011	NA	PREDICTED: Capra hircus neutrophil cytosolic factor 1 (NCF1), mRNA	0	0.051356	0.132051	0.039211	0.009126	0.012497	1.03878	0.0548926	0.36425	0.547228	up	no
102176306	LOC102176306	XR_001297477.2	NA	NA	NA	NA	PREDICTED: Capra hircus uncharacterized LOC102176306 (LOC102176306), transcript variant X2, ncRNA	0.069548	0	0.037821	0.021539	0.05055	0.03195	1.00076	0.00109889	0.972929	0.983877	up	no
102176319	PRDM6	XM_018050681.1	GO:0003676(nucleic acid binding);GO:0005634(nucleus);GO:0006351(transcription, DNA-templated);GO:0018024(histone-lysine N-methyltransferase activity);GO:0022008(neurogenesis);GO:0034968(histone lysine methylation);GO:0042803(protein homodimerization activity);GO:0045892(negative regulation of transcription, DNA-templated);GO:0046872(metal ion binding);GO:0051151(negative regulation of smooth musc…	04010(MAPK signaling pathway)	K04462	NA	PREDICTED: Capra hircus PR/SET domain 6 (PRDM6), mRNA	0.045837	0.026355	0.029324	0	0	0	1.0338	0.0479617	0.00472245	0.112614	up	no
102176328	LOC102176328	XR_001296120.2	GO:0003735(structural constituent of ribosome);GO:0005634(nucleus);GO:0006364(rRNA processing);GO:0006412(translation);GO:0022627(cytosolic small ribosomal subunit);GO:0042274(ribosomal small subunit biogenesis);GO:0042593(glucose homeostasis);GO:0048471(perinuclear region of cytoplasm)	03010(Ribosome);04066(HIF-1 signaling pathway);04151(PI3K-Akt signaling pathway);04150(mTOR signaling pathway);04910(Insulin signaling pathway);05205(Proteoglycans in cancer)	K02991	NA	PREDICTED: Capra hircus 40S ribosomal protein S6 pseudogene (LOC102176328), misc_RNA	0	0.12269	0	0.347687	0.135739	0.096921	0.874458	-0.193539	0.145747	0.547228	down	no
102176329	LOC102176329	102176329	NA	NA	NA	NA		0	0	0	0	0.087472	0	0.972435	-0.0403261	0.373901	0.547228	down	no
102176335	TNFSF11	XM_018056784.1	GO:0001503(ossification);GO:0002158(osteoclast proliferation);GO:0002548(monocyte chemotaxis);GO:0005125(cytokine activity);GO:0005164(tumor necrosis factor receptor binding);GO:0005622(intracellular);GO:0006955(immune response);GO:0007257(activation of JUN kinase activity);GO:0009887(organ morphogenesis);GO:0016021(integral component of membrane);GO:0030316(osteoclast differentiation);GO:0033598…	04064(NF-kappa B signaling pathway);04060(Cytokine-cytokine receptor interaction);04917(Prolactin signaling pathway);04380(Osteoclast differentiation);05323(Rheumatoid arthritis)	K05473	NA	PREDICTED: Capra hircus tumor necrosis factor superfamily member 11 (TNFSF11), mRNA	0.036789	0	0	0	0	0	1.01212	0.0173741	0.373901	0.547228	up	no
102176340	LOC102176340	XM_005688100.3;XM_013968606.2;XM_018057311.1	GO:0016491(oxidoreductase activity);GO:0055114(oxidation-reduction process);GO:0055114(oxidation-reduction process)	00140(Steroid hormone biosynthesis);00590(Arachidonic acid metabolism);04913(Ovarian Steroidogenesis);04913(Ovarian Steroidogenesis)	K04119	EC:1.1.1.51;EC:1.1.1.188	PREDICTED: Capra hircus dihydrodiol dehydrogenase 3 (LOC102176340), transcript variant X3, mRNA	0.171572	0	0	0.414103	0.024325	0.217995	0.872439	-0.196875	0.271538	0.547228	down	no
102176342	FAM83C	XM_005688673.3	GO:0019901(protein kinase binding)	NA	NA	NA	PREDICTED: Capra hircus family with sequence similarity 83 member C (FAM83C), mRNA	0.056343	0.043535	0	0	0.007818	0.018187	1.02416	0.0344399	0.242346	0.547228	up	no
102176345	MFRP	XM_005689544.3	GO:0007601(visual perception);GO:0016021(integral component of membrane);GO:0042462(eye photoreceptor cell development);GO:0060041(retina development in camera-type eye)	04977(Vitamin digestion and absorption)	K14616	NA	PREDICTED: Capra hircus membrane frizzled-related protein (MFRP), mRNA	0	0.043723	0	0	0	0.015321	1.00924	0.0132677	0.576322	0.708072	up	no
102176347	LOC102176347	102176347	NA	NA	NA	NA		0.005036	0	0.00273	0	0	0	1.00259	0.00372679	0.149821	0.547228	up	no
102176348	LOC102176348	XM_005690240.2	GO:0004930(G-protein coupled receptor activity);GO:0004984(olfactory receptor activity);GO:0005549(odorant binding);GO:0005886(plasma membrane);GO:0007186(G-protein coupled receptor signaling pathway);GO:0016021(integral component of membrane);GO:0050911(detection of chemical stimulus involved in sensory perception of smell)	04740(Olfactory transduction)	K04257	NA	PREDICTED: Capra hircus olfactory receptor 5F1-like (LOC102176348), mRNA	0.078849	0	0.004538	0	0	0	1.02717	0.038675	0.336707	0.547228	up	no
102176354	LOC102176354	XM_005692202.3	GO:0004252(serine-type endopeptidase activity);GO:0006508(proteolysis);GO:0007219(Notch signaling pathway)	05143(African trypanosomiasis)	K14477	NA	PREDICTED: Capra hircus haptoglobin (LOC102176354), mRNA	0.044557	0.056165	0.012664	0	0.059991	0.069404	0.995165	-0.00699232	0.852984	0.906394	down	no
102176361	LOC102176361	XM_005694376.3	GO:0005737(cytoplasm);GO:0007283(spermatogenesis);GO:0030154(cell differentiation);GO:0051321(meiotic cell cycle)	NA	NA	NA	PREDICTED: Capra hircus testis-expressed protein 19.1-like (LOC102176361), mRNA	0.134163	0.27667	0.242402	0.165493	0.026937	0.100464	1.1095	0.149915	0.112183	0.534906	up	no
102176369	RD3L	XM_005695442.2	NA	NA	NA	NA	PREDICTED: Capra hircus retinal degeneration 3-like (RD3L), mRNA	0	0	0.004987	0	0	0	1.00166	0.00239228	0.373901	0.547228	up	no
102176374	LOC102176374	102176374	NA	NA	NA	NA		0	0.119319	0	0	0	0	1.03829	0.0542071	0.373901	0.547228	up	no
102176377	LOC102176377	102176377	NA	NA	NA	NA		0	0	0	0	0.014816	0	0.99511	-0.00707272	0.373901	0.547228	down	no
102176390	LOC102176390	102176390	NA	NA	NA	NA		0	0	0.018485	0	0	0.131112	0.965642	-0.050439	0.447148	0.608502	down	no
102176391	MAP10	XM_018042638.1	GO:0005813(centrosome);GO:0005881(cytoplasmic microtubule);GO:0008017(microtubule binding);GO:0030496(midbody);GO:0031122(cytoplasmic microtubule organization);GO:0032467(positive regulation of cytokinesis);GO:0032886(regulation of microtubule-based process);GO:0051256(mitotic spindle midzone assembly);GO:0051301(cell division);GO:0097431(mitotic spindle pole);GO:1990023(mitotic spindle midzone)	NA	NA	NA	PREDICTED: Capra hircus microtubule associated protein 10 (MAP10), mRNA	0.595826	0.685022	0.524762	0	0.545023	0.64662	1.17243	0.229506	0.374624	0.547929	up	no
102176394	SP7	XM_005679904.3	GO:0001649(osteoblast differentiation);GO:0003677(DNA binding);GO:0005634(nucleus);GO:0005737(cytoplasm);GO:0017151(DEAD/H-box RNA helicase binding);GO:0045944(positive regulation of transcription from RNA polymerase II promoter);GO:0046872(metal ion binding);GO:0060218(hematopoietic stem cell differentiation);GO:2000738(positive regulation of stem cell differentiation)	03013(RNA transport)	K14320	NA	PREDICTED: Capra hircus Sp7 transcription factor (SP7), mRNA	0.025949	0.026936	0.075177	0.046567	0.156129	0.18315	0.924937	-0.112574	0.127593	0.537576	down	no
102176401	CSF2RB	XM_005680670.3	GO:0004896(cytokine receptor activity);GO:0016021(integral component of membrane);GO:0019221(cytokine-mediated signaling pathway)	04630(Jak-STAT signaling pathway);04060(Cytokine-cytokine receptor interaction);04210(Apoptosis)	K04738	NA	PREDICTED: Capra hircus colony stimulating factor 2 receptor beta common subunit (CSF2RB), transcript variant X3, mRNA	0	0	0.0141037	0	0	0	1.00482	0.00694192	0.373901	0.547228	up	no
102176404	TUBA8	XM_018048726.1	GO:0003924(GTPase activity);GO:0005200(structural constituent of cytoskeleton);GO:0005525(GTP binding);GO:0005737(cytoplasm);GO:0005874(microtubule);GO:0007017(microtubule-based process)	04145(Phagosome);04210(Apoptosis);04540(Gap junction)	K07374	NA	PREDICTED: Capra hircus tubulin alpha 8 (TUBA8), mRNA	0	0	0.058157	0.231504	0.118133	0.058775	0.898681	-0.154118	0.0902144	0.501727	down	no
102176416	SLC1A1	XM_018052025.1	GO:0010460(positive regulation of heart rate);GO:0015501(glutamate:sodium symporter activity);GO:0016021(integral component of membrane);GO:0016324(apical plasma membrane);GO:0033229(cysteine transmembrane transporter activity);GO:0051260(protein homooligomerization);GO:0051938(L-glutamate import);GO:0070062(extracellular exosome);GO:0070779(D-aspartate import);GO:0089711(L-glutamate transmembran…	04974(Protein digestion and absorption);04724(Glutamatergic synapse)	K05612	NA	PREDICTED: Capra hircus solute carrier family 1 member 1 (SLC1A1), mRNA	0.003981	0.007665	0	0	0	0	1.00388	0.00558269	0.154107	0.547228	up	no
102176428	LOC102176428	102176428	NA	NA	NA	NA		0	0	0.51599	0	0.361675	0.247618	0.96275	-0.0547661	0.830687	0.89056	down	no
102176455	ASPDH	XM_018062866.1	GO:0006742(NADP catabolic process);GO:0009435(NAD biosynthetic process);GO:0033735(aspartate dehydrogenase activity);GO:0050661(NADP binding);GO:0055114(oxidation-reduction process)	04514(Cell adhesion molecules (CAMs))	K16360	NA	PREDICTED: Capra hircus aspartate dehydrogenase domain containing (ASPDH), transcript variant X2, mRNA	0	0.0318825	0	0.021423	0	0	1.00368	0.00530573	0.801424	0.870379	up	no
102176492	LOC102176492	XR_001918000.1	GO:0003735(structural constituent of ribosome);GO:0005743(mitochondrial inner membrane);GO:0006412(translation);GO:0006783(heme biosynthetic process);GO:0006810(transport);GO:0016021(integral component of membrane)	NA	NA	NA	PREDICTED: Capra hircus solute carrier family 25 member 39 pseudogene (LOC102176492), misc_RNA	0.068267	0.064724	0	0.063239	0.01999	0.060129	0.996423	-0.00516966	0.894246	0.934101	down	no
102176520	GPRIN1	XM_018050641.1	GO:0005886(plasma membrane);GO:0031175(neuron projection development);GO:0051219(phosphoprotein binding)	NA	NA	NA	PREDICTED: Capra hircus G protein regulated inducer of neurite outgrowth 1 (GPRIN1), mRNA	0.140223	0.174065	0.102248	0.036264	0.090323	0.083246	1.06431	0.089923	0.0619287	0.413447	up	no
102176527	LOC102176527	XM_013965495.2	GO:0001669(acrosomal vesicle);GO:0004867(serine-type endopeptidase inhibitor activity);GO:0005615(extracellular space);GO:0060046(regulation of acrosome reaction);GO:1900004(negative regulation of serine-type endopeptidase activity)	NA	NA	NA	PREDICTED: Capra hircus sperm-associated acrosin inhibitor (LOC102176527), transcript variant X2, mRNA	0.104706	0.105092	0.075535	0.451785	0.128324	0.06162	0.910587	-0.135131	0.385472	0.557416	down	no
102176553	LOC102176553	XR_310761.3	NA	NA	NA	NA	PREDICTED: Capra hircus uncharacterized LOC102176553 (LOC102176553), ncRNA	0.138977	0	0.033497	0.189352	0.126473	0.040282	0.945251	-0.0812301	0.36476	0.547228	down	no
102176559	OTOP2	XM_018063845.1	GO:0016021(integral component of membrane)	NA	NA	NA	PREDICTED: Capra hircus otopetrin 2 (OTOP2), transcript variant X2, mRNA	0	0	0	0	0.00953707	0	0.996714	-0.00474891	0.373901	0.547228	down	no
102176592	CACNA2D4	XM_018049066.1	GO:0005245(voltage-gated calcium channel activity);GO:0005246(calcium channel regulator activity);GO:0005891(voltage-gated calcium channel complex);GO:0050908(detection of light stimulus involved in visual perception);GO:0051924(regulation of calcium ion transport);GO:0070588(calcium ion transmembrane transport)	04010(MAPK signaling pathway);04921(Oxytocin signaling pathway);04260(Cardiac muscle contraction);04261(Adrenergic signaling in cardiomyocytes);05410(Hypertrophic cardiomyopathy (HCM));05412(Arrhythmogenic right ventricular cardiomyopathy (ARVC));05414(Dilated cardiomyopathy (DCM))	K04861	NA	PREDICTED: Capra hircus calcium voltage-gated channel auxiliary subunit alpha2delta 4 (CACNA2D4), mRNA	0	0	0.013476	0	0	0	1.00447	0.00643731	0.373901	0.547228	up	no
102176602	LOC102176602	102176602	NA	NA	NA	NA		0	0.021084	0	0	0	0	1.00698	0.0100339	0.373901	0.547228	up	no
102176613	SLC27A2	XM_005685790.3	GO:0001561(fatty acid alpha-oxidation);GO:0001676(long-chain fatty acid metabolic process);GO:0004467(long-chain fatty acid-CoA ligase activity);GO:0005102(receptor binding);GO:0005739(mitochondrion);GO:0005779(integral component of peroxisomal membrane);GO:0005788(endoplasmic reticulum lumen);GO:0006635(fatty acid beta-oxidation);GO:0006699(bile acid biosynthetic process);GO:0015245(fatty acid t…	04146(Peroxisome);03320(PPAR signaling pathway);04931(Insulin resistance)	K08746	EC:6.2.1.-;EC:6.2.1.3	PREDICTED: Capra hircus solute carrier family 27 member 2 (SLC27A2), mRNA	0.015731	0	0	0	0	0	1.00522	0.00750613	0.373901	0.547228	up	no
102176622	LOC102176622	XM_018057306.1	GO:0016491(oxidoreductase activity);GO:0055114(oxidation-reduction process)	00140(Steroid hormone biosynthesis);00590(Arachidonic acid metabolism);04913(Ovarian Steroidogenesis)	K04119	EC:1.1.1.51;EC:1.1.1.188	PREDICTED: Capra hircus dihydrodiol dehydrogenase 3 (LOC102176622), transcript variant X1, mRNA	0.0479827	0	0	0	0	0	1.01581	0.0226371	0.373901	0.547228	up	no
102176624	C13H20orf173	XM_013968817.1	GO:0001574(ganglioside biosynthetic process);GO:0003836(beta-galactoside (CMP) alpha-2,3-sialyltransferase activity);GO:0005794(Golgi apparatus);GO:0009311(oligosaccharide metabolic process);GO:0016021(integral component of membrane);GO:0018279(protein N-linked glycosylation via asparagine);GO:0097503(sialylation)	00512(Mucin type O-glycan biosynthesis);00533(Glycosaminoglycan biosynthesis - keratan sulfate);00603(Glycosphingolipid biosynthesis - globo series);00604(Glycosphingolipid biosynthesis - ganglio series)	K00780	EC:2.4.99.4	PREDICTED: Capra hircus chromosome 13 C20orf173 homolog (C13H20orf173), mRNA	0	0	0.074061	0	0	0.037925	1.01147	0.0164579	0.692832	0.796609	up	no
102176627	USP2	XM_005689546.3;XM_018059659.1;XM_018059660.1	GO:0000122(negative regulation of transcription from RNA polymerase II promoter);GO:0004843(thiol-dependent ubiquitin-specific protease activity);GO:0005634(nucleus);GO:0005938(cell cortex);GO:0006511(ubiquitin-dependent protein catabolic process);GO:0007049(cell cycle);GO:0007517(muscle organ development);GO:0016579(protein deubiquitination);GO:0030332(cyclin binding);GO:0031625(ubiquitin protei…	04144(Endocytosis);04144(Endocytosis)	K11839	EC:3.4.19.12	PREDICTED: Capra hircus ubiquitin specific peptidase 2 (USP2), transcript variant X8, mRNA	0.37066	0.125283	0.252266	0.463252	0.348878	0.31649	0.902924	-0.147324	0.204915	0.547228	down	no
102176631	LOC102176631	102176631	NA	NA	NA	NA		0	0	0	0.042502	0	0.048136	0.970887	-0.0426254	0.117585	0.534906	down	no
102176640	HS3ST3A1	XM_018064680.1	GO:0008146(sulfotransferase activity)	00534(Glycosaminoglycan biosynthesis - heparan sulfate / heparin)	K07809	NA	PREDICTED: Capra hircus heparan sulfate-glucosamine 3-sulfotransferase 3A1 (HS3ST3A1), mRNA	0.11765	0.107232	0.034728	0.023049	0.126218	0.133858	0.993339	-0.00964125	0.878844	0.923934	down	no
102176641	SECTM1	XM_005694377.3	GO:0004871(signal transducer activity);GO:0005125(cytokine activity);GO:0006955(immune response);GO:0007165(signal transduction);GO:0016021(integral component of membrane)	04640(Hematopoietic cell lineage)	K06457	NA	PREDICTED: Capra hircus secreted and transmembrane 1 (SECTM1), mRNA	0	0.088454	0.082524	0.004806	0	0.06502	1.03261	0.046294	0.399459	0.569741	up	no
102176648	LOC102176648	XR_309775.3	GO:0000733(DNA strand renaturation);GO:0003677(DNA binding);GO:0005507(copper ion binding);GO:0005524(ATP binding);GO:0005634(nucleus);GO:0005730(nucleolus);GO:0005737(cytoplasm);GO:0005739(mitochondrion);GO:0006289(nucleotide-excision repair);GO:0007275(multicellular organism development);GO:0007569(cell aging);GO:0030308(negative regulation of cell growth);GO:0090200(positive regulation of rele…	NA	NA	NA	PREDICTED: Capra hircus uncharacterized LOC102176648 (LOC102176648), ncRNA	0.176779	0.06958	0	0	0	0	1.0797	0.110629	0.179757	0.547228	up	no
102176659	LDLRAD1	XM_018044441.1	GO:0016021(integral component of membrane)	04340(Hedgehog signaling pathway);04918(Thyroid hormone synthesis)	K06233	NA	PREDICTED: Capra hircus low density lipoprotein receptor class A domain containing 1 (LDLRAD1), transcript variant X6, mRNA	0.0134515	0	0	0	0	0	1.00463	0.00666264	0.373901	0.547228	up	no
102176675	TAF7L	XM_005700147.3	GO:0003713(transcription coactivator activity);GO:0005669(transcription factor TFIID complex);GO:0006357(regulation of transcription from RNA polymerase II promoter);GO:0008134(transcription factor binding);GO:0035035(histone acetyltransferase binding);GO:0044212(transcription regulatory region DNA binding);GO:0051123(RNA polymerase II transcriptional preinitiation complex assembly)	03022(Basal transcription factors)	K03132	NA	PREDICTED: Capra hircus TATA-box binding protein associated factor 7 like (TAF7L), mRNA	0.22123	0.083938	0.055132	0	0.094872	0.146857	1.03612	0.0511976	0.587849	0.716997	up	no
102176676	LOC102176676	XR_310034.3	NA	NA	NA	NA	PREDICTED: Capra hircus uncharacterized LOC102176676 (LOC102176676), ncRNA	0.056701	0	0.347591	0	0.039233	0.051805	1.09216	0.127188	0.396362	0.567097	up	no
102176677	COL4A6	XM_018044168.1	GO:0005201(extracellular matrix structural constituent);GO:0005578(proteinaceous extracellular matrix);GO:0005581(collagen trimer)	04151(PI3K-Akt signaling pathway);04512(ECM-receptor interaction);04510(Focal adhesion);04974(Protein digestion and absorption);05200(Pathways in cancer);05222(Small cell lung cancer);04933(AGE-RAGE signaling pathway in diabetic complications);05146(Amoebiasis)	K06237	NA	PREDICTED: Capra hircus collagen type IV alpha 6 chain (COL4A6), partial mRNA	0.028185	0.001577	0.004633	0.017739	0.005616	0	1.00361	0.00519821	0.730949	0.823206	up	no
102176683	SHISA3	XM_018049409.1	GO:0016021(integral component of membrane)	NA	NA	NA	PREDICTED: Capra hircus shisa family member 3 (SHISA3), mRNA	0.041226	0	0	0	0	0	1.01356	0.0194277	0.373901	0.547228	up	no
102176698	LOC102176698	102176698	NA	NA	NA	NA		0.281106	0.110132	0.037031	0.696745	0.02884	0.056272	0.928262	-0.107397	0.690932	0.795393	down	no
102176706	LOC102176706	102176706	NA	NA	NA	NA		0	0.031128	0	0	0.035109	0.018005	0.992793	-0.0104346	0.638953	0.75724	down	no
102176718	LOC102176718	XR_001296686.2	GO:0000462(maturation of SSU-rRNA from tricistronic rRNA transcript (SSU-rRNA, 5.8S rRNA, LSU-rRNA));GO:0003735(structural constituent of ribosome);GO:0006412(translation);GO:0016020(membrane);GO:0022627(cytosolic small ribosomal subunit);GO:0030529(intracellular ribonucleoprotein complex)	03010(Ribosome)	K02995	NA	PREDICTED: Capra hircus 40S ribosomal protein S8 pseudogene (LOC102176718), misc_RNA	0	0	0	0	0	0.032755	0.989314	-0.0154993	0.373901	0.547228	down	no
102176725	SYT3	XM_018062853.1	GO:0000149(SNARE binding);GO:0001786(phosphatidylserine binding);GO:0005509(calcium ion binding);GO:0005544(calcium-dependent phospholipid binding);GO:0005546(phosphatidylinositol-4,5-bisphosphate binding);GO:0005768(endosome);GO:0005829(cytosol);GO:0005886(plasma membrane);GO:0016021(integral component of membrane);GO:0016079(synaptic vesicle exocytosis);GO:0017156(calcium ion regulated exocytos…	04721(Synaptic vesicle cycle)	K15290	NA	PREDICTED: Capra hircus synaptotagmin 3 (SYT3), transcript variant X2, mRNA	0.025454	0	0.027733	0.092921	0.015366	0.01498	0.978083	-0.0319707	0.443932	0.606016	down	no
102176733	AP3B2	XM_018066506.1	GO:0005654(nucleoplasm);GO:0005794(Golgi apparatus);GO:0006886(intracellular protein transport);GO:0030123(AP-3 adaptor complex);GO:0048490(anterograde synaptic vesicle transport)	04142(Lysosome)	K12397	NA	PREDICTED: Capra hircus adaptor related protein complex 3 beta 2 subunit (AP3B2), mRNA	0.041502	0	0.024047	0	0	0	1.02171	0.0309825	0.142737	0.547228	up	no
102176754	SOX8	XM_018040569.1	GO:0000981(RNA polymerase II transcription factor activity, sequence-specific DNA binding);GO:0006357(regulation of transcription from RNA polymerase II promoter)	04024(cAMP signaling pathway)	K18435	NA	PREDICTED: Capra hircus SRY-box 8 (SOX8), mRNA	0.025363	0.052658	0	0	0.015261	0	1.02062	0.0294403	0.262293	0.547228	up	no
102176755	LOC102176755	XM_018039853.1	NA	NA	NA	NA	PREDICTED: Capra hircus collagen alpha-1(III) chain (LOC102176755), mRNA	0.066036	0.023522	0.076343	0.393359	0.06817	0.056564	0.907278	-0.140384	0.348778	0.547228	down	no
102176758	SLC29A4	XM_018041017.1;XM_018041019.1	GO:0005337(nucleoside transmembrane transporter activity);GO:0008504(monoamine transmembrane transporter activity);GO:0015844(monoamine transport);GO:0016021(integral component of membrane);GO:1901642(nucleoside transmembrane transport);GO:1901642(nucleoside transmembrane transport)	NA	NA	NA	PREDICTED: Capra hircus solute carrier family 29 member 4 (SLC29A4), transcript variant X1, mRNA	0.0582831	0.0225443	0	0.0299338	0.0175629	0.0343563	0.999404	-0.000860408	0.97446	0.984728	down	no
102176762	CAMK2B	XM_018047014.1	GO:0000166(nucleotide binding);GO:0004672(protein kinase activity);GO:0004674(protein serine/threonine kinase activity);GO:0004683(calmodulin-dependent protein kinase activity);GO:0005516(calmodulin binding);GO:0005524(ATP binding);GO:0006468(protein phosphorylation);GO:0016020(membrane);GO:0016021(integral component of membrane);GO:0016301(kinase activity);GO:0016310(phosphorylation);GO:0016740(…	04012(ErbB signaling pathway);04310(Wnt signaling pathway);04066(HIF-1 signaling pathway);04020(Calcium signaling pathway);04024(cAMP signaling pathway);04114(Oocyte meiosis);04911(Insulin secretion);04922(Glucagon signaling pathway);04912(GnRH signaling pathway);04921(Oxytocin signaling pathway);04916(Melanogenesis);04925(Aldosterone synthesis and secretion);04261(Adrenergic signaling in cardiom…	K04515	EC:2.7.11.17	PREDICTED: Capra hircus calcium/calmodulin dependent protein kinase II beta (CAMK2B), transcript variant X1, mRNA	0	0.0162465	0	0	0.0116473	0	1.00156	0.00224202	0.830443	0.890427	up	no
102176764	LOC102176764	XM_013963891.2	GO:0000470(maturation of LSU-rRNA);GO:0001649(osteoblast differentiation);GO:0003723(RNA binding);GO:0005730(nucleolus);GO:0006412(translation);GO:0016020(membrane);GO:0022625(cytosolic large ribosomal subunit);GO:0030686(90S preribosome);GO:0032880(regulation of protein localization);GO:0042981(regulation of apoptotic process);GO:0044822(poly(A) RNA binding);GO:2000772(regulation of cellular sen…	NA	NA	NA	PREDICTED: Capra hircus ribosomal L1 domain-containing protein 1-like (LOC102176764), mRNA	0	0	0.217891	0.316566	0.199964	0.132979	0.879546	-0.185169	0.179292	0.547228	down	no
102176768	WNT7B	XM_018048903.1	GO:0005102(receptor binding);GO:0005578(proteinaceous extracellular matrix);GO:0007275(multicellular organism development);GO:0016055(Wnt signaling pathway);GO:0001701(in utero embryonic development);GO:0003338(metanephros morphogenesis);GO:0005109(frizzled binding);GO:0005576(extracellular region);GO:0005615(extracellular space);GO:0005788(endoplasmic reticulum lumen);GO:0005796(Golgi lumen);GO:…	04310(Wnt signaling pathway);04340(Hedgehog signaling pathway);04390(Hippo signaling pathway);04550(Signaling pathways regulating pluripotency of stem cells);04916(Melanogenesis);05200(Pathways in cancer);05205(Proteoglycans in cancer);05217(Basal cell carcinoma);05166(HTLV-I infection)	K00572	NA	PREDICTED: Capra hircus Wnt family member 7B (WNT7B), transcript variant X1, mRNA	0.0399298	0	0	0.0408126	0.0419051	0.0117105	0.981391	-0.0271005	0.332887	0.547228	down	no
102176779	NDN	XM_005701257.3	GO:0000978(RNA polymerase II core promoter proximal region sequence-specific DNA binding);GO:0001077(transcriptional activator activity, RNA polymerase II core promoter proximal region sequence-specific binding);GO:0001764(neuron migration);GO:0003016(respiratory system process);GO:0005634(nucleus);GO:0005813(centrosome);GO:0005829(cytosol);GO:0006366(transcription from RNA polymerase II promoter…	04722(Neurotrophin signaling pathway)	K12464	NA	PREDICTED: Capra hircus necdin, MAGE family member (NDN), mRNA	0.093254	0.096803	0.054033	0.476327	0.279708	0.177906	0.828133	-0.272066	0.0484454	0.366617	down	no
102176785	S1PR4	XM_018050803.1	GO:0003376(sphingosine-1-phosphate signaling pathway);GO:0007189(adenylate cyclase-activating G-protein coupled receptor signaling pathway);GO:0016021(integral component of membrane);GO:0038036(sphingosine-1-phosphate receptor activity)	04068(FoxO signaling pathway);04071(Sphingolipid signaling pathway);04080(Neuroactive ligand-receptor interaction)	K04293	NA	PREDICTED: Capra hircus sphingosine-1-phosphate receptor 4 (S1PR4), mRNA	0	0	0	0	0.023848	0.005831	0.990254	-0.0141298	0.23923	0.547228	down	no
102176800	LRRC74A	XM_005686181.2	GO:0005509(calcium ion binding)	04668(TNF signaling pathway);04621(NOD-like receptor signaling pathway);05321(Inflammatiory bowel disease (IBD));05152(Tuberculosis)	K10165	NA	PREDICTED: Capra hircus leucine rich repeat containing 74A (LRRC74A), mRNA	0.064547	0	0	0	0	0	1.02107	0.0300799	0.373901	0.547228	up	no
102176828	AGXT2	XM_005694811.3	GO:0005739(mitochondrion);GO:0008453(alanine-glyoxylate transaminase activity);GO:0009436(glyoxylate catabolic process);GO:0019265(glycine biosynthetic process, by transamination of glyoxylate);GO:0019481(L-alanine catabolic process, by transamination);GO:0030170(pyridoxal phosphate binding);GO:0045429(positive regulation of nitric oxide biosynthetic process)	00250(Alanine, aspartate and glutamate metabolism);00260(Glycine, serine and threonine metabolism);00270(Cysteine and methionine metabolism);00280(Valine, leucine and isoleucine degradation)	K00827	EC:2.6.1.44;EC:2.6.1.40	PREDICTED: Capra hircus alanine--glyoxylate aminotransferase 2 (AGXT2), transcript variant X2, mRNA	0	0	0.0578682	0	0	0	1.01939	0.0277056	0.373901	0.547228	up	no
102176845	C3H1orf141	XM_018045346.1	GO:0003674(molecular_function);GO:0005575(cellular_component);GO:0008150(biological_process)	NA	NA	NA	PREDICTED: Capra hircus chromosome 3 C1orf141 homolog (C3H1orf141), transcript variant X1, mRNA	0	0	0	0.052736	0.015745	0.030799	0.968071	-0.046815	0.0353153	0.314459	down	no
102176870	LOC102176870	XM_018044053.1	GO:0008152(metabolic process);GO:0008484(sulfuric ester hydrolase activity);GO:0016021(integral component of membrane)	00140(Steroid hormone biosynthesis)	K01131	EC:3.1.6.2	PREDICTED: Capra hircus arylsulfatase H (LOC102176870), mRNA	0.162093	0.198077	0.259927	0.030436	0.290739	0.273732	1.01168	0.0167574	0.886929	0.929449	up	no
102176871	LOC102176871	XM_018044056.1	GO:0005546(phosphatidylinositol-4,5-bisphosphate binding);GO:0005634(nucleus);GO:0005886(plasma membrane);GO:0008013(beta-catenin binding);GO:0048856(anatomical structure development);GO:0060348(bone development);GO:0060612(adipose tissue development);GO:0060828(regulation of canonical Wnt signaling pathway);GO:0072161(mesenchymal cell differentiation involved in kidney development);GO:0090090(ne…	NA	NA	NA	PREDICTED: Capra hircus APC membrane recruitment protein 1 (LOC102176871), mRNA	0.134758	0.09999	0.09537	0	0.105105	0.141974	1.02706	0.0385267	0.554479	0.691634	up	no
102176874	ATCAY	XM_005682575.3	GO:0006915(apoptotic process);GO:0016021(integral component of membrane);GO:0019894(kinesin binding);GO:0031175(neuron projection development);GO:0031966(mitochondrial membrane);GO:0032880(regulation of protein localization);GO:0043005(neuron projection);GO:2000212(negative regulation of glutamate metabolic process)	00230(Purine metabolism)	K01514	EC:3.6.1.11	PREDICTED: Capra hircus ATCAY, caytaxin (ATCAY), mRNA	0	0.017878	0.024581	0	0	0	1.0141	0.0201996	0.125737	0.537036	up	no
102176878	LOC102176878	XM_018044483.1	GO:0004252(serine-type endopeptidase activity);GO:0006508(proteolysis)	04210(Apoptosis);04650(Natural killer cell mediated cytotoxicity);05202(Transcriptional misregulation in cancers);05320(Autoimmune thyroid disease);05330(Allograft rejection);05332(Graft-versus-host disease);04940(Type I diabetes mellitus)	K01353	EC:3.4.21.79	PREDICTED: Capra hircus mast cell protease 3-like (LOC102176878), mRNA	0	0	0.003191	0	0	0	1.00106	0.0015321	0.373901	0.547228	up	no
102176894	GRK1	XM_018044994.1	GO:0004703(G-protein coupled receptor kinase activity);GO:0005515(protein binding);GO:0005524(ATP binding);GO:0007165(signal transduction);GO:0007601(visual perception);GO:0022400(regulation of rhodopsin mediated signaling pathway);GO:0046777(protein autophosphorylation);GO:0050254(rhodopsin kinase activity);GO:0097381(photoreceptor disc membrane)	04144(Endocytosis);04062(Chemokine signaling pathway);04744(Phototransduction)	K00909	EC:2.7.11.14	PREDICTED: Capra hircus G protein-coupled receptor kinase 1 (GRK1), mRNA	0.013213	0.027432	0.015312	0	0	0	1.01863	0.0266345	0.0131356	0.19028	up	no
102176902	SLC39A4	XM_018058743.1	GO:0005385(zinc ion transmembrane transporter activity);GO:0005887(integral component of plasma membrane);GO:0006882(cellular zinc ion homeostasis);GO:0016023(cytoplasmic, membrane-bounded vesicle);GO:0016324(apical plasma membrane);GO:0034224(cellular response to zinc ion starvation);GO:0055038(recycling endosome membrane);GO:0070062(extracellular exosome);GO:0071578(zinc II ion transmembrane im…	04978(Mineral absorption)	K14710	NA	PREDICTED: Capra hircus solute carrier family 39 member 4 (SLC39A4), mRNA	0.015707	0	0	0.049915	0.019524	0	0.982665	-0.025228	0.310805	0.547228	down	no
102176905	LOC102176905	102176905	NA	NA	NA	NA		0.056223	0	0	0	0	0	1.0184	0.0263048	0.373901	0.547228	up	no
102176915	LOC102176915	XM_018064052.1	GO:0004871(signal transducer activity);GO:0005125(cytokine activity);GO:0006955(immune response);GO:0007165(signal transduction);GO:0016021(integral component of membrane)	04640(Hematopoietic cell lineage)	K06457	NA	PREDICTED: Capra hircus secreted and transmembrane protein 1-like (LOC102176915), mRNA	0.118102	0	0.03437	0.060829	0	0	1.02921	0.0415373	0.4958	0.646302	up	no
102176918	LOC102176918	102176918	NA	NA	NA	NA		0.123906	0.041301	0.051248	0	0.023067	0.00423	1.06192	0.0866737	0.0742593	0.4537	up	no
102176933	PYROXD2	XM_005698310.3	GO:0016491(oxidoreductase activity);GO:0055114(oxidation-reduction process)	NA	NA	NA	PREDICTED: Capra hircus pyridine nucleotide-disulphide oxidoreductase domain 2 (PYROXD2), transcript variant X2, mRNA	0.092022	0.008392	0.119083	0.078958	0.139985	0.078693	0.97568	-0.0355208	0.536097	0.678238	down	no
102176935	STEAP4	XM_005679299.3	GO:0005768(endosome);GO:0005887(integral component of plasma membrane);GO:0008823(cupric reductase activity);GO:0015677(copper ion import);GO:0045444(fat cell differentiation);GO:0052851(ferric-chelate reductase (NADPH) activity);GO:0055114(oxidation-reduction process);GO:0070062(extracellular exosome);GO:0097461(ferric iron import into cell)	04978(Mineral absorption)	K14738	EC:1.16.1.-	PREDICTED: Capra hircus STEAP4 metalloreductase (STEAP4), transcript variant X1, mRNA	0.00791605	0	0	0	0	0	1.00327	0.00471224	0.373901	0.547228	up	no
102176938	DUSP26	XM_018042128.1;XM_018042127.1	GO:0000122(negative regulation of transcription from RNA polymerase II promoter);GO:0001102(RNA polymerase II activating transcription factor binding);GO:0002039(p53 binding);GO:0004647(phosphoserine phosphatase activity);GO:0004725(protein tyrosine phosphatase activity);GO:0005634(nucleus);GO:0005739(mitochondrion);GO:0005794(Golgi apparatus);GO:0008138(protein tyrosine/serine/threonine phosphat…	04010(MAPK signaling pathway);04010(MAPK signaling pathway)	K17614	EC:3.1.3.16;EC:3.1.3.48	PREDICTED: Capra hircus dual specificity phosphatase 26 (putative) (DUSP26), transcript variant X1, mRNA	0.0354901	0.162466	0	0.180516	0.0312279	0.0255377	0.987907	-0.017553	0.860016	0.911128	down	no
102176948	GPR119	XM_005700381.2	GO:0004930(G-protein coupled receptor activity);GO:0007186(G-protein coupled receptor signaling pathway);GO:0016021(integral component of membrane);GO:0030073(insulin secretion);GO:0031210(phosphatidylcholine binding);GO:0043235(receptor complex)	04024(cAMP signaling pathway);04911(Insulin secretion)	K08424	NA	PREDICTED: Capra hircus G protein-coupled receptor 119 (GPR119), mRNA	0	0	0	0	0.030672	0.015	0.985079	-0.0216883	0.159856	0.547228	down	no
102176949	VGLL1	XM_018044083.1	GO:0005634(nucleus);GO:0006355(regulation of transcription, DNA-templated);GO:0008022(protein C-terminus binding)	NA	NA	NA	PREDICTED: Capra hircus vestigial like family member 1 (VGLL1), mRNA	0.189468	0	0	0	0	0	1.05954	0.0834388	0.373901	0.547228	up	no
102176951	ATP8A1	XM_018049413.1;XM_018049410.1;XM_018049411.1	GO:0000139(Golgi membrane);GO:0000287(magnesium ion binding);GO:0004012(phospholipid-translocating ATPase activity);GO:0005515(protein binding);GO:0005524(ATP binding);GO:0005783(endoplasmic reticulum);GO:0005794(Golgi apparatus);GO:0005802(trans-Golgi network);GO:0005886(plasma membrane);GO:0007612(learning);GO:0016020(membrane);GO:0016021(integral component of membrane);GO:0019829(cation-transp…	NA	NA	NA	PREDICTED: Capra hircus ATPase phospholipid transporting 8A1 (ATP8A1), transcript variant X4, mRNA	0.0360367	0.00408757	0	0	0	0.00530147	1.01146	0.016444	0.370994	0.547228	up	no
102176987	PKP1	XM_018060842.1	GO:0005634(nucleus);GO:0016337(single organismal cell-cell adhesion);GO:0030057(desmosome)	05412(Arrhythmogenic right ventricular cardiomyopathy (ARVC))	K12642	NA	PREDICTED: Capra hircus plakophilin 1 (PKP1), mRNA	0	0.034346	0	0	0.039814	0.038943	0.985612	-0.0209077	0.444527	0.606353	down	no
102177010	LOC102177010	102177010	NA	NA	NA	NA		0	0	0	0	0.039831	0	0.987065	-0.018783	0.373901	0.547228	down	no
102177015	LOC102177015	102177015	NA	NA	NA	NA		0.006851	0	0	0	0	0	1.00228	0.0032834	0.373901	0.547228	up	no
102177048	MAGEL2	XM_018066607.1	GO:0004842(ubiquitin-protein transferase activity);GO:0005634(nucleus);GO:0005768(endosome);GO:0005829(cytosol);GO:0030904(retromer complex);GO:0034314(Arp2/3 complex-mediated actin nucleation);GO:0042147(retrograde transport, endosome to Golgi);GO:0042752(regulation of circadian rhythm);GO:0045892(negative regulation of transcription, DNA-templated);GO:0051127(positive regulation of actin nuclea…	04722(Neurotrophin signaling pathway)	K12464	NA	PREDICTED: Capra hircus MAGE family member L2 (MAGEL2), mRNA	0.214959	0.12614	0.215714	0.086325	0.157486	0.153855	1.04661	0.0657284	0.236446	0.547228	up	no
102177090	RTN4RL1	XM_018064403.1	GO:0004860(protein kinase inhibitor activity);GO:0004872(receptor activity);GO:0005737(cytoplasm);GO:0006469(negative regulation of protein kinase activity);GO:0009986(cell surface);GO:0019221(cytokine-mediated signaling pathway);GO:0046426(negative regulation of JAK-STAT cascade);GO:0046658(anchored component of plasma membrane);GO:0070062(extracellular exosome)	04514(Cell adhesion molecules (CAMs))	K16360	NA	PREDICTED: Capra hircus reticulon 4 receptor like 1 (RTN4RL1), mRNA	0.10575	0.067036	0.101958	0.072124	0.155373	0.151971	0.969462	-0.0447438	0.314033	0.547228	down	no
102177092	MPP3	XM_018065186.1;XM_018065187.1	GO:0004385(guanylate kinase activity);GO:0005887(integral component of plasma membrane);GO:0007165(signal transduction);GO:0030165(PDZ domain binding);GO:0046037(GMP metabolic process);GO:0046710(GDP metabolic process);GO:0046710(GDP metabolic process)	04530(Tight junction);04530(Tight junction)	K06091	NA	PREDICTED: Capra hircus membrane palmitoylated protein 3 (MPP3), transcript variant X2, mRNA	0.160593	0.126099	0.146662	0.0134258	0.0500654	0.0390061	1.10668	0.146237	0.00177994	0.0691193	up	no
102177104	BCL11B	XM_018066503.1;XM_018066505.1;XM_018066502.1;XM_018066504.1	GO:0000978(RNA polymerase II core promoter proximal region sequence-specific DNA binding);GO:0001077(transcriptional activator activity, RNA polymerase II core promoter proximal region sequence-specific binding);GO:0003334(keratinocyte development);GO:0003382(epithelial cell morphogenesis);GO:0005634(nucleus);GO:0006366(transcription from RNA polymerase II promoter);GO:0007165(signal transduction…	04550(Signaling pathways regulating pluripotency of stem cells);05016(Huntington's disease);05016(Huntington's disease)	K09222	NA	PREDICTED: Capra hircus B-cell CLL/lymphoma 11B (BCL11B), transcript variant X2, mRNA	0.491515	0.382643	0.45793	0.090851	0.360207	0.286453	1.16351	0.218483	0.0963621	0.518377	up	no
102177107	SCN11A	XM_018038483.1	GO:0001518(voltage-gated sodium channel complex);GO:0005248(voltage-gated sodium channel activity);GO:0005886(plasma membrane);GO:0019228(neuronal action potential);GO:0034765(regulation of ion transmembrane transport);GO:0035725(sodium ion transmembrane transport);GO:0044299(C-fiber);GO:0051930(regulation of sensory perception of pain);GO:0060078(regulation of postsynaptic membrane potential);GO…	04742(Taste transduction)	K04841	NA	PREDICTED: Capra hircus sodium voltage-gated channel alpha subunit 11 (SCN11A), mRNA	0	0.005197	0	0	0	0	1.00173	0.00249276	0.373901	0.547228	up	no
102177109	RTP3	XM_005696031.3	GO:0001580(detection of chemical stimulus involved in sensory perception of bitter taste);GO:0005737(cytoplasm);GO:0006612(protein targeting to membrane);GO:0016021(integral component of membrane);GO:0031849(olfactory receptor binding);GO:0051205(protein insertion into membrane)	NA	NA	NA	PREDICTED: Capra hircus receptor transporter protein 3 (RTP3), transcript variant X2, misc_RNA	0	0	0.0163805	0	0	0	1.00627	0.00901407	0.373901	0.547228	up	no
102177118	BEND5	XM_018043975.1;XM_018043986.1	GO:0005794(Golgi apparatus);GO:0045892(negative regulation of transcription, DNA-templated);GO:0045892(negative regulation of transcription, DNA-templated)	NA	NA	NA	PREDICTED: Capra hircus BEN domain containing 5 (BEND5), transcript variant X4, mRNA	0.0752178	0.0390401	0.186021	0.269906	0.0905137	0.0882383	0.954229	-0.0675933	0.543272	0.683414	down	no
102177136	HOXC8	XM_005680080.3	GO:0000122(negative regulation of transcription from RNA polymerase II promoter);GO:0003700(transcription factor activity, sequence-specific DNA binding);GO:0005654(nucleoplasm);GO:0009952(anterior/posterior pattern specification);GO:0015630(microtubule cytoskeleton);GO:0030182(neuron differentiation);GO:0043565(sequence-specific DNA binding);GO:0048705(skeletal system morphogenesis)	05202(Transcriptional misregulation in cancers)	K09294	NA	PREDICTED: Capra hircus homeobox C8 (HOXC8), mRNA	0	0	0	0.043484	0.069871	0.040247	0.951369	-0.0719238	0.00496185	0.11548	down	no
102177147	GRPR	XM_005701060.2	GO:0005886(plasma membrane);GO:0007186(G-protein coupled receptor signaling pathway);GO:0008528(G-protein coupled peptide receptor activity);GO:0016021(integral component of membrane);GO:0042127(regulation of cell proliferation)	04020(Calcium signaling pathway);04080(Neuroactive ligand-receptor interaction)	K04169	NA	PREDICTED: Capra hircus gastrin releasing peptide receptor (GRPR), mRNA	0	0	0	0	0.054985	0	0.982316	-0.0257408	0.373901	0.547228	down	no
102177163	KIF12	XM_018052660.1	GO:0003777(microtubule motor activity);GO:0005524(ATP binding);GO:0005815(microtubule organizing center);GO:0005871(kinesin complex);GO:0005874(microtubule);GO:0007018(microtubule-based movement);GO:0008017(microtubule binding);GO:0016887(ATPase activity)	04144(Endocytosis)	K10396	NA	PREDICTED: Capra hircus kinesin family member 12 (KIF12), transcript variant X4, mRNA	0	0.0270538	0	0	0	0	1.0092	0.0132094	0.373901	0.547228	up	no
102177172	TMEM255B	XM_018044984.1	GO:0016021(integral component of membrane)	04144(Endocytosis);04744(Phototransduction)	K00909	EC:2.7.11.14	PREDICTED: Capra hircus transmembrane protein 255B (TMEM255B), transcript variant X3, mRNA	0	0	0	0	0.0157357	0	0.991703	-0.0120205	0.373901	0.547228	down	no
102177173	MEIG1	XM_005687963.3	GO:0005634(nucleus)	NA	NA	NA	PREDICTED: Capra hircus meiosis/spermiogenesis associated 1 (MEIG1), mRNA	0.115629	0.112081	0	0	0	0.02794	1.06471	0.0904544	0.166373	0.547228	up	no
102177187	GRIN2D	XM_018062704.1	GO:0000165(MAPK cascade);GO:0001964(startle response);GO:0004972(NMDA glutamate receptor activity);GO:0005088(Ras guanyl-nucleotide exchange factor activity);GO:0005234(extracellular-glutamate-gated ion channel activity);GO:0005515(protein binding);GO:0005622(intracellular);GO:0005886(plasma membrane);GO:0007165(signal transduction);GO:0007268(chemical synaptic transmission);GO:0008344(adult loco…	04020(Calcium signaling pathway);04024(cAMP signaling pathway);04080(Neuroactive ligand-receptor interaction);04724(Glutamatergic synapse);04720(Long-term potentiation);04713(Circadian entrainment);05010(Alzheimer's disease);05014(Amyotrophic lateral sclerosis (ALS));05030(Cocaine addiction);05031(Amphetamine addiction);05033(Nicotine addiction);05034(Alcoholism)	K05212	NA	PREDICTED: Capra hircus glutamate ionotropic receptor NMDA type subunit 2D (GRIN2D), mRNA	0.008377	0.020676	0	0	0	0	1.00965	0.0138534	0.181353	0.547228	up	no
102177200	B3GALT1	XM_018064057.1	GO:0000139(Golgi membrane);GO:0006486(protein glycosylation);GO:0008499(UDP-galactose:beta-N-acetylglucosamine beta-1,3-galactosyltransferase activity);GO:0009312(oligosaccharide biosynthetic process);GO:0016021(integral component of membrane)	00601(Glycosphingolipid biosynthesis - lacto and neolacto series)	K07819	EC:2.4.1.-	PREDICTED: Capra hircus beta-1,3-galactosyltransferase 1 (B3GALT1), mRNA	0.030825	0.039945	0	0	0	0	1.02345	0.0334356	0.122461	0.534906	up	no
[truncated: 38,709 more rows]
