# Supplementary material for: Integrated Analysis of Differentially Expressed miRNAs and mRNAs in Goat Skin Fibroblast Cells in Response to Orf Virus Infection Reveals That cfa-let-7a Regulates Thrombospondin 1 Expression
Source: Viruses. 2020 Jan 17;12(1):118. doi: 10.3390/v12010118 (PMC7019303; doi:10.3390/v12010118)
Supplement: Supplementary file 1 [file viruses-12-00118-s001.zip › Supplementary materials/Table S9.xlsx]

## Sheet: Sheet1
Table S9. Differentially expressed genes in 30h.p.i vs 18h.p.i.
gene_id	gene_name	transcript_id	GO	KEGG	KO_ENTRY	EC	Description	FPKM.OV_30h_1	FPKM.OV_30h_2	FPKM.OV_30h_3	FPKM.OV_18h_1	FPKM.OV_18h_2	FPKM.OV_18h_3	fc	log2(fc)	pval	qval	regulation	significant
100750232	CLCN1	XM_018046843.1;XM_013963554.2	GO:0005247(voltage-gated chloride channel activity);GO:0006821(chloride transport);GO:0016021(integral component of membrane);GO:0019227(neuronal action potential propagation);GO:0034220(ion transmembrane transport);GO:0042383(sarcolemma);GO:0042383(sarcolemma)	04978(Mineral absorption);04978(Mineral absorption)	K05011	NA	PREDICTED: Capra hircus chloride voltage-gated channel 1 (CLCN1), transcript variant X2, mRNA	0.044452	0	0.0561829	0.035353	0.012537	0.0559842	0.998827	-0.00169327	0.957344	0.967572	down	no
100750237	TG	XM_018058585.1	GO:0005179(hormone activity);GO:0005615(extracellular space);GO:0042446(hormone biosynthetic process);GO:0052689(carboxylic ester hydrolase activity)	04918(Thyroid hormone synthesis);05320(Autoimmune thyroid disease)	K10809	NA	PREDICTED: Capra hircus thyroglobulin (TG), mRNA	0.041395	0.10112	0.086474	0.036194	0.020279	0.055747	1.03733	0.0528736	0.133309	0.475224	up	no
100750242	CSN1S1	XM_018049127.1	GO:0005615(extracellular space);GO:0005794(Golgi apparatus);GO:0005796(Golgi lumen);GO:0032355(response to estradiol);GO:0032570(response to progesterone);GO:0043066(negative regulation of apoptotic process);GO:0060416(response to growth hormone);GO:1903456(positive regulation of androst-4-ene-3,17-dione biosynthetic process);GO:1903494(response to dehydroepiandrosterone);GO:1903496(response to 1…	NA	NA	NA	Capra hircus casein alpha s1 (CSN1S1), mRNA	0	0	0.030996	0	0	0	1.01023	0.0146796	0.373901	0.493732	up	no
100860742	NOS2	XM_013971952.2	GO:0004517(nitric-oxide synthase activity);GO:0005516(calmodulin binding);GO:0005622(intracellular);GO:0006809(nitric oxide biosynthetic process);GO:0006954(inflammatory response);GO:0007263(nitric oxide mediated signal transduction);GO:0010181(FMN binding);GO:0018119(peptidyl-cysteine S-nitrosylation);GO:0031284(positive regulation of guanylate cyclase activity);GO:0032310(prostaglandin secretio…	00220(Arginine biosynthesis);00330(Arginine and proline metabolism);04066(HIF-1 signaling pathway);04020(Calcium signaling pathway);04146(Peroxisome);05200(Pathways in cancer);05222(Small cell lung cancer);05132(Salmonella infection);05133(Pertussis);05152(Tuberculosis);05146(Amoebiasis);05145(Toxoplasmosis);05140(Leishmaniasis);05142(Chagas disease (American trypanosomiasis))	K13241	EC:1.14.13.39	PREDICTED: Capra hircus nitric oxide synthase 2 (NOS2), mRNA	0.034687	0.050707	0	0.126864	0.057556	0.076309	0.946367	-0.0795283	0.0824411	0.37055	down	no
100860743	COL2A1	XM_018047868.1	GO:0001502(cartilage condensation);GO:0001894(tissue homeostasis);GO:0001958(endochondral ossification);GO:0002062(chondrocyte differentiation);GO:0003007(heart morphogenesis);GO:0005201(extracellular matrix structural constituent);GO:0005585(collagen type II trimer);GO:0005604(basement membrane);GO:0005615(extracellular space);GO:0005737(cytoplasm);GO:0006029(proteoglycan metabolic process);GO:0…	04151(PI3K-Akt signaling pathway);04512(ECM-receptor interaction);04510(Focal adhesion);04974(Protein digestion and absorption)	K19719	NA	PREDICTED: Capra hircus collagen type II alpha 1 chain (COL2A1), mRNA	0.046409	0.016552	0.035065	0	0.008378	0.019167	1.02324	0.0331417	0.0847022	0.376924	up	no
100860746	IL10	XM_005690416.3	GO:0005615(extracellular space);GO:1902740(negative regulation of interferon-alpha secretion)	04630(Jak-STAT signaling pathway);04068(FoxO signaling pathway);04060(Cytokine-cytokine receptor interaction);04660(T cell receptor signaling pathway);04672(Intestinal immune network for IgA production);05310(Asthma);05322(Systemic lupus erythematosus);05320(Autoimmune thyroid disease);05321(Inflammatiory bowel disease (IBD));05330(Allograft rejection);05133(Pertussis);05150(Staphylococcus aureus…	K05443	NA	PREDICTED: Capra hircus interleukin 10 (IL10), mRNA	0	0	0	0.024717	0	0	0.991894	-0.0117418	0.373901	0.493732	down	no
100860750	LPL	XM_013966067.2	GO:0004465(lipoprotein lipase activity);GO:0009749(response to glucose)	00561(Glycerolipid metabolism);03320(PPAR signaling pathway);05010(Alzheimer's disease)	K01059	EC:3.1.1.34	Capra hircus lipoprotein lipase (LPL), mRNA	0	0	0.036807	0	0	0	1.01212	0.0173825	0.373901	0.493732	up	no
100860769	GLYCAM1	NM_001285626.1	GO:0003674(molecular_function);GO:0016020(membrane)	04514(Cell adhesion molecules (CAMs))	K06815	NA	Capra hircus glycosylation-dependent cell adhesion molecule-1 (GLYCAM1), mRNA	0.0694	0.029946	0	0	0	0	1.03273	0.0464568	0.172561	0.493732	up	no
100860773	RSPO4	XM_005688332.3	GO:0005576(extracellular region);GO:0008201(heparin binding);GO:0016055(Wnt signaling pathway);GO:0030177(positive regulation of Wnt signaling pathway);GO:0035878(nail development)	04014(Ras signaling pathway);04015(Rap1 signaling pathway);04066(HIF-1 signaling pathway);04151(PI3K-Akt signaling pathway)	K05467	NA	PREDICTED: Capra hircus R-spondin 4 (RSPO4), mRNA	0	0	0	0.031532	0.033171	0	0.978998	-0.0306225	0.116364	0.452591	down	no
100860775	TNNI3	NM_001314239.1	GO:0001570(vasculogenesis);GO:0001980(regulation of systemic arterial blood pressure by ischemic conditions);GO:0003009(skeletal muscle contraction);GO:0003779(actin binding);GO:0005861(troponin complex);GO:0006874(cellular calcium ion homeostasis);GO:0006937(regulation of muscle contraction);GO:0019855(calcium channel inhibitor activity);GO:0019901(protein kinase binding);GO:0019904(protein doma…	04024(cAMP signaling pathway);04260(Cardiac muscle contraction);04261(Adrenergic signaling in cardiomyocytes);05410(Hypertrophic cardiomyopathy (HCM));05414(Dilated cardiomyopathy (DCM))	K12044	NA	Capra hircus troponin I3, cardiac type (TNNI3), mRNA	0	0.450229	0	0.050186	0	0.232629	1.03859	0.0546324	0.798879	0.84142	up	no
100860784	CSN2	XM_005681721.2	GO:0004857(enzyme inhibitor activity);GO:0005215(transporter activity);GO:0005509(calcium ion binding);GO:0005515(protein binding);GO:0005615(extracellular space);GO:0005794(Golgi apparatus);GO:0005796(Golgi lumen);GO:0006816(calcium ion transport);GO:0007595(lactation);GO:0008191(metalloendopeptidase inhibitor activity);GO:0008217(regulation of blood pressure);GO:0009408(response to heat);GO:001…	04917(Prolactin signaling pathway)	K17107	NA	PREDICTED: Capra hircus casein beta (CSN2), transcript variant X1, mRNA	0	0	0.118733	0	0	0	1.03811	0.0539553	0.373901	0.493732	up	no
100860813	LOC100860813	XM_013977037.2	GO:0002504(antigen processing and presentation of peptide or polysaccharide antigen via MHC class II);GO:0006955(immune response);GO:0016021(integral component of membrane);GO:0042613(MHC class II protein complex)	04514(Cell adhesion molecules (CAMs));04145(Phagosome);04612(Antigen processing and presentation);04672(Intestinal immune network for IgA production);05310(Asthma);05322(Systemic lupus erythematosus);05323(Rheumatoid arthritis);05320(Autoimmune thyroid disease);05321(Inflammatiory bowel disease (IBD));05330(Allograft rejection);05332(Graft-versus-host disease);05416(Viral myocarditis);04940(Type …	K06752	NA	PREDICTED: Capra hircus HA25 (LOC100860813), mRNA	0	0	0.024646	0	0.026419	0	0.999424	-0.000831405	0.963672	0.972213	down	no
100860814	IL4	NM_001285681.1	GO:0005615(extracellular space);GO:0030890(positive regulation of B cell proliferation);GO:0042102(positive regulation of T cell proliferation);GO:0042325(regulation of phosphorylation);GO:0043066(negative regulation of apoptotic process);GO:0045348(positive regulation of MHC class II biosynthetic process);GO:0045671(negative regulation of osteoclast differentiation);GO:0045944(positive regulatio…	04630(Jak-STAT signaling pathway);04151(PI3K-Akt signaling pathway);04060(Cytokine-cytokine receptor interaction);04640(Hematopoietic cell lineage);04660(T cell receptor signaling pathway);04664(Fc epsilon RI signaling pathway);04672(Intestinal immune network for IgA production);05310(Asthma);05320(Autoimmune thyroid disease);05321(Inflammatiory bowel disease (IBD));05330(Allograft rejection);051…	K05430	NA	Capra hircus interleukin 4 (IL4), mRNA	0	0	0.038919	0	0	0	1.01281	0.0183611	0.373901	0.493732	up	no
100860816	IL1B	XM_013967700.2	GO:0005615(extracellular space);GO:0042742(defense response to bacterium);GO:0050691(regulation of defense response to virus by host)	04010(MAPK signaling pathway);04064(NF-kappa B signaling pathway);04668(TNF signaling pathway);04060(Cytokine-cytokine receptor interaction);04640(Hematopoietic cell lineage);04620(Toll-like receptor signaling pathway);04621(NOD-like receptor signaling pathway);04623(Cytosolic DNA-sensing pathway);04750(Inflammatory mediator regulation of TRP channels);04380(Osteoclast differentiation);05323(Rheu…	K04519	NA	PREDICTED: Capra hircus interleukin 1 beta (IL1B), mRNA	0	0	0	0	0.033783	0	0.988986	-0.0159778	0.373901	0.493732	down	no
100860819	TLR9	NM_001285686.1	GO:0005764(lysosome);GO:0005768(endosome);GO:0005783(endoplasmic reticulum);GO:0032009(early phagosome);GO:0035197(siRNA binding);GO:0045078(positive regulation of interferon-gamma biosynthetic process);GO:0045356(positive regulation of interferon-alpha biosynthetic process);GO:0045359(positive regulation of interferon-beta biosynthetic process)	04620(Toll-like receptor signaling pathway);05152(Tuberculosis);05162(Measles);05168(Herpes simplex infection);05144(Malaria);05142(Chagas disease (American trypanosomiasis));05143(African trypanosomiasis)	K10161	NA	Capra hircus toll-like receptor 9 (TLR9), mRNA	0	0	0	0.075376	0.117368	0	0.940621	-0.0883152	0.133126	0.475115	down	no
100860821	ALB	XM_005681744.2	GO:0003677(DNA binding);GO:0005504(fatty acid binding);GO:0005576(extracellular region);GO:0005615(extracellular space);GO:0006810(transport);GO:0008144(drug binding);GO:0009267(cellular response to starvation);GO:0015643(toxic substance binding);GO:0019825(oxygen binding);GO:0019836(hemolysis by symbiont of host erythrocytes);GO:0030170(pyridoxal phosphate binding);GO:0043066(negative regulation…	04390(Hippo signaling pathway)	K16144	NA	PREDICTED: Capra hircus albumin (ALB), mRNA	0.002727	0	0.065474	0.020254	0	0.043227	1.00126	0.00181426	0.960789	0.97008	up	no
100860834	SLC11A1	NM_001285694.1	GO:0000060(protein import into nucleus, translocation);GO:0001818(negative regulation of cytokine production);GO:0002309(T cell proliferation involved in immune response);GO:0002369(T cell cytokine production);GO:0002606(positive regulation of dendritic cell antigen processing and presentation);GO:0002827(positive regulation of T-helper 1 type immune response);GO:0005384(manganese ion transmembra…	04142(Lysosome);04978(Mineral absorption)	K12347	NA	Capra hircus solute carrier family 11 member 1 (SLC11A1), mRNA	0	0	0.018295	0.073094	0.029016	0.018301	0.967489	-0.0476835	0.12566	0.46274	down	no
100860844	TLR5	XM_018059915.1;NM_001285699.1	GO:0002224(toll-like receptor signaling pathway);GO:0002755(MyD88-dependent toll-like receptor signaling pathway);GO:0004872(receptor activity);GO:0004888(transmembrane signaling receptor activity);GO:0005149(interleukin-1 receptor binding);GO:0005887(integral component of plasma membrane);GO:0006954(inflammatory response);GO:0032757(positive regulation of interleukin-8 production);GO:0034123(pos…	04620(Toll-like receptor signaling pathway);05321(Inflammatiory bowel disease (IBD));05132(Salmonella infection);05134(Legionellosis);05134(Legionellosis)	K10168	NA	PREDICTED: Capra hircus toll like receptor 5 (TLR5), transcript variant X6, misc_RNA	0.0196459	0.0668219	0	0	0	0	1.0452	0.0637854	0.215601	0.493732	up	no
100860847	NMUR2	XM_005683202.3	GO:0001607(neuromedin U receptor activity);GO:0002023(reduction of food intake in response to dietary excess);GO:0005229(intracellular calcium activated chloride channel activity);GO:0005525(GTP binding);GO:0005829(cytosol);GO:0005886(plasma membrane);GO:0006816(calcium ion transport);GO:0007200(phospholipase C-activating G-protein coupled receptor signaling pathway);GO:0007204(positive regulatio…	04080(Neuroactive ligand-receptor interaction)	K05053	NA	PREDICTED: Capra hircus neuromedin U receptor 2 (NMUR2), mRNA	0.043858	0	0	0	0	0	1.01441	0.0206418	0.373901	0.493732	up	no
100860852	NMS	XM_005686290.2	GO:0001664(G-protein coupled receptor binding);GO:0005576(extracellular region);GO:0007218(neuropeptide signaling pathway);GO:0045475(locomotor rhythm)	04080(Neuroactive ligand-receptor interaction)	K05249	NA	PREDICTED: Capra hircus neuromedin S (NMS), mRNA	0	0	0.110021	0	0	0	1.03541	0.0501957	0.373901	0.493732	up	no
100860864	S-LZ	NM_001285711.1	GO:0003796(lysozyme activity)	04970(Salivary secretion)	K13915	EC:3.2.1.17	Capra hircus serum lysozyme (S-LZ), mRNA	0.096249	0.061249	0	0.086786	0	0	1.02297	0.0327569	0.588423	0.668696	up	no
100860865	TAC3	NM_001287572.1	GO:0007217(tachykinin receptor signaling pathway);GO:0007218(neuropeptide signaling pathway);GO:0070062(extracellular exosome)	04080(Neuroactive ligand-receptor interaction)	K05240	NA	Capra hircus tachykinin 3 (TAC3), mRNA	0	0	0	0.097227	0	0	0.969545	-0.0446207	0.373901	0.493732	down	no
100860866	PDYN	XM_013968690.2	GO:0001515(opioid peptide activity);GO:0005184(neuropeptide hormone activity);GO:0005576(extracellular region);GO:0005886(plasma membrane);GO:0007218(neuropeptide signaling pathway);GO:0007268(chemical synaptic transmission);GO:0007600(sensory perception);GO:0030425(dendrite);GO:0031628(opioid receptor binding);GO:0043025(neuronal cell body);GO:0043679(axon terminus)	05030(Cocaine addiction);05031(Amphetamine addiction);05034(Alcoholism)	K15840	NA	PREDICTED: Capra hircus prodynorphin (PDYN), transcript variant X2, mRNA	0.0933823	0.0458276	0	0.126775	0.105263	0	0.970805	-0.0427462	0.562748	0.647697	down	no
100860868	KRT26	NM_001285714.1	GO:0005198(structural molecule activity);GO:0005882(intermediate filament);GO:0070062(extracellular exosome)	05150(Staphylococcus aureus infection)	K07604	NA	PREDICTED: Capra hircus keratin 26 (KRT26), transcript variant X1, mRNA	0	0	0.0310148	0	0	0	1.01048	0.0150442	0.373901	0.493732	up	no
100860869	3BHSD	XM_013962472.2	NA	00140(Steroid hormone biosynthesis);04913(Ovarian Steroidogenesis);04925(Aldosterone synthesis and secretion)	K00070	EC:1.1.1.145;EC:5.3.3.1	PREDICTED: Capra hircus 3beta-hydroxysteroid dehydrogenase/isomerase (3BHSD), transcript variant X1, mRNA	0	0	0	0	0	0.0205602	0.992679	-0.0106006	0.373901	0.493732	down	no
100860875	RORB	XM_018052768.1	GO:0003707(steroid hormone receptor activity);GO:0004879(RNA polymerase II transcription factor activity, ligand-activated sequence-specific DNA binding);GO:0005634(nucleus);GO:0006351(transcription, DNA-templated);GO:0008134(transcription factor binding);GO:0008270(zinc ion binding);GO:0030522(intracellular receptor signaling pathway);GO:0035881(amacrine cell differentiation);GO:0042752(regulati…	04710(Circadian rhythm)	K08533	NA	PREDICTED: Capra hircus RAR related orphan receptor B (RORB), mRNA	0.015516	0	0	0	0.018549	0	0.999006	-0.00143414	0.907013	0.928587	down	no
100860876	RORC	XM_018046094.1;XM_018046096.1	GO:0003707(steroid hormone receptor activity);GO:0004879(RNA polymerase II transcription factor activity, ligand-activated sequence-specific DNA binding);GO:0005730(nucleolus);GO:0006351(transcription, DNA-templated);GO:0006355(regulation of transcription, DNA-templated);GO:0008142(oxysterol binding);GO:0008270(zinc ion binding);GO:0030522(intracellular receptor signaling pathway);GO:0036315(cell…	04710(Circadian rhythm);05321(Inflammatiory bowel disease (IBD));05321(Inflammatiory bowel disease (IBD))	K08534	NA	PREDICTED: Capra hircus RAR related orphan receptor C (RORC), transcript variant X8, mRNA	0.00921986	0	0	0.00545418	0	0	1.00135	0.00194552	0.743774	0.797058	up	no
100860878	SLC14A1	XM_013974418.2	GO:0005887(integral component of plasma membrane);GO:0015265(urea channel activity);GO:0071918(urea transmembrane transport)	NA	NA	NA	PREDICTED: Capra hircus solute carrier family 14 member 1 (Kidd blood group) (SLC14A1), transcript variant X4, mRNA	0.00278	0	0	0	0	0	1.00093	0.00133504	0.373901	0.493732	up	no
100860899	CRISP3	NM_001285745.1	GO:0005615(extracellular space);GO:0042581(specific granule);GO:0070062(extracellular exosome)	NA	NA	NA	Capra hircus cysteine-rich secretory protein 3 (CRISP3), mRNA	0	0.030102	0	0	0	0	1.00993	0.0142624	0.373901	0.493732	up	no
100860909	TLR8	XM_013976677.2;NM_001285757.1	GO:0003677(DNA binding);GO:0003725(double-stranded RNA binding);GO:0003727(single-stranded RNA binding);GO:0045078(positive regulation of interferon-gamma biosynthetic process);GO:0045089(positive regulation of innate immune response);GO:0045356(positive regulation of interferon-alpha biosynthetic process);GO:0045359(positive regulation of interferon-beta biosynthetic process);GO:0045416(positive…	04620(Toll-like receptor signaling pathway);04620(Toll-like receptor signaling pathway)	K10170	NA	Capra hircus toll like receptor 8 (TLR8), mRNA	0	0.0324846	0.0315686	0	0	0	1.02124	0.03032	0.116195	0.452591	up	no
100860910	IL22	NM_001285758.1	GO:0005125(cytokine activity);GO:0005615(extracellular space);GO:0006954(inflammatory response);GO:0006955(immune response);GO:0046427(positive regulation of JAK-STAT cascade)	04630(Jak-STAT signaling pathway);04060(Cytokine-cytokine receptor interaction);05321(Inflammatiory bowel disease (IBD))	K05445	NA	Capra hircus interleukin 22 (IL22), mRNA	0	0	0.073064	0	0	0	1.02378	0.033912	0.373901	0.493732	up	no
100860913	IGFBP1	NM_001285763.1	GO:0001558(regulation of cell growth);GO:0005615(extracellular space);GO:0031994(insulin-like growth factor I binding);GO:0031995(insulin-like growth factor II binding);GO:0043567(regulation of insulin-like growth factor receptor signaling pathway)	04115(p53 signaling pathway);05202(Transcriptional misregulation in cancers)	K10138	NA	Capra hircus insulin like growth factor binding protein 1 (IGFBP1), mRNA	0	0.173439	0.056918	0	0.099678	0.111276	1.00494	0.00710266	0.936064	0.951463	up	no
100860939	PKIB	XM_018052993.1	GO:0004862(cAMP-dependent protein kinase inhibitor activity);GO:0005634(nucleus);GO:0005737(cytoplasm);GO:0032212(positive regulation of telomere maintenance via telomerase);GO:0051973(positive regulation of telomerase activity);GO:2000480(negative regulation of cAMP-dependent protein kinase activity)	NA	NA	NA	PREDICTED: Capra hircus protein kinase (cAMP-dependent, catalytic) inhibitor beta (PKIB), transcript variant X8, mRNA	0	0.0627576	0.121573	0.0347452	0.0180342	0.039731	1.03025	0.0429937	0.451012	0.5586	up	no
100860942	LYZL4	NM_001285551.1	GO:0003796(lysozyme activity);GO:0005576(extracellular region)	04970(Salivary secretion)	K13915	EC:3.2.1.17	Capra hircus lysozyme like 4 (LYZL4), mRNA	0.006221	0	0	0	0	0	1.00207	0.0029824	0.373901	0.493732	up	no
100860947	AANAT	XM_018063569.1	GO:0004059(aralkylamine N-acetyltransferase activity);GO:0005515(protein binding);GO:0006474(N-terminal protein amino acid acetylation);GO:0007623(circadian rhythm);GO:0030187(melatonin biosynthetic process);GO:0048471(perinuclear region of cytoplasm);GO:0071320(cellular response to cAMP)	00380(Tryptophan metabolism)	K00669	EC:2.3.1.87	Capra hircus aralkylamine N-acetyltransferase (AANAT), mRNA	0.121756	0	0	0	0	0	1.04045	0.0572035	0.373901	0.493732	up	no
100860954	TNNC1	NM_001285572.1	GO:0005509(calcium ion binding);GO:0005654(nucleoplasm);GO:0005739(mitochondrion);GO:0005861(troponin complex);GO:0014883(transition between fast and slow fiber);GO:0031013(troponin I binding);GO:0031014(troponin T binding);GO:0032972(regulation of muscle filament sliding speed);GO:0042803(protein homodimerization activity);GO:0043462(regulation of ATPase activity);GO:0048306(calcium-dependent pr…	04020(Calcium signaling pathway);04260(Cardiac muscle contraction);04261(Adrenergic signaling in cardiomyocytes);05410(Hypertrophic cardiomyopathy (HCM));05414(Dilated cardiomyopathy (DCM))	K05865	NA	Capra hircus troponin C1, slow skeletal and cardiac type (TNNC1), mRNA	0	0	0.026066	0.149493	0.310367	0	0.879884	-0.184615	0.178465	0.493732	down	no
100860959	LOC100860959	XM_013963209.2	GO:0005794(Golgi apparatus);GO:0006955(immune response);GO:0007155(cell adhesion);GO:0007166(cell surface receptor signaling pathway);GO:0007204(positive regulation of cytosolic calcium ion concentration);GO:0016020(membrane);GO:0016021(integral component of membrane);GO:0016324(apical plasma membrane);GO:0030299(intestinal cholesterol absorption);GO:0031526(brush border membrane);GO:0031623(rece…	04152(AMPK signaling pathway);04512(ECM-receptor interaction);04145(Phagosome);04640(Hematopoietic cell lineage);04920(Adipocytokine signaling pathway);03320(PPAR signaling pathway);04975(Fat digestion and absorption);04931(Insulin resistance);05144(Malaria)	K06259	NA	Capra hircus CD36-like protein (LOC100860959), mRNA	0	0	0.068132	0	0.034701	0	1.01066	0.015292	0.690377	0.753571	up	no
100860994	PACSIN1	XM_018039237.1;XM_018039238.1	GO:0005543(phospholipid binding);GO:0005737(cytoplasm);GO:0005768(endosome);GO:0005829(cytosol);GO:0007015(actin filament organization);GO:0008092(cytoskeletal protein binding);GO:0030054(cell junction);GO:0030100(regulation of endocytosis);GO:0030137(COPI-coated vesicle);GO:0030659(cytoplasmic vesicle membrane);GO:0032587(ruffle membrane);GO:0043209(myelin sheath);GO:0043679(axon terminus);GO:00…	04530(Tight junction);04530(Tight junction)	K06106	NA	PREDICTED: Capra hircus protein kinase C and casein kinase substrate in neurons 1 (PACSIN1), transcript variant X2, mRNA	0.052557	0.0612762	0.0297742	0.0507759	0.0967868	0.0589719	0.980383	-0.028582	0.283997	0.493732	down	no
100860996	MAPK13	XM_018038788.1	GO:0000165(MAPK cascade);GO:0004707(MAP kinase activity);GO:0005524(ATP binding);GO:0005622(intracellular);GO:0006970(response to osmotic stress);GO:0018105(peptidyl-serine phosphorylation);GO:0032755(positive regulation of interleukin-6 production)	04015(Rap1 signaling pathway);04010(MAPK signaling pathway);04370(VEGF signaling pathway);04668(TNF signaling pathway);04068(FoxO signaling pathway);04071(Sphingolipid signaling pathway);04550(Signaling pathways regulating pluripotency of stem cells);04611(Platelet activation);04620(Toll-like receptor signaling pathway);04621(NOD-like receptor signaling pathway);04622(RIG-I-like receptor signalin…	K04441	EC:2.7.11.24	PREDICTED: Capra hircus mitogen-activated protein kinase 13 (MAPK13), mRNA	0.204063	0.216986	0.191812	0.106105	0.012208	0	1.15974	0.213795	0.0101809	0.105242	up	no
100861024	CRYM	XM_005697591.3	GO:0000122(negative regulation of transcription from RNA polymerase II promoter);GO:0003714(transcription corepressor activity);GO:0005634(nucleus);GO:0005739(mitochondrion);GO:0007605(sensory perception of sound);GO:0042403(thyroid hormone metabolic process);GO:0042803(protein homodimerization activity);GO:0047127(thiomorpholine-carboxylate dehydrogenase activity);GO:0050661(NADP binding);GO:005…	NA	NA	NA	PREDICTED: Capra hircus crystallin mu (CRYM), mRNA	0	0.019251	0	0	0	0	1.00638	0.00916979	0.373901	0.493732	up	no
100861096	RNF122	XM_018042123.1;XM_018042122.1	GO:0000209(protein polyubiquitination);GO:0042787(protein ubiquitination involved in ubiquitin-dependent protein catabolic process);GO:0043161(proteasome-mediated ubiquitin-dependent protein catabolic process);GO:0061630(ubiquitin protein ligase activity);GO:0008270(zinc ion binding);GO:0016021(integral component of membrane);GO:0016021(integral component of membrane)	NA	NA	NA	PREDICTED: Capra hircus ring finger protein 122 (RNF122), transcript variant X1, mRNA	0.196063	0.483021	0.175952	0.150141	0.224079	0.154886	1.08659	0.119802	0.343364	0.493732	up	no
100861123	OVOL1	XM_018043496.1	GO:0000122(negative regulation of transcription from RNA polymerase II promoter);GO:0000978(RNA polymerase II core promoter proximal region sequence-specific DNA binding);GO:0000981(RNA polymerase II transcription factor activity, sequence-specific DNA binding);GO:0001078(transcriptional repressor activity, RNA polymerase II core promoter proximal region sequence-specific binding);GO:0001822(kidn…	04110(Cell cycle)	K10500	NA	PREDICTED: Capra hircus ovo like transcriptional repressor 1 (OVOL1), mRNA	0	0.141364	0.091737	0.013044	0	0	1.07145	0.0995625	0.152213	0.493732	up	no
100861147	SDPR	XM_005676284.3	GO:0001786(phosphatidylserine binding);GO:0005080(protein kinase C binding);GO:0005737(cytoplasm);GO:0005829(cytosol);GO:0005901(caveola)	NA	NA	NA	PREDICTED: Capra hircus serum deprivation response (SDPR), mRNA	0	0	0.0843	0	0	0.027828	1.01799	0.0257217	0.565349	0.649909	up	no
100861163	MYLPF	NM_001285754.1	GO:0005509(calcium ion binding);GO:0005765(lysosomal membrane);GO:0007519(skeletal muscle tissue development);GO:0008307(structural constituent of muscle)	04810(Regulation of actin cytoskeleton);04510(Focal adhesion);04530(Tight junction);04670(Leukocyte transendothelial migration)	K12758	NA	Capra hircus myosin light chain, phosphorylatable, fast skeletal muscle (MYLPF), mRNA	0	0.072909	0.023618	0	0	0	1.03173	0.0450684	0.205682	0.493732	up	no
100861186	LOC100861186	XM_018041713.1	GO:0005506(iron ion binding);GO:0008392(arachidonic acid epoxygenase activity);GO:0008395(steroid hydroxylase activity);GO:0019373(epoxygenase P450 pathway);GO:0020037(heme binding);GO:0055114(oxidation-reduction process)	00140(Steroid hormone biosynthesis);00590(Arachidonic acid metabolism);00591(Linoleic acid metabolism);00830(Retinol metabolism);04726(Serotonergic synapse);04750(Inflammatory mediator regulation of TRP channels);05204(Chemical carcinogenesis)	K07413	EC:1.14.14.1	PREDICTED: Capra hircus cytochrome P450 2C31 (LOC100861186), mRNA	0	0.017129	0	0	0	0	1.00568	0.00816755	0.373901	0.493732	up	no
100861191	BAC7.5	NM_001285545.1	GO:0005576(extracellular region);GO:0042742(defense response to bacterium)	04970(Salivary secretion);05152(Tuberculosis)	K13916	NA	Capra hircus Bac7.5 protein (BAC7.5), mRNA	0	0.052967	0	0	0	0	1.01735	0.0248201	0.373901	0.493732	up	no
100861194	LTF	NM_001285548.1	GO:0001817(regulation of cytokine production);GO:0002227(innate immune response in mucosa);GO:0019731(antibacterial humoral response);GO:0019732(antifungal humoral response);GO:0031665(negative regulation of lipopolysaccharide-mediated signaling pathway);GO:0032680(regulation of tumor necrosis factor production);GO:0033690(positive regulation of osteoblast proliferation);GO:0042581(specific granu…	04066(HIF-1 signaling pathway);04978(Mineral absorption)	K14736	NA	Capra hircus lactotransferrin (LTF), mRNA	0	0.028407	0.003579	0	0	0	1.01058	0.0151885	0.297728	0.493732	up	no
100861202	PAG-6	NM_001285560.1	GO:0004190(aspartic-type endopeptidase activity);GO:0006508(proteolysis);GO:0030163(protein catabolic process)	04974(Protein digestion and absorption)	K06002	EC:3.4.23.1	Capra hircus pregnancy-associated glycoprotein-6 (PAG-6), mRNA	0.144803	0	0	0	0	0	1.04611	0.0650331	0.373901	0.493732	up	no
100861205	PAG-11	NM_001285565.1	GO:0005575(cellular_component)	04974(Protein digestion and absorption)	K06002	EC:3.4.23.1	Capra hircus pregnancy-associated glycoprotein-11 (PAG-11), mRNA	0	0	0	0.026523	0	0	0.991312	-0.0125887	0.373901	0.493732	down	no
100861208	CSF2	XM_013965265.2;NM_001285570.1	GO:0001892(embryonic placenta development);GO:0005125(cytokine activity);GO:0005129(granulocyte macrophage colony-stimulating factor receptor binding);GO:0005615(extracellular space);GO:0006955(immune response);GO:0008083(growth factor activity);GO:0010628(positive regulation of gene expression);GO:0010744(positive regulation of macrophage derived foam cell differentiation);GO:0032747(positive re…	04630(Jak-STAT signaling pathway);04668(TNF signaling pathway);04060(Cytokine-cytokine receptor interaction);04640(Hematopoietic cell lineage);04650(Natural killer cell mediated cytotoxicity);04660(T cell receptor signaling pathway);04664(Fc epsilon RI signaling pathway);05202(Transcriptional misregulation in cancers);05323(Rheumatoid arthritis);05132(Salmonella infection);05166(HTLV-I infection)…	K05427	NA	Capra hircus colony stimulating factor 2 (CSF2), mRNA	0.474196	0.171209	0.173266	0.777593	0.725406	0.86081	0.708033	-0.498111	0.0122234	0.117187	down	no
100861210	LOC100861210	NM_001285573.1;XM_018049898.1	GO:0000014(single-stranded DNA endodeoxyribonuclease activity);GO:0000729(DNA double-strand break processing);GO:0000737(DNA catabolic process, endonucleolytic);GO:0000793(condensed chromosome);GO:0003690(double-stranded DNA binding);GO:0003697(single-stranded DNA binding);GO:0004519(endonuclease activity);GO:0005515(protein binding);GO:0005634(nucleus);GO:0006303(double-strand break repair via n…	00310(Lysine degradation);00310(Lysine degradation)	K11433	EC:2.1.1.43	PREDICTED: Capra hircus PFOXic (LOC100861210), transcript variant X1, mRNA	0.041463	0	0.0630039	0	0	0.128416	0.993657	-0.00918026	0.892231	0.91706	down	no
100861212	LOC100861212	XM_005689075.3	GO:0004768(stearoyl-CoA 9-desaturase activity);GO:0005789(endoplasmic reticulum membrane);GO:0006636(unsaturated fatty acid biosynthetic process);GO:0016021(integral component of membrane);GO:0055114(oxidation-reduction process)	01212(Fatty acid metabolism);00592(alpha-Linolenic acid metabolism);01040(Biosynthesis of unsaturated fatty acids);03320(PPAR signaling pathway)	K10226	EC:1.14.19.3	PREDICTED: Capra hircus fatty acid desaturase 2 (LOC100861212), mRNA	0	0.052684	0	0	0	0	1.01726	0.0246908	0.373901	0.493732	up	no
100861223	CD34	XM_018060790.1	GO:0001894(tissue homeostasis);GO:0001935(endothelial cell proliferation);GO:0003094(glomerular filtration);GO:0005887(integral component of plasma membrane);GO:0007160(cell-matrix adhesion);GO:0007165(signal transduction);GO:0008134(transcription factor binding);GO:0008217(regulation of blood pressure);GO:0009897(external side of plasma membrane);GO:0010628(positive regulation of gene expression…	04514(Cell adhesion molecules (CAMs));04640(Hematopoietic cell lineage)	K06474	NA	PREDICTED: Capra hircus CD34 molecule (CD34), transcript variant X1, mRNA	0.052901	0	0	0.028746	0.028556	0.065964	0.977319	-0.0330987	0.333733	0.493732	down	no
100861227	OVN	NM_001285584.1	GO:0004568(chitinase activity);GO:0005576(extracellular region);GO:0005737(cytoplasm);GO:0005975(carbohydrate metabolic process);GO:0006032(chitin catabolic process);GO:0007338(single fertilization);GO:0008061(chitin binding);GO:0030133(transport vesicle)	00520(Amino sugar and nucleotide sugar metabolism)	K01183	EC:3.2.1.14	Capra hircus oviductin (OVN), mRNA	0.073146	0	0.100032	0	0	0	1.05687	0.0797973	0.124886	0.461747	up	no
100861229	CSN1S2	XM_013964676.2	GO:0005215(transporter activity);GO:0005615(extracellular space);GO:0005794(Golgi apparatus);GO:0005796(Golgi lumen);GO:0006810(transport);GO:0032355(response to estradiol);GO:0032570(response to progesterone);GO:0035375(zymogen binding);GO:0042742(defense response to bacterium);GO:0042803(protein homodimerization activity);GO:0060416(response to growth hormone);GO:1903494(response to dehydroepia…	NA	NA	NA	PREDICTED: Capra hircus as2-casein (CSN1S2), transcript variant X1, mRNA	0	0	0	0	0.00245822	0	0.999144	-0.00123528	0.373901	0.493732	down	no
100861231	CSN3	NM_001285587.1	GO:0005515(protein binding);GO:0005615(extracellular space);GO:0005794(Golgi apparatus);GO:0005796(Golgi lumen);GO:0007595(lactation);GO:0032355(response to estradiol);GO:0032570(response to progesterone);GO:0035375(zymogen binding);GO:0042802(identical protein binding);GO:0050821(protein stabilization);GO:0051260(protein homooligomerization);GO:1903494(response to dehydroepiandrosterone);GO:1903…	NA	NA	NA	Capra hircus casein kappa (CSN3), mRNA	0	0	0	0	0	0.015499	0.994886	-0.00739627	0.373901	0.493732	down	no
100861232	TNF	XM_005696606.3;NM_001286442.1	GO:0001934(positive regulation of protein phosphorylation);GO:0043065(positive regulation of apoptotic process);GO:0043242(negative regulation of protein complex disassembly);GO:0043243(positive regulation of protein complex disassembly);GO:0043406(positive regulation of MAP kinase activity);GO:0043507(positive regulation of JUN kinase activity);GO:0097527(necroptotic signaling pathway);GO:009752…	04010(MAPK signaling pathway);04350(TGF-beta signaling pathway);04064(NF-kappa B signaling pathway);04668(TNF signaling pathway);04071(Sphingolipid signaling pathway);04150(mTOR signaling pathway);04060(Cytokine-cytokine receptor interaction);04210(Apoptosis);04640(Hematopoietic cell lineage);04620(Toll-like receptor signaling pathway);04621(NOD-like receptor signaling pathway);04622(RIG-I-like r…	K03156	NA	Capra hircus tumor necrosis factor (TNF), mRNA	0.169473	0	0.0805553	0	0.0477984	0	1.06444	0.09009	0.26146	0.493732	up	no
100861239	MC4R	NM_001285591.1	GO:0004980(melanocyte-stimulating hormone receptor activity);GO:0005886(plasma membrane);GO:0007186(G-protein coupled receptor signaling pathway);GO:0007631(feeding behavior);GO:0016021(integral component of membrane);GO:0030073(insulin secretion);GO:0030819(positive regulation of cAMP biosynthetic process);GO:0031625(ubiquitin protein ligase binding);GO:0032868(response to insulin);GO:0042923(ne…	04080(Neuroactive ligand-receptor interaction)	K04202	NA	Capra hircus melanocortin 4 receptor (MC4R), mRNA	0	0	0	0.075437	0	0.043565	0.962273	-0.0554812	0.142428	0.488488	down	no
100861243	RERG	XM_018047546.1	GO:0003924(GTPase activity);GO:0005525(GTP binding);GO:0005634(nucleus);GO:0005829(cytosol);GO:0007264(small GTPase mediated signal transduction);GO:0008285(negative regulation of cell proliferation);GO:0009725(response to hormone);GO:0016020(membrane);GO:0030308(negative regulation of cell growth)	04010(MAPK signaling pathway);04810(Regulation of actin cytoskeleton);04530(Tight junction)	K07830	NA	Capra hircus RAS-like, estrogen-regulated, growth inhibitor (RERG), mRNA	0.00525	0	0	0	0	0	1.00175	0.00251811	0.373901	0.493732	up	no
100861252	MYF5	NM_001287037.1	GO:0000978(RNA polymerase II core promoter proximal region sequence-specific DNA binding);GO:0001228(transcriptional activator activity, RNA polymerase II transcription regulatory region sequence-specific binding);GO:0001502(cartilage condensation);GO:0001503(ossification);GO:0001756(somitogenesis);GO:0001952(regulation of cell-matrix adhesion);GO:0003705(transcription factor activity, RNA polyme…	04550(Signaling pathways regulating pluripotency of stem cells)	K18484	NA	Capra hircus myogenic factor 5 (MYF5), mRNA	0	0.143992	0	0.160736	0.083983	0.210653	0.908969	-0.137697	0.158898	0.493732	down	no
100861269	PDLIM3	XM_005698725.3;XM_005698726.3	GO:0005737(cytoplasm);GO:0007015(actin filament organization);GO:0007507(heart development);GO:0008092(cytoskeletal protein binding);GO:0008270(zinc ion binding);GO:0008307(structural constituent of muscle);GO:0015629(actin cytoskeleton);GO:0030018(Z disc);GO:0030018(Z disc)	04530(Tight junction);04530(Tight junction)	K18625	NA	PREDICTED: Capra hircus PDZ and LIM domain 3 (PDLIM3), transcript variant X3, mRNA	0.115463	0.0485374	0	0	0.0111017	0.0193967	1.04304	0.0607924	0.259799	0.493732	up	no
100861275	MAP34-B	NM_001285620.1	GO:0005576(extracellular region);GO:0042742(defense response to bacterium)	04970(Salivary secretion);05152(Tuberculosis)	K13916	NA	Capra hircus MAP34-B protein (MAP34-B), mRNA	0.257461	0	0	0.076496	0	0	1.05316	0.0747236	0.553676	0.64042	up	no
100861277	IGF2	NM_001287042.1;NM_001287041.1	GO:0005615(extracellular space);GO:0005615(extracellular space)	05205(Proteoglycans in cancer);05205(Proteoglycans in cancer)	K13769	NA	Capra hircus insulin like growth factor 2 (IGF2), transcript variant 2, mRNA	0.0616767	0.0605353	0.117656	0.134059	0.103795	0.135871	0.960117	-0.0587178	0.107043	0.436086	down	no
100861279	LOC100861279	NM_001285623.1	GO:0001816(cytokine production);GO:0005829(cytosol);GO:0006469(negative regulation of protein kinase activity);GO:0006631(fatty acid metabolic process);GO:0008284(positive regulation of cell proliferation);GO:0042632(cholesterol homeostasis);GO:0045892(negative regulation of transcription, DNA-templated);GO:0050729(positive regulation of inflammatory response);GO:0050872(white fat cell differenti…	04923(Regulation of lipolysis in adipocyte);03320(PPAR signaling pathway)	K08753	NA	Capra hircus adipocyte fatty acid-binding protein (LOC100861279), mRNA	0.261617	0.286999	0	0.085308	0	0	1.14371	0.193727	0.191225	0.493732	up	no
100861280	XDH	XM_005686386.3	GO:0004854(xanthine dehydrogenase activity);GO:0004855(xanthine oxidase activity);GO:0005506(iron ion binding);GO:0005615(extracellular space);GO:0005777(peroxisome);GO:0005829(cytosol);GO:0009055(electron carrier activity);GO:0009115(xanthine catabolic process);GO:0016614(oxidoreductase activity, acting on CH-OH group of donors);GO:0016903(oxidoreductase activity, acting on the aldehyde or oxo g…	00230(Purine metabolism);00232(Caffeine metabolism);00983(Drug metabolism - other enzymes);04146(Peroxisome)	K00106	EC:1.17.1.4;EC:1.17.3.2	Capra hircus xanthine dehydrogenase (XDH), mRNA	0	0	0	0.007976	0.007125	0	0.994998	-0.00723468	0.117369	0.452702	down	no
100861283	TNNI2	XM_018043469.1	GO:0003009(skeletal muscle contraction);GO:0003779(actin binding);GO:0005634(nucleus);GO:0005861(troponin complex);GO:0031014(troponin T binding);GO:0045893(positive regulation of transcription, DNA-templated);GO:0060048(cardiac muscle contraction)	04260(Cardiac muscle contraction);04261(Adrenergic signaling in cardiomyocytes)	K12044	NA	PREDICTED: Capra hircus troponin I2, fast skeletal type (TNNI2), mRNA	0	0.191446	0	0	0	0	1.06013	0.0842379	0.373901	0.493732	up	no
100861287	AGP	NM_001285630.1	GO:0002682(regulation of immune system process);GO:0005615(extracellular space);GO:0006810(transport);GO:0006953(acute-phase response)	NA	NA	NA	Capra hircus alpha 1 acid glycoprotein (AGP), mRNA	0	0.131573	0.188364	0	0.023239	0.084284	1.0662	0.0924735	0.321563	0.493732	up	no
100861291	FSHR	NM_001285636.1	GO:0010738(regulation of protein kinase A signaling);GO:0014068(positive regulation of phosphatidylinositol 3-kinase signaling);GO:0070374(positive regulation of ERK1 and ERK2 cascade)	04024(cAMP signaling pathway);04080(Neuroactive ligand-receptor interaction);04913(Ovarian Steroidogenesis)	K04247	NA	Capra hircus follicle stimulating hormone receptor (FSHR), mRNA	0	0	0.006695	0	0	0	1.00223	0.00320888	0.373901	0.493732	up	no
100861296	SLC34A2	XM_013964569.2	GO:0005315(inorganic phosphate transmembrane transporter activity);GO:0005436(sodium:phosphate symporter activity);GO:0005737(cytoplasm);GO:0005903(brush border);GO:0006817(phosphate ion transport);GO:0015321(sodium-dependent phosphate transmembrane transporter activity);GO:0016021(integral component of membrane);GO:0016324(apical plasma membrane);GO:0030643(cellular phosphate ion homeostasis);GO…	04978(Mineral absorption)	K14683	NA	PREDICTED: Capra hircus solute carrier family 34 member 2 (SLC34A2), transcript variant X2, mRNA	0	0.0159545	0	0	0	0	1.00542	0.00779768	0.373901	0.493732	up	no
100861299	FSHB	XM_013969782.2	GO:0035938(estradiol secretion)	04024(cAMP signaling pathway);04080(Neuroactive ligand-receptor interaction);04912(GnRH signaling pathway);04913(Ovarian Steroidogenesis)	K05250	NA	Capra hircus follicle stimulating hormone beta subunit (FSHB), mRNA	0	0.097469	0	0.04438	0	0	1.01667	0.0238445	0.654303	0.723569	up	no
100861301	PRKAG3	XM_018054332.1	GO:0005524(ATP binding);GO:0005615(extracellular space);GO:0005978(glycogen biosynthetic process);GO:0006633(fatty acid biosynthetic process);GO:0015758(glucose transport);GO:0019901(protein kinase binding)	04068(FoxO signaling pathway);04152(AMPK signaling pathway);04910(Insulin signaling pathway);04922(Glucagon signaling pathway);04920(Adipocytokine signaling pathway);04921(Oxytocin signaling pathway);04211(Longevity regulating pathway - mammal);04213(Longevity regulating pathway - multiple species);04710(Circadian rhythm);05410(Hypertrophic cardiomyopathy (HCM));04932(Non-alcoholic fatty liver di…	K07200	NA	Capra hircus protein kinase AMP-activated non-catalytic subunit gamma 3 (PRKAG3), mRNA	0.081109	0.013509	0.060126	0	0.03427	0	1.03946	0.0558313	0.155806	0.493732	up	no
100861318	PRLR	XM_018065467.1	GO:0004925(prolactin receptor activity);GO:0005622(intracellular);GO:0005886(plasma membrane);GO:0007171(activation of transmembrane receptor protein tyrosine kinase activity);GO:0007259(JAK-STAT cascade);GO:0007595(lactation);GO:0009986(cell surface);GO:0016021(integral component of membrane);GO:0017046(peptide hormone binding);GO:0030155(regulation of cell adhesion);GO:0030856(regulation of epi…	04630(Jak-STAT signaling pathway);04151(PI3K-Akt signaling pathway);04080(Neuroactive ligand-receptor interaction);04060(Cytokine-cytokine receptor interaction);04917(Prolactin signaling pathway)	K05081	NA	Capra hircus prolactin receptor (PRLR), mRNA	0.0275804	0	0	0	0	0.0257791	1.00059	0.000854996	0.964704	0.972917	up	no
100861371	UPP2	XM_005676105.3	GO:0004850(uridine phosphorylase activity);GO:0005737(cytoplasm);GO:0009166(nucleotide catabolic process);GO:0044206(UMP salvage);GO:0045098(type III intermediate filament)	00240(Pyrimidine metabolism);00983(Drug metabolism - other enzymes)	K00757	EC:2.4.2.3	PREDICTED: Capra hircus uridine phosphorylase 2 (UPP2), mRNA	0	0	0	0.033573	0	0	0.989053	-0.0158801	0.373901	0.493732	down	no
100861381	LOC100861381	NM_001285717.1	GO:0005198(structural molecule activity);GO:0005882(intermediate filament)	05150(Staphylococcus aureus infection)	K07604	NA	Capra hircus hair acidic keratin 1 (LOC100861381), mRNA	0	0	0	0	0.078038	0	0.975264	-0.036136	0.373901	0.493732	down	no
100861382	KRT27	NM_001285719.1	GO:0005198(structural molecule activity);GO:0005737(cytoplasm);GO:0005882(intermediate filament);GO:0031069(hair follicle morphogenesis);GO:0070062(extracellular exosome)	05150(Staphylococcus aureus infection)	K07604	NA	Capra hircus keratin 27 (KRT27), mRNA	0	0	0	0	0	0.02634	0.991371	-0.0125029	0.373901	0.493732	down	no
100861386	KIT	XM_018049156.1	GO:0000187(activation of MAPK activity);GO:0001541(ovarian follicle development);GO:0002327(immature B cell differentiation);GO:0002371(dendritic cell cytokine production);GO:0004714(transmembrane receptor protein tyrosine kinase activity);GO:0006954(inflammatory response);GO:0007283(spermatogenesis);GO:0008360(regulation of cell shape);GO:0018108(peptidyl-tyrosine phosphorylation);GO:0019221(cyt…	04014(Ras signaling pathway);04015(Rap1 signaling pathway);04072(Phospholipase D signaling pathway);04151(PI3K-Akt signaling pathway);04060(Cytokine-cytokine receptor interaction);04144(Endocytosis);04640(Hematopoietic cell lineage);04916(Melanogenesis);05200(Pathways in cancer);05230(Central carbon metabolism in cancer);05221(Acute myeloid leukemia)	K05091	EC:2.7.10.1	Capra hircus KIT proto-oncogene receptor tyrosine kinase (KIT), mRNA	0.0838904	0.0804295	0.13336	0.0151952	0.0471639	0.0176085	1.0707	0.0985519	0.0206547	0.160356	up	no
100861389	SLAMF1	NM_001285726.1	GO:0001779(natural killer cell differentiation);GO:0001787(natural killer cell proliferation);GO:0002277(myeloid dendritic cell activation involved in immune response);GO:0002725(negative regulation of T cell cytokine production);GO:0004872(receptor activity);GO:0009897(external side of plasma membrane);GO:0016021(integral component of membrane);GO:0031338(regulation of vesicle fusion);GO:0032695…	05162(Measles)	K06536	NA	Capra hircus signaling lymphocytic activation molecule family member 1 (SLAMF1), mRNA	0	0.045781	0	0	0	0	1.01503	0.0215269	0.373901	0.493732	up	no
100861390	TYRP1	NM_001285727.1	GO:0005507(copper ion binding);GO:0010008(endosome membrane);GO:0016021(integral component of membrane);GO:0016716(oxidoreductase activity, acting on paired donors, with incorporation or reduction of molecular oxygen, another compound as one donor, and incorporation of one atom of oxygen);GO:0030318(melanocyte differentiation);GO:0030669(clathrin-coated endocytic vesicle membrane);GO:0032438(mela…	00350(Tyrosine metabolism);04916(Melanogenesis)	K00506	EC:1.14.18.-	Capra hircus tyrosinase related protein 1 (TYRP1), mRNA	0	0.078818	0	0	0	0	1.02561	0.0364838	0.373901	0.493732	up	no
100861413	CYP19A1	XM_013967046.2	GO:0020037(heme binding);GO:0070330(aromatase activity)	00140(Steroid hormone biosynthesis);04913(Ovarian Steroidogenesis)	K07434	EC:1.14.14.14	Capra hircus cytochrome P450, family 19, subfamily A, polypeptide 1 (CYP19A1), mRNA	0	0	0.023053	0	0	0	1.00763	0.0109603	0.373901	0.493732	up	no
100861576	SOX2	NM_001285672.1	GO:0001649(osteoblast differentiation);GO:0001654(eye development);GO:0001714(endodermal cell fate specification);GO:0003700(transcription factor activity, sequence-specific DNA binding);GO:0005654(nucleoplasm);GO:0005829(cytosol);GO:0007050(cell cycle arrest);GO:0009611(response to wounding);GO:0021983(pituitary gland development);GO:0035019(somatic stem cell population maintenance);GO:0035198(m…	04390(Hippo signaling pathway);04550(Signaling pathways regulating pluripotency of stem cells)	K16796	NA	Capra hircus SRY-box 2 (SOX2), mRNA	0	0	0.141419	0	0	0	1.04508	0.0636095	0.373901	0.493732	up	no
100861580	NPPC	XM_018054341.1	GO:0003418(growth plate cartilage chondrocyte differentiation);GO:0003419(growth plate cartilage chondrocyte proliferation);GO:0005102(receptor binding);GO:0006182(cGMP biosynthetic process);GO:0007168(receptor guanylyl cyclase signaling pathway)	04270(Vascular smooth muscle contraction)	K12336	NA	Capra hircus natriuretic peptide C (NPPC), mRNA	0.027197	0.060201	0	0	0	0	1.02884	0.0410169	0.167693	0.493732	up	no
102168222	CD226	XM_005696957.3	GO:0001816(cytokine production);GO:0002860(positive regulation of natural killer cell mediated cytotoxicity directed against tumor cell target);GO:0002891(positive regulation of immunoglobulin mediated immune response);GO:0004872(receptor activity);GO:0005102(receptor binding);GO:0005178(integrin binding);GO:0005887(integral component of plasma membrane);GO:0005913(cell-cell adherens junction);GO…	04514(Cell adhesion molecules (CAMs))	K06567	NA	PREDICTED: Capra hircus CD226 molecule (CD226), mRNA	0	0	0.056206	0	0	0	1.01839	0.0262971	0.373901	0.493732	up	no
102168226	LOC102168226	102168226	NA	NA	NA	NA		0	0.214661	0.417215	0.05805	0	0.06318	1.15237	0.204606	0.239744	0.493732	up	no
102168228	LOC102168228	XM_005678168.3	GO:0004846(urate oxidase activity);GO:0005739(mitochondrion);GO:0005777(peroxisome);GO:0006144(purine nucleobase metabolic process);GO:0019628(urate catabolic process);GO:0055114(oxidation-reduction process)	00230(Purine metabolism);00232(Caffeine metabolism)	K00365	EC:1.7.3.3	PREDICTED: Capra hircus uricase (LOC102168228), mRNA	0.037554	0.046023	0	0	0	0	1.02766	0.039367	0.120024	0.455469	up	no
102168230	AZGP1	XM_005697863.3	GO:0001580(detection of chemical stimulus involved in sensory perception of bitter taste);GO:0001895(retina homeostasis);GO:0001948(glycoprotein binding);GO:0002474(antigen processing and presentation of peptide antigen via MHC class I);GO:0003823(antigen binding);GO:0005615(extracellular space);GO:0005634(nucleus);GO:0005886(plasma membrane);GO:0006955(immune response);GO:0007155(cell adhesion);…	04514(Cell adhesion molecules (CAMs));04144(Endocytosis);04145(Phagosome);04650(Natural killer cell mediated cytotoxicity);04612(Antigen processing and presentation);05203(Viral carcinogenesis);05320(Autoimmune thyroid disease);05330(Allograft rejection);05332(Graft-versus-host disease);05416(Viral myocarditis);04940(Type I diabetes mellitus);05166(HTLV-I infection);05168(Herpes simplex infection…	K06751	NA	PREDICTED: Capra hircus alpha-2-glycoprotein 1, zinc-binding (AZGP1), mRNA	0	0.045842	0	0.04407	0.082704	0.060784	0.955432	-0.0657744	0.0671032	0.326637	down	no
102168236	LOC102168236	XM_005679581.3	GO:0005525(GTP binding)	NA	NA	NA	PREDICTED: Capra hircus GTPase IMAP family member 4 (LOC102168236), mRNA	0.011906	0	0	0	0	0	1.00395	0.00569176	0.373901	0.493732	up	no
102168244	CXXC4	XM_005681344.3	GO:0003677(DNA binding);GO:0008270(zinc ion binding);GO:0030165(PDZ domain binding)	04310(Wnt signaling pathway)	K03344	NA	PREDICTED: Capra hircus CXXC finger protein 4 (CXXC4), mRNA	0	0	0	0.015337	0	0	0.994939	-0.00731955	0.373901	0.493732	down	no
102168256	LOC102168256	102168256	NA	NA	NA	NA		0	0.13485	0.131264	0.073297	0.038815	0.043331	1.03341	0.0474174	0.486207	0.586614	up	no
102168263	HRH2	XM_018053707.1;XM_018053708.1;XR_001918613.1;XR_001918611.1;XM_018053706.1	GO:0001697(histamine-induced gastric acid secretion);GO:0001698(gastrin-induced gastric acid secretion);GO:0003382(epithelial cell morphogenesis);GO:0004969(histamine receptor activity);GO:0006955(immune response);GO:0007186(G-protein coupled receptor signaling pathway);GO:0007613(memory);GO:0008542(visual learning);GO:0016021(integral component of membrane);GO:0045907(positive regulation of vaso…	04020(Calcium signaling pathway);04080(Neuroactive ligand-receptor interaction);04971(Gastric acid secretion);04971(Gastric acid secretion)	K04150	NA	PREDICTED: Capra hircus histamine receptor H2 (HRH2), transcript variant X1, mRNA	0.0936406	0.0163447	0.024731	0.0322332	0	0.0314594	1.02274	0.0324392	0.426574	0.539031	up	no
102168282	TTLL10	XM_018059950.1	GO:0006464(cellular protein modification process)	NA	NA	NA	PREDICTED: Capra hircus tubulin tyrosine ligase like 10 (TTLL10), mRNA	0.088316	0.036058	0.001044	0	0	0	1.04119	0.0582359	0.171412	0.493732	up	no
102168291	LOC102168291	XM_018063478.1	GO:0007186(G-protein coupled receptor signaling pathway);GO:0016021(integral component of membrane);GO:0016503(pheromone receptor activity)	NA	NA	NA	PREDICTED: Capra hircus vomeronasal type-1 receptor 1-like (LOC102168291), mRNA	0	0	0.100137	0.057049	0	0	1.01341	0.0192136	0.735713	0.79041	up	no
102168311	LOC102168311	102168311	NA	NA	NA	NA		0.236793	0	0	0	0	0	1.07341	0.102201	0.373901	0.493732	up	no
102168334	DUSP9	XM_018044793.1	GO:0000188(inactivation of MAPK activity);GO:0004725(protein tyrosine phosphatase activity);GO:0005737(cytoplasm);GO:0017017(MAP kinase tyrosine/serine/threonine phosphatase activity);GO:0035335(peptidyl-tyrosine dephosphorylation)	04010(MAPK signaling pathway);04550(Signaling pathways regulating pluripotency of stem cells)	K18498	EC:3.1.3.16;EC:3.1.3.48	PREDICTED: Capra hircus dual specificity phosphatase 9 (DUSP9), transcript variant X2, mRNA	0	0.0754249	0.0618112	0	0	0	1.04999	0.070369	0.119746	0.455108	up	no
102168346	LOC102168346	XR_310209.3	NA	NA	NA	NA	PREDICTED: Capra hircus uncharacterized LOC102168346 (LOC102168346), ncRNA	0.082156	0	0.10553	0.060022	0.031205	0	1.03054	0.0434071	0.436601	0.547169	up	no
102168348	DOK2	XM_005683968.3	GO:0005057(receptor signaling protein activity);GO:0005068(transmembrane receptor protein tyrosine kinase adaptor activity);GO:0005158(insulin receptor binding);GO:0005622(intracellular);GO:0007169(transmembrane receptor protein tyrosine kinase signaling pathway);GO:0007265(Ras protein signal transduction)	05162(Measles)	K14752	NA	PREDICTED: Capra hircus docking protein 2 (DOK2), mRNA	0	0	0	0	0.043317	0	0.985964	-0.0203925	0.373901	0.493732	down	no
102168369	LOC102168369	XR_001296551.2	GO:0003735(structural constituent of ribosome);GO:0006412(translation);GO:0015934(large ribosomal subunit)	03010(Ribosome)	K02880	NA	PREDICTED: Capra hircus 60S ribosomal protein L17 pseudogene (LOC102168369), misc_RNA	0	0.112061	0.110362	0.158956	0.015453	0	1.01614	0.0231056	0.797995	0.840871	up	no
102168376	LAMB3	XM_018060783.1	GO:0005610(laminin-5 complex);GO:0035987(endodermal cell differentiation);GO:0050873(brown fat cell differentiation)	04151(PI3K-Akt signaling pathway);04512(ECM-receptor interaction);04510(Focal adhesion);05200(Pathways in cancer);05222(Small cell lung cancer);05146(Amoebiasis);05145(Toxoplasmosis)	K06244	NA	PREDICTED: Capra hircus laminin subunit beta 3 (LAMB3), mRNA	0.139866	0.048063	0.06231	0.147575	0.036819	0.013985	1.01701	0.0243352	0.733164	0.78843	up	no
102168380	LOC102168380	XM_005692258.3	GO:0005615(extracellular space)	NA	NA	NA	PREDICTED: Capra hircus secretoglobin family 2B member 20 (LOC102168380), transcript variant X2, misc_RNA	0	0	0	0	0.094079	0	0.970474	-0.043239	0.373901	0.493732	down	no
102168381	LOC102168381	XM_005692428.3	GO:0008392(arachidonic acid epoxygenase activity);GO:0008395(steroid hydroxylase activity);GO:0019373(epoxygenase P450 pathway)	00980(Metabolism of xenobiotics by cytochrome P450);05204(Chemical carcinogenesis)	K17685	EC:1.14.14.1	PREDICTED: Capra hircus cytochrome P450 2A13 (LOC102168381), mRNA	0	0	0.058135	0	0	0	1.01901	0.0271746	0.373901	0.493732	up	no
102168382	LOC102168382	XR_001296778.2	GO:0031462(Cul2-RING ubiquitin ligase complex);GO:0031625(ubiquitin protein ligase binding);GO:0042787(protein ubiquitination involved in ubiquitin-dependent protein catabolic process);GO:0061630(ubiquitin protein ligase activity)	04120(Ubiquitin mediated proteolysis);04066(HIF-1 signaling pathway);05200(Pathways in cancer);05211(Renal cell carcinoma)	K03870	NA	PREDICTED: Capra hircus cullin-2 pseudogene (LOC102168382), misc_RNA	0.143189	0.156208	0.31856	0.172266	0.154728	0.17426	1.03116	0.0442744	0.542124	0.630889	up	no
102168390	GZMA	XM_005694709.2	GO:0004252(serine-type endopeptidase activity);GO:0005634(nucleus);GO:0032078(negative regulation of endodeoxyribonuclease activity);GO:0042803(protein homodimerization activity);GO:0043065(positive regulation of apoptotic process);GO:0043392(negative regulation of DNA binding);GO:0051354(negative regulation of oxidoreductase activity);GO:0051603(proteolysis involved in cellular protein catabolic…	04080(Neuroactive ligand-receptor interaction)	K01352	EC:3.4.21.78	PREDICTED: Capra hircus granzyme A (GZMA), mRNA	0.176056	0.345596	0.08285	0.095668	0.292997	0.110314	1.02895	0.0411794	0.747216	0.799575	up	no
102168399	CHRND	XM_018058146.1	GO:0004889(acetylcholine-activated cation-selective channel activity);GO:0005892(acetylcholine-gated channel complex);GO:0007271(synaptic transmission, cholinergic);GO:0007274(neuromuscular synaptic transmission);GO:0015464(acetylcholine receptor activity);GO:0030054(cell junction);GO:0035094(response to nicotine);GO:0042166(acetylcholine binding);GO:0042391(regulation of membrane potential);GO:0…	04080(Neuroactive ligand-receptor interaction)	K04816	NA	PREDICTED: Capra hircus cholinergic receptor nicotinic delta subunit (CHRND), transcript variant X3, mRNA	0	0	0	0	0	0.0586309	0.98071	-0.0281013	0.373901	0.493732	down	no
102168402	LOC102168402	102168402	NA	NA	NA	NA		0.009193	0	0.078151	0	0	0	1.02853	0.0405871	0.300978	0.493732	up	no
102168404	LOC102168404	XM_005677512.3	GO:0005509(calcium ion binding);GO:0005615(extracellular space);GO:0006954(inflammatory response);GO:0042056(chemoattractant activity);GO:0042107(cytokine metabolic process);GO:0050918(positive chemotaxis)	04978(Mineral absorption)	K14734	NA	PREDICTED: Capra hircus protein S100-A15A (LOC102168404), transcript variant X2, mRNA	0	0	0	0	0	0.067249	0.978539	-0.0312989	0.373901	0.493732	down	no
102168406	LOC102168406	102168406	NA	NA	NA	NA		0	0.272644	0.264955	0	0	0	1.172	0.228972	0.116181	0.452591	up	no
102168410	GJC3	XM_018039908.1	GO:0005922(connexon complex);GO:0007154(cell communication);GO:0007605(sensory perception of sound);GO:0016021(integral component of membrane);GO:0042552(myelination);GO:0042803(protein homodimerization activity);GO:0043209(myelin sheath)	NA	NA	NA	PREDICTED: Capra hircus gap junction protein gamma 3 (GJC3), mRNA	0	0	0	0	0	0.054902	0.982342	-0.025703	0.373901	0.493732	down	no
102168416	LOC102168416	102168416	NA	NA	NA	NA		0	0	0	0	0	0.079568	0.974803	-0.036818	0.373901	0.493732	down	no
102168417	LOC102168417	XM_005679421.2	GO:0004415(hyalurononglucosaminidase activity);GO:0005975(carbohydrate metabolic process)	00531(Glycosaminoglycan degradation)	K01197	EC:3.2.1.35	PREDICTED: Capra hircus hyaluronidase-4-like (LOC102168417), mRNA	0.098994	0	0	0	0	0	1.03197	0.0453945	0.373901	0.493732	up	no
102168425	ALOX5	XM_018042356.1	GO:0002540(leukotriene production involved in inflammatory response);GO:0004051(arachidonate 5-lipoxygenase activity);GO:0005506(iron ion binding);GO:0005615(extracellular space);GO:0005641(nuclear envelope lumen);GO:0005829(cytosol);GO:0016363(nuclear matrix);GO:0019370(leukotriene biosynthetic process);GO:0031965(nuclear membrane);GO:0055114(oxidation-reduction process)	00590(Arachidonic acid metabolism);04913(Ovarian Steroidogenesis);04726(Serotonergic synapse);05145(Toxoplasmosis)	K00461	EC:1.13.11.34	PREDICTED: Capra hircus arachidonate 5-lipoxygenase (ALOX5), mRNA	0.09569	0	0.0375	0	0	0.016324	1.03804	0.0538635	0.240198	0.493732	up	no
102168427	DHH	XM_018047845.1	GO:0005113(patched binding);GO:0005509(calcium ion binding);GO:0005615(extracellular space);GO:0005886(plasma membrane);GO:0007267(cell-cell signaling);GO:0007286(spermatid development);GO:0008233(peptidase activity);GO:0008270(zinc ion binding);GO:0016539(intein-mediated protein splicing);GO:0030238(male sex determination);GO:0033327(Leydig cell differentiation);GO:0050810(regulation of steroid …	04340(Hedgehog signaling pathway)	K11990	NA	PREDICTED: Capra hircus desert hedgehog (DHH), mRNA	0.233678	0.067604	0.131276	0.009168	0.066071	0.036879	1.10129	0.139192	0.0980967	0.412335	up	no
102168436	MAP3K15	XM_018043632.1	GO:0000165(MAPK cascade);GO:0000186(activation of MAPKK activity);GO:0004709(MAP kinase kinase kinase activity);GO:0005524(ATP binding);GO:0005622(intracellular)	04141(Protein processing in endoplasmic reticulum);04010(MAPK signaling pathway);04668(TNF signaling pathway);04071(Sphingolipid signaling pathway);04210(Apoptosis);04722(Neurotrophin signaling pathway);05014(Amyotrophic lateral sclerosis (ALS));04932(Non-alcoholic fatty liver disease (NAFLD))	K04426	EC:2.7.11.25	PREDICTED: Capra hircus mitogen-activated protein kinase kinase kinase 15 (MAP3K15), mRNA	0.07693	0	0.017737	0	0.021697	0	1.02369	0.033774	0.375089	0.494834	up	no
102168455	CHRM5	XM_018053801.1	GO:0001696(gastric acid secretion);GO:0005887(integral component of plasma membrane);GO:0007197(adenylate cyclase-inhibiting G-protein coupled acetylcholine receptor signaling pathway);GO:0007207(phospholipase C-activating G-protein coupled acetylcholine receptor signaling pathway);GO:0007271(synaptic transmission, cholinergic);GO:0015872(dopamine transport);GO:0016907(G-protein coupled acetylcho…	04020(Calcium signaling pathway);04080(Neuroactive ligand-receptor interaction);04810(Regulation of actin cytoskeleton);04725(Cholinergic synapse)	K04133	NA	PREDICTED: Capra hircus cholinergic receptor muscarinic 5 (CHRM5), mRNA	0.067033	0	0.063937	0.036426	0	0	1.03083	0.0438001	0.27946	0.493732	up	no
102168461	AMER2	XM_018056306.1	GO:0005546(phosphatidylinositol-4,5-bisphosphate binding);GO:0005886(plasma membrane);GO:0008013(beta-catenin binding);GO:0048856(anatomical structure development);GO:0060828(regulation of canonical Wnt signaling pathway)	NA	NA	NA	PREDICTED: Capra hircus APC membrane recruitment protein 2 (AMER2), mRNA	0.082389	0.080865	0.078584	0.04477	0	0	1.06495	0.0907862	0.0126464	0.119212	up	no
102168469	MMP9	NM_001314269.1	GO:0001501(skeletal system development);GO:0001503(ossification);GO:0001934(positive regulation of protein phosphorylation);GO:0004222(metalloendopeptidase activity);GO:0005615(extracellular space);GO:0006508(proteolysis);GO:0007566(embryo implantation);GO:0008270(zinc ion binding);GO:0030198(extracellular matrix organization);GO:0030574(collagen catabolic process);GO:0031012(extracellular matrix…	04668(TNF signaling pathway);04670(Leukocyte transendothelial migration);04915(Estrogen signaling pathway);05200(Pathways in cancer);05202(Transcriptional misregulation in cancers);05206(MicroRNAs in cancer);05205(Proteoglycans in cancer);05219(Bladder cancer);05161(Hepatitis B)	K01403	EC:3.4.24.35	Capra hircus matrix metallopeptidase 9 (MMP9), mRNA	0.069338	0.073078	0.056797	0	0	0.040157	1.05248	0.07379	0.021285	0.163208	up	no
102168475	LOC102168475	XM_005690329.2	GO:0004930(G-protein coupled receptor activity);GO:0004984(olfactory receptor activity);GO:0005549(odorant binding);GO:0005886(plasma membrane);GO:0007186(G-protein coupled receptor signaling pathway);GO:0016021(integral component of membrane);GO:0050911(detection of chemical stimulus involved in sensory perception of smell)	04740(Olfactory transduction)	K04257	NA	PREDICTED: Capra hircus olfactory receptor 5AN1-like (LOC102168475), mRNA	0	0	0	0.041313	0	0	0.986596	-0.0194679	0.373901	0.493732	down	no
102168479	NLRP12	XM_018063018.1	GO:0005737(cytoplasm);GO:0008588(release of cytoplasmic sequestered NF-kappaB);GO:0031953(negative regulation of protein autophosphorylation);GO:0032088(negative regulation of NF-kappaB transcription factor activity);GO:0036336(dendritic cell migration);GO:0043124(negative regulation of I-kappaB kinase/NF-kappaB signaling);GO:0043281(regulation of cysteine-type endopeptidase activity involved in …	04621(NOD-like receptor signaling pathway);05133(Pertussis);05164(Influenza A)	K12800	NA	PREDICTED: Capra hircus NLR family pyrin domain containing 12 (NLRP12), mRNA	0.018496	0	0	0	0	0.009785	1.00287	0.00413072	0.700184	0.761652	up	no
102168483	HOXB8	XM_018064930.1;XM_018064931.1	GO:0003700(transcription factor activity, sequence-specific DNA binding);GO:0005634(nucleus);GO:0006351(transcription, DNA-templated);GO:0006355(regulation of transcription, DNA-templated);GO:0007625(grooming behavior);GO:0008344(adult locomotory behavior);GO:0009952(anterior/posterior pattern specification);GO:0019233(sensory perception of pain);GO:0021516(dorsal spinal cord development);GO:0043…	04911(Insulin secretion);04930(Type II diabetes mellitus);04950(Maturity onset diabetes of the young);05206(MicroRNAs in cancer);05205(Proteoglycans in cancer);05205(Proteoglycans in cancer)	K07594;K09295	NA	PREDICTED: Capra hircus homeobox B8 (HOXB8), transcript variant X1, mRNA	0.0624859	0	0	0.0679101	0.14099	0	0.955364	-0.0658774	0.34916	0.493732	down	no
102168484	EVA1C	XM_018047722.1	GO:0016021(integral component of membrane);GO:0030246(carbohydrate binding)	NA	NA	NA	PREDICTED: Capra hircus eva-1 homolog C (EVA1C), transcript variant X2, mRNA	0.106931	0	0.024491	0.042884	0.019785	0	1.02163	0.0308763	0.551435	0.638681	up	no
102168487	LOC102168487	XR_001917847.1	GO:0000226(microtubule cytoskeleton organization);GO:0003725(double-stranded RNA binding);GO:0003924(GTPase activity);GO:0005200(structural constituent of cytoskeleton);GO:0005525(GTP binding);GO:0005881(cytoplasmic microtubule);GO:0031625(ubiquitin protein ligase binding);GO:0043209(myelin sheath);GO:0070062(extracellular exosome);GO:0071353(cellular response to interleukin-4)	04145(Phagosome);04210(Apoptosis);04540(Gap junction)	K07374	NA	PREDICTED: Capra hircus tubulin alpha-1C chain-like (LOC102168487), misc_RNA	0.364711	0.270115	0.187233	0.323468	0.23618	0.20804	1.01356	0.0194258	0.795748	0.839096	up	no
102168490	LOC102168490	102168490	NA	NA	NA	NA		0	0	0.227928	0	0	0	1.07084	0.098742	0.373901	0.493732	up	no
102168498	LOC102168498	XR_001917061.1	GO:0005737(cytoplasm);GO:0005829(cytosol);GO:0006457(protein folding);GO:0019904(protein domain specific binding);GO:0030544(Hsp70 protein binding);GO:0032403(protein complex binding);GO:0032564(dATP binding);GO:0042802(identical protein binding);GO:0043234(protein complex);GO:0051082(unfolded protein binding);GO:0051087(chaperone binding);GO:0051260(protein homooligomerization);GO:0061084(negati…	04142(Lysosome)	K08239	EC:2.7.8.17	PREDICTED: Capra hircus hsc70-interacting protein pseudogene (LOC102168498), misc_RNA	0.233906	0.168558	0.205941	0.045309	0.047199	0.108513	1.12741	0.17301	0.00855422	0.0949407	up	no
102168512	LOC102168512	102168512	NA	NA	NA	NA		0.175385	0	0.072517	0.343733	0.142954	0.287257	0.860714	-0.216393	0.0898022	0.390375	down	no
102168521	LOC102168521	102168521	NA	NA	NA	NA		0.106394	0	0	0	0	0.02285	1.02652	0.0377569	0.490735	0.59028	up	no
102168525	PDE6B	XM_018049892.1;XM_018049890.1	GO:0007601(visual perception);GO:0016056(rhodopsin mediated signaling pathway);GO:0046872(metal ion binding);GO:0047555(3',5'-cyclic-GMP phosphodiesterase activity);GO:0097381(photoreceptor disc membrane);GO:0097381(photoreceptor disc membrane)	00230(Purine metabolism);04744(Phototransduction);04744(Phototransduction)	K13756	EC:3.1.4.35	PREDICTED: Capra hircus phosphodiesterase 6B (PDE6B), transcript variant X1, mRNA	0.00831249	0	0.023125	0.0253578	0	0	1.00203	0.00293261	0.858486	0.889867	up	no
102168572	LHX1	XM_018064166.1	GO:0001655(urogenital system development);GO:0001657(ureteric bud development);GO:0001658(branching involved in ureteric bud morphogenesis);GO:0001702(gastrulation with mouth forming second);GO:0001705(ectoderm formation);GO:0001706(endoderm formation);GO:0001822(kidney development);GO:0003700(transcription factor activity, sequence-specific DNA binding);GO:0003714(transcription corepressor activ…	04550(Signaling pathways regulating pluripotency of stem cells)	K18493	NA	PREDICTED: Capra hircus LIM homeobox 1 (LHX1), mRNA	0	0.036947	0	0.013991	0	0.023704	0.999653	-0.000500439	0.981253	0.985483	down	no
102168580	GABRA5	XM_018066603.1	GO:0001662(behavioral fear response);GO:0002230(positive regulation of defense response to virus by host);GO:0004890(GABA-A receptor activity);GO:0005230(extracellular ligand-gated ion channel activity);GO:0005254(chloride channel activity);GO:0007214(gamma-aminobutyric acid signaling pathway);GO:0007605(sensory perception of sound);GO:0008306(associative learning);GO:0030054(cell junction);GO:00…	04080(Neuroactive ligand-receptor interaction);04727(GABAergic synapse);04723(Retrograde endocannabinoid signaling);04742(Taste transduction);05032(Morphine addiction);05033(Nicotine addiction)	K05175	NA	PREDICTED: Capra hircus gamma-aminobutyric acid type A receptor alpha5 subunit (GABRA5), transcript variant X2, mRNA	0.0252828	0	0	0	0	0	1.00879	0.0126252	0.373901	0.493732	up	no
102168581	LOC102168581	XR_309755.3	NA	NA	NA	NA	PREDICTED: Capra hircus uncharacterized LOC102168581 (LOC102168581), ncRNA	0	0.329351	0.300236	0	0.076712	0	1.1709	0.227621	0.171001	0.493732	up	no
102168604	FGL1	XM_005698766.3	GO:0070062(extracellular exosome)	04610(Complement and coagulation cascades);04611(Platelet activation);05150(Staphylococcus aureus infection)	K03905	NA	PREDICTED: Capra hircus fibrinogen like 1 (FGL1), mRNA	0.056257	0	0	0.06114	0	0	0.998464	-0.00221804	0.95718	0.967501	down	no
102168625	LOC102168625	102168625	NA	NA	NA	NA		0.050217	0	0	0	0	0	1.01647	0.0235625	0.373901	0.493732	up	no
102168636	MYO5C	XM_005685762.3	GO:0003774(motor activity);GO:0003779(actin binding);GO:0005524(ATP binding);GO:0016459(myosin complex);GO:0046872(metal ion binding);GO:0070062(extracellular exosome)	04530(Tight junction);04260(Cardiac muscle contraction);04261(Adrenergic signaling in cardiomyocytes);05416(Viral myocarditis)	K17751	NA	PREDICTED: Capra hircus myosin VC (MYO5C), mRNA	0.138129	0.128907	0.109248	0.046941	0.018393	0.013719	1.09658	0.133013	0.00185962	0.0403024	up	no
102168639	LOC102168639	102168639	NA	NA	NA	NA		0	0	0.219297	0	0.270343	0.144781	0.94295	-0.0847467	0.57269	0.655872	down	no
102168641	SFTPB	XM_018055372.1	GO:0001664(G-protein coupled receptor binding);GO:0005615(extracellular space);GO:0005764(lysosome);GO:0005771(multivesicular body);GO:0006665(sphingolipid metabolic process);GO:0007585(respiratory gaseous exchange);GO:0008047(enzyme activator activity);GO:0009887(organ morphogenesis);GO:0043085(positive regulation of catalytic activity);GO:0097208(alveolar lamellar body)	04142(Lysosome)	K12382	NA	PREDICTED: Capra hircus surfactant protein B (SFTPB), transcript variant X1, mRNA	0.029458	0.129436	0.056194	0.012428	0	0.01855	1.05996	0.0840087	0.10746	0.437206	up	no
102168648	LOC102168648	XR_001919131.1	NA	NA	NA	NA	PREDICTED: Capra hircus uncharacterized LOC102168648 (LOC102168648), ncRNA	0	0	0.21617	0	0	0	1.06741	0.094115	0.373901	0.493732	up	no
102168659	CAMK1G	XM_018060784.1	GO:0004683(calmodulin-dependent protein kinase activity);GO:0005524(ATP binding);GO:0005886(plasma membrane);GO:0005954(calcium- and calmodulin-dependent protein kinase complex);GO:0006468(protein phosphorylation);GO:0012505(endomembrane system)	04921(Oxytocin signaling pathway);04925(Aldosterone synthesis and secretion)	K08794	EC:2.7.11.17	PREDICTED: Capra hircus calcium/calmodulin dependent protein kinase IG (CAMK1G), transcript variant X1, mRNA	0	0	0	0	0.0128209	0	0.995653	-0.00628544	0.373901	0.493732	down	no
102168674	CHRNG	XM_018067220.1	GO:0004889(acetylcholine-activated cation-selective channel activity);GO:0005892(acetylcholine-gated channel complex);GO:0007271(synaptic transmission, cholinergic);GO:0007274(neuromuscular synaptic transmission);GO:0015464(acetylcholine receptor activity);GO:0030054(cell junction);GO:0035094(response to nicotine);GO:0042166(acetylcholine binding);GO:0045211(postsynaptic membrane);GO:0098655(cati…	04080(Neuroactive ligand-receptor interaction)	K04818	NA	PREDICTED: Capra hircus cholinergic receptor nicotinic gamma subunit (CHRNG), transcript variant X1, mRNA	0.062613	0.036391	0	0	0	0	1.03268	0.0463949	0.142082	0.488252	up	no
102168677	LOC102168677	XM_005696826.2	GO:0003735(structural constituent of ribosome);GO:0006412(translation);GO:0019843(rRNA binding);GO:0022627(cytosolic small ribosomal subunit)	03010(Ribosome)	K02987	NA	PREDICTED: Capra hircus 40S ribosomal protein S4, X isoform (LOC102168677), mRNA	0	0	0.150316	0.042818	0.043565	0.196179	0.959616	-0.0594703	0.561952	0.64708	down	no
102168678	LOC102168678	102168678	NA	NA	NA	NA		0.475937	0	0	0	0	0	1.13856	0.18721	0.373901	0.493732	up	no
102168680	LOC102168680	XM_018040090.1	GO:0005515(protein binding)	05144(Malaria);05143(African trypanosomiasis)	K13822	NA	PREDICTED: Capra hircus hemoglobin subunit alpha-1/2 (LOC102168680), mRNA	0.31853	0	0	0.079942	0	0	1.0688	0.0959922	0.525048	0.617563	up	no
102168689	LOC102168689	102168689	NA	NA	NA	NA		0	0	0	0.090039	0	0	0.971671	-0.0414599	0.373901	0.493732	down	no
102168697	LOC102168697	102168697	NA	NA	NA	NA		0.005459	0	0	0	0	0	1.00182	0.00261808	0.373901	0.493732	up	no
102168699	LOC102168699	XM_005699543.3	GO:0005615(extracellular space);GO:0006953(acute-phase response);GO:0034364(high-density lipoprotein particle);GO:0042056(chemoattractant activity);GO:0050918(positive chemotaxis);GO:0060326(cell chemotaxis)	NA	NA	NA	PREDICTED: Capra hircus serum amyloid A protein (LOC102168699), mRNA	0.028934	0	0.135869	0	0	0	1.05335	0.0749823	0.249394	0.493732	up	no
102168708	LOC102168708	102168708	NA	NA	NA	NA		0	0	0	0.029488	0	0	0.99036	-0.0139757	0.373901	0.493732	down	no
102168718	LOC102168718	102168718	NA	NA	NA	NA		0.142781	0	0	0	0	0	1.04549	0.064183	0.373901	0.493732	up	no
102168731	LOC102168731	XM_005685455.3	GO:0016021(integral component of membrane)	04530(Tight junction)	K10352	NA	PREDICTED: Capra hircus transmembrane and coiled-coil domain-containing protein 5B (LOC102168731), mRNA	0.05392	0	0.008174	0	0.029811	0.009219	1.0074	0.0106304	0.710496	0.770127	up	no
102168733	RBPMS2	XM_018054339.1	GO:0000166(nucleotide binding);GO:0003676(nucleic acid binding)	NA	NA	NA	PREDICTED: Capra hircus RNA binding protein with multiple splicing 2 (RBPMS2), mRNA	0.069345	0.171849	0.367929	0.169568	0.039116	0.15139	1.06999	0.0975995	0.449907	0.557738	up	no
102168738	C1QTNF9	XM_018056561.1	GO:0005576(extracellular region);GO:0005581(collagen trimer);GO:0042802(identical protein binding)	04920(Adipocytokine signaling pathway);03320(PPAR signaling pathway)	K07296	NA	PREDICTED: Capra hircus C1q and tumor necrosis factor related protein 9 (C1QTNF9), mRNA	0.020118	0	0	0	0	0.006108	1.00462	0.00665029	0.54304	0.631636	up	no
102168740	SCP2D1	XM_005688080.3	GO:0006694(steroid biosynthetic process);GO:0015248(sterol transporter activity);GO:0015914(phospholipid transport);GO:0030301(cholesterol transport);GO:0032934(sterol binding)	00120(Primary bile acid biosynthesis);04146(Peroxisome)	K12405	EC:1.1.1.35;EC:4.2.1.107	PREDICTED: Capra hircus SCP2 sterol binding domain containing 1 (SCP2D1), mRNA	0.148499	0	0	0	0	0	1.04723	0.0665832	0.373901	0.493732	up	no
102168742	PCK1	XM_005688314.3	GO:0000287(magnesium ion binding);GO:0004613(phosphoenolpyruvate carboxykinase (GTP) activity);GO:0005525(GTP binding);GO:0005829(cytosol);GO:0006094(gluconeogenesis);GO:0006475(internal protein amino acid acetylation);GO:0030145(manganese ion binding);GO:0031406(carboxylic acid binding);GO:0032868(response to insulin);GO:0046327(glycerol biosynthetic process from pyruvate);GO:0051365(cellular re…	00010(Glycolysis / Gluconeogenesis);00020(Citrate cycle (TCA cycle));00620(Pyruvate metabolism);04068(FoxO signaling pathway);04151(PI3K-Akt signaling pathway);04152(AMPK signaling pathway);04910(Insulin signaling pathway);04922(Glucagon signaling pathway);04920(Adipocytokine signaling pathway);03320(PPAR signaling pathway);04964(Proximal tubule bicarbonate reclamation);04931(Insulin resistance)	K01596	EC:4.1.1.32	PREDICTED: Capra hircus phosphoenolpyruvate carboxykinase 1 (PCK1), mRNA	0.054916	0.026733	0.041251	0	0.030977	0	1.03037	0.043165	0.0800346	0.363993	up	no
102168743	ABHD16B	XM_018057494.1	GO:0003674(molecular_function);GO:0003923(GPI-anchor transamidase activity);GO:0005575(cellular_component);GO:0008150(biological_process);GO:0016787(hydrolase activity);GO:0052770(coenzyme F390-A hydrolase activity);GO:0052771(coenzyme F390-G hydrolase activity)	NA	NA	NA	PREDICTED: Capra hircus abhydrolase domain containing 16B (ABHD16B), mRNA	0.251571	0	0.080967	0	0	0	1.106	0.145354	0.200381	0.493732	up	no
102168754	RGS8	XM_013970422.2;XM_018060690.1	GO:0005096(GTPase activator activity);GO:0005737(cytoplasm);GO:0005886(plasma membrane);GO:0043547(positive regulation of GTPase activity);GO:0043547(positive regulation of GTPase activity)	04360(Axon guidance);04360(Axon guidance)	K07524	NA	PREDICTED: Capra hircus regulator of G-protein signaling 8 (RGS8), transcript variant X3, mRNA	0.0902692	0.139322	0.10784	0.313729	0.3499	0.107056	0.882583	-0.180197	0.13517	0.478636	down	no
102168756	LOC102168756	XR_001919576.1	NA	NA	NA	NA	PREDICTED: Capra hircus uncharacterized LOC102168756 (LOC102168756), ncRNA	0.029219	0.208695	0	0.016452	0.07757	0.021725	1.0359	0.0508899	0.598979	0.677429	up	no
102168758	KLK10	XM_018062871.1;XM_018062870.1	GO:0004252(serine-type endopeptidase activity);GO:0006508(proteolysis);GO:0006508(proteolysis)	04080(Neuroactive ligand-receptor interaction);04080(Neuroactive ligand-receptor interaction)	K01312	EC:3.4.21.4	PREDICTED: Capra hircus kallikrein related peptidase 10 (KLK10), transcript variant X1, mRNA	0.159938	0.150157	0	0.0808186	0.0921806	0.201618	0.979774	-0.0294788	0.745487	0.798182	down	no
102168763	MYL4	XM_013972607.2	GO:0002026(regulation of the force of heart contraction);GO:0003785(actin monomer binding);GO:0005509(calcium ion binding);GO:0031672(A band);GO:0032781(positive regulation of ATPase activity);GO:0051015(actin filament binding);GO:0060048(cardiac muscle contraction)	04260(Cardiac muscle contraction);04261(Adrenergic signaling in cardiomyocytes)	K12750	NA	PREDICTED: Capra hircus myosin light chain 4 (MYL4), mRNA	0.166995	0.477605	0.159283	0.252704	0	0.105159	1.13027	0.176664	0.300355	0.493732	up	no
102168764	HOXB7	XM_018064932.1	GO:0003700(transcription factor activity, sequence-specific DNA binding);GO:0005654(nucleoplasm);GO:0005737(cytoplasm);GO:0006355(regulation of transcription, DNA-templated);GO:0009952(anterior/posterior pattern specification);GO:0030099(myeloid cell differentiation);GO:0043565(sequence-specific DNA binding);GO:0048704(embryonic skeletal system morphogenesis);GO:0090190(positive regulation of bra…	05206(MicroRNAs in cancer);05205(Proteoglycans in cancer)	K09295	NA	PREDICTED: Capra hircus homeobox B7 (HOXB7), mRNA	0.091776	0.104348	0	0	0.05997	0.126086	1.00336	0.00484377	0.945855	0.958985	up	no
102168770	EGFLAM	XM_018065632.1	GO:0005509(calcium ion binding);GO:0005578(proteinaceous extracellular matrix);GO:0030054(cell junction);GO:0045202(synapse)	04512(ECM-receptor interaction)	K06254	NA	PREDICTED: Capra hircus EGF like, fibronectin type III and laminin G domains (EGFLAM), transcript variant X4, mRNA	0	0.0262684	0	0	0.0150967	0.016825	0.9979	-0.0030323	0.859171	0.890433	down	no
102168813	LOC102168813	102168813	NA	NA	NA	NA		0	0	0	0.103344	0	0	0.96775	-0.0472942	0.373901	0.493732	down	no
102168822	LOC102168822	XM_005683275.3	GO:0004930(G-protein coupled receptor activity);GO:0004984(olfactory receptor activity);GO:0005886(plasma membrane);GO:0007186(G-protein coupled receptor signaling pathway);GO:0007608(sensory perception of smell);GO:0016021(integral component of membrane);GO:0050911(detection of chemical stimulus involved in sensory perception of smell)	04740(Olfactory transduction)	K04257	NA	PREDICTED: Capra hircus olfactory receptor 2M5-like (LOC102168822), mRNA	0	0	0	0	0.088054	0	0.972262	-0.0405834	0.373901	0.493732	down	no
102168830	DRD1	XR_310296.3	GO:0001588(dopamine neurotransmitter receptor activity, coupled via Gs);GO:0001659(temperature homeostasis);GO:0001661(conditioned taste aversion);GO:0001662(behavioral fear response);GO:0001963(synaptic transmission, dopaminergic);GO:0001975(response to amphetamine);GO:0005634(nucleus);GO:0005789(endoplasmic reticulum membrane);GO:0005829(cytosol);GO:0005887(integral component of plasma membrane…	04020(Calcium signaling pathway);04024(cAMP signaling pathway);04080(Neuroactive ligand-receptor interaction);04540(Gap junction);04728(Dopaminergic synapse);05012(Parkinson's disease);05030(Cocaine addiction);05031(Amphetamine addiction);05032(Morphine addiction);05034(Alcoholism)	K04144	NA	PREDICTED: Capra hircus dopamine receptor D1 (DRD1), transcript variant X1, mRNA	0.0420559	0.0411414	0.0802283	0.114115	0	0	1.0172	0.0246046	0.679812	0.744413	up	no
102168831	IGDCC3	XM_018053815.1	GO:0005887(integral component of plasma membrane);GO:0050885(neuromuscular process controlling balance)	04360(Axon guidance);05200(Pathways in cancer);05210(Colorectal cancer)	K06765	NA	PREDICTED: Capra hircus immunoglobulin superfamily DCC subclass member 3 (IGDCC3), mRNA	0	0	0.00415	0	0	0	1.00138	0.0019916	0.373901	0.493732	up	no
102168844	RNF223	XM_013970207.2	GO:0008270(zinc ion binding);GO:0016021(integral component of membrane)	NA	NA	NA	PREDICTED: Capra hircus ring finger protein 223 (RNF223), mRNA	0	0	0	0	0	0.048733	0.984264	-0.0228825	0.373901	0.493732	down	no
102168853	LOC102168853	102168853	NA	NA	NA	NA		0	0	0	0	0	0.061319	0.980358	-0.0286195	0.373901	0.493732	down	no
102168858	KRT12	XM_005693792.2	GO:0005198(structural molecule activity);GO:0005882(intermediate filament);GO:0070062(extracellular exosome)	05150(Staphylococcus aureus infection)	K07604	NA	PREDICTED: Capra hircus keratin 12 (KRT12), transcript variant X1, mRNA	0.089462	0.226803	0.040122	0.027824	0.002841	0	1.10486	0.143862	0.116454	0.452591	up	no
102168876	S100A8	XM_005677513.3	GO:0005509(calcium ion binding);GO:0008017(microtubule binding);GO:0008270(zinc ion binding);GO:0035662(Toll-like receptor 4 binding);GO:0045087(innate immune response);GO:0050544(arachidonic acid binding);GO:0050727(regulation of inflammatory response);GO:0050786(RAGE receptor binding)	NA	NA	NA	PREDICTED: Capra hircus S100 calcium binding protein A8 (S100A8), mRNA	0	0.211889	0	0.049851	0.122588	0	1.00934	0.0134148	0.903875	0.926178	up	no
102168902	LOC102168902	102168902	NA	NA	NA	NA		0	0.025337	0	0	0	0	1.00838	0.0120327	0.373901	0.493732	up	no
102168923	TCF24	XM_018058125.1	GO:0003677(DNA binding);GO:0005634(nucleus);GO:0006351(transcription, DNA-templated);GO:0006355(regulation of transcription, DNA-templated);GO:0046983(protein dimerization activity)	04550(Signaling pathways regulating pluripotency of stem cells)	K09071	NA	PREDICTED: Capra hircus transcription factor 24 (TCF24), mRNA	0.069751	0.06778	0	0	0	0	1.04533	0.0639632	0.116193	0.452591	up	no
102168937	LOC102168937	102168937	NA	NA	NA	NA		0	0	0.194572	0	0	0	1.06105	0.0854979	0.373901	0.493732	up	no
102168938	LOC102168938	102168938	NA	NA	NA	NA		0	0.253027	0.412623	0.172168	0.23374	0.363386	0.964683	-0.0518726	0.761323	0.810954	down	no
102168944	BNC1	XM_018066593.1	GO:0046872(metal ion binding)	NA	NA	NA	PREDICTED: Capra hircus basonuclin 1 (BNC1), mRNA	0.064072	0.013331	0.030812	0.017554	0	0	1.02987	0.0424591	0.129419	0.468723	up	no
102168959	LOC102168959	XM_018040091.1	GO:0005515(protein binding)	05144(Malaria);05143(African trypanosomiasis)	K13822	NA	PREDICTED: Capra hircus hemoglobin subunit alpha-2-like (LOC102168959), mRNA	0.42413	0	0.273554	0.075744	0	0	1.1902	0.251202	0.179458	0.493732	up	no
102168970	LOC102168970	XR_001295603.2	GO:0003735(structural constituent of ribosome);GO:0005634(nucleus);GO:0005829(cytosol);GO:0005925(focal adhesion);GO:0006412(translation);GO:0015935(small ribosomal subunit);GO:0016020(membrane);GO:0019843(rRNA binding);GO:0022627(cytosolic small ribosomal subunit);GO:0042254(ribosome biogenesis);GO:0044822(poly(A) RNA binding);GO:0070062(extracellular exosome)	03010(Ribosome)	K02964	NA	PREDICTED: Capra hircus 40S ribosomal protein S18 pseudogene (LOC102168970), misc_RNA	0.126558	0	0.130198	0	0.153997	0	1.03332	0.0472859	0.627491	0.701235	up	no
102168971	LOC102168971	XR_001295614.2	GO:0003677(DNA binding);GO:0003725(double-stranded RNA binding);GO:0003727(single-stranded RNA binding);GO:0005634(nucleus);GO:0005737(cytoplasm);GO:0007275(multicellular organism development);GO:0007286(spermatid development);GO:0007638(mechanosensory behavior);GO:0015630(microtubule cytoskeleton);GO:0044822(poly(A) RNA binding)	NA	NA	NA	PREDICTED: Capra hircus spermatid perinuclear RNA-binding protein pseudogene (LOC102168971), misc_RNA	0.027317	0	0.045299	0.029494	0.013798	0.01709	1.00385	0.00554804	0.793016	0.836901	up	no
102168972	TMEM229A	XM_013963408.2	GO:0003700(transcription factor activity, sequence-specific DNA binding);GO:0006355(regulation of transcription, DNA-templated);GO:0016021(integral component of membrane);GO:0042025(host cell nucleus)	NA	NA	NA	PREDICTED: Capra hircus transmembrane protein 229A (TMEM229A), mRNA	0	0.055086	0.053533	0	0	0	1.03589	0.0508654	0.116194	0.452591	up	no
102168975	NTS	XM_005679781.3	GO:0005184(neuropeptide hormone activity);GO:0005576(extracellular region);GO:0030133(transport vesicle);GO:0043679(axon terminus);GO:0050880(regulation of blood vessel size)	04080(Neuroactive ligand-receptor interaction)	K05235	NA	PREDICTED: Capra hircus neurotensin (NTS), mRNA	0	0	0.041574	0	0	0	1.01367	0.0195884	0.373901	0.493732	up	no
102168984	TNMD	XM_005700117.2	GO:0001886(endothelial cell morphogenesis);GO:0001937(negative regulation of endothelial cell proliferation);GO:0016021(integral component of membrane);GO:0016525(negative regulation of angiogenesis)	NA	NA	NA	PREDICTED: Capra hircus tenomodulin (TNMD), mRNA	0.213265	0.208626	0.101708	0	0	0.067148	1.14823	0.199415	0.0224951	0.168655	up	no
102169015	RPS6KL1	XM_018053962.1	GO:0004674(protein serine/threonine kinase activity);GO:0005524(ATP binding);GO:0005737(cytoplasm);GO:0006468(protein phosphorylation);GO:0007165(signal transduction);GO:0043231(intracellular membrane-bounded organelle)	04010(MAPK signaling pathway);04150(mTOR signaling pathway);04114(Oocyte meiosis);04914(Progesterone-mediated oocyte maturation);04720(Long-term potentiation);04722(Neurotrophin signaling pathway);04931(Insulin resistance)	K04373	EC:2.7.11.1	PREDICTED: Capra hircus ribosomal protein S6 kinase like 1 (RPS6KL1), transcript variant X6, misc_RNA	0.00442444	0.0073408	0.0623113	0	0	0	1.03373	0.0478592	0.255917	0.493732	up	no
102169044	LOC102169044	102169044	NA	NA	NA	NA		0	0	0	0.066905	0	0	0.978644	-0.0311439	0.373901	0.493732	down	no
102169050	HOXB6	XM_018064934.1	GO:0003700(transcription factor activity, sequence-specific DNA binding);GO:0005634(nucleus);GO:0006355(regulation of transcription, DNA-templated);GO:0009952(anterior/posterior pattern specification);GO:0034101(erythrocyte homeostasis);GO:0043565(sequence-specific DNA binding);GO:0044822(poly(A) RNA binding);GO:0048704(embryonic skeletal system morphogenesis)	05206(MicroRNAs in cancer);05205(Proteoglycans in cancer)	K09295	NA	PREDICTED: Capra hircus homeobox B6 (HOXB6), mRNA	0.022881	0.044916	0.021825	0.024868	0.012907	0.028818	1.00748	0.0107486	0.43817	0.548373	up	no
102169075	LOC102169075	102169075	NA	NA	NA	NA		0.123727	0.120231	0	0.067233	0.209146	0.155826	0.945031	-0.0815667	0.345873	0.493732	down	no
102169081	LOC102169081	XM_005680874.1	GO:0001580(detection of chemical stimulus involved in sensory perception of bitter taste);GO:0007186(G-protein coupled receptor signaling pathway);GO:0016021(integral component of membrane);GO:0033038(bitter taste receptor activity)	04742(Taste transduction)	K08474	NA	PREDICTED: Capra hircus taste receptor type 2 member 42-like (LOC102169081), mRNA	0	0.300552	0.291592	0	0.173592	0	1.12697	0.172448	0.30465	0.493732	up	no
102169084	LOC102169084	XR_311252.3	GO:0005545(1-phosphatidylinositol binding);GO:0005886(plasma membrane);GO:0005905(clathrin-coated pit);GO:0007268(chemical synaptic transmission);GO:0030136(clathrin-coated vesicle);GO:0030276(clathrin binding);GO:0048268(clathrin coat assembly);GO:2000369(regulation of clathrin-mediated endocytosis)	04974(Protein digestion and absorption)	K14211	NA	PREDICTED: Capra hircus uncharacterized LOC102169084 (LOC102169084), transcript variant X1, ncRNA	0.0100359	0	0	0	0	0	1.00392	0.00564233	0.373901	0.493732	up	no
102169088	HS3ST1	XM_018049730.1	GO:0008146(sulfotransferase activity)	00534(Glycosaminoglycan biosynthesis - heparan sulfate / heparin)	K01024	NA	PREDICTED: Capra hircus heparan sulfate-glucosamine 3-sulfotransferase 1 (HS3ST1), mRNA	0	0.085975	0	0.047599	0.049411	0	0.995924	-0.00589184	0.903733	0.926118	down	no
102169089	LOC102169089	XM_018043232.1	GO:0004190(aspartic-type endopeptidase activity);GO:0006508(proteolysis);GO:0030163(protein catabolic process)	04974(Protein digestion and absorption)	K06002	EC:3.4.23.1	PREDICTED: Capra hircus pregnancy-associated glycoprotein 1-like (LOC102169089), mRNA	0	0.049351	0	0	0	0	1.01619	0.0231658	0.373901	0.493732	up	no
102169102	NPM2	XM_005683971.2	GO:0000789(cytoplasmic chromatin);GO:0000790(nuclear chromatin);GO:0003682(chromatin binding);GO:0006338(chromatin remodeling);GO:0007096(regulation of exit from mitosis);GO:0007338(single fertilization);GO:0009790(embryo development);GO:0009994(oocyte differentiation);GO:0045836(positive regulation of meiotic nuclear division)	NA	NA	NA	PREDICTED: Capra hircus nucleophosmin/nucleoplasmin 2 (NPM2), mRNA	0	0	0	0.048837	0	0	0.984232	-0.0229302	0.373901	0.493732	down	no
102169107	GPR176	XM_018054470.1	GO:0004930(G-protein coupled receptor activity);GO:0007186(G-protein coupled receptor signaling pathway);GO:0016021(integral component of membrane)	04080(Neuroactive ligand-receptor interaction)	K04239	NA	PREDICTED: Capra hircus G protein-coupled receptor 176 (GPR176), mRNA	0.067525	0	0.048304	0.184503	0.085892	0.08561	0.928873	-0.106447	0.102329	0.423636	down	no
102169110	LOC102169110	XR_310376.3	NA	NA	NA	NA	PREDICTED: Capra hircus uncharacterized LOC102169110 (LOC102169110), ncRNA	0.100933	0	0	0	0	0	1.03257	0.0462422	0.373901	0.493732	up	no
102169115	LOC102169115	102169115	NA	NA	NA	NA		0.210436	0	0	0.057175	0.059352	0	1.02625	0.0373768	0.716303	0.774762	up	no
102169121	TMEM116	XM_005691553.3	GO:0016021(integral component of membrane)	NA	NA	NA	PREDICTED: Capra hircus transmembrane protein 116 (TMEM116), mRNA	0	0.070192	0.015698	0	0.029867	0.037261	1.00582	0.00836805	0.816212	0.855236	up	no
102169125	LOC102169125	XM_005692259.2	GO:0005615(extracellular space)	NA	NA	NA	PREDICTED: Capra hircus major allergen I polypeptide chain 2 (LOC102169125), mRNA	0.322974	0	0	0	0	0	1.09778	0.134595	0.373901	0.493732	up	no
102169131	KRT20	XM_005693793.2	GO:0005198(structural molecule activity);GO:0005882(intermediate filament);GO:0006915(apoptotic process);GO:0033554(cellular response to stress);GO:0045109(intermediate filament organization);GO:0050708(regulation of protein secretion)	05150(Staphylococcus aureus infection)	K07604	NA	PREDICTED: Capra hircus keratin 20 (KRT20), mRNA	0.171673	0.024154	0.034081	0	0	0	1.07459	0.103784	0.172262	0.493732	up	no
102169143	LOC102169143	XR_001920010.1	GO:0003676(nucleic acid binding);GO:0004523(RNA-DNA hybrid ribonuclease activity);GO:0016021(integral component of membrane);GO:0090502(RNA phosphodiester bond hydrolysis, endonucleolytic)	04612(Antigen processing and presentation);05340(Primary immunodeficiency);05152(Tuberculosis)	K08063	NA	PREDICTED: Capra hircus uncharacterized LOC102169143 (LOC102169143), ncRNA	0.314591	0.432621	0.267396	0.109481	0.136514	0.020734	1.2286	0.29701	0.0134673	0.123555	up	no
102169145	GLP1R	XM_018039225.1	GO:0004967(glucagon receptor activity);GO:0005829(cytosol);GO:0006950(response to stress);GO:0007166(cell surface receptor signaling pathway);GO:0007186(G-protein coupled receptor signaling pathway);GO:0007204(positive regulation of cytosolic calcium ion concentration);GO:0007611(learning or memory);GO:0008016(regulation of heart contraction);GO:0016021(integral component of membrane);GO:0019933(…	04024(cAMP signaling pathway);04080(Neuroactive ligand-receptor interaction);04911(Insulin secretion)	K04581	NA	PREDICTED: Capra hircus glucagon like peptide 1 receptor (GLP1R), mRNA	0.032347	0.063147	0.059514	0	0.036372	0.02707	1.02992	0.0425318	0.106224	0.434089	up	no
102169147	LOC102169147	XR_001917920.1	GO:0000166(nucleotide binding);GO:0003735(structural constituent of ribosome);GO:0005840(ribosome);GO:0006412(translation)	03010(Ribosome)	K02974	NA	PREDICTED: Capra hircus 40S ribosomal protein S24 pseudogene (LOC102169147), misc_RNA	0.109944	0.10791	0.139822	0.179231	0.254505	0.114625	0.947285	-0.078129	0.200314	0.493732	down	no
102169157	MYOM2	XM_018042110.1	GO:0005739(mitochondrion);GO:0006936(muscle contraction);GO:0031430(M band)	05410(Hypertrophic cardiomyopathy (HCM));05414(Dilated cardiomyopathy (DCM))	K12567	EC:2.7.11.1	PREDICTED: Capra hircus myomesin 2 (MYOM2), mRNA	0.014641	0.007019	0	0	0	0	1.0072	0.0103534	0.162447	0.493732	up	no
102169159	LOC102169159	XR_311185.3	GO:0005742(mitochondrial outer membrane translocase complex);GO:0015266(protein channel activity);GO:0015450(P-P-bond-hydrolysis-driven protein transmembrane transporter activity);GO:0016031(tRNA import into mitochondrion);GO:0030150(protein import into mitochondrial matrix);GO:0030943(mitochondrion targeting sequence binding);GO:0031307(integral component of mitochondrial outer membrane);GO:0070…	NA	NA	NA	PREDICTED: Capra hircus mitochondrial import receptor subunit TOM20 homolog pseudogene (LOC102169159), misc_RNA	0.187623	0	0.178958	0	0.21167	0	1.04938	0.0695308	0.60156	0.679474	up	no
102169163	LOC102169163	102169163	NA	NA	NA	NA		0	0	0.040166	0	0	0	1.01321	0.0189379	0.373901	0.493732	up	no
102169210	DCHS2	XM_018061397.1	GO:0005509(calcium ion binding);GO:0005886(plasma membrane);GO:0007156(homophilic cell adhesion via plasma membrane adhesion molecules);GO:0016021(integral component of membrane)	04391(Hippo signaling pathway -fly)	K16507	NA	PREDICTED: Capra hircus dachsous cadherin-related 2 (DCHS2), mRNA	0	0	0.006652	0	0.016055	0	0.996906	-0.00447116	0.61854	0.693931	down	no
102169216	PIPOX	XM_013971877.2	GO:0005102(receptor binding);GO:0005777(peroxisome);GO:0008115(sarcosine oxidase activity);GO:0033514(L-lysine catabolic process to acetyl-CoA via L-pipecolate);GO:0046653(tetrahydrofolate metabolic process);GO:0050031(L-pipecolate oxidase activity);GO:0055114(oxidation-reduction process)	00260(Glycine, serine and threonine metabolism);00310(Lysine degradation);04146(Peroxisome)	K00306	EC:1.5.3.1;EC:1.5.3.7	PREDICTED: Capra hircus pipecolic acid and sarcosine oxidase (PIPOX), transcript variant X2, mRNA	0.048126	0	0	0	0	0	1.01579	0.0226041	0.373901	0.493732	up	no
102169217	LOC102169217	102169217	NA	NA	NA	NA		0.050839	0	0	0.003339	0.003585	0	1.01433	0.0205232	0.439005	0.549108	up	no
102169232	FEZF2	XM_005696081.3	GO:0000122(negative regulation of transcription from RNA polymerase II promoter);GO:0000978(RNA polymerase II core promoter proximal region sequence-specific DNA binding);GO:0001227(transcriptional repressor activity, RNA polymerase II transcription regulatory region sequence-specific binding);GO:0001228(transcriptional activator activity, RNA polymerase II transcription regulatory region sequenc…	04330(Notch signaling pathway);04320(Dorso-ventral axis formation)	K02599	NA	PREDICTED: Capra hircus FEZ family zinc finger 2 (FEZF2), mRNA	0.067894	0	0	0.007696	0.038298	0	1.00684	0.00982914	0.796472	0.839701	up	no
102169236	ZBED9	XM_005696699.3	GO:0000981(RNA polymerase II transcription factor activity, sequence-specific DNA binding);GO:0003677(DNA binding);GO:0005654(nucleoplasm);GO:0005737(cytoplasm)	00330(Arginine and proline metabolism)	K00933	EC:2.7.3.2	PREDICTED: Capra hircus zinc finger BED-type containing 9 (ZBED9), mRNA	0.017112	0	0.032643	0.092985	0.003068	0.021551	0.978824	-0.030878	0.482985	0.5841	down	no
102169245	C3H1orf185	XM_005678439.1	GO:0016021(integral component of membrane)	NA	NA	NA	PREDICTED: Capra hircus chromosome 3 C1orf185 homolog (C3H1orf185), transcript variant X2, misc_RNA	0	0	0	0	0	0.0541632	0.981287	-0.0272532	0.373901	0.493732	down	no
102169246	LOC102169246	XM_005698088.3	GO:0004930(G-protein coupled receptor activity);GO:0004984(olfactory receptor activity);GO:0005886(plasma membrane);GO:0007186(G-protein coupled receptor signaling pathway);GO:0016021(integral component of membrane);GO:0050911(detection of chemical stimulus involved in sensory perception of smell)	04740(Olfactory transduction)	K04257	NA	PREDICTED: Capra hircus olfactory receptor 1F12 (LOC102169246), mRNA	0	0	0.167919	0	0	0	1.0531	0.0746467	0.373901	0.493732	up	no
102169256	KRBA1	XM_018046800.1	GO:0003676(nucleic acid binding);GO:0005622(intracellular);GO:0006355(regulation of transcription, DNA-templated)	04722(Neurotrophin signaling pathway)	K12458	NA	PREDICTED: Capra hircus KRAB-A domain containing 1 (KRBA1), transcript variant X5, mRNA	0	0	0	0.024006	0	0	0.992124	-0.0114081	0.373901	0.493732	down	no
102169260	KCNJ1	XM_005699628.3	GO:0005546(phosphatidylinositol-4,5-bisphosphate binding);GO:0005887(integral component of plasma membrane);GO:0010107(potassium ion import);GO:0015272(ATP-activated inward rectifier potassium channel activity);GO:0034765(regulation of ion transmembrane transport)	04971(Gastric acid secretion);04960(Aldosterone-regulated sodium reabsorption)	K04995	NA	PREDICTED: Capra hircus potassium voltage-gated channel subfamily J member 1 (KCNJ1), transcript variant X1, mRNA	0.00160225	0	0	0	0	0	1.00056	0.00080147	0.373901	0.493732	up	no
102169262	LOC102169262	XM_013975795.2	GO:0004930(G-protein coupled receptor activity);GO:0004984(olfactory receptor activity);GO:0005886(plasma membrane);GO:0007186(G-protein coupled receptor signaling pathway);GO:0007608(sensory perception of smell);GO:0016021(integral component of membrane);GO:0050911(detection of chemical stimulus involved in sensory perception of smell)	04740(Olfactory transduction)	K04257	NA	PREDICTED: Capra hircus putative olfactory receptor 10D4 (LOC102169262), mRNA	0	0	0	0	0.079863	0	0.974714	-0.0369494	0.373901	0.493732	down	no
102169285	LOC102169285	XM_018049121.1	GO:0016021(integral component of membrane)	NA	NA	NA	PREDICTED: Capra hircus uncharacterized LOC102169285 (LOC102169285), mRNA	0.062742	0.024259	0.023575	0	0	0	1.0367	0.0519963	0.0439034	0.252355	up	no
102169290	FAM184A	XM_018053012.1;XR_001918521.1	GO:0005615(extracellular space);GO:0005615(extracellular space)	04530(Tight junction);04530(Tight junction)	K10352	NA	PREDICTED: Capra hircus family with sequence similarity 184 member A (FAM184A), transcript variant X6, mRNA	0.0381047	0	0	0.00827113	0.0171725	0.0191706	0.997717	-0.00329722	0.86795	0.897479	down	no
102169297	PGF	XM_005686088.3	GO:0001525(angiogenesis);GO:0001658(branching involved in ureteric bud morphogenesis);GO:0005576(extracellular region);GO:0008083(growth factor activity);GO:0008284(positive regulation of cell proliferation);GO:0016020(membrane);GO:0030154(cell differentiation);GO:0051781(positive regulation of cell division);GO:0060688(regulation of morphogenesis of a branching structure)	04014(Ras signaling pathway);04015(Rap1 signaling pathway);04151(PI3K-Akt signaling pathway);04510(Focal adhesion);05200(Pathways in cancer)	K16859	NA	PREDICTED: Capra hircus placental growth factor (PGF), transcript variant X2, mRNA	0	0.080959	0.078675	0	0.093056	0.051942	1.00467	0.00671653	0.904206	0.926432	up	no
102169318	LOC102169318	102169318	NA	NA	NA	NA		0	0	0.014641	0	0	0	1.00486	0.00698979	0.373901	0.493732	up	no
102169325	LOC102169325	XM_018045208.1	GO:0016021(integral component of membrane)	NA	NA	NA	PREDICTED: Capra hircus carcinoembryonic antigen-related cell adhesion molecule 18 (LOC102169325), partial mRNA	0.053862	0	0	0	0	0	1.01764	0.0252287	0.373901	0.493732	up	no
102169331	MRAP	XM_005674746.3	GO:0005783(endoplasmic reticulum);GO:0005886(plasma membrane);GO:0016021(integral component of membrane);GO:0030819(positive regulation of cAMP biosynthetic process);GO:0031780(corticotropin hormone receptor binding);GO:0031781(type 3 melanocortin receptor binding);GO:0031782(type 4 melanocortin receptor binding);GO:0031783(type 5 melanocortin receptor binding);GO:0034394(protein localization to …	NA	NA	NA	PREDICTED: Capra hircus melanocortin 2 receptor accessory protein (MRAP), mRNA	0	0	0	0	0	0.207699	0.939032	-0.0907536	0.373901	0.493732	down	no
102169348	CDH19	XM_018039815.1	GO:0005509(calcium ion binding);GO:0005886(plasma membrane);GO:0007156(homophilic cell adhesion via plasma membrane adhesion molecules);GO:0016021(integral component of membrane)	04514(Cell adhesion molecules (CAMs))	K06533	NA	PREDICTED: Capra hircus cadherin 19 (CDH19), mRNA	0	0	0	0	0	0.002608	0.999132	-0.00125255	0.373901	0.493732	down	no
102169350	LOC102169350	XM_005678019.2	GO:0005975(carbohydrate metabolic process);GO:0016798(hydrolase activity, acting on glycosyl bonds);GO:0043169(cation binding)	00500(Starch and sucrose metabolism);04973(Carbohydrate digestion and absorption)	K01176	EC:3.2.1.1	PREDICTED: Capra hircus alpha-amylase 2B (LOC102169350), mRNA	0	0	0.129178	0	0	0	1.04133	0.0584243	0.373901	0.493732	up	no
102169365	LOC102169365	XM_013964199.2	GO:0001580(detection of chemical stimulus involved in sensory perception of bitter taste);GO:0007186(G-protein coupled receptor signaling pathway);GO:0016021(integral component of membrane);GO:0033038(bitter taste receptor activity)	04742(Taste transduction)	K08474	NA	PREDICTED: Capra hircus taste receptor type 2 member 42-like (LOC102169365), mRNA	0.034355	0.029923	0	0.018545	0	0	1.01507	0.0215861	0.289213	0.493732	up	no
102169377	LOC102169377	102169377	NA	NA	NA	NA		0	0	0.271734	0	0	0	1.08342	0.115599	0.373901	0.493732	up	no
102169380	LOC102169380	XM_005683277.2	GO:0004930(G-protein coupled receptor activity);GO:0004984(olfactory receptor activity);GO:0005886(plasma membrane);GO:0007186(G-protein coupled receptor signaling pathway);GO:0007608(sensory perception of smell);GO:0016021(integral component of membrane);GO:0050911(detection of chemical stimulus involved in sensory perception of smell)	04740(Olfactory transduction)	K04257	NA	PREDICTED: Capra hircus olfactory receptor 2M2-like (LOC102169380), mRNA	0	0.374303	0	0	0	0	1.1118	0.1529	0.373901	0.493732	up	no
102169394	CCDC168	XM_018056289.1	NA	04911(Insulin secretion)	K16882	NA	PREDICTED: Capra hircus coiled-coil domain containing 168 (CCDC168), mRNA	0.017794	0.04661	0.044233	0.03165	0.050141	0.011576	1.00497	0.00715728	0.741513	0.795126	up	no
102169395	KCNG1	XM_018058039.1	GO:0005251(delayed rectifier potassium channel activity);GO:0008076(voltage-gated potassium channel complex);GO:0016021(integral component of membrane);GO:0034765(regulation of ion transmembrane transport);GO:0043231(intracellular membrane-bounded organelle);GO:0051260(protein homooligomerization);GO:0071805(potassium ion transmembrane transport)	04726(Serotonergic synapse)	K04892	NA	PREDICTED: Capra hircus potassium voltage-gated channel modifier subfamily G member 1 (KCNG1), mRNA	0	0	0.061847	0.028614	0	0	1.01066	0.0152914	0.656606	0.725494	up	no
102169399	LOC102169399	XM_013969696.2	GO:0003956(NAD(P)+-protein-arginine ADP-ribosyltransferase activity);GO:0006471(protein ADP-ribosylation)	00760(Nicotinate and nicotinamide metabolism)	K19980	EC:2.4.2.31;EC:3.2.2.5	PREDICTED: Capra hircus ecto-ADP-ribosyltransferase 5 (LOC102169399), mRNA	0	0	0.076844	0	0	0	1.02499	0.0356031	0.373901	0.493732	up	no
102169400	LOC102169400	XM_005690228.2	GO:0004888(transmembrane signaling receptor activity);GO:0004930(G-protein coupled receptor activity);GO:0004984(olfactory receptor activity);GO:0005886(plasma membrane);GO:0007186(G-protein coupled receptor signaling pathway);GO:0016021(integral component of membrane);GO:0050907(detection of chemical stimulus involved in sensory perception);GO:0050911(detection of chemical stimulus involved in s…	04740(Olfactory transduction)	K04257	NA	PREDICTED: Capra hircus olfactory receptor 4A47-like (LOC102169400), mRNA	0.155535	0.152657	0	0	0	0	1.10026	0.137841	0.116147	0.452591	up	no
102169402	TNFRSF4	XM_018060551.1	GO:0005031(tumor necrosis factor-activated receptor activity);GO:0005887(integral component of plasma membrane);GO:0006954(inflammatory response);GO:0006955(immune response);GO:0007275(multicellular organism development);GO:0032496(response to lipopolysaccharide);GO:0033209(tumor necrosis factor-mediated signaling pathway);GO:0042127(regulation of cell proliferation);GO:0042981(regulation of apop…	04060(Cytokine-cytokine receptor interaction)	K05142	NA	PREDICTED: Capra hircus TNF receptor superfamily member 4 (TNFRSF4), mRNA	0.009986	0.014883	0.061449	0.101692	0.015036	0.070335	0.968701	-0.0458768	0.330556	0.493732	down	no
102169404	TDO2	XM_005691311.3	GO:0004833(tryptophan 2,3-dioxygenase activity);GO:0019441(tryptophan catabolic process to kynurenine);GO:0019442(tryptophan catabolic process to acetyl-CoA);GO:0020037(heme binding);GO:0046872(metal ion binding);GO:0055114(oxidation-reduction process)	00380(Tryptophan metabolism)	K00453	EC:1.13.11.11	PREDICTED: Capra hircus tryptophan 2,3-dioxygenase (TDO2), mRNA	0.049741	0	0	0.018737	0	0	1.01004	0.0144173	0.594951	0.674168	up	no
102169407	LOC102169407	XM_005691554.3	GO:0004222(metalloendopeptidase activity);GO:0006508(proteolysis);GO:0008270(zinc ion binding);GO:0016021(integral component of membrane)	04742(Taste transduction)	K08474	NA	PREDICTED: Capra hircus disintegrin and metalloproteinase domain-containing protein 1a-like (LOC102169407), mRNA	0.068297	0.061549	0.07842	0.009754	0.005063	0.011304	1.06017	0.0842988	0.000293517	0.0160949	up	no
102169411	LOC102169411	XM_005692260.3	GO:0005496(steroid binding);GO:0005576(extracellular region)	NA	NA	NA	PREDICTED: Capra hircus major allergen I polypeptide chain 1-like (LOC102169411), mRNA	0	0.176832	0	0	0	0	1.05578	0.0783028	0.373901	0.493732	up	no
102169413	PNMAL2	XM_018063193.1	GO:0005545(1-phosphatidylinositol binding);GO:0005886(plasma membrane);GO:0005905(clathrin-coated pit);GO:0007268(chemical synaptic transmission);GO:0030136(clathrin-coated vesicle);GO:0030276(clathrin binding);GO:0048268(clathrin coat assembly);GO:2000369(regulation of clathrin-mediated endocytosis)	04014(Ras signaling pathway);04015(Rap1 signaling pathway);04020(Calcium signaling pathway);04070(Phosphatidylinositol signaling system);04024(cAMP signaling pathway);04022(cGMP - PKG signaling pathway);04114(Oocyte meiosis);04910(Insulin signaling pathway);04922(Glucagon signaling pathway);04912(GnRH signaling pathway);04915(Estrogen signaling pathway);04921(Oxytocin signaling pathway);04916(Mel…	K02183	NA	PREDICTED: Capra hircus paraneoplastic Ma antigen family like 2 (PNMAL2), mRNA	0.018899	0	0	0.019203	0	0	0.999901	-0.00014346	0.991617	0.993814	down	no
102169416	KRT23	XM_005693794.2	GO:0005198(structural molecule activity);GO:0005882(intermediate filament)	05150(Staphylococcus aureus infection)	K07604	NA	PREDICTED: Capra hircus keratin 23 (KRT23), mRNA	0.086323	0	0.080982	0.078394	0	0	1.02881	0.0409704	0.483012	0.584108	up	no
102169418	GUCY2D	XM_018064036.1	GO:0004383(guanylate cyclase activity);GO:0004672(protein kinase activity);GO:0005524(ATP binding);GO:0005622(intracellular);GO:0006182(cGMP biosynthetic process);GO:0006468(protein phosphorylation);GO:0016021(integral component of membrane);GO:0035556(intracellular signal transduction)	00230(Purine metabolism);04744(Phototransduction);04740(Olfactory transduction)	K12321	EC:4.6.1.2	PREDICTED: Capra hircus guanylate cyclase 2D, retinal (GUCY2D), mRNA	0.03106	0	0	0.00285	0	0.008917	1.00631	0.00907165	0.58244	0.663843	up	no
102169426	KY	XM_018050935.1	GO:0005737(cytoplasm);GO:0005856(cytoskeleton);GO:0006508(proteolysis);GO:0007517(muscle organ development);GO:0007528(neuromuscular junction development);GO:0008233(peptidase activity);GO:0008234(cysteine-type peptidase activity);GO:0016787(hydrolase activity);GO:0030018(Z disc)	NA	NA	NA	PREDICTED: Capra hircus kyphoscoliosis peptidase (KY), mRNA	0	0.001333	0	0	0	0	1.00044	0.000640611	0.373901	0.493732	up	no
102169438	ACKR1	XM_005677256.3	GO:0004888(transmembrane signaling receptor activity);GO:0004930(G-protein coupled receptor activity);GO:0005769(early endosome);GO:0005886(plasma membrane);GO:0006954(inflammatory response);GO:0007186(G-protein coupled receptor signaling pathway);GO:0016021(integral component of membrane);GO:0019957(C-C chemokine binding);GO:0032642(regulation of chemokine production);GO:0055037(recycling endoso…	05144(Malaria)	K06574	NA	PREDICTED: Capra hircus atypical chemokine receptor 1 (Duffy blood group) (ACKR1), mRNA	0.198583	0.453495	0.187112	0.12518	0.248502	0.180503	1.07638	0.106185	0.367209	0.493732	up	no
102169439	PGLYRP4	XM_018046127.1;XM_018046128.1	GO:0002221(pattern recognition receptor signaling pathway);GO:0008270(zinc ion binding);GO:0008745(N-acetylmuramoyl-L-alanine amidase activity);GO:0009253(peptidoglycan catabolic process);GO:0016019(peptidoglycan receptor activity);GO:0016045(detection of bacterium);GO:0042834(peptidoglycan binding);GO:0050830(defense response to Gram-positive bacterium);GO:0050830(defense response to Gram-positi…	NA	NA	NA	PREDICTED: Capra hircus peptidoglycan recognition protein 4 (PGLYRP4), transcript variant X2, mRNA	0.095069	0.0349911	0	0	0.02011	0	1.03572	0.0506385	0.267808	0.493732	up	no
102169462	LOC102169462	XM_018045623.1	GO:0000910(cytokinesis);GO:0004842(ubiquitin-protein transferase activity);GO:0007067(mitotic nuclear division);GO:0016567(protein ubiquitination);GO:0030496(midbody);GO:0031463(Cul3-RING ubiquitin ligase complex)	04120(Ubiquitin mediated proteolysis)	K10447	NA	PREDICTED: Capra hircus kelch-like protein 13 (LOC102169462), mRNA	0.345438	0.225656	0	0	0.151516	0	1.12716	0.172699	0.294983	0.493732	up	no
102169471	LOC102169471	XM_018045263.1	GO:0005044(scavenger receptor activity);GO:0006898(receptor-mediated endocytosis);GO:0016020(membrane)	04970(Salivary secretion)	K13912	NA	PREDICTED: Capra hircus antigen WC1.1-like (LOC102169471), partial mRNA	0	0	0	0	0.157767	0.088062	0.925923	-0.111035	0.144051	0.489901	down	no
102169475	HAPLN1	XM_005683399.3	GO:0001501(skeletal system development);GO:0005201(extracellular matrix structural constituent);GO:0005540(hyaluronic acid binding);GO:0005578(proteinaceous extracellular matrix);GO:0007155(cell adhesion);GO:0007417(central nervous system development)	04514(Cell adhesion molecules (CAMs))	K06793	NA	PREDICTED: Capra hircus hyaluronan and proteoglycan link protein 1 (HAPLN1), mRNA	0	0.203522	0	0.025077	0.026031	0.02906	1.03601	0.0510429	0.597409	0.676219	up	no
102169479	GCNT4	XM_018053704.1	GO:0002121(inter-male aggressive behavior);GO:0008375(acetylglucosaminyltransferase activity);GO:0016020(membrane);GO:0042403(thyroid hormone metabolic process);GO:0048729(tissue morphogenesis);GO:0048872(homeostasis of number of cells);GO:0060993(kidney morphogenesis)	00512(Mucin type O-glycan biosynthesis)	K09663	EC:2.4.1.-	PREDICTED: Capra hircus glucosaminyl (N-acetyl) transferase 4, core 2 (GCNT4), mRNA	0.065122	0	0	0	0	0.041008	1.00766	0.0110125	0.774773	0.821982	up	no
102169497	LOC102169497	XR_001919195.1	NA	04740(Olfactory transduction)	K04257	NA	PREDICTED: Capra hircus uncharacterized LOC102169497 (LOC102169497), misc_RNA	0	0	0.089348	0	0	0	1.02894	0.041155	0.373901	0.493732	up	no
102169503	SFRP2	XM_013970497.2	GO:0001569(patterning of blood vessels);GO:0002063(chondrocyte development);GO:0003151(outflow tract morphogenesis);GO:0003214(cardiac left ventricle morphogenesis);GO:0004930(G-protein coupled receptor activity);GO:0005615(extracellular space);GO:0007186(G-protein coupled receptor signaling pathway);GO:0008284(positive regulation of cell proliferation);GO:0008584(male gonad development);GO:00106…	04310(Wnt signaling pathway)	K02176	NA	PREDICTED: Capra hircus secreted frizzled related protein 2 (SFRP2), mRNA	0	0	0.06712	0	0	0	1.02189	0.0312408	0.373901	0.493732	up	no
102169509	LOC102169509	XM_018063261.1	GO:0003676(nucleic acid binding);GO:0003700(transcription factor activity, sequence-specific DNA binding);GO:0005622(intracellular);GO:0006355(regulation of transcription, DNA-templated);GO:0046872(metal ion binding)	04010(MAPK signaling pathway);04012(ErbB signaling pathway);04810(Regulation of actin cytoskeleton);04510(Focal adhesion)	K04409	EC:2.7.11.1	PREDICTED: Capra hircus zinc finger protein 132-like (LOC102169509), mRNA	0.202817	0.067245	0	0.007397	0	0	1.08415	0.116559	0.209855	0.493732	up	no
102169531	PRPH2	XM_005696314.1	GO:0001750(photoreceptor outer segment);GO:0007601(visual perception);GO:0016021(integral component of membrane);GO:0060041(retina development in camera-type eye)	NA	NA	NA	PREDICTED: Capra hircus peripherin 2 (PRPH2), mRNA	0	0	0.08464	0	0.050464	0	1.01073	0.0153965	0.753049	0.80427	up	no
102169532	TFAP2B	XM_018039253.1;XM_013973887.2	GO:0000122(negative regulation of transcription from RNA polymerase II promoter);GO:0000977(RNA polymerase II regulatory region sequence-specific DNA binding);GO:0000981(RNA polymerase II transcription factor activity, sequence-specific DNA binding);GO:0000983(transcription factor activity, RNA polymerase II core promoter sequence-specific);GO:0001105(RNA polymerase II transcription coactivator a…	NA	NA	NA	PREDICTED: Capra hircus transcription factor AP-2 beta (TFAP2B), transcript variant X4, mRNA	0	0	0.00785683	0.00958733	0	0	0.9994	-0.000865164	0.896178	0.920128	down	no
102169534	LOC102169534	XR_001297195.2	GO:0000028(ribosomal small subunit assembly);GO:0003735(structural constituent of ribosome);GO:0005055(laminin receptor activity);GO:0005634(nucleus);GO:0005886(plasma membrane);GO:0006412(translation);GO:0007155(cell adhesion);GO:0022627(cytosolic small ribosomal subunit);GO:0043236(laminin binding)	03010(Ribosome)	K02998	NA	PREDICTED: Capra hircus 40S ribosomal protein SA pseudogene (LOC102169534), misc_RNA	0	0.073991	0.072381	0.040965	0	0.047472	1.01841	0.0263221	0.5457	0.633919	up	no
102169542	SCNN1G	XM_018041046.1	GO:0005887(integral component of plasma membrane);GO:0009897(external side of plasma membrane);GO:0015280(ligand-gated sodium channel activity);GO:0016324(apical plasma membrane);GO:0034706(sodium channel complex);GO:0035725(sodium ion transmembrane transport);GO:0050699(WW domain binding);GO:0050891(multicellular organismal water homeostasis);GO:0050896(response to stimulus);GO:0050909(sensory p…	04960(Aldosterone-regulated sodium reabsorption);04742(Taste transduction)	K04827	NA	PREDICTED: Capra hircus sodium channel epithelial 1 gamma subunit (SCNN1G), mRNA	0	0	0.00658	0	0	0	1.00219	0.00315395	0.373901	0.493732	up	no
102169549	HOXA9	XM_013963366.2	GO:0005634(nucleus);GO:0005667(transcription factor complex);GO:0005737(cytoplasm);GO:0006351(transcription, DNA-templated);GO:0006355(regulation of transcription, DNA-templated);GO:0007283(spermatogenesis);GO:0007338(single fertilization);GO:0008584(male gonad development);GO:0009952(anterior/posterior pattern specification);GO:0009954(proximal/distal pattern formation);GO:0019899(enzyme binding…	05202(Transcriptional misregulation in cancers)	K09294	NA	PREDICTED: Capra hircus homeobox A9 (HOXA9), mRNA	0	0	0	0.014347	0	0	0.995263	-0.00685042	0.373901	0.493732	down	no
102169561	LOC102169561	XM_018042732.1	GO:0004190(aspartic-type endopeptidase activity);GO:0006508(proteolysis);GO:0030163(protein catabolic process)	04974(Protein digestion and absorption)	K06002	EC:3.4.23.1	PREDICTED: Capra hircus pregnancy-associated glycoprotein 1-like (LOC102169561), mRNA	0	0	0.045924	0	0	0	1.01508	0.0215927	0.373901	0.493732	up	no
102169563	NR1H4	XM_005680502.3	GO:0000122(negative regulation of transcription from RNA polymerase II promoter);GO:0000980(RNA polymerase II distal enhancer sequence-specific DNA binding);GO:0001077(transcriptional activator activity, RNA polymerase II core promoter proximal region sequence-specific binding);GO:0001190(transcriptional activator activity, RNA polymerase II transcription factor binding);GO:0003705(transcription …	04976(Bile secretion)	K08537	NA	PREDICTED: Capra hircus nuclear receptor subfamily 1 group H member 4 (NR1H4), transcript variant X1, mRNA	0	0	0	0	0	0.00988514	0.996394	-0.00521153	0.373901	0.493732	down	no
102169570	SPATA18	XM_018049453.1	GO:0005737(cytoplasm);GO:0005741(mitochondrial outer membrane);GO:0006974(cellular response to DNA damage stimulus);GO:0035694(mitochondrial protein catabolic process);GO:0035695(mitophagy by induced vacuole formation);GO:0043231(intracellular membrane-bounded organelle)	NA	NA	NA	PREDICTED: Capra hircus spermatogenesis associated 18 (SPATA18), mRNA	0	0.038942	0.076703	0	0.022681	0	1.03034	0.0431264	0.256664	0.493732	up	no
102169573	LOC102169573	XM_005701206.2	GO:0000788(nuclear nucleosome);GO:0003677(DNA binding);GO:0006334(nucleosome assembly);GO:0046982(protein heterodimerization activity)	05203(Viral carcinogenesis);05322(Systemic lupus erythematosus);05034(Alcoholism)	K11252	NA	PREDICTED: Capra hircus histone H2B-like (LOC102169573), mRNA	0	0	0	0.044247	0	0	0.985672	-0.020821	0.373901	0.493732	down	no
102169583	MZB1	XM_005683014.3	GO:0002642(positive regulation of immunoglobulin biosynthetic process);GO:0003674(molecular_function);GO:0005576(extracellular region);GO:0005788(endoplasmic reticulum lumen);GO:0008284(positive regulation of cell proliferation);GO:0030888(regulation of B cell proliferation);GO:0033622(integrin activation);GO:0034663(endoplasmic reticulum chaperone complex);GO:0042127(regulation of cell prolifera…	NA	NA	NA	PREDICTED: Capra hircus marginal zone B and B1 cell specific protein (MZB1), mRNA	0	0.020504	0.015731	0	0	0.016617	1.0065	0.00934132	0.475692	0.578517	up	no
102169590	MFAP3L	XM_018051812.1;XM_018051813.1	GO:0005634(nucleus);GO:0005737(cytoplasm);GO:0005886(plasma membrane);GO:0016021(integral component of membrane);GO:0016021(integral component of membrane)	03420(Nucleotide excision repair);03420(Nucleotide excision repair)	K10838	NA	PREDICTED: Capra hircus microfibrillar associated protein 3 like (MFAP3L), transcript variant X1, mRNA	0.0201155	0.0198085	0	0.0323942	0.0554629	0.0884607	0.957243	-0.0630428	0.0589138	0.302189	down	no
102169623	HOXB3	XM_018064935.1	GO:0005634(nucleus);GO:0006355(regulation of transcription, DNA-templated);GO:0043565(sequence-specific DNA binding)	04911(Insulin secretion);04930(Type II diabetes mellitus);04950(Maturity onset diabetes of the young)	K07594	NA	PREDICTED: Capra hircus homeobox B3 (HOXB3), transcript variant X2, mRNA	0.0975728	0.0638442	0	0	0	0.0204806	1.04986	0.070199	0.186344	0.493732	up	no
102169628	POPDC2	XM_005674963.3	GO:0016021(integral component of membrane)	NA	NA	NA	PREDICTED: Capra hircus popeye domain containing 2 (POPDC2), transcript variant X2, mRNA	0.0626507	0	0	0	0	0	1.02605	0.0371057	0.373901	0.493732	up	no
102169631	NEUROD1	XM_005675897.3	GO:0000978(RNA polymerase II core promoter proximal region sequence-specific DNA binding);GO:0001077(transcriptional activator activity, RNA polymerase II core promoter proximal region sequence-specific binding);GO:0001102(RNA polymerase II activating transcription factor binding);GO:0001105(RNA polymerase II transcription coactivator activity);GO:0003326(pancreatic A cell fate commitment);GO:000…	04950(Maturity onset diabetes of the young)	K08033	NA	PREDICTED: Capra hircus neuronal differentiation 1 (NEUROD1), mRNA	0	0	0	0	0.032515	0	0.989391	-0.0153876	0.373901	0.493732	down	no
102169641	LOC102169641	XM_005678020.3	GO:0004556(alpha-amylase activity);GO:0005975(carbohydrate metabolic process);GO:0043169(cation binding)	00500(Starch and sucrose metabolism);04973(Carbohydrate digestion and absorption)	K01176	EC:3.2.1.1	PREDICTED: Capra hircus alpha-amylase 2B (LOC102169641), mRNA	0.330182	0.033876	0.130137	0	0.197306	0	1.09086	0.125464	0.412281	0.526736	up	no
102169652	BEX4	XM_018044301.1;XM_018044302.1	GO:0005634(nucleus);GO:0005737(cytoplasm);GO:0005737(cytoplasm)	NA	NA	NA	PREDICTED: Capra hircus brain expressed X-linked 4 (BEX4), transcript variant X1, mRNA	0.0681635	0.0798516	0.155199	0.0884182	0.17331	0.332157	0.921789	-0.117492	0.271227	0.493732	down	no
102169664	LYRM7	XM_005682641.3;XM_005682642.3	GO:0005739(mitochondrion);GO:0005739(mitochondrion)	NA	NA	NA	PREDICTED: Capra hircus LYR motif containing 7 (LYRM7), transcript variant X2, mRNA	0.262605	0.211878	0.603938	0.15667	0.163158	0.785827	1.00711	0.0102166	0.968458	0.975656	up	no
102169667	LOC102169667	XM_005683278.2	GO:0004930(G-protein coupled receptor activity);GO:0004984(olfactory receptor activity);GO:0005886(plasma membrane);GO:0007186(G-protein coupled receptor signaling pathway);GO:0007608(sensory perception of smell);GO:0016021(integral component of membrane);GO:0050911(detection of chemical stimulus involved in sensory perception of smell)	04740(Olfactory transduction)	K04257	NA	PREDICTED: Capra hircus olfactory receptor 2L8-like (LOC102169667), mRNA	0	0.072913	0.141714	0	0.020952	0	1.06261	0.0876065	0.193555	0.493732	up	no
102169671	PRDM13	XM_018053530.1	GO:0000122(negative regulation of transcription from RNA polymerase II promoter);GO:0003677(DNA binding);GO:0003682(chromatin binding);GO:0005634(nucleus);GO:0006351(transcription, DNA-templated);GO:0016571(histone methylation);GO:0022008(neurogenesis);GO:0042054(histone methyltransferase activity);GO:0046872(metal ion binding)	NA	NA	NA	PREDICTED: Capra hircus PR/SET domain 13 (PRDM13), mRNA	0	0	0.042386	0	0	0	1.01393	0.0199632	0.373901	0.493732	up	no
102169686	ART5	XM_013969694.2	GO:0003956(NAD(P)+-protein-arginine ADP-ribosyltransferase activity);GO:0006471(protein ADP-ribosylation)	00760(Nicotinate and nicotinamide metabolism)	K19980	EC:2.4.2.31;EC:3.2.2.5	PREDICTED: Capra hircus ADP-ribosyltransferase 5 (ART5), mRNA	0.056604	0	0	0	0.115553	0.128998	0.94314	-0.0844557	0.242669	0.493732	down	no
102169692	GUCY1A3	XM_013970645.2	GO:0004016(adenylate cyclase activity);GO:0004383(guanylate cyclase activity);GO:0005525(GTP binding);GO:0005886(plasma membrane);GO:0006182(cGMP biosynthetic process);GO:0007165(signal transduction);GO:0008074(guanylate cyclase complex, soluble);GO:0008217(regulation of blood pressure);GO:0020037(heme binding);GO:0030828(positive regulation of cGMP biosynthetic process);GO:0035556(intracellular …	00230(Purine metabolism);04022(cGMP - PKG signaling pathway);04540(Gap junction);04611(Platelet activation);04921(Oxytocin signaling pathway);04924(Renin secretion);04270(Vascular smooth muscle contraction);04970(Salivary secretion);04730(Long-term depression);04713(Circadian entrainment)	K12318	EC:4.6.1.2	PREDICTED: Capra hircus guanylate cyclase 1 soluble subunit alpha (GUCY1A3), transcript variant X4, mRNA	0.0850228	0.0584884	0.0417114	0.0924025	0.0796084	0.115885	0.965648	-0.0504303	0.106341	0.434309	down	no
102169698	LOC102169698	102169698	NA	NA	NA	NA		0	0	0.093429	0.159682	0	0.299365	0.898615	-0.154225	0.259607	0.493732	down	no
102169699	LOC102169699	XR_001919737.1	NA	NA	NA	NA	PREDICTED: Capra hircus uncharacterized LOC102169699 (LOC102169699), transcript variant X2, ncRNA	0.0786846	0	0	0	0	0	1.03524	0.0499595	0.373901	0.493732	up	no
102169700	LOC102169700	102169700	NA	NA	NA	NA		0.162806	0	0	0	0	0	1.05156	0.0725368	0.373901	0.493732	up	no
102169702	LOC102169702	XM_018064607.1	GO:0005622(intracellular);GO:0008285(negative regulation of cell proliferation);GO:0045786(negative regulation of cell cycle);GO:0045926(negative regulation of growth)	00590(Arachidonic acid metabolism);04726(Serotonergic synapse)	K08022	EC:1.13.11.33;EC:1.13.11.-	PREDICTED: Capra hircus arachidonate 15-lipoxygenase B (LOC102169702), mRNA	0	0	0.042961	0	0	0	1.01412	0.0202284	0.373901	0.493732	up	no
102169709	INSM2	XM_018065972.1	GO:0003676(nucleic acid binding);GO:0046872(metal ion binding)	NA	NA	NA	PREDICTED: Capra hircus INSM transcriptional repressor 2 (INSM2), mRNA	0	0	0.081942	0	0	0	1.0266	0.0378744	0.373901	0.493732	up	no
102169725	LOC102169725	XM_018040011.1	GO:0003777(microtubule motor activity);GO:0005524(ATP binding);GO:0005871(kinesin complex);GO:0005874(microtubule);GO:0007018(microtubule-based movement);GO:0008017(microtubule binding);GO:0016887(ATPase activity)	04144(Endocytosis)	K10396	NA	PREDICTED: Capra hircus kinesin-like protein KIF19 (LOC102169725), mRNA	0	0.017083	0	0.002365	0	0	1.00487	0.00700982	0.442074	0.551652	up	no
102169726	DDC	XM_005678877.3	GO:0004058(aromatic-L-amino-acid decarboxylase activity);GO:0006520(cellular amino acid metabolic process);GO:0030170(pyridoxal phosphate binding);GO:0042416(dopamine biosynthetic process)	00340(Histidine metabolism);00350(Tyrosine metabolism);00360(Phenylalanine metabolism);00380(Tryptophan metabolism);04728(Dopaminergic synapse);04726(Serotonergic synapse);05030(Cocaine addiction);05031(Amphetamine addiction);05034(Alcoholism)	K01593	EC:4.1.1.28	PREDICTED: Capra hircus dopa decarboxylase (DDC), transcript variant X2, mRNA	0	0.123183	0.060054	0	0	0	1.06215	0.0869866	0.157757	0.493732	up	no
102169730	LOC102169730	XM_018041105.1	GO:0002221(pattern recognition receptor signaling pathway);GO:0005044(scavenger receptor activity);GO:0005515(protein binding);GO:0005576(extracellular region);GO:0005615(extracellular space);GO:0005737(cytoplasm);GO:0006898(receptor-mediated endocytosis);GO:0007275(multicellular organism development);GO:0008329(signaling pattern recognition receptor activity);GO:0015031(protein transport);GO:001…	04970(Salivary secretion)	K13912	NA	PREDICTED: Capra hircus deleted in malignant brain tumors 1 protein (LOC102169730), mRNA	0.117395	0.107543	0.041245	0.006745	0.014005	0	1.08074	0.112016	0.0262526	0.18585	up	no
102169751	LOC102169751	XM_018045535.1	GO:0005044(scavenger receptor activity);GO:0006898(receptor-mediated endocytosis);GO:0016020(membrane)	04970(Salivary secretion)	K13912	NA	PREDICTED: Capra hircus antigen WC1.1-like (LOC102169751), partial mRNA	0.076959	0.007648	0	0	0	0	1.02763	0.0393184	0.311512	0.493732	up	no
102169759	ZFP37	XM_018052612.1;XM_018052611.1	GO:0003676(nucleic acid binding);GO:0003677(DNA binding);GO:0005622(intracellular);GO:0005634(nucleus);GO:0006351(transcription, DNA-templated);GO:0006355(regulation of transcription, DNA-templated);GO:0008283(cell proliferation);GO:0030154(cell differentiation);GO:0046872(metal ion binding);GO:0003700(transcription factor activity, sequence-specific DNA binding);GO:0003700(transcription factor a…	04010(MAPK signaling pathway);04012(ErbB signaling pathway);04810(Regulation of actin cytoskeleton);04510(Focal adhesion);04390(Hippo signaling pathway);04390(Hippo signaling pathway)	K04409	EC:2.7.11.1	PREDICTED: Capra hircus ZFP37 zinc finger protein (ZFP37), transcript variant X3, mRNA	0.54885	0.46748	0.785615	0.530899	0.760416	0.290235	1.05426	0.0762283	0.655317	0.724459	up	no
102169770	ADRA1D	XM_005688233.3	GO:0001994(norepinephrine-epinephrine vasoconstriction involved in regulation of systemic arterial blood pressure);GO:0004937(alpha1-adrenergic receptor activity);GO:0005887(integral component of plasma membrane);GO:0007200(phospholipase C-activating G-protein coupled receptor signaling pathway);GO:0007204(positive regulation of cytosolic calcium ion concentration);GO:0007267(cell-cell signaling)…	04020(Calcium signaling pathway);04022(cGMP - PKG signaling pathway);04080(Neuroactive ligand-receptor interaction);04261(Adrenergic signaling in cardiomyocytes);04270(Vascular smooth muscle contraction);04970(Salivary secretion)	K04137	NA	PREDICTED: Capra hircus adrenoceptor alpha 1D (ADRA1D), mRNA	0.052732	0.067497	0.090752	0.081098	0.04952	0.03317	1.01499	0.0214629	0.42666	0.539128	up	no
102169779	C15H11orf88	XM_018058999.1	GO:0048741(skeletal muscle fiber development)	NA	NA	NA	PREDICTED: Capra hircus chromosome 15 C11orf88 homolog (C15H11orf88), transcript variant X2, mRNA	0	0.0790337	0	0	0	0.0559293	1.00768	0.0110338	0.828662	0.865083	up	no
102169781	ELF5	XM_005690078.3	GO:0000977(RNA polymerase II regulatory region sequence-specific DNA binding);GO:0001228(transcriptional activator activity, RNA polymerase II transcription regulatory region sequence-specific binding);GO:0001712(ectodermal cell fate commitment);GO:0005634(nucleus);GO:0005737(cytoplasm);GO:0006366(transcription from RNA polymerase II promoter);GO:0035019(somatic stem cell population maintenance);…	04917(Prolactin signaling pathway)	K17101	NA	Capra hircus E74 like ETS transcription factor 5 (ELF5), mRNA	0	0.106773	0.0259404	0.117739	0.030682	0.0254169	0.986025	-0.0203038	0.765191	0.814039	down	no
102169782	LOC102169782	XM_018045611.1	GO:0000786(nucleosome);GO:0003677(DNA binding);GO:0005634(nucleus);GO:0046982(protein heterodimerization activity)	05202(Transcriptional misregulation in cancers);05322(Systemic lupus erythematosus);05034(Alcoholism)	K11253	NA	PREDICTED: Capra hircus histone H3.3-like (LOC102169782), mRNA	0.138567	0	0.088404	0.018845	0	0.014591	1.06231	0.0872002	0.191132	0.493732	up	no
102169793	LOC102169793	XM_018065151.1	GO:0005507(copper ion binding);GO:0005615(extracellular space);GO:0008131(primary amine oxidase activity);GO:0009308(amine metabolic process);GO:0048038(quinone binding);GO:0052593(tryptamine:oxygen oxidoreductase (deaminating) activity);GO:0052594(aminoacetone:oxygen oxidoreductase(deaminating) activity);GO:0052595(aliphatic-amine oxidase activity);GO:0052596(phenethylamine:oxygen oxidoreductase…	00260(Glycine, serine and threonine metabolism);00350(Tyrosine metabolism);00360(Phenylalanine metabolism);00410(beta-Alanine metabolism)	K00276	EC:1.4.3.21	PREDICTED: Capra hircus primary amine oxidase, liver isozyme (LOC102169793), transcript variant X1, mRNA	0.0261119	0.0459234	0	0	0	0	1.02386	0.0340128	0.144381	0.490331	up	no
102169795	KCNE2	XM_005674662.2	GO:0005242(inward rectifier potassium channel activity);GO:0005251(delayed rectifier potassium channel activity);GO:0005764(lysosome);GO:0008076(voltage-gated potassium channel complex);GO:0009986(cell surface);GO:0010107(potassium ion import);GO:0015459(potassium channel regulator activity);GO:0035690(cellular response to drug);GO:0044325(ion channel binding);GO:0060307(regulation of ventricular…	04971(Gastric acid secretion)	K04896	NA	PREDICTED: Capra hircus potassium voltage-gated channel subfamily E regulatory subunit 2 (KCNE2), transcript variant X2, mRNA	0	0.199628	0	0	0	0	1.06255	0.087529	0.373901	0.493732	up	no
102169812	KBTBD12	XM_013973727.2	GO:0004842(ubiquitin-protein transferase activity);GO:0016567(protein ubiquitination);GO:0031463(Cul3-RING ubiquitin ligase complex)	04120(Ubiquitin mediated proteolysis)	K10456	NA	PREDICTED: Capra hircus kelch repeat and BTB domain containing 12 (KBTBD12), transcript variant X3, mRNA	0.023029	0	0	0	0	0.0102315	1.00607	0.00873064	0.641163	0.712392	up	no
102169825	SLIT1	XM_013975176.2	GO:0005578(proteinaceous extracellular matrix);GO:0005615(extracellular space);GO:0008201(heparin binding);GO:0035385(Roundabout signaling pathway);GO:0048495(Roundabout binding);GO:0048846(axon extension involved in axon guidance);GO:0050770(regulation of axonogenesis)	04360(Axon guidance)	K06838	NA	PREDICTED: Capra hircus slit guidance ligand 1 (SLIT1), mRNA	0	0	0.017261	0.004396	0	0.026263	0.995611	-0.00634627	0.677818	0.742778	down	no
102169830	LOC102169830	XM_005679423.3	GO:0030529(intracellular ribonucleoprotein complex)	03010(Ribosome)	K02984	NA	PREDICTED: Capra hircus 40S ribosomal protein S3a-like (LOC102169830), mRNA	0.020973	0	0	0.045284	0.165467	0	0.942815	-0.0849528	0.269844	0.493732	down	no
102169833	C5H12orf50	XM_005679783.1	GO:0046872(metal ion binding)	NA	NA	NA	PREDICTED: Capra hircus chromosome 5 C12orf50 homolog (C5H12orf50), mRNA	0	0.043681	0	0	0	0	1.01435	0.0205603	0.373901	0.493732	up	no
102169835	LOC102169835	102169835	NA	NA	NA	NA		0	0	0.038981	0	0	0	1.01283	0.0183898	0.373901	0.493732	up	no
102169838	LOC102169838	XR_001917459.1	GO:0004190(aspartic-type endopeptidase activity);GO:0005615(extracellular space);GO:0006508(proteolysis);GO:0030163(protein catabolic process)	04974(Protein digestion and absorption)	K06002	EC:3.4.23.1	PREDICTED: Capra hircus pregnancy-associated glycoprotein 1-like (LOC102169838), misc_RNA	0	0	0	0	0	0.039228	0.987256	-0.0185041	0.373901	0.493732	down	no
102169846	LOC102169846	XM_005681720.3	GO:0008210(estrogen metabolic process);GO:0045600(positive regulation of fat cell differentiation);GO:0047894(flavonol 3-sulfotransferase activity);GO:0050294(steroid sulfotransferase activity);GO:0051923(sulfation)	00140(Steroid hormone biosynthesis)	K01016	EC:2.8.2.4	PREDICTED: Capra hircus estrogen sulfotransferase (LOC102169846), mRNA	0	0	0.075453	0	0	0	1.02454	0.0349815	0.373901	0.493732	up	no
102169855	LOC102169855	XM_005701405.3	GO:0002548(monocyte chemotaxis);GO:0005615(extracellular space);GO:0006954(inflammatory response);GO:0007186(G-protein coupled receptor signaling pathway);GO:0008009(chemokine activity);GO:0030593(neutrophil chemotaxis);GO:0043547(positive regulation of GTPase activity);GO:0048020(CCR chemokine receptor binding);GO:0048247(lymphocyte chemotaxis);GO:0050729(positive regulation of inflammatory resp…	04060(Cytokine-cytokine receptor interaction);04062(Chemokine signaling pathway)	K05514	NA	PREDICTED: Capra hircus C-C motif chemokine 14 (LOC102169855), mRNA	0	0.118062	0	0	0	0	1.0379	0.0536667	0.373901	0.493732	up	no
102169857	LOC102169857	XM_005701451.2	GO:0004930(G-protein coupled receptor activity);GO:0004984(olfactory receptor activity);GO:0005549(odorant binding);GO:0005886(plasma membrane);GO:0007186(G-protein coupled receptor signaling pathway);GO:0016021(integral component of membrane);GO:0050911(detection of chemical stimulus involved in sensory perception of smell)	04740(Olfactory transduction)	K04257	NA	PREDICTED: Capra hircus olfactory receptor 5AS1 (LOC102169857), mRNA	0	0	0.072594	0	0	0	1.02363	0.0337014	0.373901	0.493732	up	no
102169863	EGFL6	XM_018043714.1	GO:0005509(calcium ion binding);GO:0016020(membrane);GO:0030198(extracellular matrix organization)	04512(ECM-receptor interaction)	K06824	NA	PREDICTED: Capra hircus EGF like domain multiple 6 (EGFL6), mRNA	0	0	0	0	0.008698	0	0.997117	-0.00416477	0.373901	0.493732	down	no
102169867	LOC102169867	102169867	NA	NA	NA	NA		0	0	0	0	0.031882	0	0.989593	-0.0150927	0.373901	0.493732	down	no
102169868	LOC102169868	102169868	NA	NA	NA	NA		0.056178	0.082435	0.052145	0.091279	0.015269	0.037347	1.01529	0.0218954	0.54829	0.636181	up	no
102169870	DMTN	XM_013966099.2;XM_018052260.1;XM_018052256.1;XM_018052263.1;XM_018052261.1;XM_018052262.1;XM_018052264.1;XM_005683975.3	GO:0003779(actin binding);GO:0005102(receptor binding);GO:0005829(cytosol);GO:0005884(actin filament);GO:0005886(plasma membrane);GO:0006461(protein complex assembly);GO:0008360(regulation of cell shape);GO:0010591(regulation of lamellipodium assembly);GO:0010763(positive regulation of fibroblast migration);GO:0010801(negative regulation of peptidyl-threonine phosphorylation);GO:0010812(negative …	03015(mRNA surveillance pathway);03015(mRNA surveillance pathway)	K14411	NA	PREDICTED: Capra hircus dematin actin binding protein (DMTN), transcript variant X10, mRNA	0.127288	0.252245	0.394754	0.666014	0.877203	0.631089	0.707035	-0.500147	0.0138353	0.125532	down	no
102169888	LOC102169888	XR_001919148.1	GO:0008299(isoprenoid biosynthetic process);GO:0016740(transferase activity)	00900(Terpenoid backbone biosynthesis);05166(HTLV-I infection);05164(Influenza A)	K00787	EC:2.5.1.1;EC:2.5.1.10	PREDICTED: Capra hircus farnesyl pyrophosphate synthase pseudogene (LOC102169888), misc_RNA	0	0.060301	0.026777	0.047535	0.082164	0.152447	0.941039	-0.0876737	0.136947	0.481793	down	no
102169897	LOC102169897	XM_018063032.1	GO:0000064(L-ornithine transmembrane transporter activity);GO:0005887(integral component of plasma membrane);GO:0015181(arginine transmembrane transporter activity);GO:0015189(L-lysine transmembrane transporter activity);GO:0015297(antiporter activity);GO:1903352(L-ornithine transmembrane transport);GO:1903401(L-lysine transmembrane transport)	05206(MicroRNAs in cancer)	K13863	NA	PREDICTED: Capra hircus cationic amino acid transporter 3-like (LOC102169897), mRNA	0	0	0	0	0.017411	0	0.994263	-0.00830087	0.373901	0.493732	down	no
102169898	LOC102169898	XM_005692993.3	GO:0000981(RNA polymerase II transcription factor activity, sequence-specific DNA binding);GO:0003676(nucleic acid binding);GO:0005634(nucleus);GO:0006351(transcription, DNA-templated);GO:0006357(regulation of transcription from RNA polymerase II promoter);GO:0046872(metal ion binding)	04722(Neurotrophin signaling pathway)	K12458	NA	PREDICTED: Capra hircus zinc finger and SCAN domain-containing protein 5B-like (LOC102169898), mRNA	0	0	0.095771	0	0	0	1.03096	0.0439821	0.373901	0.493732	up	no
102169903	HOXB2	XM_018064937.1	GO:0002011(morphogenesis of an epithelial sheet);GO:0003700(transcription factor activity, sequence-specific DNA binding);GO:0005634(nucleus);GO:0005737(cytoplasm);GO:0006355(regulation of transcription, DNA-templated);GO:0009952(anterior/posterior pattern specification);GO:0009953(dorsal/ventral pattern formation);GO:0021569(rhombomere 3 development);GO:0021570(rhombomere 4 development);GO:00216…	04550(Signaling pathways regulating pluripotency of stem cells)	K09301	NA	PREDICTED: Capra hircus homeobox B2 (HOXB2), mRNA	0.065316	0	0	0	0.002517	0	1.02046	0.0292182	0.391637	0.508921	up	no
102169905	GALR2	XM_018063766.1	GO:0004966(galanin receptor activity);GO:0005515(protein binding);GO:0005829(cytosol);GO:0005886(plasma membrane);GO:0005887(integral component of plasma membrane);GO:0006936(muscle contraction);GO:0007166(cell surface receptor signaling pathway);GO:0007188(adenylate cyclase-modulating G-protein coupled receptor signaling pathway);GO:0007189(adenylate cyclase-activating G-protein coupled receptor…	04080(Neuroactive ligand-receptor interaction)	K04231	NA	PREDICTED: Capra hircus galanin receptor 2 (GALR2), mRNA	0.248377	0	0.254623	0.038562	0.04003	0.07776	1.10396	0.142686	0.261807	0.493732	up	no
102169910	LOC102169910	102169910	NA	NA	NA	NA		0	0	0.322336	0	0	0	1.09761	0.134363	0.373901	0.493732	up	no
102169923	LOC102169923	XM_018046529.1	GO:0005044(scavenger receptor activity);GO:0005070(SH3/SH2 adaptor activity);GO:0006898(receptor-mediated endocytosis);GO:0009967(positive regulation of signal transduction);GO:0016020(membrane)	04970(Salivary secretion)	K13912	NA	PREDICTED: Capra hircus Fc receptor-like protein 2 (LOC102169923), mRNA	0	0	0.040927	0	0	0	1.01346	0.0192896	0.373901	0.493732	up	no
102169942	FGF19	XM_018042770.1	GO:0001755(neural crest cell migration);GO:0005104(fibroblast growth factor receptor binding);GO:0005576(extracellular region);GO:0007507(heart development);GO:0008083(growth factor activity);GO:0008284(positive regulation of cell proliferation);GO:0008543(fibroblast growth factor receptor signaling pathway);GO:0010629(negative regulation of gene expression);GO:0046326(positive regulation of gluc…	04014(Ras signaling pathway);04015(Rap1 signaling pathway);04010(MAPK signaling pathway);04151(PI3K-Akt signaling pathway);04810(Regulation of actin cytoskeleton);05200(Pathways in cancer);05218(Melanoma)	K04358	NA	PREDICTED: Capra hircus fibroblast growth factor 19 (FGF19), mRNA	0.192508	0.267933	0	0.192155	0.210285	0.036948	1.00352	0.00507176	0.96953	0.976559	up	no
102169955	LOC102169955	XM_005682848.2	GO:0004930(G-protein coupled receptor activity);GO:0004984(olfactory receptor activity);GO:0005886(plasma membrane);GO:0007186(G-protein coupled receptor signaling pathway);GO:0007608(sensory perception of smell);GO:0016021(integral component of membrane);GO:0050911(detection of chemical stimulus involved in sensory perception of smell)	04740(Olfactory transduction)	K04257	NA	PREDICTED: Capra hircus olfactory receptor 2W3-like (LOC102169955), mRNA	0	0	0.063225	0	0	0	1.02065	0.0294823	0.373901	0.493732	up	no
102169966	PLCB2	XM_018054456.1	GO:0004435(phosphatidylinositol phospholipase C activity);GO:0004871(signal transducer activity);GO:0005509(calcium ion binding);GO:0005737(cytoplasm);GO:0016042(lipid catabolic process);GO:0035556(intracellular signal transduction);GO:0050913(sensory perception of bitter taste)	00562(Inositol phosphate metabolism);04015(Rap1 signaling pathway);04310(Wnt signaling pathway);04020(Calcium signaling pathway);04070(Phosphatidylinositol signaling system);04072(Phospholipase D signaling pathway);04071(Sphingolipid signaling pathway);04022(cGMP - PKG signaling pathway);04540(Gap junction);04611(Platelet activation);04062(Chemokine signaling pathway);04911(Insulin secretion);049…	K05858	EC:3.1.4.11	PREDICTED: Capra hircus phospholipase C beta 2 (PLCB2), transcript variant X2, mRNA	0	0.025966	0.024157	0	0.001545	0	1.01612	0.0230642	0.125785	0.462971	up	no
102169973	LOC102169973	XR_310438.3	NA	NA	NA	NA	PREDICTED: Capra hircus uncharacterized LOC102169973 (LOC102169973), ncRNA	0	0	0.016875	0	0	0	1.00559	0.00804745	0.373901	0.493732	up	no
102169985	F13B	XM_005691047.3	GO:0005576(extracellular region);GO:0007596(blood coagulation)	04610(Complement and coagulation cascades)	K03906	NA	PREDICTED: Capra hircus coagulation factor XIII B chain (F13B), mRNA	0	0.028963	0	0	0	0	1.00956	0.0137304	0.373901	0.493732	up	no
102169987	LOC102169987	102169987	NA	NA	NA	NA		0	0.026988	0	0	0	0	1.00892	0.0128064	0.373901	0.493732	up	no
102169994	LOC102169994	102169994	NA	NA	NA	NA		0.023982	0	0	0	0	0	1.00793	0.0113968	0.373901	0.493732	up	no
102170015	LOC102170015	XM_013974709.2	GO:0003824(catalytic activity);GO:0008152(metabolic process);GO:0016021(integral component of membrane)	00600(Sphingolipid metabolism)	K12354	EC:3.1.4.12	PREDICTED: Capra hircus ectonucleotide pyrophosphatase/phosphodiesterase family member 7-like (LOC102170015), mRNA	0.1838	0.026933	0.056383	0.045426	0.035444	0	1.05862	0.0821866	0.278714	0.493732	up	no
102170020	LOC102170020	XM_018041104.1	GO:0005044(scavenger receptor activity);GO:0006898(receptor-mediated endocytosis);GO:0016020(membrane)	04970(Salivary secretion)	K13912	NA	PREDICTED: Capra hircus putative DMBT1-like protein (LOC102170020), mRNA	0	0.031977	0	0	0	0	1.01055	0.0151369	0.373901	0.493732	up	no
102170021	HOXA4	XM_018047089.1	GO:0003700(transcription factor activity, sequence-specific DNA binding);GO:0005634(nucleus);GO:0006355(regulation of transcription, DNA-templated);GO:0007275(multicellular organism development);GO:0043565(sequence-specific DNA binding)	04911(Insulin secretion);04930(Type II diabetes mellitus);04950(Maturity onset diabetes of the young)	K07594	NA	PREDICTED: Capra hircus homeobox A4 (HOXA4), mRNA	0.081311	0	0	0	0	0	1.0264	0.0375938	0.373901	0.493732	up	no
102170031	LOC102170031	102170031	NA	NA	NA	NA		0	0	0	0	0.23345	0	0.932451	-0.1009	0.373901	0.493732	down	no
102170049	POPDC3	XM_018053120.1	GO:0016021(integral component of membrane);GO:0042391(regulation of membrane potential)	NA	NA	NA	PREDICTED: Capra hircus popeye domain containing 3 (POPDC3), transcript variant X3, mRNA	0.208163	0.169046	0	0.0467958	0.145409	0.162687	1.00445	0.00639927	0.952461	0.964007	up	no
102170069	MMP13	XM_005689359.3	GO:0001958(endochondral ossification);GO:0003417(growth plate cartilage development);GO:0004222(metalloendopeptidase activity);GO:0005509(calcium ion binding);GO:0005518(collagen binding);GO:0005576(extracellular region);GO:0006508(proteolysis);GO:0008270(zinc ion binding);GO:0022617(extracellular matrix disassembly);GO:0030282(bone mineralization);GO:0030574(collagen catabolic process);GO:003101…	03320(PPAR signaling pathway)	K01388	EC:3.4.24.7	PREDICTED: Capra hircus matrix metallopeptidase 13 (MMP13), mRNA	0.021634	0	0	0	0	0	1.00716	0.0102928	0.373901	0.493732	up	no
102170072	LOC102170072	XM_013969678.2	GO:0004930(G-protein coupled receptor activity);GO:0004984(olfactory receptor activity);GO:0005886(plasma membrane);GO:0007165(signal transduction);GO:0007186(G-protein coupled receptor signaling pathway);GO:0016021(integral component of membrane);GO:0050911(detection of chemical stimulus involved in sensory perception of smell)	04740(Olfactory transduction)	K04257	NA	PREDICTED: Capra hircus olfactory receptor 51H1-like (LOC102170072), mRNA	0.601184	0	0	0	0	0	1.1699	0.22638	0.373901	0.493732	up	no
102170076	SELP	XM_013970188.2	GO:0005654(nucleoplasm);GO:0005737(cytoplasm);GO:0007155(cell adhesion);GO:0016021(integral component of membrane);GO:0030246(carbohydrate binding)	04514(Cell adhesion molecules (CAMs));05150(Staphylococcus aureus infection);05144(Malaria)	K06496	NA	PREDICTED: Capra hircus selectin P (SELP), transcript variant X2, mRNA	0	0.010431	0	0	0	0	1.00346	0.00499027	0.373901	0.493732	up	no
102170082	LOC102170082	XM_005692500.2	GO:0016021(integral component of membrane)	NA	NA	NA	PREDICTED: Capra hircus protein FAM187B (LOC102170082), mRNA	0.092339	0	0	0.069772	0	0	1.00698	0.0100391	0.860137	0.891212	up	no
102170089	FAM169A	XM_013972678.2	GO:0005637(nuclear inner membrane)	03040(Spliceosome)	K12869	NA	PREDICTED: Capra hircus family with sequence similarity 169 member A (FAM169A), transcript variant X3, mRNA	0.0979135	0.0471528	0.0687354	0.0130533	0	0.0302528	1.05709	0.0801036	0.0283283	0.194995	up	no
102170091	LOC102170091	XR_001919775.1	GO:0005509(calcium ion binding);GO:0005615(extracellular space);GO:0005737(cytoplasm);GO:0005771(multivesicular body);GO:0045298(tubulin complex)	NA	NA	NA	PREDICTED: Capra hircus translationally-controlled tumor protein pseudogene (LOC102170091), misc_RNA	0.252905	0	0.24537	0.212046	0.074026	0.040499	1.04829	0.0680342	0.618668	0.694005	up	no
102170114	SSPO	XM_018047477.1	GO:0005615(extracellular space);GO:0007155(cell adhesion);GO:0010466(negative regulation of peptidase activity);GO:0030414(peptidase inhibitor activity)	04512(ECM-receptor interaction);04510(Focal adhesion)	K03900	NA	PREDICTED: Capra hircus SCO-spondin (SSPO), mRNA	0	0	0	0	0.005049	0.002828	0.997383	-0.00378001	0.14662	0.49346	down	no
102170116	LOC102170116	102170116	NA	NA	NA	NA		0	0.068628	0	0	0	0	1.02237	0.0319199	0.373901	0.493732	up	no
102170117	LRRC10	XM_005680186.3	GO:0003779(actin binding);GO:0005634(nucleus);GO:0005739(mitochondrion);GO:0005856(cytoskeleton);GO:0030017(sarcomere);GO:0051393(alpha-actinin binding);GO:0055013(cardiac muscle cell development)	04391(Hippo signaling pathway -fly)	K16175	NA	PREDICTED: Capra hircus leucine rich repeat containing 10 (LRRC10), mRNA	0	0.132456	0	0.220001	0	0	0.975485	-0.0358091	0.766769	0.815425	down	no
102170118	LOC102170118	102170118	NA	NA	NA	NA		0	0	0.145655	0	0	0	1.04637	0.0653909	0.373901	0.493732	up	no
102170124	CD4	XM_005680940.3	GO:0001816(cytokine production);GO:0001948(glycoprotein binding);GO:0005788(endoplasmic reticulum lumen);GO:0005789(endoplasmic reticulum membrane);GO:0006948(induction by virus of host cell-cell fusion);GO:0006955(immune response);GO:0007166(cell surface receptor signaling pathway);GO:0008270(zinc ion binding);GO:0009897(external side of plasma membrane);GO:0015026(coreceptor activity);GO:001602…	04514(Cell adhesion molecules (CAMs));04640(Hematopoietic cell lineage);04612(Antigen processing and presentation);04660(T cell receptor signaling pathway);05340(Primary immunodeficiency)	K06454	NA	PREDICTED: Capra hircus CD4 molecule (CD4), mRNA	0	0.025117	0.05222	0	0	0	1.02556	0.0364083	0.161068	0.493732	up	no
102170138	LOC102170138	XM_005682471.3	GO:0000122(negative regulation of transcription from RNA polymerase II promoter);GO:0005634(nucleus);GO:0006346(methylation-dependent chromatin silencing);GO:0008327(methyl-CpG binding)	NA	NA	NA	PREDICTED: Capra hircus methyl-CpG-binding domain protein 3-like 2 (LOC102170138), mRNA	0.863902	0	0.749582	0.015948	0	0.094418	1.43142	0.517449	0.147068	0.493732	up	no
102170141	ECSCR	XM_005683016.2;XM_005683017.3	GO:0001525(angiogenesis);GO:0005829(cytosol);GO:0005886(plasma membrane);GO:0006915(apoptotic process);GO:0006935(chemotaxis);GO:0016021(integral component of membrane);GO:0016525(negative regulation of angiogenesis);GO:0030154(cell differentiation);GO:0030154(cell differentiation)	NA	NA	NA	PREDICTED: Capra hircus endothelial cell surface expressed chemotaxis and apoptosis regulator (ECSCR), transcript variant X2, mRNA	0	0	0.054016	0	0.0161751	0	1.01226	0.0175826	0.542569	0.631248	up	no
102170152	TMEM229B	XM_018054050.1	GO:0016021(integral component of membrane)	04960(Aldosterone-regulated sodium reabsorption);04742(Taste transduction)	K04825	NA	PREDICTED: Capra hircus transmembrane protein 229B (TMEM229B), mRNA	0	0.034042	0	0	0.058331	0	0.992291	-0.0111654	0.742151	0.795671	down	no
102170159	SRMS	XM_018057532.1	GO:0004715(non-membrane spanning protein tyrosine kinase activity);GO:0005102(receptor binding);GO:0005524(ATP binding);GO:0005737(cytoplasm);GO:0007169(transmembrane receptor protein tyrosine kinase signaling pathway);GO:0016477(cell migration);GO:0030154(cell differentiation);GO:0031234(extrinsic component of cytoplasmic side of plasma membrane);GO:0038083(peptidyl-tyrosine autophosphorylation)…	04666(Fc gamma R-mediated phagocytosis);04062(Chemokine signaling pathway)	K08893	EC:2.7.10.2	PREDICTED: Capra hircus src-related kinase lacking C-terminal regulatory tyrosine and N-terminal myristylation sites (SRMS), mRNA	0	0.058931	0.017393	0	0	0	1.02515	0.0358286	0.216958	0.493732	up	no
102170165	LOC102170165	XM_005689800.3	GO:0004842(ubiquitin-protein transferase activity);GO:0005622(intracellular);GO:0006914(autophagy);GO:0008270(zinc ion binding);GO:0016567(protein ubiquitination);GO:0045087(innate immune response);GO:0051607(defense response to virus)	05322(Systemic lupus erythematosus)	K10651	EC:2.3.2.27	PREDICTED: Capra hircus tripartite motif-containing protein 5 (LOC102170165), mRNA	0	0	0.145758	0	0	0	1.0464	0.0654341	0.373901	0.493732	up	no
102170172	LOC102170172	XM_005692926.2	GO:0000064(L-ornithine transmembrane transporter activity);GO:0005887(integral component of plasma membrane);GO:0015181(arginine transmembrane transporter activity);GO:0015189(L-lysine transmembrane transporter activity);GO:0015297(antiporter activity);GO:1903352(L-ornithine transmembrane transport);GO:1903401(L-lysine transmembrane transport)	05206(MicroRNAs in cancer)	K13863	NA	PREDICTED: Capra hircus cationic amino acid transporter 3-like (LOC102170172), mRNA	0.038197	0	0.036433	0	0	0	1.02472	0.0352357	0.116331	0.452591	up	no
102170178	HOXB1	XM_018064938.1	GO:0005634(nucleus);GO:0009952(anterior/posterior pattern specification);GO:0019904(protein domain specific binding);GO:0021570(rhombomere 4 development);GO:0021571(rhombomere 5 development);GO:0021612(facial nerve structural organization);GO:0021754(facial nucleus development);GO:0043565(sequence-specific DNA binding);GO:0045944(positive regulation of transcription from RNA polymerase II promote…	04550(Signaling pathways regulating pluripotency of stem cells)	K09301	NA	PREDICTED: Capra hircus homeobox B1 (HOXB1), mRNA	0	0.059059	0	0	0	0	1.01931	0.0275943	0.373901	0.493732	up	no
102170179	EVPL	XM_018063768.1	GO:0001533(cornified envelope);GO:0005198(structural molecule activity);GO:0005737(cytoplasm);GO:0018149(peptide cross-linking);GO:0019215(intermediate filament binding);GO:0030216(keratinocyte differentiation);GO:0030674(protein binding, bridging);GO:0045111(intermediate filament cytoskeleton);GO:0070062(extracellular exosome)	05412(Arrhythmogenic right ventricular cardiomyopathy (ARVC))	K10381	NA	PREDICTED: Capra hircus envoplakin (EVPL), mRNA	0.315853	0.449646	0.383286	0.017077	0.043756	0.026813	1.3427	0.425137	0.000525574	0.0211443	up	no
102170190	SLC19A3	XM_005676642.3	GO:0005887(integral component of plasma membrane);GO:0015403(thiamine uptake transmembrane transporter activity);GO:0071934(thiamine transmembrane transport)	04977(Vitamin digestion and absorption)	K14610	NA	PREDICTED: Capra hircus solute carrier family 19 member 3 (SLC19A3), transcript variant X1, mRNA	0.0505597	0.0992483	0.0380335	0	0	0	1.0654	0.0913954	0.025614	0.182965	up	no
102170193	LOC102170193	XR_001297219.2	GO:0002181(cytoplasmic translation);GO:0003723(RNA binding);GO:0003735(structural constituent of ribosome);GO:0019843(rRNA binding);GO:0022625(cytosolic large ribosomal subunit)	03010(Ribosome)	K02940	NA	PREDICTED: Capra hircus 60S ribosomal protein L9 pseudogene (LOC102170193), misc_RNA	0	0	0	0.406134	0	0	0.892602	-0.163911	0.373901	0.493732	down	no
102170202	NODAL	XM_005699147.2	GO:0000122(negative regulation of transcription from RNA polymerase II promoter);GO:0001831(trophectodermal cellular morphogenesis);GO:0001842(neural fold formation);GO:0001889(liver development);GO:0001892(embryonic placenta development);GO:0001893(maternal placenta development);GO:0001944(vasculature development);GO:0001947(heart looping);GO:0002085(inhibition of neuroepithelial cell differenti…	04350(TGF-beta signaling pathway);04550(Signaling pathways regulating pluripotency of stem cells)	K04666	NA	PREDICTED: Capra hircus nodal growth differentiation factor (NODAL), mRNA	0	0	0.077191	0	0	0	1.0251	0.035758	0.373901	0.493732	up	no
102170210	LOC102170210	XR_310045.3	GO:0016021(integral component of membrane)	NA	NA	NA	PREDICTED: Capra hircus uncharacterized LOC102170210 (LOC102170210), ncRNA	0	0.034258	0	0	0	0.030171	1.00132	0.00190409	0.934005	0.949888	up	no
102170211	GPR50	XM_005700482.2	GO:0004930(G-protein coupled receptor activity);GO:0005887(integral component of plasma membrane);GO:0007166(cell surface receptor signaling pathway);GO:0007186(G-protein coupled receptor signaling pathway);GO:0008502(melatonin receptor activity);GO:0042802(identical protein binding)	04080(Neuroactive ligand-receptor interaction)	K04287	NA	PREDICTED: Capra hircus G protein-coupled receptor 50 (GPR50), mRNA	0.075746	0	0	0	0	0	1.02464	0.0351125	0.373901	0.493732	up	no
102170238	LOC102170238	XM_005685375.3	GO:0003676(nucleic acid binding);GO:0004519(endonuclease activity);GO:0004540(ribonuclease activity);GO:0090501(RNA phosphodiester bond hydrolysis)	05310(Asthma)	K10787	EC:3.1.27.-	PREDICTED: Capra hircus ribonuclease 7 (LOC102170238), mRNA	0	0	0	0	0	0.115222	0.964302	-0.0524436	0.373901	0.493732	down	no
102170239	LOC102170239	XM_018054451.1	GO:0000289(nuclear-transcribed mRNA poly(A) tail shortening);GO:0005737(cytoplasm);GO:0017091(AU-rich element binding);GO:0046872(metal ion binding)	NA	NA	NA	PREDICTED: Capra hircus zinc finger protein 36, C3H1 type-like 3 (LOC102170239), mRNA	0.281807	0	0	0	0	0	1.08628	0.119393	0.373901	0.493732	up	no
102170243	LOC102170243	102170243	NA	NA	NA	NA		0	0	0	0	0	0.044599	0.985561	-0.0209831	0.373901	0.493732	down	no
102170246	PRND	XM_005688158.3	GO:0005507(copper ion binding);GO:0005886(plasma membrane);GO:0006878(cellular copper ion homeostasis);GO:0031225(anchored component of membrane);GO:0051260(protein homooligomerization)	NA	NA	NA	PREDICTED: Capra hircus prion protein 2 (dublet) (PRND), mRNA	0.105063	0.05156	0.050105	0.114182	0.029632	0.03308	1.00978	0.0140426	0.767412	0.815948	up	no
102170259	LOC102170259	102170259	NA	NA	NA	NA		0	0.310729	0	0	0	0	1.09439	0.130123	0.373901	0.493732	up	no
102170261	SLC22A31	XM_018061879.1	GO:0016021(integral component of membrane);GO:0022857(transmembrane transporter activity);GO:0055085(transmembrane transport);GO:0005887(integral component of plasma membrane);GO:0008514(organic anion transmembrane transporter activity);GO:0015711(organic anion transport)	NA	NA	NA	PREDICTED: Capra hircus solute carrier family 22 member 31 (SLC22A31), transcript variant X1, mRNA	0	0	0	0.0485475	0	0	0.984177	-0.0230109	0.373901	0.493732	down	no
102170262	CKM	XM_005692636.2	GO:0004111(creatine kinase activity);GO:0005615(extracellular space);GO:0009408(response to heat)	00330(Arginine and proline metabolism)	K00933	EC:2.7.3.2	PREDICTED: Capra hircus creatine kinase, M-type (CKM), transcript variant X2, mRNA	0.279927	0.33153	0.369607	0	0.01887	0.0303939	1.32284	0.403638	0.000240016	0.014919	up	no
102170273	ICOSLG	XM_018051888.1;XM_018051877.1	GO:0005887(integral component of plasma membrane);GO:0009897(external side of plasma membrane);GO:0045404(positive regulation of interleukin-4 biosynthetic process);GO:0045404(positive regulation of interleukin-4 biosynthetic process)	04514(Cell adhesion molecules (CAMs));04672(Intestinal immune network for IgA production);04672(Intestinal immune network for IgA production)	K06710	NA	PREDICTED: Capra hircus inducible T-cell costimulator ligand (ICOSLG), transcript variant X1, mRNA	0.113935	0.140364	0.176642	0.0932016	0.143121	0.036022	1.04905	0.0690806	0.215395	0.493732	up	no
102170281	LOC102170281	102170281	NA	NA	NA	NA		0.180735	0.032306	0	0	0	0	1.0682	0.0951853	0.264741	0.493732	up	no
102170294	CALHM1	XM_018041113.1	GO:0005227(calcium activated cation channel activity);GO:0005245(voltage-gated calcium channel activity);GO:0005261(cation channel activity);GO:0005887(integral component of plasma membrane);GO:0015867(ATP transport);GO:0034220(ion transmembrane transport);GO:0034765(regulation of ion transmembrane transport);GO:0042802(identical protein binding);GO:0050913(sensory perception of bitter taste);GO:…	04742(Taste transduction)	K19738	NA	PREDICTED: Capra hircus calcium homeostasis modulator 1 (CALHM1), mRNA	0	0.047625	0.160126	0.23464	0.236744	0.207168	0.870378	-0.200287	0.035657	0.223254	down	no
102170296	HOXA6	XM_005679275.3	GO:0003700(transcription factor activity, sequence-specific DNA binding);GO:0005634(nucleus);GO:0006355(regulation of transcription, DNA-templated);GO:0009952(anterior/posterior pattern specification);GO:0043565(sequence-specific DNA binding);GO:0048704(embryonic skeletal system morphogenesis)	04950(Maturity onset diabetes of the young)	K08025	NA	PREDICTED: Capra hircus homeobox A6 (HOXA6), mRNA	0.062672	0	0	0	0	0	1.02047	0.0292321	0.373901	0.493732	up	no
102170301	BARX2	XM_005699630.3	GO:0000977(RNA polymerase II regulatory region sequence-specific DNA binding);GO:0001228(transcriptional activator activity, RNA polymerase II transcription regulatory region sequence-specific binding);GO:0001502(cartilage condensation);GO:0005634(nucleus);GO:0006357(regulation of transcription from RNA polymerase II promoter);GO:0006366(transcription from RNA polymerase II promoter);GO:0007399(n…	04550(Signaling pathways regulating pluripotency of stem cells)	K18489	NA	PREDICTED: Capra hircus BARX homeobox 2 (BARX2), mRNA	0	0	0.03173	0	0.018765	0	1.00422	0.00608139	0.745462	0.798182	up	no
102170302	SYT7	XM_018043418.1	GO:0005509(calcium ion binding);GO:0005544(calcium-dependent phospholipid binding);GO:0005886(plasma membrane);GO:0006906(vesicle fusion);GO:0016021(integral component of membrane);GO:0017158(regulation of calcium ion-dependent exocytosis);GO:0019905(syntaxin binding);GO:0030276(clathrin binding);GO:0048791(calcium ion-regulated exocytosis of neurotransmitter);GO:0070062(extracellular exosome);GO…	04721(Synaptic vesicle cycle)	K15290	NA	PREDICTED: Capra hircus synaptotagmin 7 (SYT7), transcript variant X1, mRNA	0	0	0	0	0.011313	0	0.996257	-0.00540986	0.373901	0.493732	down	no
102170335	SBSPON	XM_018058419.1	GO:0005044(scavenger receptor activity);GO:0005578(proteinaceous extracellular matrix);GO:0006898(receptor-mediated endocytosis);GO:0006955(immune response);GO:0030247(polysaccharide binding)	NA	NA	NA	PREDICTED: Capra hircus somatomedin B and thrombospondin type 1 domain containing (SBSPON), mRNA	0	0	0	0	0.135933	0.151498	0.914383	-0.12913	0.117137	0.452591	down	no
102170339	MMP12	XM_005689360.3	GO:0004222(metalloendopeptidase activity);GO:0005509(calcium ion binding);GO:0006508(proteolysis);GO:0008270(zinc ion binding);GO:0031012(extracellular matrix);GO:0035313(wound healing, spreading of epidermal cells);GO:0060054(positive regulation of epithelial cell proliferation involved in wound healing)	04668(TNF signaling pathway);05202(Transcriptional misregulation in cancers);05323(Rheumatoid arthritis)	K01394	EC:3.4.24.17	PREDICTED: Capra hircus matrix metallopeptidase 12 (MMP12), mRNA	0.153117	0.037073	0.073022	0.124667	0.215925	0.04821	0.963764	-0.053248	0.524934	0.617469	down	no
102170341	LOC102170341	XM_013969679.2	GO:0004930(G-protein coupled receptor activity);GO:0004984(olfactory receptor activity);GO:0005886(plasma membrane);GO:0007165(signal transduction);GO:0007186(G-protein coupled receptor signaling pathway);GO:0016021(integral component of membrane);GO:0050911(detection of chemical stimulus involved in sensory perception of smell)	04740(Olfactory transduction)	K04257	NA	PREDICTED: Capra hircus olfactory receptor 51H1-like (LOC102170341), mRNA	0	0	0.144113	0	0	0	1.0459	0.0647432	0.373901	0.493732	up	no
102170345	SELL	XM_018060287.1	GO:0007155(cell adhesion);GO:0016021(integral component of membrane);GO:0030246(carbohydrate binding)	04514(Cell adhesion molecules (CAMs))	K06495	NA	PREDICTED: Capra hircus selectin L (SELL), mRNA	0	0	0	0.016225	0	0	0.994649	-0.00773995	0.373901	0.493732	down	no
102170346	LOC102170346	XM_018059969.1	GO:0005576(extracellular region);GO:0006957(complement activation, alternative pathway)	04610(Complement and coagulation cascades);05150(Staphylococcus aureus infection)	K04004	NA	PREDICTED: Capra hircus complement factor H (LOC102170346), mRNA	0	0	0	0	0	0.004388	0.998542	-0.00210557	0.373901	0.493732	down	no
102170368	IL17RD	XM_018038412.1	GO:0005654(nucleoplasm);GO:0005794(Golgi apparatus);GO:0005887(integral component of plasma membrane);GO:0019221(cytokine-mediated signaling pathway);GO:0030368(interleukin-17 receptor activity)	04060(Cytokine-cytokine receptor interaction)	K05164	NA	PREDICTED: Capra hircus interleukin 17 receptor D (IL17RD), mRNA	0.343734	0.817193	0.725234	0.388096	0.481622	0.642419	1.0764	0.106215	0.522815	0.615707	up	no
102170379	CLDN4	XM_005697785.2	GO:0005198(structural molecule activity);GO:0005887(integral component of plasma membrane);GO:0005923(bicellular tight junction);GO:0016327(apicolateral plasma membrane);GO:0016338(calcium-independent cell-cell adhesion via plasma membrane cell-adhesion molecules);GO:0042802(identical protein binding);GO:0061436(establishment of skin barrier)	04514(Cell adhesion molecules (CAMs));04530(Tight junction);04670(Leukocyte transendothelial migration);05160(Hepatitis C)	K06087	NA	PREDICTED: Capra hircus claudin 4 (CLDN4), mRNA	0	0.080247	0	0.179198	0	0.052002	0.954934	-0.0665274	0.449874	0.557738	down	no
102170395	LOC102170395	102170395	NA	NA	NA	NA		0.114695	0	0.081778	0.024375	0.032028	0.070557	1.02136	0.0304886	0.579864	0.661723	up	no
102170410	RTBDN	XM_018051257.1	GO:0005576(extracellular region)	NA	NA	NA	PREDICTED: Capra hircus retbindin (RTBDN), transcript variant X2, mRNA	0.064599	0	0	0	0.039866	0	1.00787	0.0113042	0.766038	0.814726	up	no
102170459	LOC102170459	XM_018065153.1	GO:0005507(copper ion binding);GO:0005615(extracellular space);GO:0008131(primary amine oxidase activity);GO:0009308(amine metabolic process);GO:0048038(quinone binding);GO:0052593(tryptamine:oxygen oxidoreductase (deaminating) activity);GO:0052594(aminoacetone:oxygen oxidoreductase(deaminating) activity);GO:0052595(aliphatic-amine oxidase activity);GO:0052596(phenethylamine:oxygen oxidoreductase…	00260(Glycine, serine and threonine metabolism);00350(Tyrosine metabolism);00360(Phenylalanine metabolism);00410(beta-Alanine metabolism)	K00276	EC:1.4.3.21	PREDICTED: Capra hircus primary amine oxidase, lung isozyme-like (LOC102170459), transcript variant X3, mRNA	0	0.0541917	0	0	0	0	1.02065	0.0294891	0.373901	0.493732	up	no
102170466	SST	NM_001287555.1	GO:0005179(hormone activity);GO:0005615(extracellular space);GO:0007166(cell surface receptor signaling pathway);GO:0007267(cell-cell signaling);GO:0030334(regulation of cell migration)	04971(Gastric acid secretion)	K05237	NA	Capra hircus somatostatin (SST), mRNA	0	0	0	0	0.229459	0	0.933459	-0.0993412	0.373901	0.493732	down	no
102170469	CCDC33	XM_018066619.1	GO:0005777(peroxisome)	NA	NA	NA	PREDICTED: Capra hircus coiled-coil domain containing 33 (CCDC33), mRNA	0	0	0	0	0	0.02584	0.991532	-0.0122686	0.373901	0.493732	down	no
102170493	CAPZA3	XM_005680804.1	GO:0001669(acrosomal vesicle);GO:0003779(actin binding);GO:0005634(nucleus);GO:0007286(spermatid development);GO:0008290(F-actin capping protein complex);GO:0016020(membrane);GO:0030863(cortical cytoskeleton);GO:0051016(barbed-end actin filament capping)	04144(Endocytosis)	K10364	NA	PREDICTED: Capra hircus capping actin protein of muscle Z-line alpha subunit 3 (CAPZA3), mRNA	0.131596	0.06458	0	0.071509	0	0	1.03982	0.0563331	0.40992	0.524721	up	no
102170522	RNASE13	XM_013966935.2	GO:0003676(nucleic acid binding);GO:0004519(endonuclease activity);GO:0004540(ribonuclease activity)	NA	NA	NA	PREDICTED: Capra hircus ribonuclease A family member 13 (inactive) (RNASE13), mRNA	0.103866	0	0	0	0	0.001588	1.03294	0.0467586	0.380905	0.500003	up	no
102170523	DISP2	XM_018054450.1	GO:0016021(integral component of membrane)	NA	NA	NA	PREDICTED: Capra hircus dispatched RND transporter family member 2 (DISP2), mRNA	0.017704	0.074668	0.025257	0	0	0	1.03891	0.0550649	0.0888369	0.387728	up	no
102170535	LOC102170535	102170535	NA	NA	NA	NA		0	0	0.157806	0	0	0	1.05005	0.0704645	0.373901	0.493732	up	no
102170538	LOC102170538	XM_018058871.1	GO:0005576(extracellular region);GO:0006955(immune response);GO:0042035(regulation of cytokine biosynthetic process)	NA	NA	NA	PREDICTED: Capra hircus proteoglycan 3-like (LOC102170538), mRNA	0	0.268391	0	0	0	0	1.08247	0.114333	0.373901	0.493732	up	no
102170540	LAMC2	XM_013970345.2	GO:0005576(extracellular region);GO:0005607(laminin-2 complex);GO:0005615(extracellular space);GO:0005938(cell cortex);GO:0007155(cell adhesion);GO:0008201(heparin binding);GO:0008544(epidermis development);GO:0016020(membrane);GO:0022617(extracellular matrix disassembly);GO:0030198(extracellular matrix organization);GO:0031581(hemidesmosome assembly);GO:0048471(perinuclear region of cytoplasm)	04151(PI3K-Akt signaling pathway);04512(ECM-receptor interaction);04510(Focal adhesion);05200(Pathways in cancer);05222(Small cell lung cancer);05146(Amoebiasis);05145(Toxoplasmosis)	K06246	NA	PREDICTED: Capra hircus laminin subunit gamma 2 (LAMC2), mRNA	0.041426	0.148609	0.037936	0.029766	0.058857	0.003052	1.04318	0.0609816	0.313816	0.493732	up	no
102170553	OTOL1	XM_018053789.1	GO:0005576(extracellular region);GO:0005581(collagen trimer)	04920(Adipocytokine signaling pathway);03320(PPAR signaling pathway)	K07296	NA	PREDICTED: Capra hircus otolin 1 (OTOL1), mRNA	0.184816	0	0.088433	0	0	0	1.08847	0.122305	0.158371	0.493732	up	no
102170554	LOC102170554	XM_018066616.1	GO:0004497(monooxygenase activity);GO:0005506(iron ion binding);GO:0005789(endoplasmic reticulum membrane);GO:0006706(steroid catabolic process);GO:0006778(porphyrin-containing compound metabolic process);GO:0009403(toxin biosynthetic process);GO:0009791(post-embryonic development);GO:0009820(alkaloid metabolic process);GO:0010468(regulation of gene expression);GO:0016098(monoterpenoid metabolic …	00140(Steroid hormone biosynthesis);00591(Linoleic acid metabolism);00380(Tryptophan metabolism);00830(Retinol metabolism);00232(Caffeine metabolism);00980(Metabolism of xenobiotics by cytochrome P450);00982(Drug metabolism - cytochrome P450);05204(Chemical carcinogenesis)	K07409	EC:1.14.14.1	PREDICTED: Capra hircus cytochrome P450 1A2 (LOC102170554), mRNA	0	0	0	0	0.046663	0	0.984913	-0.0219323	0.373901	0.493732	down	no
102170563	UBXN11	XM_018056332.1;XM_018056325.1;XM_018056324.1;XM_018056316.1;XM_018056318.1	GO:0043130(ubiquitin binding);GO:0043161(proteasome-mediated ubiquitin-dependent protein catabolic process);GO:0005515(protein binding);GO:0005737(cytoplasm);GO:0005856(cytoskeleton);GO:0005856(cytoskeleton)	NA	NA	NA	PREDICTED: Capra hircus UBX domain protein 11 (UBXN11), transcript variant X7, mRNA	0.487761	0.417618	0.899114	0.209943	0.71122	0.294586	1.14327	0.193161	0.391347	0.508639	up	no
102170585	LOC102170585	XR_311204.3	NA	NA	NA	NA	PREDICTED: Capra hircus uncharacterized LOC102170585 (LOC102170585), ncRNA	0.076069	0	0.135278	0	0	0.029748	1.05861	0.082175	0.208749	0.493732	up	no
102170605	TAGAP	XM_018053423.1	GO:0007165(signal transduction)	00340(Histidine metabolism)	K01468	EC:3.5.2.7	PREDICTED: Capra hircus T-cell activation RhoGTPase activating protein (TAGAP), mRNA	0.045106	0.056652	0.043454	0.024756	0.051398	0	1.02265	0.0323091	0.209731	0.493732	up	no
102170617	FZD6	XM_018058333.1	GO:0001736(establishment of planar polarity);GO:0001843(neural tube closure);GO:0001942(hair follicle development);GO:0004930(G-protein coupled receptor activity);GO:0007186(G-protein coupled receptor signaling pathway);GO:0016021(integral component of membrane);GO:0016327(apicolateral plasma membrane);GO:0017147(Wnt-protein binding);GO:0030168(platelet activation);GO:0031625(ubiquitin protein li…	04310(Wnt signaling pathway);04390(Hippo signaling pathway);04550(Signaling pathways regulating pluripotency of stem cells);04916(Melanogenesis);05200(Pathways in cancer);05205(Proteoglycans in cancer);05217(Basal cell carcinoma);05166(HTLV-I infection)	K02376	NA	PREDICTED: Capra hircus frizzled class receptor 6 (FZD6), transcript variant X1, mRNA	0	0	0.006385	0	0	0	1.00212	0.00306077	0.373901	0.493732	up	no
102170626	TIGD4	XM_005691191.3	GO:0003677(DNA binding)	04140(Regulation of autophagy)	K17890	NA	PREDICTED: Capra hircus tigger transposable element derived 4 (TIGD4), mRNA	0.174676	0.065323	0.04232	0.108496	0.206274	0.111946	0.957294	-0.0629653	0.396525	0.513113	down	no
102170644	CCL20	XM_005676644.3;XM_005676645.3	GO:0002548(monocyte chemotaxis);GO:0005615(extracellular space);GO:0006954(inflammatory response);GO:0007186(G-protein coupled receptor signaling pathway);GO:0008009(chemokine activity);GO:0030593(neutrophil chemotaxis);GO:0043547(positive regulation of GTPase activity);GO:0048020(CCR chemokine receptor binding);GO:0048247(lymphocyte chemotaxis);GO:0070098(chemokine-mediated signaling pathway);GO…	04668(TNF signaling pathway);04060(Cytokine-cytokine receptor interaction);04062(Chemokine signaling pathway);05323(Rheumatoid arthritis);05323(Rheumatoid arthritis)	K14625	NA	PREDICTED: Capra hircus C-C motif chemokine ligand 20 (CCL20), transcript variant X1, mRNA	0.345717	0.168536	0	0.516309	0.334169	0.597962	0.78646	-0.346554	0.0763491	0.353103	down	no
102170652	SYT4	XM_005696966.3	GO:0005509(calcium ion binding);GO:0005544(calcium-dependent phospholipid binding);GO:0005886(plasma membrane);GO:0006906(vesicle fusion);GO:0016021(integral component of membrane);GO:0017158(regulation of calcium ion-dependent exocytosis);GO:0019905(syntaxin binding);GO:0030276(clathrin binding);GO:0043005(neuron projection);GO:0043231(intracellular membrane-bounded organelle);GO:0048471(perinuc…	04721(Synaptic vesicle cycle)	K15290	NA	PREDICTED: Capra hircus synaptotagmin 4 (SYT4), mRNA	0	0.036327	0	0	0	0	1.01197	0.0171598	0.373901	0.493732	up	no
102170655	LOC102170655	102170655	NA	NA	NA	NA		0.27072	0	0	0	0	0	1.08314	0.115215	0.373901	0.493732	up	no
102170678	FHL1	XM_018044187.1	GO:0003254(regulation of membrane depolarization);GO:0005634(nucleus);GO:0005737(cytoplasm);GO:0005886(plasma membrane);GO:0005925(focal adhesion);GO:0008270(zinc ion binding);GO:0010972(negative regulation of G2/M transition of mitotic cell cycle);GO:0030308(negative regulation of cell growth);GO:0043268(positive regulation of potassium ion transport);GO:0044325(ion channel binding);GO:1901016(r…	04630(Jak-STAT signaling pathway)	K14365	NA	PREDICTED: Capra hircus four and a half LIM domains 1 (FHL1), partial mRNA	0.087803	0.018079	0.353732	0.134794	0.104598	0.349531	0.96055	-0.058067	0.724767	0.781583	down	no
102170690	KIAA1024L	XM_005682645.3	GO:0016021(integral component of membrane)	NA	NA	NA	PREDICTED: Capra hircus KIAA1024 like (KIAA1024L), mRNA	0	0	0.051743	0	0	0	1.01696	0.0242607	0.373901	0.493732	up	no
102170691	LOC102170691	XM_018048257.1;XM_018048258.1	GO:0005576(extracellular region);GO:0006869(lipid transport);GO:0008289(lipid binding);GO:0042157(lipoprotein metabolic process);GO:0042157(lipoprotein metabolic process)	05143(African trypanosomiasis);05143(African trypanosomiasis)	K14480	NA	PREDICTED: Capra hircus apolipoprotein L3-like (LOC102170691), transcript variant X2, mRNA	0.574235	0.390803	0.463649	0.659798	0.400659	0.540594	0.963604	-0.0534873	0.575383	0.657937	down	no
102170698	LOC102170698	XM_005684526.3	GO:0000122(negative regulation of transcription from RNA polymerase II promoter);GO:0005614(interstitial matrix);GO:0005615(extracellular space);GO:0030198(extracellular matrix organization);GO:0030512(negative regulation of transforming growth factor beta receptor signaling pathway)	04512(ECM-receptor interaction);04640(Hematopoietic cell lineage);04611(Platelet activation)	K06260	NA	PREDICTED: Capra hircus nephrocan (LOC102170698), mRNA	0.055244	0	0.017288	0.030119	0	0.037562	1.00146	0.00209875	0.94401	0.957692	up	no
102170710	KCNQ2	XM_018057536.1	GO:0005251(delayed rectifier potassium channel activity);GO:0016021(integral component of membrane);GO:0005249(voltage-gated potassium channel activity);GO:0005267(potassium channel activity);GO:0005886(plasma membrane);GO:0006813(potassium ion transport);GO:0007268(chemical synaptic transmission);GO:0007399(nervous system development);GO:0008076(voltage-gated potassium channel complex);GO:003050…	04725(Cholinergic synapse)	K04927	NA	PREDICTED: Capra hircus potassium voltage-gated channel subfamily Q member 2 (KCNQ2), transcript variant X8, mRNA	0	0.016991	0.008876	0	0	0	1.0086	0.0123519	0.153283	0.493732	up	no
102170712	GSDMC	XM_018058104.1	GO:0005739(mitochondrion);GO:0005815(microtubule organizing center)	NA	NA	NA	PREDICTED: Capra hircus gasdermin C (GSDMC), mRNA	0	0	0	0	0.008011	0	0.997344	-0.00383713	0.373901	0.493732	down	no
102170716	TCN1	XM_005690335.3	GO:0005615(extracellular space);GO:0015889(cobalamin transport);GO:0031419(cobalamin binding)	04977(Vitamin digestion and absorption)	K14615	NA	PREDICTED: Capra hircus transcobalamin 1 (TCN1), mRNA	0	0	0.0643	0.020791	0.019147	0.026659	0.998822	-0.00170063	0.95771	0.967853	down	no
102170726	NLRP13	XM_018063246.1	GO:0005524(ATP binding)	04621(NOD-like receptor signaling pathway);05133(Pertussis);05164(Influenza A)	K12800	NA	PREDICTED: Capra hircus NLR family pyrin domain containing 13 (NLRP13), mRNA	0.015692	0	0	0	0	0	1.0052	0.00748766	0.373901	0.493732	up	no
102170729	LOC102170729	XR_310790.3	NA	NA	NA	NA	PREDICTED: Capra hircus uncharacterized LOC102170729 (LOC102170729), ncRNA	0	0	0.092174	0.013215	0.003249	0	1.02422	0.0345276	0.464884	0.569816	up	no
102170730	G6PC	XM_005693877.3	GO:0004346(glucose-6-phosphatase activity);GO:0005980(glycogen catabolic process);GO:0006094(gluconeogenesis);GO:0006641(triglyceride metabolic process);GO:0008202(steroid metabolic process);GO:0010468(regulation of gene expression);GO:0015760(glucose-6-phosphate transport);GO:0016311(dephosphorylation);GO:0016773(phosphotransferase activity, alcohol group as acceptor);GO:0030176(integral compone…	00010(Glycolysis / Gluconeogenesis);00052(Galactose metabolism);00500(Starch and sucrose metabolism);04068(FoxO signaling pathway);04151(PI3K-Akt signaling pathway);04152(AMPK signaling pathway);04910(Insulin signaling pathway);04922(Glucagon signaling pathway);04920(Adipocytokine signaling pathway);04973(Carbohydrate digestion and absorption);04931(Insulin resistance)	K01084	EC:3.1.3.9	PREDICTED: Capra hircus glucose-6-phosphatase catalytic subunit (G6PC), transcript variant X2, mRNA	0	0	0	0	0.010231	0	0.996613	-0.00489507	0.373901	0.493732	down	no
102170738	STRA6	XM_018066558.1	GO:0004872(receptor activity);GO:0005886(plasma membrane);GO:0016021(integral component of membrane);GO:0051180(vitamin transport);GO:0051183(vitamin transporter activity)	NA	NA	NA	PREDICTED: Capra hircus stimulated by retinoic acid 6 (STRA6), transcript variant X3, mRNA	0	0	0	0.0246779	0.0256169	0.0571955	0.96269	-0.0548575	0.0266607	0.187699	down	no
102170764	LOC102170764	XM_005700484.3	NA	NA	NA	NA	PREDICTED: Capra hircus uncharacterized LOC102170764 (LOC102170764), mRNA	0.311749	0.196584	0.59339	0.225872	0	0.130875	1.21736	0.283755	0.12914	0.468398	up	no
102170772	LOC102170772	XM_005701408.3	GO:0002548(monocyte chemotaxis);GO:0005615(extracellular space);GO:0006954(inflammatory response);GO:0007186(G-protein coupled receptor signaling pathway);GO:0008009(chemokine activity);GO:0008201(heparin binding);GO:0030593(neutrophil chemotaxis);GO:0043547(positive regulation of GTPase activity);GO:0048020(CCR chemokine receptor binding);GO:0048247(lymphocyte chemotaxis);GO:0050729(positive reg…	04060(Cytokine-cytokine receptor interaction);04620(Toll-like receptor signaling pathway);04062(Chemokine signaling pathway);05323(Rheumatoid arthritis);05132(Salmonella infection);05142(Chagas disease (American trypanosomiasis))	K05408	NA	PREDICTED: Capra hircus regakine-1 (LOC102170772), mRNA	0.062942	0	0	0	0	0	1.02056	0.0293543	0.373901	0.493732	up	no
102170799	LOC102170799	XM_018056867.1	GO:0008289(lipid binding)	NA	NA	NA	PREDICTED: Capra hircus short palate, lung and nasal epithelium carcinoma-associated protein 2B-like (LOC102170799), mRNA	0	0	0	0	0	0.075909	0.975906	-0.0351854	0.373901	0.493732	down	no
102170803	EHF	XM_005690086.3	GO:0000978(RNA polymerase II core promoter proximal region sequence-specific DNA binding);GO:0000981(RNA polymerase II transcription factor activity, sequence-specific DNA binding);GO:0001077(transcriptional activator activity, RNA polymerase II core promoter proximal region sequence-specific binding);GO:0005634(nucleus);GO:0005654(nucleoplasm);GO:0005794(Golgi apparatus);GO:0006357(regulation of…	04917(Prolactin signaling pathway)	K17101	NA	PREDICTED: Capra hircus ETS homologous factor (EHF), transcript variant X4, mRNA	0.0932547	0.0267081	0	0	0	0.0171361	1.03505	0.0497063	0.29134	0.493732	up	no
102170808	PABPC4L	XM_018061534.1	GO:0000166(nucleotide binding);GO:0003723(RNA binding)	03013(RNA transport);03015(mRNA surveillance pathway);03018(RNA degradation)	K13126	NA	PREDICTED: Capra hircus poly(A) binding protein cytoplasmic 4 like (PABPC4L), mRNA	0.384224	0.256552	0.486255	0	0.43424	0.355387	1.09968	0.137079	0.479909	0.581738	up	no
102170825	NKX2-8	XM_013973096.2	GO:0000978(RNA polymerase II core promoter proximal region sequence-specific DNA binding);GO:0001077(transcriptional activator activity, RNA polymerase II core promoter proximal region sequence-specific binding);GO:0005634(nucleus);GO:0006366(transcription from RNA polymerase II promoter);GO:0007409(axonogenesis);GO:0030324(lung development);GO:0045944(positive regulation of transcription from RN…	04950(Maturity onset diabetes of the young)	K08029	NA	PREDICTED: Capra hircus NK2 homeobox 8 (NKX2-8), mRNA	0.101986	0	0	0	0	0	1.0329	0.046702	0.373901	0.493732	up	no
102170830	ALS2CR12	XM_005676367.3	GO:0001520(outer dense fiber);GO:0005737(cytoplasm);GO:0035686(sperm fibrous sheath)	NA	NA	NA	PREDICTED: Capra hircus amyotrophic lateral sclerosis 2 chromosome region candidate 12 (ALS2CR12), transcript variant X2, mRNA	0.030125	0	0	0	0	0	1.00994	0.0142731	0.373901	0.493732	up	no
102170837	LOC102170837	102170837	NA	NA	NA	NA		0	0.098551	0	0	0	0	1.03183	0.0452006	0.373901	0.493732	up	no
102170845	RHBDL2	XM_018042042.1	GO:0004252(serine-type endopeptidase activity);GO:0005743(mitochondrial inner membrane);GO:0005886(plasma membrane);GO:0016021(integral component of membrane);GO:0016485(protein processing)	04320(Dorso-ventral axis formation)	K02857	EC:3.4.21.105	PREDICTED: Capra hircus rhomboid like 2 (RHBDL2), transcript variant X1, mRNA	0.0819642	0.239477	0.0561908	0.0890776	0.0462341	0	1.08069	0.111949	0.261438	0.493732	up	no
102170847	IKZF1	XM_005678881.3	GO:0000122(negative regulation of transcription from RNA polymerase II promoter);GO:0003700(transcription factor activity, sequence-specific DNA binding);GO:0005634(nucleus);GO:0030098(lymphocyte differentiation);GO:0030218(erythrocyte differentiation);GO:0043234(protein complex);GO:0044212(transcription regulatory region DNA binding);GO:0045944(positive regulation of transcription from RNA polym…	04722(Neurotrophin signaling pathway)	K12458	NA	PREDICTED: Capra hircus IKAROS family zinc finger 1 (IKZF1), transcript variant X2, mRNA	0.0124588	0	0.0236888	0	0	0	1.01216	0.0174395	0.152427	0.493732	up	no
102170851	HOXA1	XM_005679277.2;XM_005679276.3	GO:0005634(nucleus);GO:0006355(regulation of transcription, DNA-templated);GO:0007605(sensory perception of sound);GO:0007634(optokinetic behavior);GO:0021599(abducens nerve formation);GO:0042473(outer ear morphogenesis);GO:0043565(sequence-specific DNA binding);GO:0048702(embryonic neurocranium morphogenesis);GO:0048844(artery morphogenesis);GO:0050795(regulation of behavior);GO:0050890(cognitio…	04550(Signaling pathways regulating pluripotency of stem cells);04550(Signaling pathways regulating pluripotency of stem cells)	K09301	NA	PREDICTED: Capra hircus homeobox A1 (HOXA1), transcript variant X2, mRNA	0.062844	0.215883	0	0.102448	0	0.15659	1.00448	0.00644839	0.953399	0.964745	up	no
102170852	XKR5	XM_018041815.1	GO:0016020(membrane);GO:0016021(integral component of membrane)	NA	NA	NA	PREDICTED: Capra hircus XK related 5 (XKR5), mRNA	0.059816	0	0.057054	0	0	0	1.03859	0.054621	0.116326	0.452591	up	no
102170861	GAB3	XM_018044627.1	GO:0030225(macrophage differentiation)	04014(Ras signaling pathway);04072(Phospholipase D signaling pathway);04071(Sphingolipid signaling pathway);04664(Fc epsilon RI signaling pathway);04666(Fc gamma R-mediated phagocytosis);04380(Osteoclast differentiation);05220(Chronic myeloid leukemia)	K08091	NA	PREDICTED: Capra hircus GRB2 associated binding protein 3 (GAB3), mRNA	0	0	0	0.015779	0.01638	0.054797	0.971983	-0.0409973	0.0848397	0.377263	down	no
102170865	LOC102170865	XM_013965038.2	GO:0004930(G-protein coupled receptor activity);GO:0004984(olfactory receptor activity);GO:0005886(plasma membrane);GO:0007186(G-protein coupled receptor signaling pathway);GO:0016021(integral component of membrane);GO:0050911(detection of chemical stimulus involved in sensory perception of smell)	04740(Olfactory transduction)	K04257	NA	PREDICTED: Capra hircus olfactory receptor 7A17 (LOC102170865), mRNA	0.05857	0.049502	0	0	0	0	1.0357	0.0506072	0.118768	0.453777	up	no
102170868	ZFYVE28	XM_018049829.1	GO:0005829(cytosol);GO:0007175(negative regulation of epidermal growth factor-activated receptor activity);GO:0031901(early endosome membrane);GO:0032266(phosphatidylinositol-3-phosphate binding);GO:0046872(metal ion binding)	00562(Inositol phosphate metabolism);04070(Phosphatidylinositol signaling system)	K18082	EC:3.1.3.48;EC:3.1.3.64	PREDICTED: Capra hircus zinc finger FYVE-type containing 28 (ZFYVE28), transcript variant X1, mRNA	0	0	0	0.0467206	0	0	0.983384	-0.0241739	0.373901	0.493732	down	no
102170874	LOC102170874	XM_018044692.1	GO:0003823(antigen binding);GO:0005886(plasma membrane);GO:0016021(integral component of membrane);GO:0019882(antigen processing and presentation);GO:0042267(natural killer cell mediated cytotoxicity);GO:0046703(natural killer cell lectin-like receptor binding)	04650(Natural killer cell mediated cytotoxicity)	K07986	NA	PREDICTED: Capra hircus NKG2D ligand 3 (LOC102170874), mRNA	0	0.022777	0.032067	0	0	0	1.01819	0.0260094	0.127113	0.465112	up	no
102170881	LOC102170881	XM_013967769.2	GO:0004930(G-protein coupled receptor activity);GO:0004984(olfactory receptor activity);GO:0005886(plasma membrane);GO:0007186(G-protein coupled receptor signaling pathway);GO:0016021(integral component of membrane);GO:0050911(detection of chemical stimulus involved in sensory perception of smell)	04740(Olfactory transduction)	K04257	NA	PREDICTED: Capra hircus olfactory receptor 1J1 (LOC102170881), mRNA	0	0.29655	0	0	0	0	1.09043	0.124893	0.373901	0.493732	up	no
102170890	BAALC	XM_018058331.1	GO:0005737(cytoplasm)	NA	NA	NA	PREDICTED: Capra hircus brain and acute leukemia, cytoplasmic (BAALC), mRNA	0	0	0	0.044616	0	0	0.985556	-0.0209909	0.373901	0.493732	down	no
102170895	LOC102170895	102170895	NA	NA	NA	NA		0.143355	0	0.102551	0	0	0	1.08026	0.111373	0.125817	0.462996	up	no
102170912	RTP4	XM_005675140.3	GO:0001580(detection of chemical stimulus involved in sensory perception of bitter taste);GO:0005737(cytoplasm);GO:0006612(protein targeting to membrane);GO:0031849(olfactory receptor binding);GO:0051205(protein insertion into membrane)	NA	NA	NA	PREDICTED: Capra hircus receptor transporter protein 4 (RTP4), mRNA	0.001143	0.809877	0.050784	0.088783	0.167954	0.157422	1.0896	0.123797	0.676659	0.741857	up	no
102170924	KCNJ9	XM_018046369.1	GO:0005242(inward rectifier potassium channel activity);GO:0005887(integral component of plasma membrane);GO:0010107(potassium ion import);GO:0015467(G-protein activated inward rectifier potassium channel activity);GO:0034765(regulation of ion transmembrane transport)	04915(Estrogen signaling pathway);04921(Oxytocin signaling pathway);04728(Dopaminergic synapse);04726(Serotonergic synapse);04723(Retrograde endocannabinoid signaling);04713(Circadian entrainment);05032(Morphine addiction)	K05002	NA	PREDICTED: Capra hircus potassium voltage-gated channel subfamily J member 9 (KCNJ9), transcript variant X2, mRNA	0.142518	0.0630691	0.0936421	0	0	0	1.09935	0.13665	0.0107026	0.108272	up	no
102170928	SV2A	XM_005677702.3	GO:0004872(receptor activity);GO:0005783(endoplasmic reticulum);GO:0005911(cell-cell junction);GO:0006836(neurotransmitter transport);GO:0006874(cellular calcium ion homeostasis);GO:0016021(integral component of membrane);GO:0019901(protein kinase binding);GO:0022857(transmembrane transporter activity);GO:0030672(synaptic vesicle membrane);GO:0031594(neuromuscular junction);GO:0043005(neuron proj…	04512(ECM-receptor interaction)	K06258	NA	PREDICTED: Capra hircus synaptic vesicle glycoprotein 2A (SV2A), mRNA	0.124163	0.063598	0.054687	0	0	0.030603	1.06958	0.0970435	0.0397833	0.237379	up	no
102170950	LOC102170950	102170950	NA	NA	NA	NA		0.14793	0	0	0	0	0	1.04706	0.0663449	0.373901	0.493732	up	no
102170961	LOC102170961	XM_018039996.1	GO:0016021(integral component of membrane)	NA	NA	NA	PREDICTED: Capra hircus mucin-3B-like (LOC102170961), mRNA	0.053	0	0	0	0	0	1.01736	0.0248351	0.373901	0.493732	up	no
102170965	RETN	XM_018044644.1	GO:0005179(hormone activity);GO:0005615(extracellular space);GO:0070062(extracellular exosome)	NA	NA	NA	PREDICTED: Capra hircus resistin (RETN), transcript variant X2, mRNA	0.102055	0	0	0	0	0	1.04011	0.0567374	0.373901	0.493732	up	no
102170968	LOC102170968	XM_018048262.1	GO:0005576(extracellular region);GO:0006869(lipid transport);GO:0008289(lipid binding);GO:0042157(lipoprotein metabolic process)	05143(African trypanosomiasis)	K14480	NA	PREDICTED: Capra hircus apolipoprotein L3-like (LOC102170968), transcript variant X4, mRNA	0	0	0	0	0.0114369	0.0380496	0.983807	-0.0235524	0.215659	0.493732	down	no
102170974	LOC102170974	XR_001295891.2	GO:0001104(RNA polymerase II transcription cofactor activity);GO:0001824(blastocyst development);GO:0003713(transcription coactivator activity);GO:0006351(transcription, DNA-templated);GO:0016592(mediator complex);GO:0019827(stem cell population maintenance);GO:0045944(positive regulation of transcription from RNA polymerase II promoter)	NA	NA	NA	PREDICTED: Capra hircus mediator of RNA polymerase II transcription subunit 21 pseudogene (LOC102170974), misc_RNA	0.2432	0	0.178255	0.151321	0	0.054361	1.06463	0.0903504	0.463319	0.568477	up	no
102170996	LOC102170996	XM_013969745.2	GO:0004888(transmembrane signaling receptor activity);GO:0004930(G-protein coupled receptor activity);GO:0004984(olfactory receptor activity);GO:0005886(plasma membrane);GO:0007186(G-protein coupled receptor signaling pathway);GO:0016021(integral component of membrane);GO:0050907(detection of chemical stimulus involved in sensory perception);GO:0050911(detection of chemical stimulus involved in s…	04740(Olfactory transduction)	K04257	NA	PREDICTED: Capra hircus olfactory receptor 2AT4-like (LOC102170996), mRNA	0	0.123253	0	0	0	0	1.0395	0.0558943	0.373901	0.493732	up	no
102170997	SELE	XM_005690626.3	GO:0005509(calcium ion binding);GO:0005886(plasma membrane);GO:0007155(cell adhesion);GO:0016021(integral component of membrane);GO:0030246(carbohydrate binding)	04668(TNF signaling pathway);04514(Cell adhesion molecules (CAMs));04933(AGE-RAGE signaling pathway in diabetic complications);05144(Malaria);05143(African trypanosomiasis)	K06494	NA	PREDICTED: Capra hircus selectin E (SELE), mRNA	0	0	0.008289	0.027426	0	0	0.993752	-0.00904176	0.542627	0.631289	down	no
102171004	LOC102171004	XM_005692997.2	GO:0007186(G-protein coupled receptor signaling pathway);GO:0016021(integral component of membrane);GO:0016503(pheromone receptor activity)	NA	NA	NA	PREDICTED: Capra hircus vomeronasal type-1 receptor 4 (LOC102171004), mRNA	0	0	0	0.15258	0.079194	0.088408	0.903953	-0.14568	0.00811445	0.0917885	down	no
102171021	LOC102171021	102171021	NA	NA	NA	NA		0	0	0.278609	0	0.130944	0	1.04175	0.0590159	0.678351	0.743092	up	no
102171024	C8A	XM_005678355.3	GO:0005579(membrane attack complex);GO:0006956(complement activation);GO:0070062(extracellular exosome);GO:0072562(blood microparticle)	04610(Complement and coagulation cascades);05322(Systemic lupus erythematosus);05020(Prion diseases);05146(Amoebiasis)	K03997	NA	PREDICTED: Capra hircus complement C8 alpha chain (C8A), mRNA	0.041897	0	0	0	0	0	1.01378	0.0197376	0.373901	0.493732	up	no
102171025	STX1B	XM_018040027.1	GO:0000149(SNARE binding);GO:0001956(positive regulation of neurotransmitter secretion);GO:0005484(SNAP receptor activity);GO:0005886(plasma membrane);GO:0006886(intracellular protein transport);GO:0008021(synaptic vesicle);GO:0010468(regulation of gene expression);GO:0010807(regulation of synaptic vesicle priming);GO:0016021(integral component of membrane);GO:0016081(synaptic vesicle docking);GO…	04130(SNARE interactions in vesicular transport);04721(Synaptic vesicle cycle)	K08486	NA	PREDICTED: Capra hircus syntaxin 1B (STX1B), mRNA	0.207296	0.243908	0.158633	0.045805	0.074464	0.139592	1.10761	0.147445	0.0352068	0.221694	up	no
102171031	LOC102171031	102171031	NA	NA	NA	NA		0.285846	0.207811	0.109299	0.124538	0	0	1.1528	0.205143	0.0702777	0.336244	up	no
102171042	LOC102171042	102171042	NA	NA	NA	NA		0	0.071834	0	0	0	0	1.02339	0.0333605	0.373901	0.493732	up	no
102171049	ODAM	XM_013964694.2	GO:0001934(positive regulation of protein phosphorylation);GO:0005615(extracellular space);GO:0005634(nucleus);GO:0005737(cytoplasm);GO:0006954(inflammatory response);GO:0010628(positive regulation of gene expression);GO:0032956(regulation of actin cytoskeleton organization);GO:0042475(odontogenesis of dentin-containing tooth);GO:0043205(fibril);GO:0043547(positive regulation of GTPase activity);…	NA	NA	NA	PREDICTED: Capra hircus odontogenic, ameloblast asssociated (ODAM), transcript variant X2, mRNA	0	0	0	0	0.0291932	0.0125604	0.98628	-0.0199305	0.174125	0.493732	down	no
102171051	LOC102171051	XM_018051429.1	GO:0016021(integral component of membrane)	00230(Purine metabolism);04024(cAMP signaling pathway);05032(Morphine addiction)	K13293	EC:3.1.4.53	PREDICTED: Capra hircus putative protein TPRXL (LOC102171051), mRNA	0.188386	0.329222	0.016515	0	0	0.104843	1.13272	0.179792	0.214635	0.493732	up	no
102171052	LOC102171052	XM_018051695.1	GO:0004930(G-protein coupled receptor activity);GO:0004984(olfactory receptor activity);GO:0005886(plasma membrane);GO:0007186(G-protein coupled receptor signaling pathway);GO:0016021(integral component of membrane);GO:0050911(detection of chemical stimulus involved in sensory perception of smell)	04740(Olfactory transduction)	K04257	NA	PREDICTED: Capra hircus olfactory receptor-like protein OLF4 (LOC102171052), mRNA	0.149196	0	0	0	0	0	1.04745	0.066875	0.373901	0.493732	up	no
102171057	LOC102171057	XM_013965434.2	GO:0004930(G-protein coupled receptor activity);GO:0004984(olfactory receptor activity);GO:0005886(plasma membrane);GO:0007186(G-protein coupled receptor signaling pathway);GO:0007608(sensory perception of smell);GO:0016021(integral component of membrane);GO:0050911(detection of chemical stimulus involved in sensory perception of smell)	04740(Olfactory transduction)	K04257	NA	PREDICTED: Capra hircus olfactory receptor 2AK2-like (LOC102171057), mRNA	0	0	0.139679	0	0	0	1.04455	0.0628758	0.373901	0.493732	up	no
102171068	SUSD3	XM_018052498.1	GO:0005886(plasma membrane);GO:0016021(integral component of membrane)	NA	NA	NA	PREDICTED: Capra hircus sushi domain containing 3 (SUSD3), mRNA	0.111114	0	0	0	0	0	1.03575	0.0506689	0.373901	0.493732	up	no
102171082	UPK2	XM_005689523.3	GO:0005515(protein binding);GO:0005783(endoplasmic reticulum);GO:0005886(plasma membrane);GO:0016021(integral component of membrane);GO:0016324(apical plasma membrane);GO:0030176(integral component of endoplasmic reticulum membrane);GO:0030855(epithelial cell differentiation);GO:0042803(protein homodimerization activity);GO:0061024(membrane organization);GO:0070062(extracellular exosome)	NA	NA	NA	PREDICTED: Capra hircus uroplakin 2 (UPK2), mRNA	0.594843	0	0.070327	0.163513	0.253481	0.193251	0.993584	-0.00928632	0.967223	0.974801	down	no
102171103	SPTSSB	XM_018048163.1	GO:0004758(serine C-palmitoyltransferase activity);GO:0006665(sphingolipid metabolic process);GO:0016021(integral component of membrane);GO:0017059(serine C-palmitoyltransferase complex)	05203(Viral carcinogenesis);05322(Systemic lupus erythematosus);05034(Alcoholism)	K11252	NA	PREDICTED: Capra hircus serine palmitoyltransferase small subunit B (SPTSSB), transcript variant X2, mRNA	0.0519205	0.101919	0	0.00974888	0	0	1.05899	0.0826869	0.178028	0.493732	up	no
102171108	DAW1	XM_018038266.1	GO:0005929(cilium)	04120(Ubiquitin mediated proteolysis)	K10260	NA	PREDICTED: Capra hircus dynein assembly factor with WD repeats 1 (DAW1), mRNA	0	0	0	0	0.009959	0	0.996702	-0.00476558	0.373901	0.493732	down	no
102171110	LOC102171110	XM_005676819.3	NA	NA	NA	NA	PREDICTED: Capra hircus hyphal wall protein 1 (LOC102171110), mRNA	0.062916	0	0	0	0	0	1.02055	0.0293425	0.373901	0.493732	up	no
102171128	ZNF596	XM_018041814.1	GO:0003676(nucleic acid binding);GO:0003700(transcription factor activity, sequence-specific DNA binding);GO:0005622(intracellular);GO:0006355(regulation of transcription, DNA-templated);GO:0046872(metal ion binding)	04722(Neurotrophin signaling pathway)	K12458	NA	PREDICTED: Capra hircus zinc finger protein 596 (ZNF596), mRNA	0.123942	0.027391	0	0	0	0	1.04912	0.0691843	0.246049	0.493732	up	no
102171130	PRF1	XM_005699151.3	GO:0001771(immunological synapse formation);GO:0002357(defense response to tumor cell);GO:0002418(immune response to tumor cell);GO:0005509(calcium ion binding);GO:0016021(integral component of membrane);GO:0016023(cytoplasmic, membrane-bounded vesicle);GO:0019835(cytolysis);GO:0022829(wide pore channel activity);GO:0044194(cytolytic granule);GO:0051260(protein homooligomerization);GO:0051607(def…	04210(Apoptosis);04650(Natural killer cell mediated cytotoxicity);05320(Autoimmune thyroid disease);05330(Allograft rejection);05332(Graft-versus-host disease);05416(Viral myocarditis);04940(Type I diabetes mellitus)	K07818	NA	PREDICTED: Capra hircus perforin 1 (PRF1), mRNA	0	0	0	0.033457	0	0	0.98909	-0.0158261	0.373901	0.493732	down	no
102171143	LOC102171143	XM_018048265.1	GO:0005576(extracellular region);GO:0006869(lipid transport);GO:0008289(lipid binding);GO:0016021(integral component of membrane);GO:0042157(lipoprotein metabolic process)	05143(African trypanosomiasis)	K14480	NA	PREDICTED: Capra hircus apolipoprotein L3 (LOC102171143), transcript variant X1, mRNA	0.0398721	0.0777501	0.037904	0	0	0	1.05964	0.0835713	0.0144988	0.129329	up	no
102171150	HEMGN	XM_005683904.2	GO:0005654(nucleoplasm);GO:0030154(cell differentiation)	NA	NA	NA	PREDICTED: Capra hircus hemogen (HEMGN), mRNA	0	0.094545	0.02213	0	0	0	1.03812	0.05397	0.241151	0.493732	up	no
102171152	CNTFR	XM_018052391.1;XM_018052392.1	GO:0001967(suckling behavior);GO:0003360(brainstem development);GO:0004897(ciliary neurotrophic factor receptor activity);GO:0005102(receptor binding);GO:0007548(sex differentiation);GO:0008284(positive regulation of cell proliferation);GO:0016324(apical plasma membrane);GO:0019955(cytokine binding);GO:0043524(negative regulation of neuron apoptotic process);GO:0060538(skeletal muscle organ devel…	04630(Jak-STAT signaling pathway);04060(Cytokine-cytokine receptor interaction);04060(Cytokine-cytokine receptor interaction)	K05059	NA	PREDICTED: Capra hircus ciliary neurotrophic factor receptor (CNTFR), transcript variant X5, mRNA	0	0.0344326	0.0993864	0.100582	0.0989435	0.17395	0.923403	-0.114968	0.103685	0.427146	down	no
102171164	STOML3	XM_005687487.2;XM_005687486.3	GO:0005929(cilium);GO:0007165(signal transduction);GO:0016021(integral component of membrane);GO:0045121(membrane raft);GO:0045121(membrane raft)	NA	NA	NA	PREDICTED: Capra hircus stomatin like 3 (STOML3), transcript variant X1, mRNA	0	0.105976	0.165162	0.0510441	0.0519061	0	1.05239	0.0736738	0.346295	0.493732	up	no
102171165	LOC102171165	102171165	NA	NA	NA	NA		0	0	0.050043	0	0.016864	0	1.01076	0.0154406	0.567606	0.651814	up	no
102171166	LOC102171166	XR_310476.3	NA	NA	NA	NA	PREDICTED: Capra hircus uncharacterized LOC102171166 (LOC102171166), ncRNA	0	0.025602	0	0.053508	0	0	0.991091	-0.0129101	0.66717	0.734151	down	no
102171174	MMP27	XM_005689364.3;XM_005689363.3	GO:0004222(metalloendopeptidase activity);GO:0005509(calcium ion binding);GO:0006508(proteolysis);GO:0008270(zinc ion binding);GO:0031012(extracellular matrix);GO:0042406(extrinsic component of endoplasmic reticulum membrane);GO:0042406(extrinsic component of endoplasmic reticulum membrane)	03320(PPAR signaling pathway);03320(PPAR signaling pathway)	K01388	EC:3.4.24.7	PREDICTED: Capra hircus matrix metallopeptidase 27 (MMP27), transcript variant X1, mRNA	0.308549	0.0757101	0.294543	0.640743	0.144367	0.146393	0.945992	-0.0801003	0.703265	0.764073	down	no
102171176	LOC102171176	XM_013969680.2	GO:0004930(G-protein coupled receptor activity);GO:0004984(olfactory receptor activity);GO:0005886(plasma membrane);GO:0007165(signal transduction);GO:0007186(G-protein coupled receptor signaling pathway);GO:0016021(integral component of membrane);GO:0050911(detection of chemical stimulus involved in sensory perception of smell)	04740(Olfactory transduction)	K04257	NA	PREDICTED: Capra hircus olfactory receptor 52R1 (LOC102171176), mRNA	0	0.074147	0.072056	0	0	0	1.04816	0.0678572	0.116192	0.452591	up	no
102171180	LOC102171180	XM_018061694.1	GO:0005515(protein binding);GO:0005615(extracellular space);GO:0005768(endosome);GO:0005783(endoplasmic reticulum);GO:0005794(Golgi apparatus);GO:0030247(polysaccharide binding)	04145(Phagosome);04514(Cell adhesion molecules (CAMs))	K06560	NA	PREDICTED: Capra hircus C-type lectin domain family 18 member A (LOC102171180), transcript variant X2, mRNA	0.0522958	0	0	0	0	0	1.01813	0.0259186	0.373901	0.493732	up	no
102171186	ZSCAN22	XM_018063556.1	GO:0003700(transcription factor activity, sequence-specific DNA binding);GO:0005634(nucleus);GO:0006351(transcription, DNA-templated);GO:0006355(regulation of transcription, DNA-templated);GO:0043565(sequence-specific DNA binding);GO:0046872(metal ion binding)	04722(Neurotrophin signaling pathway)	K12458	NA	PREDICTED: Capra hircus zinc finger and SCAN domain containing 22 (ZSCAN22), mRNA	0.051249	0	0.024441	0	0.043651	0	1.01052	0.0151007	0.632902	0.705509	up	no
102171188	RASD1	XM_005693625.3	GO:0005525(GTP binding);GO:0007264(small GTPase mediated signal transduction);GO:0016020(membrane);GO:0016529(sarcoplasmic reticulum)	04713(Circadian entrainment)	K07843	NA	PREDICTED: Capra hircus ras related dexamethasone induced 1 (RASD1), mRNA	1.25816	0.88115	0.800404	0.567453	0.339389	0.590722	1.31811	0.398469	0.035553	0.222786	up	no
102171225	LOC102171225	102171225	NA	NA	NA	NA		0.059591	0	0.11142	0.064764	0.067229	0.150599	0.965741	-0.0502923	0.430183	0.54195	down	no
102171227	TLR7	XM_005701112.3	GO:0001932(regulation of protein phosphorylation);GO:0002755(MyD88-dependent toll-like receptor signaling pathway);GO:0003725(double-stranded RNA binding);GO:0003727(single-stranded RNA binding);GO:0004872(receptor activity);GO:0004888(transmembrane signaling receptor activity);GO:0005764(lysosome);GO:0005768(endosome);GO:0005783(endoplasmic reticulum);GO:0005887(integral component of plasma memb…	04620(Toll-like receptor signaling pathway);05162(Measles);05164(Influenza A)	K05404	NA	PREDICTED: Capra hircus toll like receptor 7 (TLR7), mRNA	0.14081	0.069733	0.107089	0.045909	0.063542	0.033718	1.05521	0.0775345	0.0574023	0.297405	up	no
102171237	C7H19orf45	XM_005682475.2	NA	NA	NA	NA	PREDICTED: Capra hircus chromosome 7 C19orf45 homolog (C7H19orf45), mRNA	0.027719	0.047204	0	0	0.044448	0	1.01004	0.0144159	0.639255	0.710813	up	no
102171241	LOC102171241	XM_018063122.1	GO:0016021(integral component of membrane)	04380(Osteoclast differentiation)	K06512	NA	PREDICTED: Capra hircus leukocyte immunoglobulin-like receptor subfamily A member 6 (LOC102171241), mRNA	0.080271	0.059764	0.173946	0.034629	0.068467	0.113568	1.0297	0.0422189	0.483506	0.584526	up	no
102171246	SCG3	XM_013967143.2	GO:0005576(extracellular region);GO:0030658(transport vesicle membrane);GO:0031410(cytoplasmic vesicle);GO:0044822(poly(A) RNA binding)	NA	NA	NA	PREDICTED: Capra hircus secretogranin III (SCG3), transcript variant X2, mRNA	0	0	0.095246	0.033049	0	0	1.01968	0.0281154	0.577745	0.659984	up	no
102171255	GJB6	XM_018056534.1	GO:0005922(connexon complex);GO:0007154(cell communication);GO:0007605(sensory perception of sound);GO:0016021(integral component of membrane);GO:0042471(ear morphogenesis)	04540(Gap junction)	K07372	NA	PREDICTED: Capra hircus gap junction protein beta 6 (GJB6), transcript variant X1, mRNA	0	0.0746213	0	0	0	0	1.02837	0.0403526	0.373901	0.493732	up	no
102171256	GJA3	XM_018056529.1	GO:0005243(gap junction channel activity);GO:0005922(connexon complex);GO:0007154(cell communication);GO:0016021(integral component of membrane);GO:0055085(transmembrane transport)	04540(Gap junction)	K07372	NA	PREDICTED: Capra hircus gap junction protein alpha 3 (GJA3), mRNA	0	0.279346	0	0	0.026757	0.059742	1.05546	0.0778662	0.554658	0.641195	up	no
102171280	LOC102171280	XM_018065922.1	GO:0004252(serine-type endopeptidase activity);GO:0005737(cytoplasm);GO:0006955(immune response);GO:0016485(protein processing);GO:0043231(intracellular membrane-bounded organelle)	04614(Renin-angiotensin system)	K01329	EC:3.4.21.39	PREDICTED: Capra hircus mast cell protease 2-like (LOC102171280), mRNA	0.008413	0.099908	0	0	0.231634	0	0.96569	-0.050368	0.669128	0.735827	down	no
102171292	CPLX4	XM_005697285.1	GO:0006836(neurotransmitter transport);GO:0019905(syntaxin binding);GO:0045202(synapse);GO:0046928(regulation of neurotransmitter secretion)	04721(Synaptic vesicle cycle)	K15295	NA	PREDICTED: Capra hircus complexin 4 (CPLX4), mRNA	0.137742	0.064424	0	0	0	0	1.06591	0.0920821	0.16186	0.493732	up	no
102171297	GJA9	XM_018042017.1	GO:0005922(connexon complex);GO:0007154(cell communication);GO:0016021(integral component of membrane)	04540(Gap junction)	K07372	NA	PREDICTED: Capra hircus gap junction protein alpha 9 (GJA9), mRNA	0	0.348134	0.087798	0.050019	0.207447	0.082807	1.02225	0.0317411	0.834218	0.869819	up	no
102171298	ABCB4	XM_018047295.1	GO:0002481(antigen processing and presentation of exogenous protein antigen via MHC class Ib, TAP-dependent);GO:0002485(antigen processing and presentation of endogenous peptide antigen via MHC class I via ER pathway, TAP-dependent);GO:0002489(antigen processing and presentation of endogenous peptide antigen via MHC class Ib via ER pathway, TAP-dependent);GO:0002591(positive regulation of antigen…	02010(ABC transporters);04976(Bile secretion)	K05659	EC:3.6.3.44	PREDICTED: Capra hircus ATP binding cassette subfamily B member 4 (ABCB4), transcript variant X4, mRNA	0	0	0.0605354	0.0167612	0.0161372	0	1.0089	0.012781	0.690434	0.753602	up	no
102171299	SNX10	XM_018047083.1	GO:0005545(1-phosphatidylinositol binding);GO:0005634(nucleus);GO:0005768(endosome);GO:0005783(endoplasmic reticulum);GO:0005813(centrosome);GO:0006897(endocytosis);GO:0007032(endosome organization);GO:0015031(protein transport);GO:0016050(vesicle organization);GO:0019898(extrinsic component of membrane);GO:0030316(osteoclast differentiation);GO:0031313(extrinsic component of endosome membrane);G…	04144(Endocytosis)	K17918	NA	PREDICTED: Capra hircus sorting nexin 10 (SNX10), transcript variant X2, mRNA	0.33534	0.176391	0.469105	0	0.175278	0.195672	1.18752	0.247951	0.126731	0.464448	up	no
102171313	FATE1	XM_005700486.2	GO:0005783(endoplasmic reticulum);GO:0016021(integral component of membrane)	NA	NA	NA	PREDICTED: Capra hircus fetal and adult testis expressed 1 (FATE1), mRNA	0	0	0.021412	0	0	0	1.00709	0.0101883	0.373901	0.493732	up	no
102171322	LOC102171322	XM_018045603.1	GO:0005044(scavenger receptor activity);GO:0006898(receptor-mediated endocytosis);GO:0016021(integral component of membrane)	04970(Salivary secretion)	K13912	NA	PREDICTED: Capra hircus antigen WC1.1-like (LOC102171322), partial mRNA	0	0.013232	0	0	0	0	1.00439	0.00632152	0.373901	0.493732	up	no
102171324	SEMA6B	XM_018050882.1	GO:0001755(neural crest cell migration);GO:0005887(integral component of plasma membrane);GO:0030215(semaphorin receptor binding);GO:0030335(positive regulation of cell migration);GO:0045499(chemorepellent activity);GO:0048843(negative regulation of axon extension involved in axon guidance);GO:0050919(negative chemotaxis);GO:0071526(semaphorin-plexin signaling pathway)	04360(Axon guidance)	K06842	NA	PREDICTED: Capra hircus semaphorin 6B (SEMA6B), transcript variant X1, mRNA	0.0856768	0.0224872	0.0714215	0.0806581	0	0.109943	0.997118	-0.00416351	0.942136	0.956191	down	no
102171326	LOC102171326	XM_005682852.3	GO:0004930(G-protein coupled receptor activity);GO:0004984(olfactory receptor activity);GO:0005886(plasma membrane);GO:0007186(G-protein coupled receptor signaling pathway);GO:0007608(sensory perception of smell);GO:0016021(integral component of membrane);GO:0050911(detection of chemical stimulus involved in sensory perception of smell)	04740(Olfactory transduction)	K04257	NA	PREDICTED: Capra hircus olfactory receptor 2T8-like (LOC102171326), mRNA	0	0	0.14011	0	0	0	1.04468	0.0630577	0.373901	0.493732	up	no
102171333	IZUMO3	XM_005683598.3	GO:0005886(plasma membrane);GO:0016021(integral component of membrane);GO:0042803(protein homodimerization activity)	NA	NA	NA	PREDICTED: Capra hircus IZUMO family member 3 (IZUMO3), transcript variant X2, mRNA	0	0	0	0	0.052333	0	0.983141	-0.0245304	0.373901	0.493732	down	no
102171337	LOC102171337	102171337	NA	NA	NA	NA		0	0	0	0	0.029764	0	0.990271	-0.0141046	0.373901	0.493732	down	no
102171339	MYB	XM_018053235.1;XM_018053233.1;XM_018053234.1;XM_013966530.2	GO:0000122(negative regulation of transcription from RNA polymerase II promoter);GO:0000978(RNA polymerase II core promoter proximal region sequence-specific DNA binding);GO:0006338(chromatin remodeling);GO:0045624(positive regulation of T-helper cell differentiation);GO:0045944(positive regulation of transcription from RNA polymerase II promoter);GO:0051571(positive regulation of histone H3-K4 m…	04151(PI3K-Akt signaling pathway);05166(HTLV-I infection);05166(HTLV-I infection)	K09420	NA	PREDICTED: Capra hircus MYB proto-oncogene, transcription factor (MYB), transcript variant X2, mRNA	0.82893	0.667478	0.795362	0.11018	0.249406	0.274121	1.45781	0.543802	0.00184795	0.0400808	up	no
102171351	LOC102171351	XM_018057719.1	GO:0008289(lipid binding)	NA	NA	NA	PREDICTED: Capra hircus short palate, lung and nasal epithelium carcinoma-associated protein 2B (LOC102171351), mRNA	0	0.080641	0.058672	0	0	0	1.04588	0.0647143	0.125299	0.462451	up	no
102171354	FOXR1	XM_018058992.1	GO:0000981(RNA polymerase II transcription factor activity, sequence-specific DNA binding);GO:0005634(nucleus);GO:0006357(regulation of transcription from RNA polymerase II promoter);GO:0043565(sequence-specific DNA binding)	NA	NA	NA	PREDICTED: Capra hircus forkhead box R1 (FOXR1), mRNA	0	0	0.098686	0	0	0	1.03187	0.0452597	0.373901	0.493732	up	no
102171358	LOC102171358	XM_005690338.2	GO:0005576(extracellular region)	NA	NA	NA	PREDICTED: Capra hircus oocyte-secreted protein 1 (LOC102171358), mRNA	0	0	0.051301	0	0	0	1.01682	0.0240586	0.373901	0.493732	up	no
102171365	INPP5J	XM_018060957.1	GO:0001726(ruffle);GO:0005737(cytoplasm);GO:0005886(plasma membrane);GO:0010977(negative regulation of neuron projection development);GO:0030426(growth cone);GO:0033137(negative regulation of peptidyl-serine phosphorylation);GO:0034485(phosphatidylinositol-3,4,5-trisphosphate 5-phosphatase activity);GO:0043198(dendritic shaft);GO:0046856(phosphatidylinositol dephosphorylation)	00562(Inositol phosphate metabolism);04070(Phosphatidylinositol signaling system)	K01106	EC:3.1.3.56	PREDICTED: Capra hircus inositol polyphosphate-5-phosphatase J (INPP5J), mRNA	0.106639	0.109127	0.117356	0.014181	0.026923	0.098605	1.06225	0.0871274	0.0731443	0.344284	up	no
102171370	ODF4	XM_013971973.2	GO:0001520(outer dense fiber);GO:0016021(integral component of membrane)	NA	NA	NA	PREDICTED: Capra hircus outer dense fiber of sperm tails 4 (ODF4), mRNA	0.193929	0.523006	0.170664	0.173622	0.000848	0.065771	1.19358	0.255293	0.140492	0.486582	up	no
102171373	APOH	XM_005694476.3	GO:0005576(extracellular region);GO:0008201(heparin binding)	04514(Cell adhesion molecules (CAMs))	K06496	NA	PREDICTED: Capra hircus apolipoprotein H (APOH), transcript variant X1, mRNA	0.119382	0	0	0	0.011595	0	1.03433	0.0486902	0.422268	0.535361	up	no
102171382	TRPM2	XM_018051946.1	GO:0005261(cation channel activity);GO:0006979(response to oxidative stress);GO:0016021(integral component of membrane);GO:0047631(ADP-ribose diphosphatase activity);GO:0098655(cation transmembrane transport)	04921(Oxytocin signaling pathway)	K04977	EC:3.6.1.13	PREDICTED: Capra hircus transient receptor potential cation channel subfamily M member 2 (TRPM2), mRNA	0.166453	0.107164	0.056594	0.174644	0.244879	0.164699	0.928781	-0.106589	0.105244	0.431705	down	no
102171422	LOC102171422	102171422	NA	NA	NA	NA		0	0	0.020557	0	0	0	1.00681	0.00978559	0.373901	0.493732	up	no
102171429	CMTM5	XM_005685243.3	GO:0016021(integral component of membrane);GO:0045662(negative regulation of myoblast differentiation)	NA	NA	NA	PREDICTED: Capra hircus CKLF like MARVEL transmembrane domain containing 5 (CMTM5), mRNA	0	0.042313	0	0	0	0	1.01391	0.0199295	0.373901	0.493732	up	no
102171434	LOC102171434	XM_018054816.1	GO:0005245(voltage-gated calcium channel activity);GO:0005622(intracellular);GO:0005886(plasma membrane);GO:0016021(integral component of membrane);GO:0034765(regulation of ion transmembrane transport);GO:0051209(release of sequestered calcium ion into cytosol);GO:0072345(NAADP-sensitive calcium-release channel activity);GO:0086010(membrane depolarization during action potential)	04972(Pancreatic secretion)	K14077	NA	PREDICTED: Capra hircus two pore calcium channel protein 2 (LOC102171434), mRNA	0.044956	0.132373	0	0.073287	0.029893	0	1.02296	0.0327537	0.615698	0.691611	up	no
102171440	JPH1	XM_018058395.1	GO:0005886(plasma membrane);GO:0007517(muscle organ development);GO:0008307(structural constituent of muscle);GO:0014701(junctional sarcoplasmic reticulum membrane);GO:0016021(integral component of membrane);GO:0030018(Z disc);GO:0030314(junctional membrane complex)	NA	NA	NA	PREDICTED: Capra hircus junctophilin 1 (JPH1), transcript variant X4, mRNA	0.044937	0.073997	0.014343	0.065225	0.108276	0.037481	0.975894	-0.0352029	0.389488	0.506959	down	no
102171446	LOC102171446	XM_018058903.1	GO:0004930(G-protein coupled receptor activity);GO:0004984(olfactory receptor activity);GO:0005886(plasma membrane);GO:0007165(signal transduction);GO:0007186(G-protein coupled receptor signaling pathway);GO:0016021(integral component of membrane);GO:0050911(detection of chemical stimulus involved in sensory perception of smell)	04740(Olfactory transduction)	K04257	NA	PREDICTED: Capra hircus olfactory receptor 52R1-like (LOC102171446), mRNA	0	0.145071	0.035245	0	0	0	1.05834	0.0818031	0.235353	0.493732	up	no
102171463	PDE6G	XM_013972601.2	GO:0004114(3',5'-cyclic-nucleotide phosphodiesterase activity);GO:0007601(visual perception);GO:0030553(cGMP binding)	00230(Purine metabolism);04744(Phototransduction)	K13759	NA	PREDICTED: Capra hircus phosphodiesterase 6G (PDE6G), mRNA	0.489536	0.198342	0	0	0.092046	0.156515	1.12222	0.166362	0.400549	0.516507	up	no
102171466	LOC102171466	XR_001295892.2	NA	NA	NA	NA	PREDICTED: Capra hircus uncharacterized LOC102171466 (LOC102171466), ncRNA	0	0.046404	0.09555	0	0	0	1.04659	0.0656984	0.158935	0.493732	up	no
102171478	HFM1	XM_018046506.1	GO:0000712(resolution of meiotic recombination intermediates);GO:0003676(nucleic acid binding);GO:0004386(helicase activity);GO:0005524(ATP binding)	03040(Spliceosome)	K12854	EC:3.6.4.13	PREDICTED: Capra hircus HFM1, ATP dependent DNA helicase homolog (HFM1), mRNA	0.008078	0	0.014363	0.021459	0	0.084776	0.973589	-0.0386157	0.339751	0.493732	down	no
102171494	LOC102171494	XR_310031.3	NA	NA	NA	NA	PREDICTED: Capra hircus uncharacterized LOC102171494 (LOC102171494), ncRNA	0.103664	0	0.144085	0.07604	0.089788	0	1.02496	0.035572	0.636881	0.708841	up	no
102171496	BRS3	XM_005700421.2	GO:0004946(bombesin receptor activity);GO:0016021(integral component of membrane);GO:0031989(bombesin receptor signaling pathway)	04080(Neuroactive ligand-receptor interaction)	K04170	NA	PREDICTED: Capra hircus bombesin receptor subtype 3 (BRS3), mRNA	0.197273	0	0.185651	0.101039	0	0	1.08838	0.122189	0.272905	0.493732	up	no
102171497	LOC102171497	102171497	NA	NA	NA	NA		0	0	0	0.097717	0.067624	0	0.948485	-0.0763033	0.128179	0.466994	down	no
102171498	LOC102171498	XM_005700624.2	GO:0008080(N-acetyltransferase activity)	00330(Arginine and proline metabolism)	K00657	EC:2.3.1.57	PREDICTED: Capra hircus spermidine/spermine N(1)-acetyltransferase-like protein 1 (LOC102171498), mRNA	0	0	0.01632	0	0	0	1.00541	0.00778491	0.373901	0.493732	up	no
102171502	LOC102171502	XM_018047302.1	GO:0003674(molecular_function);GO:0005575(cellular_component);GO:0008150(biological_process)	02010(ABC transporters);04976(Bile secretion)	K05659	EC:3.6.3.44	PREDICTED: Capra hircus RUN domain-containing protein 3B (LOC102171502), transcript variant X3, mRNA	0.034397	0.0337605	0.0328087	0	0	0	1.03416	0.0484554	1.98232e-07	0.000915798	up	no
102171503	LOC102171503	XM_018039998.1	GO:0016021(integral component of membrane)	NA	NA	NA	PREDICTED: Capra hircus mucin-3B (LOC102171503), mRNA	0	0.001164	0.008161	0.001565	0.028838	0	0.993123	-0.00995584	0.510735	0.606233	down	no
102171504	JAK3	XM_018051403.1	GO:0004715(non-membrane spanning protein tyrosine kinase activity);GO:0005102(receptor binding);GO:0005524(ATP binding);GO:0005856(cytoskeleton);GO:0007169(transmembrane receptor protein tyrosine kinase signaling pathway);GO:0016477(cell migration);GO:0019903(protein phosphatase binding);GO:0030183(B cell differentiation);GO:0031234(extrinsic component of cytoplasmic side of plasma membrane);GO:0…	04630(Jak-STAT signaling pathway);04151(PI3K-Akt signaling pathway);04550(Signaling pathways regulating pluripotency of stem cells);04062(Chemokine signaling pathway);05203(Viral carcinogenesis);05166(HTLV-I infection);05162(Measles);05169(Epstein-Barr virus infection)	K11218	EC:2.7.10.2	PREDICTED: Capra hircus Janus kinase 3 (JAK3), mRNA	0	0	0	0.014122	0	0	0.995337	-0.00674374	0.373901	0.493732	down	no
102171507	FCER2	XM_013965193.2	GO:0002925(positive regulation of humoral immune response mediated by circulating immunoglobulin);GO:0009897(external side of plasma membrane);GO:0016021(integral component of membrane);GO:0051000(positive regulation of nitric-oxide synthase activity);GO:0051712(positive regulation of killing of cells of other organism);GO:0051770(positive regulation of nitric-oxide synthase biosynthetic process)…	04640(Hematopoietic cell lineage);05169(Epstein-Barr virus infection)	K06468	NA	PREDICTED: Capra hircus Fc fragment of IgE receptor II (FCER2), transcript variant X2, mRNA	0	0	0.064766	0	0	0	1.02114	0.0301788	0.373901	0.493732	up	no
102171510	LOC102171510	XM_018043698.1	GO:0005737(cytoplasm)	04722(Neurotrophin signaling pathway)	K12464	NA	PREDICTED: Capra hircus melanoma-associated antigen B3-like (LOC102171510), mRNA	0.067991	0	0	0	0	0	1.02217	0.0316332	0.373901	0.493732	up	no
102171527	MC3R	XM_005688325.2	GO:0004980(melanocyte-stimulating hormone receptor activity);GO:0005886(plasma membrane);GO:0007186(G-protein coupled receptor signaling pathway);GO:0016021(integral component of membrane);GO:0030819(positive regulation of cAMP biosynthetic process);GO:0032922(circadian regulation of gene expression);GO:0042923(neuropeptide binding);GO:0045475(locomotor rhythm);GO:0060259(regulation of feeding be…	04080(Neuroactive ligand-receptor interaction)	K04201	NA	PREDICTED: Capra hircus melanocortin 3 receptor (MC3R), mRNA	0	0	0	0	0.073822	0	0.976538	-0.0342516	0.373901	0.493732	down	no
102171528	GATA5	XM_018057580.1	GO:0000977(RNA polymerase II regulatory region sequence-specific DNA binding);GO:0001085(RNA polymerase II transcription factor binding);GO:0001158(enhancer sequence-specific DNA binding);GO:0001228(transcriptional activator activity, RNA polymerase II transcription regulatory region sequence-specific binding);GO:0003682(chromatin binding);GO:0003705(transcription factor activity, RNA polymerase …	04022(cGMP - PKG signaling pathway);04919(Thyroid hormone signaling pathway)	K09183	NA	PREDICTED: Capra hircus GATA binding protein 5 (GATA5), mRNA	0.050596	0	0	0	0	0	1.01659	0.023736	0.373901	0.493732	up	no
102171541	LOC102171541	XM_013971698.2	GO:0007186(G-protein coupled receptor signaling pathway);GO:0016021(integral component of membrane);GO:0016503(pheromone receptor activity)	NA	NA	NA	PREDICTED: Capra hircus vomeronasal type-1 receptor 4-like (LOC102171541), mRNA	0.142781	0	0	0	0	0	1.04549	0.064183	0.373901	0.493732	up	no
102171551	ANKRD34C	XM_018065910.1	GO:0003674(molecular_function);GO:0005575(cellular_component);GO:0008150(biological_process)	00230(Purine metabolism);00240(Pyrimidine metabolism);00760(Nicotinate and nicotinamide metabolism)	K01081	EC:3.1.3.5	PREDICTED: Capra hircus ankyrin repeat domain 34C (ANKRD34C), mRNA	0	0	0	0	0.073396	0	0.976667	-0.0340608	0.373901	0.493732	down	no
102171555	TRIM71	XM_018066746.1	GO:0000082(G1/S transition of mitotic cell cycle);GO:0000932(cytoplasmic mRNA processing body);GO:0001843(neural tube closure);GO:0004842(ubiquitin-protein transferase activity);GO:0008270(zinc ion binding);GO:0008543(fibroblast growth factor receptor signaling pathway);GO:0010586(miRNA metabolic process);GO:0016874(ligase activity);GO:0017148(negative regulation of translation);GO:0021915(neural…	05206(MicroRNAs in cancer)	K12035	EC:2.3.2.27	PREDICTED: Capra hircus tripartite motif containing 71 (TRIM71), mRNA	0.045198	0	0	0	0	0	1.01484	0.0212588	0.373901	0.493732	up	no
102171558	LOC102171558	XR_001917813.1	GO:0002474(antigen processing and presentation of peptide antigen via MHC class I);GO:0005102(receptor binding);GO:0005886(plasma membrane);GO:0006955(immune response);GO:0016021(integral component of membrane);GO:0042605(peptide antigen binding);GO:0042612(MHC class I protein complex)	04514(Cell adhesion molecules (CAMs));04144(Endocytosis);04145(Phagosome);04650(Natural killer cell mediated cytotoxicity);04612(Antigen processing and presentation);05203(Viral carcinogenesis);05320(Autoimmune thyroid disease);05330(Allograft rejection);05332(Graft-versus-host disease);05416(Viral myocarditis);04940(Type I diabetes mellitus);05166(HTLV-I infection);05168(Herpes simplex infection…	K06751	NA	PREDICTED: Capra hircus BOLA class I histocompatibility antigen, alpha chain BL3-7-like (LOC102171558), misc_RNA	0.319199	0.249981	0.049486	0.144045	0.058726	0.004327	1.12468	0.169516	0.209813	0.493732	up	no
102171571	FSCN3	XM_018047516.1	GO:0005737(cytoplasm);GO:0005856(cytoskeleton);GO:0007015(actin filament organization);GO:0007286(spermatid development);GO:0030674(protein binding, bridging);GO:0051015(actin filament binding)	NA	NA	NA	PREDICTED: Capra hircus fascin actin-bundling protein 3 (FSCN3), mRNA	0	0.093613	0.028617	0	0	0	1.04001	0.0566027	0.211627	0.493732	up	no
102171574	VIPR2	XM_018046628.1	GO:0004999(vasoactive intestinal polypeptide receptor activity);GO:0007166(cell surface receptor signaling pathway);GO:0007186(G-protein coupled receptor signaling pathway);GO:0016021(integral component of membrane)	04024(cAMP signaling pathway);04080(Neuroactive ligand-receptor interaction)	K04590	NA	PREDICTED: Capra hircus vasoactive intestinal peptide receptor 2 (VIPR2), mRNA	0	0	0.053448	0.132748	0.299168	0.193595	0.843307	-0.24587	0.0173411	0.14355	down	no
102171580	LOC102171580	XM_013976156.2	GO:0007275(multicellular organism development);GO:0007283(spermatogenesis);GO:0016021(integral component of membrane);GO:0030154(cell differentiation)	NA	NA	NA	PREDICTED: Capra hircus T-complex protein 11 homolog (LOC102171580), mRNA	0	0.178521	0.086743	0	0	0	1.08598	0.118996	0.156945	0.493732	up	no
102171583	LOC102171583	XM_018044944.1	GO:0003676(nucleic acid binding);GO:0006351(transcription, DNA-templated);GO:0008270(zinc ion binding);GO:0016607(nuclear speck);GO:0030374(ligand-dependent nuclear receptor transcription coactivator activity);GO:0030509(BMP signaling pathway)	NA	NA	NA	PREDICTED: Capra hircus zinc finger CCHC domain-containing protein 12 (LOC102171583), mRNA	0.064324	0	0.061763	0	0.073052	0.081552	0.991161	-0.0128079	0.796431	0.839689	down	no
102171595	PLIN5	XM_018050881.1;XM_018050879.1	GO:0005737(cytoplasm);GO:0005739(mitochondrion);GO:0005811(lipid particle);GO:0010867(positive regulation of triglyceride biosynthetic process);GO:0010884(positive regulation of lipid storage);GO:0010890(positive regulation of sequestering of triglyceride);GO:0010897(negative regulation of triglyceride catabolic process);GO:0031999(negative regulation of fatty acid beta-oxidation);GO:0032000(posi…	03320(PPAR signaling pathway);03320(PPAR signaling pathway)	K08768	NA	PREDICTED: Capra hircus perilipin 5 (PLIN5), transcript variant X3, mRNA	0.013296	0.0139339	0	0.0369811	0.00533921	0.0428555	0.981325	-0.0271973	0.198639	0.493732	down	no
102171597	LOC102171597	XR_001918322.1	GO:0000166(nucleotide binding);GO:0003723(RNA binding);GO:0005634(nucleus);GO:0005654(nucleoplasm);GO:0005815(microtubule organizing center);GO:0006397(mRNA processing);GO:0015630(microtubule cytoskeleton);GO:0044822(poly(A) RNA binding)	04931(Insulin resistance)	K08772	EC:6.2.1.-	PREDICTED: Capra hircus RNA-binding protein 39 pseudogene (LOC102171597), misc_RNA	0.151832	0.149022	0	0.114509	0	0.051208	1.04147	0.0586268	0.509995	0.605731	up	no
102171614	SOWAHC	XM_018055293.1	GO:0003674(molecular_function);GO:0005575(cellular_component);GO:0008150(biological_process)	04514(Cell adhesion molecules (CAMs))	K06797	NA	PREDICTED: Capra hircus sosondowah ankyrin repeat domain family member C (SOWAHC), mRNA	0.432634	0.330487	0.596539	0.38297	0.569868	0.585071	0.959843	-0.0591294	0.583431	0.664576	down	no
102171626	MMP20	XM_005689365.3	GO:0004222(metalloendopeptidase activity);GO:0005509(calcium ion binding);GO:0006508(proteolysis);GO:0008270(zinc ion binding);GO:0022617(extracellular matrix disassembly);GO:0030163(protein catabolic process);GO:0031012(extracellular matrix);GO:0097186(amelogenesis)	03320(PPAR signaling pathway)	K01388	EC:3.4.24.7	PREDICTED: Capra hircus matrix metallopeptidase 20 (MMP20), mRNA	0	0	0.025598	0	0	0	1.00846	0.0121551	0.373901	0.493732	up	no
102171632	LOC102171632	102171632	NA	NA	NA	NA		0	0	0.109593	0	0	0	1.03527	0.0500102	0.373901	0.493732	up	no
102171649	RNF222	XM_018064626.1	GO:0008134(transcription factor binding);GO:0008270(zinc ion binding);GO:0016021(integral component of membrane);GO:0016567(protein ubiquitination);GO:0032184(SUMO polymer binding);GO:0033234(negative regulation of protein sumoylation);GO:0033768(SUMO-targeted ubiquitin ligase complex);GO:0043161(proteasome-mediated ubiquitin-dependent protein catabolic process);GO:0045944(positive regulation of …	NA	NA	NA	PREDICTED: Capra hircus ring finger protein 222 (RNF222), transcript variant X2, mRNA	0	0	0.076007	0	0	0	1.02472	0.0352292	0.373901	0.493732	up	no
102171652	RETNLB	XM_005674969.3	GO:0005179(hormone activity);GO:0005615(extracellular space)	NA	NA	NA	PREDICTED: Capra hircus resistin like beta (RETNLB), mRNA	0	0	0	0	0.145246	0	0.9558	-0.0652192	0.373901	0.493732	down	no
102171659	FOXA1	XM_018066512.1	GO:0000122(negative regulation of transcription from RNA polymerase II promoter);GO:0000981(RNA polymerase II transcription factor activity, sequence-specific DNA binding);GO:0001228(transcriptional activator activity, RNA polymerase II transcription regulatory region sequence-specific binding);GO:0005634(nucleus);GO:0005730(nucleolus);GO:0005902(microvillus);GO:0006338(chromatin remodeling);GO:0…	03013(RNA transport)	K03253	NA	PREDICTED: Capra hircus forkhead box A1 (FOXA1), mRNA	0.702501	0.997864	0.485634	0.213905	0.173853	0.216915	1.42835	0.514352	0.014532	0.129467	up	no
102171661	LOC102171661	XM_005695350.3	GO:0005496(steroid binding)	04610(Complement and coagulation cascades)	K03984	NA	PREDICTED: Capra hircus corticosteroid-binding globulin (LOC102171661), transcript variant X1, mRNA	0	0.0591801	0.00943715	0	0	0	1.02382	0.0339647	0.278644	0.493732	up	no
102171668	CATSPER4	XM_018056288.1	GO:0001669(acrosomal vesicle);GO:0005227(calcium activated cation channel activity);GO:0005245(voltage-gated calcium channel activity);GO:0005248(voltage-gated sodium channel activity);GO:0005886(plasma membrane);GO:0019228(neuronal action potential);GO:0030317(sperm motility);GO:0035725(sodium ion transmembrane transport);GO:0036128(CatSper complex);GO:0048240(sperm capacitation);GO:0060078(regu…	NA	NA	NA	PREDICTED: Capra hircus cation channel sperm associated 4 (CATSPER4), transcript variant X2, mRNA	0.0214079	0	0.0150758	0	0	0	1.01265	0.0181349	0.127746	0.466166	up	no
102171670	LOC102171670	XR_309838.3	NA	NA	NA	NA	PREDICTED: Capra hircus uncharacterized LOC102171670 (LOC102171670), ncRNA	0.109943	0	0	0.064642	0	0	1.01399	0.0200391	0.749229	0.801173	up	no
102171683	LOC102171683	102171683	NA	NA	NA	NA		0.138488	0.27185	0	0	0	0	1.13133	0.178016	0.150442	0.493732	up	no
102171686	TMEM213	XM_005679517.3	GO:0016021(integral component of membrane)	NA	NA	NA	PREDICTED: Capra hircus transmembrane protein 213 (TMEM213), transcript variant X2, mRNA	0	0.010369	0	0	0	0	1.00344	0.00496076	0.373901	0.493732	up	no
102171688	TBATA	XM_018042649.1	GO:0005634(nucleus);GO:0005829(cytosol)	NA	NA	NA	PREDICTED: Capra hircus thymus, brain and testes associated (TBATA), transcript variant X2, mRNA	0	0	0	0.0243453	0	0	0.991988	-0.0116053	0.373901	0.493732	down	no
102171701	LOC102171701	102171701	NA	NA	NA	NA		0	0.097665	0	0	0	0.083219	1.00443	0.00637096	0.919266	0.938011	up	no
102171715	NOXRED1	XM_005686164.3	GO:0004735(pyrroline-5-carboxylate reductase activity);GO:0006561(proline biosynthetic process);GO:0055114(oxidation-reduction process)	NA	NA	NA	PREDICTED: Capra hircus NADP dependent oxidoreductase domain containing 1 (NOXRED1), mRNA	0	0.110259	0.223002	0.019405	0.080558	0	1.07222	0.100606	0.327851	0.493732	up	no
102171720	GJB2	XM_018056530.1	GO:0005243(gap junction channel activity);GO:0005922(connexon complex);GO:0007267(cell-cell signaling);GO:0007605(sensory perception of sound);GO:0016021(integral component of membrane);GO:0016264(gap junction assembly);GO:0055085(transmembrane transport)	04540(Gap junction)	K07372	NA	PREDICTED: Capra hircus gap junction protein beta 2 (GJB2), mRNA	0	0	0.179666	0	0	0	1.05662	0.0794595	0.373901	0.493732	up	no
102171721	LOC102171721	XM_018056303.1	NA	NA	NA	NA	PREDICTED: Capra hircus uncharacterized LOC102171721 (LOC102171721), mRNA	0	0	0	0.016419	0	0	0.994586	-0.00783175	0.373901	0.493732	down	no
102171734	CDH8	XM_005692098.3	GO:0005509(calcium ion binding);GO:0005886(plasma membrane);GO:0007155(cell adhesion);GO:0007156(homophilic cell adhesion via plasma membrane adhesion molecules);GO:0009409(response to cold);GO:0016021(integral component of membrane);GO:0034332(adherens junction organization);GO:0035249(synaptic transmission, glutamatergic);GO:0043083(synaptic cleft);GO:0043679(axon terminus)	04514(Cell adhesion molecules (CAMs))	K06533	NA	PREDICTED: Capra hircus cadherin 8 (CDH8), mRNA	0	0	0	0.077794	0	0.018156	0.969505	-0.04468	0.242084	0.493732	down	no
102171741	TM4SF18	XM_005675459.3	GO:0016021(integral component of membrane)	NA	NA	NA	PREDICTED: Capra hircus transmembrane 4 L six family member 18 (TM4SF18), transcript variant X3, mRNA	0	0.090097	0	0	0	0	1.02917	0.0414855	0.373901	0.493732	up	no
102171750	C3H1orf194	XM_005677963.2	GO:0003674(molecular_function);GO:0005575(cellular_component);GO:0008150(biological_process)	NA	NA	NA	PREDICTED: Capra hircus chromosome 3 C1orf194 homolog (C3H1orf194), transcript variant X2, mRNA	0.199415	0	0	0	0.2246	0	0.993097	-0.00999322	0.942822	0.956679	down	no
102171759	LOC102171759	102171759	NA	NA	NA	NA		0.038142	0	0	0	0	0	1.01256	0.0180013	0.373901	0.493732	up	no
102171762	HOXA13	XM_005679360.3	GO:0005634(nucleus);GO:0006355(regulation of transcription, DNA-templated);GO:0043565(sequence-specific DNA binding);GO:0045111(intermediate filament cytoskeleton)	04550(Signaling pathways regulating pluripotency of stem cells)	K09301	NA	PREDICTED: Capra hircus homeobox A13 (HOXA13), mRNA	0	0.057387	0	0.095316	0.050673	0	0.97217	-0.0407191	0.430546	0.542198	down	no
102171766	LOC102171766	XM_005699738.2	GO:0004190(aspartic-type endopeptidase activity);GO:0006508(proteolysis);GO:0030163(protein catabolic process)	04974(Protein digestion and absorption)	K06002	EC:3.4.23.1	PREDICTED: Capra hircus pregnancy-associated glycoprotein 2-like (LOC102171766), transcript variant X1, mRNA	0	0.213953	0.049354	0	0.067172	0	1.06079	0.0851404	0.396316	0.513005	up	no
102171767	LOC102171767	XM_018049037.1	GO:0004930(G-protein coupled receptor activity);GO:0004984(olfactory receptor activity);GO:0005886(plasma membrane);GO:0007186(G-protein coupled receptor signaling pathway);GO:0016021(integral component of membrane);GO:0050911(detection of chemical stimulus involved in sensory perception of smell)	04740(Olfactory transduction)	K04257	NA	PREDICTED: Capra hircus olfactory receptor 6C4-like (LOC102171767), partial mRNA	0	0.028621	0	0	0	0	1.00945	0.0135705	0.373901	0.493732	up	no
102171768	LOC102171768	102171768	NA	NA	NA	NA		0.145957	0	0	0	0	0	1.04646	0.0655176	0.373901	0.493732	up	no
102171777	B3GNT3	XM_018051401.1	GO:0000139(Golgi membrane);GO:0006486(protein glycosylation);GO:0008378(galactosyltransferase activity);GO:0008532(N-acetyllactosaminide beta-1,3-N-acetylglucosaminyltransferase activity);GO:0016021(integral component of membrane);GO:0030311(poly-N-acetyllactosamine biosynthetic process)	00601(Glycosphingolipid biosynthesis - lacto and neolacto series)	K07970	EC:2.4.1.-	PREDICTED: Capra hircus UDP-GlcNAc:betaGal beta-1,3-N-acetylglucosaminyltransferase 3 (B3GNT3), transcript variant X1, mRNA	0	0	0.110859	0	0	0	1.03651	0.0517359	0.373901	0.493732	up	no
102171778	LOC102171778	102171778	NA	NA	NA	NA		0	0.205933	0.269431	0.17254	0	0	1.09295	0.128232	0.3785	0.497954	up	no
102171786	LOC102171786	XM_018046729.1	GO:0005525(GTP binding)	NA	NA	NA	PREDICTED: Capra hircus GTPase IMAP family member 7-like (LOC102171786), transcript variant X2, mRNA	0	0	0	0	0	0.048218	0.984154	-0.0230439	0.373901	0.493732	down	no
102171793	FOXB1	XM_005685851.3	GO:0000981(RNA polymerase II transcription factor activity, sequence-specific DNA binding);GO:0001655(urogenital system development);GO:0001756(somitogenesis);GO:0005634(nucleus);GO:0006357(regulation of transcription from RNA polymerase II promoter);GO:0007412(axon target recognition);GO:0007595(lactation);GO:0008542(visual learning);GO:0021510(spinal cord development);GO:0021767(mammillary body…	04950(Maturity onset diabetes of the young)	K08038	NA	PREDICTED: Capra hircus forkhead box B1 (FOXB1), mRNA	0.060689	0.081952	0	0	0	0	1.04696	0.0662127	0.124316	0.461177	up	no
102171818	SP6	XM_018064954.1;XM_018064955.1	GO:0003676(nucleic acid binding);GO:0005634(nucleus);GO:0008284(positive regulation of cell proliferation);GO:0042481(regulation of odontogenesis);GO:0046872(metal ion binding);GO:0046872(metal ion binding)	04350(TGF-beta signaling pathway);04350(TGF-beta signaling pathway)	K04684	NA	PREDICTED: Capra hircus Sp6 transcription factor (SP6), transcript variant X2, mRNA	0.390092	0.43506	0.270906	0.355143	0.260129	0.479236	1.00122	0.00175985	0.984471	0.988215	up	no
102171820	GABRR3	XM_005674816.2	GO:0004890(GABA-A receptor activity);GO:0005230(extracellular ligand-gated ion channel activity);GO:0005886(plasma membrane);GO:0007165(signal transduction);GO:0016021(integral component of membrane);GO:0030054(cell junction);GO:0034220(ion transmembrane transport);GO:0045202(synapse);GO:1902711(GABA-A receptor complex)	04080(Neuroactive ligand-receptor interaction);04727(GABAergic synapse);04723(Retrograde endocannabinoid signaling);05032(Morphine addiction);05033(Nicotine addiction)	K05190	NA	PREDICTED: Capra hircus gamma-aminobutyric acid type A receptor rho3 subunit (GABRR3), mRNA	0.070436	0	0	0	0	0	1.02295	0.0327328	0.373901	0.493732	up	no
102171822	KIAA1024	XM_005695056.3	GO:0016021(integral component of membrane)	00562(Inositol phosphate metabolism);04070(Phosphatidylinositol signaling system)	K01106	EC:3.1.3.56	PREDICTED: Capra hircus KIAA1024 ortholog (KIAA1024), mRNA	0	0.020452	0	0.056616	0.023392	0	0.980869	-0.0278672	0.327552	0.493732	down	no
102171826	LOC102171826	102171826	NA	NA	NA	NA		0	0.036314	0	0	0.0423	0	0.998082	-0.00276979	0.921168	0.939487	down	no
102171827	PADI3	XM_018054698.1	GO:0004668(protein-arginine deiminase activity);GO:0005509(calcium ion binding);GO:0005737(cytoplasm);GO:0018101(protein citrullination)	NA	NA	NA	PREDICTED: Capra hircus peptidyl arginine deiminase 3 (PADI3), mRNA	0	0	0	0	0.007208	0	0.997609	-0.00345388	0.373901	0.493732	down	no
102171843	LOC102171843	102171843	NA	NA	NA	NA		0.084203	0.112356	0.069782	0	0	0	1.08864	0.122523	0.0017627	0.0392294	up	no
102171849	BEX5	XM_005700126.3;XM_005700128.3	GO:0005737(cytoplasm);GO:0070062(extracellular exosome);GO:0070062(extracellular exosome)	NA	NA	NA	PREDICTED: Capra hircus brain expressed X-linked 5 (BEX5), transcript variant X3, mRNA	0	0	0	0	0.0708978	0.078623	0.94731	-0.0780916	0.117095	0.452591	down	no
102171854	GABRA3	XM_018044329.1	GO:0004890(GABA-A receptor activity);GO:0005230(extracellular ligand-gated ion channel activity);GO:0005886(plasma membrane);GO:0006821(chloride transport);GO:0007214(gamma-aminobutyric acid signaling pathway);GO:0016021(integral component of membrane);GO:0030054(cell junction);GO:0034220(ion transmembrane transport);GO:0045202(synapse)	04080(Neuroactive ligand-receptor interaction);04727(GABAergic synapse);04723(Retrograde endocannabinoid signaling);04742(Taste transduction);05032(Morphine addiction);05033(Nicotine addiction)	K05175	NA	PREDICTED: Capra hircus gamma-aminobutyric acid type A receptor alpha3 subunit (GABRA3), mRNA	0.025704	0	0	0	0	0	1.0085	0.0122048	0.373901	0.493732	up	no
102171857	LOC102171857	102171857	NA	NA	NA	NA		0	0	0.249884	0	0	0	1.07718	0.107265	0.373901	0.493732	up	no
102171876	SH3BGRL2	XM_018052901.1	GO:0005634(nucleus);GO:0017124(SH3 domain binding)	00601(Glycosphingolipid biosynthesis - lacto and neolacto series);00603(Glycosphingolipid biosynthesis - globo series)	K03877	EC:2.4.1.-	PREDICTED: Capra hircus SH3 domain binding glutamate rich protein like 2 (SH3BGRL2), mRNA	0.482782	0.354143	0.345554	0.5454	0.249471	0.481371	0.981154	-0.0274479	0.805007	0.846356	down	no
102171877	RFX6	XM_005684530.2	GO:0000978(RNA polymerase II core promoter proximal region sequence-specific DNA binding);GO:0001228(transcriptional activator activity, RNA polymerase II transcription regulatory region sequence-specific binding);GO:0003309(type B pancreatic cell differentiation);GO:0003310(pancreatic A cell differentiation);GO:0003311(pancreatic D cell differentiation);GO:0003700(transcription factor activity, …	04950(Maturity onset diabetes of the young)	K19521	NA	PREDICTED: Capra hircus regulatory factor X6 (RFX6), mRNA	0	0.009737	0	0.019168	0	0	0.996906	-0.00447077	0.685248	0.749172	down	no
102171894	LOC102171894	XR_310528.3;XR_001296479.2	NA	NA	NA	NA	PREDICTED: Capra hircus uncharacterized LOC102171894 (LOC102171894), transcript variant X1, ncRNA	0.0981644	0.149383	0.305484	0.104148	0	0.0217847	1.13459	0.182171	0.102542	0.424264	up	no
102171897	LOC102171897	102171897	NA	NA	NA	NA		0	0	0.036531	0	0	0	1.01203	0.0172544	0.373901	0.493732	up	no
102171899	LOC102171899	XM_013969987.2	GO:0016021(integral component of membrane)	04072(Phospholipase D signaling pathway);04071(Sphingolipid signaling pathway);04664(Fc epsilon RI signaling pathway);05310(Asthma)	K08090	NA	PREDICTED: Capra hircus membrane-spanning 4-domains subfamily A member 7 (LOC102171899), transcript variant X1, mRNA	0	0	0.053895	0	0	0	1.01765	0.0252437	0.373901	0.493732	up	no
102171917	LOC102171917	XM_018065326.1;XM_018065327.1	GO:0001822(kidney development);GO:0002446(neutrophil mediated immunity);GO:0003084(positive regulation of systemic arterial blood pressure);GO:0004180(carboxypeptidase activity);GO:0005737(cytoplasm);GO:0005886(plasma membrane);GO:0006508(proteolysis);GO:0007283(spermatogenesis);GO:0008237(metallopeptidase activity);GO:0008241(peptidyl-dipeptidase activity);GO:0010608(posttranscriptional regulati…	04924(Renin secretion);04614(Renin-angiotensin system);05410(Hypertrophic cardiomyopathy (HCM));05142(Chagas disease (American trypanosomiasis));05142(Chagas disease (American trypanosomiasis))	K01283	EC:3.4.15.1	PREDICTED: Capra hircus angiotensin-converting enzyme (LOC102171917), transcript variant X2, mRNA	0.0303466	0.0297847	0.144725	0.228224	0.180929	0.159368	0.897228	-0.156453	0.0500721	0.273482	down	no
102171924	LOC102171924	102171924	NA	NA	NA	NA		0	0.12254	0.151538	0.02177	0.023372	0.052183	1.0552	0.077514	0.29327	0.493732	up	no
102171930	LOC102171930	XR_001919820.1	GO:0003756(protein disulfide isomerase activity);GO:0005730(nucleolus);GO:0005783(endoplasmic reticulum);GO:0005789(endoplasmic reticulum membrane);GO:0006457(protein folding);GO:0015036(disulfide oxidoreductase activity);GO:0016021(integral component of membrane);GO:0034976(response to endoplasmic reticulum stress);GO:0045454(cell redox homeostasis);GO:0055114(oxidation-reduction process)	04141(Protein processing in endoplasmic reticulum)	K09584	EC:5.3.4.1	PREDICTED: Capra hircus thioredoxin-related transmembrane protein 1 pseudogene (LOC102171930), misc_RNA	0.135595	0	0.032333	0.055261	0	0.041845	1.02163	0.0308721	0.633336	0.705862	up	no
102171932	CCDC13	XM_018066904.1	GO:0006974(cellular response to DNA damage stimulus);GO:0031122(cytoplasmic microtubule organization);GO:0034451(centriolar satellite);GO:0035058(nonmotile primary cilium assembly)	04530(Tight junction)	K10352	NA	PREDICTED: Capra hircus coiled-coil domain containing 13 (CCDC13), mRNA	0.009664	0.018362	0	0	0	0	1.00931	0.0133753	0.152489	0.493732	up	no
102171959	RAB39B	XM_005700559.3	GO:0005525(GTP binding);GO:0005794(Golgi apparatus);GO:0005886(plasma membrane);GO:0007264(small GTPase mediated signal transduction);GO:0015031(protein transport);GO:0016192(vesicle-mediated transport);GO:0031489(myosin V binding);GO:0031982(vesicle);GO:0043005(neuron projection);GO:0050808(synapse organization)	04152(AMPK signaling pathway)	K07877	NA	PREDICTED: Capra hircus RAB39B, member RAS oncogene family (RAB39B), mRNA	0.237349	0.119104	0.137151	0.034215	0.058638	0.105717	1.09159	0.126431	0.0759002	0.351733	up	no
102171960	LOC102171960	XM_013976492.2	GO:0005635(nuclear envelope);GO:0006355(regulation of transcription, DNA-templated);GO:0016363(nuclear matrix)	NA	NA	NA	PREDICTED: Capra hircus germ cell-less protein-like 1 (LOC102171960), mRNA	0.414464	0.291478	0.345217	0.115717	0.071213	0.134276	1.21929	0.286043	0.00318728	0.0536093	up	no
102171964	LOC102171964	102171964	NA	NA	NA	NA		0.061951	0.331226	0.088635	0.233434	0	0.078023	1.04994	0.0703082	0.632448	0.705182	up	no
102171968	LOC102171968	XM_018056883.1	GO:0003333(amino acid transmembrane transport);GO:0005283(sodium:amino acid symporter activity);GO:0005328(neurotransmitter:sodium symporter activity);GO:0005887(integral component of plasma membrane);GO:0006836(neurotransmitter transport)	04727(GABAergic synapse)	K05034	NA	PREDICTED: Capra hircus sodium- and chloride-dependent glycine transporter 1-like (LOC102171968), mRNA	0.014925	0.030676	0	0	0	0	1.01512	0.0216547	0.160408	0.493732	up	no
102171973	HAND2	XM_005683520.3	GO:0000790(nuclear chromatin);GO:0000977(RNA polymerase II regulatory region sequence-specific DNA binding);GO:0001077(transcriptional activator activity, RNA polymerase II core promoter proximal region sequence-specific binding);GO:0001525(angiogenesis);GO:0001701(in utero embryonic development);GO:0001947(heart looping);GO:0001967(suckling behavior);GO:0003219(cardiac right ventricle formation)…	04550(Signaling pathways regulating pluripotency of stem cells)	K09071	NA	PREDICTED: Capra hircus heart and neural crest derivatives expressed 2 (HAND2), mRNA	0	0.079534	0.076523	0	0	0.051028	1.03407	0.0483289	0.327423	0.493732	up	no
102171974	PHF24	XM_018052104.1	GO:0005509(calcium ion binding)	NA	NA	NA	PREDICTED: Capra hircus PHD finger protein 24 (PHF24), transcript variant X2, mRNA	0.024312	0	0.046377	0	0.013714	0	1.01875	0.0268024	0.251161	0.493732	up	no
102171978	WDR31	XM_018052627.1;XM_005684323.3;XM_018052624.1;XM_018052625.1;XM_018052626.1	GO:0003674(molecular_function);GO:0005575(cellular_component);GO:0008150(biological_process);GO:0008150(biological_process)	00565(Ether lipid metabolism);03040(Spliceosome);04120(Ubiquitin mediated proteolysis);04120(Ubiquitin mediated proteolysis)	K10599;K16794	EC:2.3.2.27	PREDICTED: Capra hircus WD repeat domain 31 (WDR31), transcript variant X3, mRNA	0.114712	0.290191	0.180341	0.295584	0.257976	0.186411	0.957526	-0.0626171	0.432506	0.543776	down	no
102171990	SLITRK5	XM_018056456.1	GO:0007268(chemical synaptic transmission);GO:0007409(axonogenesis);GO:0007625(grooming behavior);GO:0009410(response to xenobiotic stimulus);GO:0016021(integral component of membrane);GO:0021756(striatum development);GO:0030534(adult behavior);GO:0043235(receptor complex);GO:0043588(skin development);GO:0048813(dendrite morphogenesis);GO:0051965(positive regulation of synapse assembly);GO:007235…	04360(Axon guidance)	K06839	NA	PREDICTED: Capra hircus SLIT and NTRK like family member 5 (SLITRK5), mRNA	0.065596	0.042921	0.020856	0	0.012211	0.054383	1.02058	0.0293869	0.37127	0.493732	up	no
102171992	GNRH2	XM_013968635.2	GO:0005179(hormone activity);GO:0005576(extracellular region);GO:0007165(signal transduction);GO:0007275(multicellular organism development)	04912(GnRH signaling pathway)	K05252	NA	PREDICTED: Capra hircus gonadotropin releasing hormone 2 (GNRH2), mRNA	0.955191	0	0	0.155442	0	0.365343	1.07415	0.1032	0.781316	0.827277	up	no
102172004	ZBTB32	XM_018063325.1	GO:0003676(nucleic acid binding);GO:0046872(metal ion binding)	04722(Neurotrophin signaling pathway);05200(Pathways in cancer);05202(Transcriptional misregulation in cancers);05221(Acute myeloid leukemia)	K12458	NA	PREDICTED: Capra hircus zinc finger and BTB domain containing 32 (ZBTB32), transcript variant X4, mRNA	0.186422	0.138034	0.17743	0.082304	0.129072	0.131649	1.04757	0.0670441	0.0741229	0.346536	up	no
102172008	RANBP3L	XM_018065805.1	GO:0005622(intracellular);GO:0046907(intracellular transport)	05166(HTLV-I infection)	K15304	NA	PREDICTED: Capra hircus RAN binding protein 3 like (RANBP3L), mRNA	0.055671	0	0	0	0	0	1.01822	0.0260534	0.373901	0.493732	up	no
102172023	PRR35	XM_018039957.1	GO:0001046(core promoter sequence-specific DNA binding);GO:0001077(transcriptional activator activity, RNA polymerase II core promoter proximal region sequence-specific binding);GO:0005730(nucleolus);GO:0006366(transcription from RNA polymerase II promoter);GO:0008544(epidermis development);GO:0045944(positive regulation of transcription from RNA polymerase II promoter)	NA	NA	NA	PREDICTED: Capra hircus proline rich 35 (PRR35), mRNA	0.112693	0.161124	0.07951	0	0.02355	0.02629	1.09909	0.136311	0.0140952	0.127203	up	no
102172028	BHLHA15	XM_018040723.1	GO:0000977(RNA polymerase II regulatory region sequence-specific DNA binding);GO:0001228(transcriptional activator activity, RNA polymerase II transcription regulatory region sequence-specific binding);GO:0005634(nucleus);GO:0006366(transcription from RNA polymerase II promoter);GO:0006851(mitochondrial calcium ion transport);GO:0007030(Golgi organization);GO:0007186(G-protein coupled receptor si…	04950(Maturity onset diabetes of the young)	K08040	NA	PREDICTED: Capra hircus basic helix-loop-helix family member a15 (BHLHA15), mRNA	0.046554	0	0.177616	0.025297	0.052173	0.029316	1.03536	0.0501387	0.52036	0.613795	up	no
102172033	HOXA11	XM_018047092.1	GO:0001656(metanephros development);GO:0001658(branching involved in ureteric bud morphogenesis);GO:0001759(organ induction);GO:0005634(nucleus);GO:0005667(transcription factor complex);GO:0007283(spermatogenesis);GO:0007338(single fertilization);GO:0007501(mesodermal cell fate specification);GO:0008584(male gonad development);GO:0009952(anterior/posterior pattern specification);GO:0009953(dorsal…	05202(Transcriptional misregulation in cancers)	K09296	NA	PREDICTED: Capra hircus homeobox A11 (HOXA11), mRNA	0	0	0	0.003997	0	0	0.998671	-0.00191832	0.373901	0.493732	down	no
102172043	LOC102172043	XR_001297503.2	GO:0004129(cytochrome-c oxidase activity);GO:0005747(mitochondrial respiratory chain complex I);GO:0005751(mitochondrial respiratory chain complex IV);GO:0032403(protein complex binding);GO:0055114(oxidation-reduction process);GO:0070062(extracellular exosome);GO:1902600(hydrogen ion transmembrane transport)	00190(Oxidative phosphorylation);05010(Alzheimer's disease);05012(Parkinson's disease);05016(Huntington's disease);04932(Non-alcoholic fatty liver disease (NAFLD))	K03948	NA	PREDICTED: Capra hircus cytochrome c oxidase subunit NDUFA4 pseudogene (LOC102172043), misc_RNA	0.150028	0	0	0	0	0.629624	0.890308	-0.167623	0.530295	0.621494	down	no
102172044	LOC102172044	XM_018049907.1	GO:0007165(signal transduction)	00340(Histidine metabolism)	K01468	EC:3.5.2.7	PREDICTED: Capra hircus rho GTPase-activating protein 20-like (LOC102172044), mRNA	0	0.068029	0	0	0	0	1.02218	0.0316503	0.373901	0.493732	up	no
102172048	LOC102172048	102172048	NA	NA	NA	NA		0	0.168842	0	0	0	0	1.05338	0.0750266	0.373901	0.493732	up	no
102172063	ELAVL2	XM_013965873.2	GO:0000166(nucleotide binding);GO:0003723(RNA binding);GO:0044822(poly(A) RNA binding)	04152(AMPK signaling pathway)	K13088	NA	PREDICTED: Capra hircus ELAV like RNA binding protein 2 (ELAVL2), transcript variant X2, mRNA	0	0	0.035773	0	0	0.023618	1.00394	0.00567681	0.793523	0.837356	up	no
102172074	LOC102172074	XM_018056816.1	GO:0001756(somitogenesis);GO:0005509(calcium ion binding);GO:0005886(plasma membrane);GO:0007156(homophilic cell adhesion via plasma membrane adhesion molecules);GO:0016021(integral component of membrane);GO:0016331(morphogenesis of embryonic epithelium)	04391(Hippo signaling pathway -fly)	K16669	NA	PREDICTED: Capra hircus protocadherin-8 (LOC102172074), mRNA	0.141174	0.092999	0.136119	0.038774	0.070437	0.13227	1.04021	0.056875	0.24196	0.493732	up	no
102172076	CD93	XM_005688087.3	GO:0001849(complement component C1q binding);GO:0002230(positive regulation of defense response to virus by host);GO:0005509(calcium ion binding);GO:0005886(plasma membrane);GO:0009986(cell surface);GO:0016021(integral component of membrane);GO:0016023(cytoplasmic, membrane-bounded vesicle);GO:0016337(single organismal cell-cell adhesion)	04933(AGE-RAGE signaling pathway in diabetic complications)	K03907	NA	PREDICTED: Capra hircus CD93 molecule (CD93), mRNA	0	0.034187	0	0	0	0	1.01127	0.0161657	0.373901	0.493732	up	no
102172088	PLA2G1B	XM_005691564.3	GO:0004623(phospholipase A2 activity);GO:0005509(calcium ion binding);GO:0005576(extracellular region);GO:0016042(lipid catabolic process)	00564(Glycerophospholipid metabolism);00565(Ether lipid metabolism);00590(Arachidonic acid metabolism);00591(Linoleic acid metabolism);00592(alpha-Linolenic acid metabolism);04014(Ras signaling pathway);04270(Vascular smooth muscle contraction);04972(Pancreatic secretion);04975(Fat digestion and absorption)	K01047	EC:3.1.1.4	PREDICTED: Capra hircus phospholipase A2 group IB (PLA2G1B), mRNA	0.324792	0	0	0	0	0	1.09829	0.135255	0.373901	0.493732	up	no
102172100	LOC102172100	XR_310847.3;XR_001296938.2	GO:0000902(cell morphogenesis);GO:0003810(protein-glutamine gamma-glutamyltransferase activity);GO:0016020(membrane);GO:0018149(peptide cross-linking);GO:0020027(hemoglobin metabolic process);GO:0030863(cortical cytoskeleton);GO:0048536(spleen development);GO:0055072(iron ion homeostasis);GO:0055072(iron ion homeostasis)	04960(Aldosterone-regulated sodium reabsorption);04742(Taste transduction);04742(Taste transduction)	K04825	NA	PREDICTED: Capra hircus uncharacterized LOC102172100 (LOC102172100), transcript variant X1, ncRNA	0.0451269	0.0372785	0.0618559	0	0	0.0193137	1.04138	0.0584904	0.0124997	0.118637	up	no
102172112	LOC102172112	102172112	NA	NA	NA	NA		0	0	0.116599	0	0	0	1.03745	0.0530371	0.373901	0.493732	up	no
102172117	TRIM72	XM_013974996.2	GO:0001778(plasma membrane repair);GO:0001786(phosphatidylserine binding);GO:0003012(muscle system process);GO:0007517(muscle organ development);GO:0008270(zinc ion binding);GO:0010832(negative regulation of myotube differentiation);GO:0016567(protein ubiquitination);GO:0030659(cytoplasmic vesicle membrane);GO:0031624(ubiquitin conjugating enzyme binding);GO:0042383(sarcolemma);GO:0043161(proteas…	05322(Systemic lupus erythematosus)	K10651	EC:2.3.2.27	PREDICTED: Capra hircus tripartite motif containing 72 (TRIM72), mRNA	0.146115	0	0.112031	0.006734	0	0.027404	1.07209	0.100421	0.173981	0.493732	up	no
102172125	LOC102172125	XM_018049019.1	GO:0005198(structural molecule activity);GO:0005634(nucleus);GO:0005882(intermediate filament);GO:0007010(cytoskeleton organization);GO:0008544(epidermis development);GO:0045095(keratin filament);GO:0048733(sebaceous gland development);GO:0070062(extracellular exosome)	05206(MicroRNAs in cancer);05169(Epstein-Barr virus infection)	K07606	NA	PREDICTED: Capra hircus keratin, type II cytoskeletal 2 oral (LOC102172125), mRNA	0.043055	0	0	0	0	0	1.01415	0.0202717	0.373901	0.493732	up	no
102172144	LOC102172144	XM_013965435.2	GO:0004930(G-protein coupled receptor activity);GO:0004984(olfactory receptor activity);GO:0005886(plasma membrane);GO:0007186(G-protein coupled receptor signaling pathway);GO:0007608(sensory perception of smell);GO:0016021(integral component of membrane);GO:0050911(detection of chemical stimulus involved in sensory perception of smell)	04740(Olfactory transduction)	K04257	NA	PREDICTED: Capra hircus olfactory receptor 2AJ1-like (LOC102172144), mRNA	0	0	0.143657	0	0	0	1.04576	0.0645515	0.373901	0.493732	up	no
102172155	LOC102172155	102172155	NA	NA	NA	NA		0	0.025923	0	0	0	0	1.00857	0.0123075	0.373901	0.493732	up	no
102172169	RIMS4	XM_018057912.1	GO:0006836(neurotransmitter transport);GO:0006887(exocytosis);GO:0030054(cell junction);GO:0042391(regulation of membrane potential);GO:0044325(ion channel binding);GO:0048786(presynaptic active zone);GO:0097060(synaptic membrane);GO:2000300(regulation of synaptic vesicle exocytosis)	04911(Insulin secretion)	K15297	NA	PREDICTED: Capra hircus regulating synaptic membrane exocytosis 4 (RIMS4), mRNA	0.027612	0	0.07901	0.015004	0	0.034718	1.01825	0.0260936	0.498691	0.596638	up	no
102172175	MS4A1	XM_005690341.3	GO:0005615(extracellular space);GO:0005887(integral component of plasma membrane);GO:0009897(external side of plasma membrane);GO:0023026(MHC class II protein complex binding);GO:0070062(extracellular exosome)	04640(Hematopoietic cell lineage)	K06466	NA	PREDICTED: Capra hircus membrane spanning 4-domains A1 (MS4A1), mRNA	0	0.033542	0	0	0	0	1.01106	0.0158657	0.373901	0.493732	up	no
102172178	LRRC38	XM_005690878.3	GO:0007409(axonogenesis);GO:0016021(integral component of membrane)	04360(Axon guidance)	K06838	NA	PREDICTED: Capra hircus leucine rich repeat containing 38 (LRRC38), mRNA	0.048204	0.045589	0	0	0	0	1.03102	0.0440785	0.116412	0.452591	up	no
102172185	GPR4	XM_018062612.1	GO:0004930(G-protein coupled receptor activity);GO:0005886(plasma membrane);GO:0007186(G-protein coupled receptor signaling pathway);GO:0010447(response to acidic pH);GO:0016021(integral component of membrane);GO:0016525(negative regulation of angiogenesis);GO:0060055(angiogenesis involved in wound healing);GO:0072144(glomerular mesangial cell development)	04080(Neuroactive ligand-receptor interaction)	K04275	NA	PREDICTED: Capra hircus G protein-coupled receptor 4 (GPR4), mRNA	0.326545	0.862962	0.012831	0.868355	0.52114	0.862417	0.779087	-0.360144	0.256997	0.493732	down	no
102172190	LOC102172190	XM_005693541.2	GO:0005506(iron ion binding);GO:0016702(oxidoreductase activity, acting on single donors with incorporation of molecular oxygen, incorporation of two atoms of oxygen);GO:0019369(arachidonic acid metabolic process);GO:0019372(lipoxygenase pathway);GO:0035357(peroxisome proliferator activated receptor signaling pathway);GO:0043651(linoleic acid metabolic process);GO:0045444(fat cell differentiation…	00590(Arachidonic acid metabolism);04726(Serotonergic synapse)	K08022	EC:1.13.11.33;EC:1.13.11.-	PREDICTED: Capra hircus hydroperoxide isomerase ALOXE3-like (LOC102172190), mRNA	0	0	0	0	0	0.066999	0.978615	-0.0311863	0.373901	0.493732	down	no
102172193	MFSD6L	XM_005709755.3	GO:0016021(integral component of membrane)	NA	NA	NA	PREDICTED: Capra hircus major facilitator superfamily domain containing 6 like (MFSD6L), mRNA	0	0	0	0.035267	0	0	0.988513	-0.0166676	0.373901	0.493732	down	no
102172196	MORC1	XM_018050048.1	GO:0005634(nucleus);GO:0007283(spermatogenesis);GO:0008270(zinc ion binding)	NA	NA	NA	PREDICTED: Capra hircus MORC family CW-type zinc finger 1 (MORC1), mRNA	0	0.067963	0	0.086634	0.048889	0.07802	0.954345	-0.0674168	0.127906	0.466418	down	no
102172207	SSTR1	XM_018066575.1	GO:0004994(somatostatin receptor activity);GO:0005887(integral component of plasma membrane);GO:0007187(G-protein coupled receptor signaling pathway, coupled to cyclic nucleotide second messenger);GO:0007215(glutamate receptor signaling pathway);GO:0007218(neuropeptide signaling pathway);GO:0007268(chemical synaptic transmission);GO:0008285(negative regulation of cell proliferation);GO:0038170(so…	04024(cAMP signaling pathway);04080(Neuroactive ligand-receptor interaction)	K04217	NA	PREDICTED: Capra hircus somatostatin receptor 1 (SSTR1), transcript variant X1, mRNA	0	0.0277834	0	0	0	0	1.01011	0.0145158	0.373901	0.493732	up	no
102172216	TRIM63	XM_005676825.2	GO:0005737(cytoplasm);GO:0008270(zinc ion binding);GO:0031432(titin binding)	04120(Ubiquitin mediated proteolysis)	K08285	EC:2.3.2.27	PREDICTED: Capra hircus tripartite motif containing 63 (TRIM63), mRNA	0.160158	0.078597	0.227878	0.195673	0.067757	0.100687	1.03021	0.0429446	0.587276	0.667584	up	no
102172222	NKAPL	XM_005696707.3	GO:0000122(negative regulation of transcription from RNA polymerase II promoter);GO:0003682(chromatin binding);GO:0005515(protein binding);GO:0005654(nucleoplasm);GO:0005737(cytoplasm);GO:0006351(transcription, DNA-templated);GO:0007219(Notch signaling pathway);GO:0019827(stem cell population maintenance);GO:0030851(granulocyte differentiation);GO:0031490(chromatin DNA binding);GO:0033077(T cell …	NA	NA	NA	PREDICTED: Capra hircus NFKB activating protein like (NKAPL), mRNA	0.072497	0	0	0.078529	0	0	0.998132	-0.00269712	0.959195	0.968878	down	no
102172230	LOC102172230	XM_005697518.3	GO:0004623(phospholipase A2 activity);GO:0005509(calcium ion binding);GO:0005576(extracellular region);GO:0007411(axon guidance);GO:0010884(positive regulation of lipid storage);GO:0016042(lipid catabolic process);GO:0032270(positive regulation of cellular protein metabolic process);GO:0032308(positive regulation of prostaglandin secretion);GO:0042632(cholesterol homeostasis);GO:0043030(regulatio…	00564(Glycerophospholipid metabolism);00565(Ether lipid metabolism);00590(Arachidonic acid metabolism);00591(Linoleic acid metabolism);00592(alpha-Linolenic acid metabolism);04014(Ras signaling pathway);04270(Vascular smooth muscle contraction);04972(Pancreatic secretion);04975(Fat digestion and absorption)	K01047	EC:3.1.1.4	PREDICTED: Capra hircus group 10 secretory phospholipase A2 (LOC102172230), transcript variant X1, mRNA	0	0.057232	0	0	0	0.105158	0.985331	-0.0213202	0.718175	0.776332	down	no
102172234	C3H1orf210	XM_018042793.1;XM_005678580.3	GO:0002230(positive regulation of defense response to virus by host);GO:0005769(early endosome);GO:0005886(plasma membrane);GO:0016021(integral component of membrane);GO:0055037(recycling endosome);GO:0055037(recycling endosome)	NA	NA	NA	PREDICTED: Capra hircus chromosome 3 C1orf210 homolog (C3H1orf210), transcript variant X1, mRNA	0.0260411	0	0	0.0331425	0.0343657	0	0.982623	-0.0252902	0.388015	0.505839	down	no
102172238	LOC102172238	XM_013975794.2	GO:0004930(G-protein coupled receptor activity);GO:0004984(olfactory receptor activity);GO:0005886(plasma membrane);GO:0007186(G-protein coupled receptor signaling pathway);GO:0007608(sensory perception of smell);GO:0016021(integral component of membrane);GO:0050911(detection of chemical stimulus involved in sensory perception of smell)	04740(Olfactory transduction)	K04257	NA	PREDICTED: Capra hircus olfactory receptor 10G9-like (LOC102172238), mRNA	0	0	0.148339	0	0	0	1.04718	0.0665162	0.373901	0.493732	up	no
102172240	LOC102172240	102172240	NA	NA	NA	NA		0.033858	0	0.054633	0.036234	0	0	1.01711	0.0244764	0.434093	0.545128	up	no
102172245	LOC102172245	XM_018048648.1	GO:0005328(neurotransmitter:sodium symporter activity);GO:0005332(gamma-aminobutyric acid:sodium symporter activity);GO:0005887(integral component of plasma membrane);GO:0006836(neurotransmitter transport);GO:0007268(chemical synaptic transmission);GO:0015812(gamma-aminobutyric acid transport);GO:0043005(neuron projection);GO:0055085(transmembrane transport)	04727(GABAergic synapse)	K05039	NA	PREDICTED: Capra hircus sodium- and chloride-dependent betaine transporter (LOC102172245), mRNA	0	0.03271	0	0	0.027667	0	1.00163	0.00235411	0.913241	0.933446	up	no
102172247	CHST7	XM_018043845.1	GO:0000139(Golgi membrane);GO:0001517(N-acetylglucosamine 6-O-sulfotransferase activity);GO:0005975(carbohydrate metabolic process);GO:0006044(N-acetylglucosamine metabolic process);GO:0008459(chondroitin 6-sulfotransferase activity);GO:0016021(integral component of membrane);GO:0030206(chondroitin sulfate biosynthetic process)	00532(Glycosaminoglycan biosynthesis - chondroitin sulfate / dermatan sulfate)	K04743	EC:2.8.2.17	PREDICTED: Capra hircus carbohydrate sulfotransferase 7 (CHST7), transcript variant X1, mRNA	0.068229	0.0446446	0.0216926	0.0370755	0.038487	0.000995971	1.02228	0.0317922	0.34941	0.493732	up	no
102172248	LOC102172248	102172248	NA	NA	NA	NA		0	0	0	0	0.134685	0.074804	0.935977	-0.0954551	0.144903	0.491022	down	no
102172249	LOC102172249	102172249	NA	NA	NA	NA		0	0.187854	0	0	0	0	1.05906	0.0827858	0.373901	0.493732	up	no
102172252	LOC102172252	XR_001918091.1	NA	NA	NA	NA	PREDICTED: Capra hircus uncharacterized LOC102172252 (LOC102172252), ncRNA	0	0.447315	0	0	0	0	1.13115	0.177793	0.373901	0.493732	up	no
102172255	LOC102172255	XM_018039326.1	GO:0004867(serine-type endopeptidase inhibitor activity);GO:0005615(extracellular space);GO:0005737(cytoplasm);GO:0010951(negative regulation of endopeptidase activity)	05146(Amoebiasis)	K13963	NA	PREDICTED: Capra hircus serpin B6-like (LOC102172255), transcript variant X2, mRNA	0	0	0.109211	0.031521	0	0	1.0245	0.0349202	0.538894	0.628146	up	no
102172273	OTX1	XM_005687047.3	GO:0000978(RNA polymerase II core promoter proximal region sequence-specific DNA binding);GO:0001077(transcriptional activator activity, RNA polymerase II core promoter proximal region sequence-specific binding);GO:0005634(nucleus);GO:0006366(transcription from RNA polymerase II promoter);GO:0009952(anterior/posterior pattern specification);GO:0022037(metencephalon development);GO:0030901(midbrai…	04550(Signaling pathways regulating pluripotency of stem cells)	K09326	NA	PREDICTED: Capra hircus orthodenticle homeobox 1 (OTX1), mRNA	0.20667	0.065272	0	0.036137	0.037513	0	1.0614	0.0859696	0.350996	0.493732	up	no
102172280	LOC102172280	102172280	NA	NA	NA	NA		0.199229	0	0.123089	0.060145	0.12807	0	1.04041	0.0571537	0.566513	0.650949	up	no
102172291	LOC102172291	102172291	NA	NA	NA	NA		0.098947	0	0	0	0	0	1.03195	0.0453739	0.373901	0.493732	up	no
102172311	INSRR	XM_018046311.1	GO:0004714(transmembrane receptor protein tyrosine kinase activity);GO:0005524(ATP binding);GO:0005887(integral component of plasma membrane);GO:0007169(transmembrane receptor protein tyrosine kinase signaling pathway);GO:0018108(peptidyl-tyrosine phosphorylation);GO:0030238(male sex determination);GO:0031532(actin cytoskeleton reorganization);GO:0043235(receptor complex);GO:0043548(phosphatidyli…	04810(Regulation of actin cytoskeleton);05215(Prostate cancer)	K05086	EC:2.7.10.1	PREDICTED: Capra hircus insulin receptor related receptor (INSRR), mRNA	0.108141	0.019476	0.05221	0.026428	0.007969	0.025906	1.03848	0.0544699	0.205935	0.493732	up	no
102172314	LOC102172314	XR_311042.3	NA	NA	NA	NA	PREDICTED: Capra hircus uncharacterized LOC102172314 (LOC102172314), ncRNA	0.156186	0.061479	0.074566	0.157676	0.017549	0.185966	0.980963	-0.0277297	0.742214	0.795724	down	no
102172317	BSND	XM_013962801.2	GO:0005254(chloride channel activity);GO:0005887(integral component of plasma membrane);GO:0016323(basolateral plasma membrane);GO:0043234(protein complex);GO:1902476(chloride transmembrane transport)	NA	NA	NA	PREDICTED: Capra hircus barttin CLCNK type accessory beta subunit (BSND), mRNA	0	0	0.043209	0	0	0	1.0142	0.0203427	0.373901	0.493732	up	no
102172323	HOXA3	XM_018047086.1	GO:0001525(angiogenesis);GO:0001974(blood vessel remodeling);GO:0003700(transcription factor activity, sequence-specific DNA binding);GO:0005654(nucleoplasm);GO:0006351(transcription, DNA-templated);GO:0006355(regulation of transcription, DNA-templated);GO:0008284(positive regulation of cell proliferation);GO:0009952(anterior/posterior pattern specification);GO:0010159(specification of organ posi…	04911(Insulin secretion);04930(Type II diabetes mellitus);04950(Maturity onset diabetes of the young)	K07594	NA	PREDICTED: Capra hircus homeobox A3 (HOXA3), mRNA	0	0	0	0.00409	0	0.016258	0.993286	-0.00971843	0.236466	0.493732	down	no
102172329	AQP6	XM_005679981.3	GO:0005253(anion channel activity);GO:0005887(integral component of plasma membrane);GO:0006833(water transport);GO:0009992(cellular water homeostasis);GO:0015250(water channel activity);GO:0015254(glycerol channel activity);GO:0015793(glycerol transport);GO:0016324(apical plasma membrane);GO:0034220(ion transmembrane transport);GO:0042476(odontogenesis);GO:0098656(anion transmembrane transport)	04962(Vasopressin-regulated water reabsorption)	K09865	NA	PREDICTED: Capra hircus aquaporin 6 (AQP6), mRNA	0	0.014234	0	0	0	0	1.00472	0.00679685	0.373901	0.493732	up	no
102172335	CD40LG	XM_005700424.3	GO:0005125(cytokine activity);GO:0005164(tumor necrosis factor receptor binding);GO:0005174(CD40 receptor binding);GO:0005615(extracellular space);GO:0005622(intracellular);GO:0005886(plasma membrane);GO:0006954(inflammatory response);GO:0006955(immune response);GO:0007257(activation of JUN kinase activity);GO:0009986(cell surface);GO:0016021(integral component of membrane);GO:0030168(platelet ac…	04064(NF-kappa B signaling pathway);04060(Cytokine-cytokine receptor interaction);04514(Cell adhesion molecules (CAMs));04660(T cell receptor signaling pathway);04672(Intestinal immune network for IgA production);05310(Asthma);05322(Systemic lupus erythematosus);05320(Autoimmune thyroid disease);05330(Allograft rejection);05340(Primary immunodeficiency);05416(Viral myocarditis);05144(Malaria);051…	K03161	NA	PREDICTED: Capra hircus CD40 ligand (CD40LG), mRNA	0.032752	0	0	0.027769	0	0.03218	0.991094	-0.0129056	0.573769	0.65673	down	no
102172336	GABRQ	XM_005700490.3	GO:0004890(GABA-A receptor activity);GO:0005230(extracellular ligand-gated ion channel activity);GO:0005886(plasma membrane);GO:0007165(signal transduction);GO:0016021(integral component of membrane);GO:0030054(cell junction);GO:0034220(ion transmembrane transport);GO:0045202(synapse);GO:1902711(GABA-A receptor complex)	04080(Neuroactive ligand-receptor interaction);04727(GABAergic synapse);04723(Retrograde endocannabinoid signaling);05032(Morphine addiction);05033(Nicotine addiction)	K05192	NA	PREDICTED: Capra hircus gamma-aminobutyric acid type A receptor theta subunit (GABRQ), mRNA	0	0.138958	0	0	0	0	1.04433	0.0625715	0.373901	0.493732	up	no
102172338	LOC102172338	XM_018044638.1	GO:0005739(mitochondrion);GO:0008260(3-oxoacid CoA-transferase activity);GO:0042182(ketone catabolic process);GO:0046950(cellular ketone body metabolic process);GO:0046952(ketone body catabolic process)	00650(Butanoate metabolism);00072(Synthesis and degradation of ketone bodies);00280(Valine, leucine and isoleucine degradation)	K01027	EC:2.8.3.5	PREDICTED: Capra hircus succinyl-CoA:3-ketoacid coenzyme A transferase 1, mitochondrial-like (LOC102172338), mRNA	0	0	0	0.061238	0.03232	0	0.970043	-0.0438795	0.151227	0.493732	down	no
102172339	SLC7A3	XM_018043631.1	GO:0000064(L-ornithine transmembrane transporter activity);GO:0005887(integral component of plasma membrane);GO:0015181(arginine transmembrane transporter activity);GO:0015189(L-lysine transmembrane transporter activity);GO:0015297(antiporter activity);GO:1903352(L-ornithine transmembrane transport);GO:1903401(L-lysine transmembrane transport)	05206(MicroRNAs in cancer)	K13863	NA	PREDICTED: Capra hircus solute carrier family 7 member 3 (SLC7A3), mRNA	0.258209	0.545916	0.600829	0.565563	0.500105	0.355037	0.992766	-0.0104749	0.937132	0.9523	down	no
102172348	MCEMP1	XM_018044643.1	GO:0016021(integral component of membrane)	NA	NA	NA	PREDICTED: Capra hircus mast cell expressed membrane protein 1 (MCEMP1), mRNA	0	0.06299	0.096548	0.071892	0.045546	0.048402	0.997344	-0.00383704	0.929385	0.946191	down	no
102172365	RNF17	XM_018056328.1	GO:0005737(cytoplasm);GO:0007286(spermatid development);GO:0008270(zinc ion binding);GO:0042803(protein homodimerization activity)	NA	NA	NA	PREDICTED: Capra hircus ring finger protein 17 (RNF17), mRNA	0.004579	0	0	0.003214	0.003013	0	0.999451	-0.00079289	0.780381	0.826556	down	no
102172366	LOC102172366	XR_001296397.2	GO:0003746(translation elongation factor activity);GO:0005783(endoplasmic reticulum);GO:0005853(eukaryotic translation elongation factor 1 complex);GO:0006414(translational elongation)	05168(Herpes simplex infection)	K15410	NA	PREDICTED: Capra hircus elongation factor 1-beta pseudogene (LOC102172366), misc_RNA	0	0	0	0.050825	0.218266	0	0.920964	-0.118784	0.237319	0.493732	down	no
102172368	HRH3	XM_018057589.1	GO:0004969(histamine receptor activity);GO:0005886(plasma membrane);GO:0005887(integral component of plasma membrane);GO:0007187(G-protein coupled receptor signaling pathway, coupled to cyclic nucleotide second messenger);GO:0007197(adenylate cyclase-inhibiting G-protein coupled acetylcholine receptor signaling pathway);GO:0007207(phospholipase C-activating G-protein coupled acetylcholine recepto…	04080(Neuroactive ligand-receptor interaction)	K04151	NA	PREDICTED: Capra hircus histamine receptor H3 (HRH3), mRNA	0	0.018762	0.014489	0	0	0	1.01105	0.0158568	0.122539	0.458746	up	no
102172370	FAM84B	XM_018058561.1	GO:0005737(cytoplasm);GO:0005886(plasma membrane)	NA	NA	NA	PREDICTED: Capra hircus family with sequence similarity 84 member B (FAM84B), transcript variant X1, mRNA	0.118466	0.174026	0.028249	0.072208	0.066769	0.074353	1.03189	0.0452916	0.4637	0.568736	up	no
102172403	CACNG3	XM_005697611.3	GO:0005245(voltage-gated calcium channel activity);GO:0016247(channel regulator activity);GO:0019226(transmission of nerve impulse);GO:0032281(AMPA glutamate receptor complex);GO:0070588(calcium ion transmembrane transport);GO:2000311(regulation of alpha-amino-3-hydroxy-5-methyl-4-isoxazole propionate selective glutamate receptor activity)	04010(MAPK signaling pathway);04921(Oxytocin signaling pathway);04260(Cardiac muscle contraction);04261(Adrenergic signaling in cardiomyocytes);05410(Hypertrophic cardiomyopathy (HCM));05412(Arrhythmogenic right ventricular cardiomyopathy (ARVC));05414(Dilated cardiomyopathy (DCM))	K04868	NA	PREDICTED: Capra hircus calcium voltage-gated channel auxiliary subunit gamma 3 (CACNG3), mRNA	0	0	0	0	0.029534	0	0.990345	-0.0139972	0.373901	0.493732	down	no
102172413	LGR5	XM_005679712.3	GO:0001942(hair follicle development);GO:0004888(transmembrane signaling receptor activity);GO:0004930(G-protein coupled receptor activity);GO:0005887(integral component of plasma membrane);GO:0007186(G-protein coupled receptor signaling pathway);GO:0009994(oocyte differentiation);GO:0032588(trans-Golgi network membrane);GO:0042127(regulation of cell proliferation);GO:0048839(inner ear developmen…	04080(Neuroactive ligand-receptor interaction)	K04248	NA	PREDICTED: Capra hircus leucine rich repeat containing G protein-coupled receptor 5 (LGR5), transcript variant X2, mRNA	0	0.007495	0.015275	0	0	0	1.00757	0.0108811	0.159912	0.493732	up	no
102172421	CLDN2	XM_005700206.3	GO:0005198(structural molecule activity);GO:0005886(plasma membrane);GO:0005923(bicellular tight junction);GO:0016021(integral component of membrane);GO:0016338(calcium-independent cell-cell adhesion via plasma membrane cell-adhesion molecules);GO:0042802(identical protein binding);GO:0070062(extracellular exosome)	04514(Cell adhesion molecules (CAMs));04530(Tight junction);04670(Leukocyte transendothelial migration);05160(Hepatitis C)	K06087	NA	PREDICTED: Capra hircus claudin 2 (CLDN2), mRNA	0	0	0.099081	0	0	0.032707	1.02098	0.0299556	0.566378	0.650835	up	no
102172423	LOC102172423	XR_310046.3	NA	NA	NA	NA	PREDICTED: Capra hircus uncharacterized LOC102172423 (LOC102172423), ncRNA	0	0	0.205854	0	0	0	1.06438	0.0900184	0.373901	0.493732	up	no
102172438	LOC102172438	XM_018042631.1;XM_018042630.1	GO:0001601(peptide YY receptor activity);GO:0001602(pancreatic polypeptide receptor activity);GO:0005887(integral component of plasma membrane);GO:0007166(cell surface receptor signaling pathway);GO:0007218(neuropeptide signaling pathway);GO:0007631(feeding behavior);GO:0008015(blood circulation);GO:0008015(blood circulation)	04080(Neuroactive ligand-receptor interaction);04080(Neuroactive ligand-receptor interaction)	K04206	NA	PREDICTED: Capra hircus neuropeptide Y receptor type 4 (LOC102172438), transcript variant X4, mRNA	0.0245457	0.00558448	0	0.00666925	0	0	1.0088	0.0126339	0.370408	0.493732	up	no
102172442	SFTPC	XM_005683986.2;XM_018052283.1	GO:0005576(extracellular region);GO:0007585(respiratory gaseous exchange);GO:0016021(integral component of membrane);GO:0005615(extracellular space);GO:0005615(extracellular space)	NA	NA	NA	PREDICTED: Capra hircus surfactant protein C (SFTPC), transcript variant X3, mRNA	0	0.199833	0	0	0.0343983	0	1.0507	0.0713473	0.468174	0.572571	up	no
102172447	SLC35D3	XM_013966559.2	GO:0016021(integral component of membrane)	NA	NA	NA	PREDICTED: Capra hircus solute carrier family 35 member D3 (SLC35D3), mRNA	0.0409	0	0	0.04445	0	0	0.998866	-0.00163732	0.956857	0.967308	down	no
102172460	LOC102172460	102172460	NA	NA	NA	NA		0.083588	0.240605	0.067408	0	0.062682	0	1.10529	0.144421	0.126149	0.463231	up	no
102172469	LOC102172469	102172469	NA	NA	NA	NA		0	0	0	0.028377	0	0	0.990716	-0.0134564	0.373901	0.493732	down	no
102172477	ZNF541	XM_018063283.1	GO:0000118(histone deacetylase complex);GO:0003700(transcription factor activity, sequence-specific DNA binding);GO:0005667(transcription factor complex);GO:0006357(regulation of transcription from RNA polymerase II promoter);GO:0008134(transcription factor binding);GO:0044212(transcription regulatory region DNA binding);GO:0046872(metal ion binding)	04722(Neurotrophin signaling pathway)	K12458	NA	PREDICTED: Capra hircus zinc finger protein 541 (ZNF541), mRNA	0.006882	0	0.122946	0.034799	0.051303	0.003012	1.01193	0.0171051	0.78178	0.827595	up	no
102172482	LOC102172482	XM_013972124.2	GO:0005178(integrin binding);GO:0005887(integral component of plasma membrane);GO:0007155(cell adhesion);GO:0016337(single organismal cell-cell adhesion)	04064(NF-kappa B signaling pathway);04668(TNF signaling pathway);04514(Cell adhesion molecules (CAMs));04650(Natural killer cell mediated cytotoxicity);04670(Leukocyte transendothelial migration);05323(Rheumatoid arthritis);05416(Viral myocarditis);04933(AGE-RAGE signaling pathway in diabetic complications);05150(Staphylococcus aureus infection);05166(HTLV-I infection);05164(Influenza A);05169(Ep…	K06490	NA	PREDICTED: Capra hircus intercellular adhesion molecule 5 (LOC102172482), mRNA	0.185539	0	0.206742	0.046937	0	0.054393	1.09027	0.124691	0.236783	0.493732	up	no
102172486	LOC102172486	XR_001919864.1	NA	NA	NA	NA	PREDICTED: Capra hircus uncharacterized LOC102172486 (LOC102172486), ncRNA	0.048278	0	0	0.047595	0	0.010064	0.996884	-0.00450214	0.889753	0.915026	down	no
102172488	LOC102172488	XM_005675552.3	GO:0004857(enzyme inhibitor activity);GO:0005615(extracellular space);GO:0043086(negative regulation of catalytic activity)	04066(HIF-1 signaling pathway);04978(Mineral absorption)	K14736	NA	PREDICTED: Capra hircus inhibitor of carbonic anhydrase (LOC102172488), transcript variant X1, mRNA	0	0	0	0.066587	0.055297	0.040779	0.948615	-0.0761048	0.00174372	0.0389792	down	no
102172492	LOC102172492	XR_001297098.2	GO:0005634(nucleus)	00310(Lysine degradation)	K11419	EC:2.1.1.43	PREDICTED: Capra hircus chromobox protein homolog 3 pseudogene (LOC102172492), misc_RNA	0	0	0.402609	0.118029	0	0	1.07852	0.109052	0.559033	0.644747	up	no
102172495	NUP210	XM_018038268.1	GO:0005643(nuclear pore);GO:0016021(integral component of membrane)	03013(RNA transport)	K14314	NA	PREDICTED: Capra hircus nucleoporin 210 (NUP210), mRNA	0.033399	0.055225	0.032177	0.046071	0.018934	0.053277	1.00086	0.00123738	0.94813	0.960676	up	no
102172497	UNC5CL	XM_018039294.1	GO:0006508(proteolysis);GO:0007165(signal transduction);GO:0008233(peptidase activity);GO:0016021(integral component of membrane);GO:0043123(positive regulation of I-kappaB kinase/NF-kappaB signaling);GO:0046330(positive regulation of JNK cascade)	04520(Adherens junction);04530(Tight junction);04540(Gap junction);05132(Salmonella infection)	K05701	NA	PREDICTED: Capra hircus unc-5 family C-terminal like (UNC5CL), mRNA	0	0.145109	0.035254	0	0.062271	0	1.03726	0.0527726	0.465186	0.570073	up	no
102172507	MRO	XM_005697212.3;XM_013974428.2	GO:0005730(nucleolus);GO:0005730(nucleolus)	NA	NA	NA	PREDICTED: Capra hircus maestro (MRO), transcript variant X2, mRNA	0.0276827	0	0.126584	0.0324498	0	0.0752079	1.01442	0.0206571	0.753995	0.80503	up	no
102172509	CIITA	XM_018040957.1	GO:0005524(ATP binding);GO:0006355(regulation of transcription, DNA-templated)	04612(Antigen processing and presentation);05340(Primary immunodeficiency);05152(Tuberculosis);05164(Influenza A);05145(Toxoplasmosis)	K08060	NA	PREDICTED: Capra hircus class II major histocompatibility complex transactivator (CIITA), transcript variant X4, mRNA	0	0.046558	0.0066836	0.0159706	0.00727812	0	1.01027	0.0147425	0.551357	0.638617	up	no
102172520	ZMAT1	XM_018044294.1	GO:0002039(p53 binding);GO:0003723(RNA binding);GO:0005622(intracellular);GO:0008270(zinc ion binding);GO:0072332(intrinsic apoptotic signaling pathway by p53 class mediator)	04115(p53 signaling pathway)	K10137	NA	PREDICTED: Capra hircus zinc finger matrin-type 1 (ZMAT1), transcript variant X1, mRNA	0	0.00843704	0	0	0	0	1.00392	0.00565136	0.373901	0.493732	up	no
102172525	SLC9A7	XM_018043843.1	GO:0006885(regulation of pH);GO:0015385(sodium:proton antiporter activity);GO:0016021(integral component of membrane);GO:0035725(sodium ion transmembrane transport);GO:1902600(hydrogen ion transmembrane transport)	04260(Cardiac muscle contraction)	K12041	NA	PREDICTED: Capra hircus solute carrier family 9 member A7 (SLC9A7), transcript variant X1, mRNA	0.089912	0.088249	0.08576	0.024429	0.050718	0.02831	1.05177	0.0728183	0.00318151	0.0535773	up	no
102172536	LOC102172536	102172536	NA	NA	NA	NA		0.003042	0.008779	0	0.017828	0.009008	0	0.995059	-0.00714641	0.434499	0.545465	down	no
102172544	CRHBP	XM_005685063.3	GO:0001963(synaptic transmission, dopaminergic);GO:0002125(maternal aggressive behavior);GO:0005615(extracellular space);GO:0005622(intracellular);GO:0005634(nucleus);GO:0005767(secondary lysosome);GO:0005771(multivesicular body);GO:0005783(endoplasmic reticulum);GO:0005794(Golgi apparatus);GO:0005874(microtubule);GO:0006954(inflammatory response);GO:0007565(female pregnancy);GO:0007610(behavior)…	NA	NA	NA	PREDICTED: Capra hircus corticotropin releasing hormone binding protein (CRHBP), mRNA	0	0	0	0.017648	0	0	0.994186	-0.00841288	0.373901	0.493732	down	no
102172563	METTL11B	XM_005690631.3	GO:0005737(cytoplasm);GO:0006480(N-terminal protein amino acid methylation);GO:0071885(N-terminal protein N-methyltransferase activity)	03013(RNA transport)	K14317	NA	PREDICTED: Capra hircus methyltransferase like 11B (METTL11B), transcript variant X2, mRNA	0	0	0	0.034981	0.003607	0	0.987419	-0.0182662	0.310405	0.493732	down	no
102172584	NTRK1	XM_018046312.1	GO:0004714(transmembrane receptor protein tyrosine kinase activity);GO:0005524(ATP binding);GO:0005769(early endosome);GO:0005770(late endosome);GO:0005887(integral component of plasma membrane);GO:0007623(circadian rhythm);GO:0008285(negative regulation of cell proliferation);GO:0009986(cell surface);GO:0010465(nerve growth factor receptor activity);GO:0010976(positive regulation of neuron proje…	04010(MAPK signaling pathway);04144(Endocytosis);04210(Apoptosis);04722(Neurotrophin signaling pathway);04750(Inflammatory mediator regulation of TRP channels);05200(Pathways in cancer);05230(Central carbon metabolism in cancer);05202(Transcriptional misregulation in cancers);05216(Thyroid cancer)	K03176	EC:2.7.10.1	PREDICTED: Capra hircus neurotrophic receptor tyrosine kinase 1 (NTRK1), transcript variant X2, mRNA	0.0238045	0.0343314	0.0686995	0	0	0.0291042	1.0324	0.045998	0.120352	0.456011	up	no
102172591	KPNA7	XM_005697882.3	GO:0005643(nuclear pore);GO:0005654(nucleoplasm);GO:0005829(cytosol);GO:0006607(NLS-bearing protein import into nucleus);GO:0008139(nuclear localization sequence binding);GO:0008565(protein transporter activity)	05164(Influenza A)	K15043	NA	PREDICTED: Capra hircus karyopherin subunit alpha 7 (KPNA7), mRNA	0.034241	0.07135	0.113897	0	0.010252	0	1.06903	0.096301	0.037051	0.227771	up	no
102172600	LOC102172600	XR_311179.3	NA	NA	NA	NA	PREDICTED: Capra hircus uncharacterized LOC102172600 (LOC102172600), ncRNA	0.118689	0	0	0	0	0	1.03809	0.0539363	0.373901	0.493732	up	no
102172612	ENAM	XM_005681728.2	GO:0097186(amelogenesis)	NA	NA	NA	PREDICTED: Capra hircus enamelin (ENAM), mRNA	0	0	0.009245	0	0	0.002774	1.00215	0.00309331	0.539947	0.629015	up	no
102172622	LOC102172622	XM_018044529.1	GO:0016021(integral component of membrane)	04142(Lysosome)	K12385	NA	PREDICTED: Capra hircus patched domain-containing protein 3-like (LOC102172622), mRNA	0.062428	0	0	0	0	0	1.02039	0.0291217	0.373901	0.493732	up	no
102172628	LOC102172628	102172628	NA	NA	NA	NA		0	0	0	0.054126	0	0	0.982583	-0.0253491	0.373901	0.493732	down	no
102172633	LOC102172633	102172633	NA	NA	NA	NA		0	0.075918	0.100137	0.181065	0.013727	0.05626	0.978183	-0.0318237	0.703768	0.764455	down	no
102172639	ATP12A	XM_018056518.1	GO:0005391(sodium:potassium-exchanging ATPase activity);GO:0005524(ATP binding);GO:0005887(integral component of plasma membrane);GO:0006883(cellular sodium ion homeostasis);GO:0006885(regulation of pH);GO:0008900(hydrogen:potassium-exchanging ATPase activity);GO:0010107(potassium ion import);GO:0010248(establishment or maintenance of transmembrane electrochemical gradient);GO:0015991(ATP hydroly…	00190(Oxidative phosphorylation)	K01544	EC:3.6.3.10	PREDICTED: Capra hircus ATPase H+/K+ transporting non-gastric alpha2 subunit (ATP12A), mRNA	0.016541	0	0	0	0	0	1.00548	0.00788947	0.373901	0.493732	up	no
102172652	PRR19	XM_005692564.3	NA	NA	NA	NA	PREDICTED: Capra hircus proline rich 19 (PRR19), mRNA	0.093292	0.05297	0.06931	0.023318	0.146519	0	1.01614	0.0231028	0.732285	0.787806	up	no
102172655	SLFN11	XM_005693205.3	GO:0000049(tRNA binding);GO:0005524(ATP binding);GO:0005634(nucleus);GO:0051607(defense response to virus);GO:2000134(negative regulation of G1/S transition of mitotic cell cycle)	NA	NA	NA	PREDICTED: Capra hircus schlafen family member 11 (SLFN11), mRNA	0	0	0.01173	0	0	0	1.00389	0.00560811	0.373901	0.493732	up	no
102172662	LOC102172662	XM_005674819.2	GO:0004930(G-protein coupled receptor activity);GO:0004984(olfactory receptor activity);GO:0005549(odorant binding);GO:0005886(plasma membrane);GO:0007186(G-protein coupled receptor signaling pathway);GO:0016021(integral component of membrane);GO:0050911(detection of chemical stimulus involved in sensory perception of smell)	04740(Olfactory transduction)	K04257	NA	PREDICTED: Capra hircus olfactory receptor 5AC1-like (LOC102172662), mRNA	0	0	0	0	0.043582	0	0.985881	-0.0205147	0.373901	0.493732	down	no
102172669	LOC102172669	XM_013967056.2	GO:0004090(carbonyl reductase (NADPH) activity);GO:0005737(cytoplasm);GO:0017144(drug metabolic process);GO:0042373(vitamin K metabolic process);GO:0047021(15-hydroxyprostaglandin dehydrogenase (NADP+) activity);GO:0050221(prostaglandin-E2 9-reductase activity);GO:0055114(oxidation-reduction process)	00590(Arachidonic acid metabolism);00980(Metabolism of xenobiotics by cytochrome P450);05204(Chemical carcinogenesis)	K00079	EC:1.1.1.184;EC:1.1.1.189	PREDICTED: Capra hircus carbonyl reductase [NADPH] 1 (LOC102172669), mRNA	0	0.099604	0	0	0	0	1.03216	0.0456614	0.373901	0.493732	up	no
102172672	MPP4	XM_018038500.1	GO:0005654(nucleoplasm);GO:0005737(cytoplasm)	04391(Hippo signaling pathway -fly)	K06091	NA	PREDICTED: Capra hircus membrane palmitoylated protein 4 (MPP4), mRNA	0.006501	0.132896	0.064574	0.036789	0	0	1.05397	0.0758393	0.220364	0.493732	up	no
102172674	TMEM14A	XM_005696417.3;XM_013973906.2;XM_013973904.2;XM_013973902.2;XM_018039201.1;XM_013973903.2;XM_005696421.3	GO:0016021(integral component of membrane);GO:0016021(integral component of membrane)	NA	NA	NA	PREDICTED: Capra hircus transmembrane protein 14A (TMEM14A), transcript variant X1, mRNA	0.631	0.256859	0.514617	0.484875	0.324454	0.443882	1.03448	0.0489082	0.750801	0.802446	up	no
102172676	LOC102172676	XM_018046022.1	GO:0000786(nucleosome);GO:0003677(DNA binding);GO:0005634(nucleus);GO:0046982(protein heterodimerization activity)	05203(Viral carcinogenesis);05322(Systemic lupus erythematosus);05034(Alcoholism)	K11252	NA	PREDICTED: Capra hircus histone H2B type 2-E-like (LOC102172676), mRNA	0	0	0.06789	0	0	0	1.02214	0.0315877	0.373901	0.493732	up	no
102172693	SPIC	XM_005680514.3	GO:0000981(RNA polymerase II transcription factor activity, sequence-specific DNA binding);GO:0005634(nucleus);GO:0006351(transcription, DNA-templated);GO:0006357(regulation of transcription from RNA polymerase II promoter);GO:0030154(cell differentiation);GO:0043565(sequence-specific DNA binding)	04380(Osteoclast differentiation);05200(Pathways in cancer);05202(Transcriptional misregulation in cancers);05221(Acute myeloid leukemia);05166(HTLV-I infection);05169(Epstein-Barr virus infection)	K09438	NA	PREDICTED: Capra hircus Spi-C transcription factor (SPIC), mRNA	0.044845	0	0	0	0	0	1.01473	0.0210963	0.373901	0.493732	up	no
102172699	NPNT	XM_013964480.2;XM_018049240.1	GO:0001658(branching involved in ureteric bud morphogenesis);GO:0005178(integrin binding);GO:0005509(calcium ion binding);GO:0005604(basement membrane);GO:0007160(cell-matrix adhesion);GO:0010694(positive regulation of alkaline phosphatase activity);GO:0010811(positive regulation of cell-substrate adhesion);GO:0030198(extracellular matrix organization);GO:0030485(smooth muscle contractile fiber);…	04512(ECM-receptor interaction);04512(ECM-receptor interaction)	K06824	NA	PREDICTED: Capra hircus nephronectin (NPNT), transcript variant X5, mRNA	0.119567	0.103226	0.151578	0.0160707	0.13224	0.0372457	1.06028	0.0844477	0.174443	0.493732	up	no
102172702	LOC102172702	102172702	NA	NA	NA	NA		0.032086	0	0.028172	0.017435	0.048783	0.017127	0.992517	-0.0108359	0.625507	0.699666	down	no
102172711	LOC102172711	XM_018045256.1	GO:0004866(endopeptidase inhibitor activity);GO:0005615(extracellular space);GO:0006954(inflammatory response);GO:0006956(complement activation);GO:0010951(negative regulation of endopeptidase activity)	04610(Complement and coagulation cascades);05322(Systemic lupus erythematosus);05133(Pertussis);05150(Staphylococcus aureus infection)	K03989	NA	PREDICTED: Capra hircus complement C4-A-like (LOC102172711), mRNA	0.15296	0.121016	0.191548	0.147816	0.159894	0.136348	1.00596	0.00856577	0.765544	0.814326	up	no
102172724	TMCO5A	XM_005685471.2	GO:0016021(integral component of membrane)	NA	NA	NA	PREDICTED: Capra hircus transmembrane and coiled-coil domains 5A (TMCO5A), mRNA	0	0.041327	0	0	0	0	1.01359	0.0194744	0.373901	0.493732	up	no
102172725	RHOV	XM_018054431.1	GO:0005525(GTP binding);GO:0005886(plasma membrane);GO:0007264(small GTPase mediated signal transduction);GO:0010008(endosome membrane);GO:0046872(metal ion binding)	04144(Endocytosis);04933(AGE-RAGE signaling pathway in diabetic complications)	K04393	NA	PREDICTED: Capra hircus ras homolog family member V (RHOV), mRNA	0.083498	0.243958	0.670344	0	0	0.052405	1.2885	0.365697	0.120393	0.456024	up	no
102172727	LOC102172727	XR_001296214.2	GO:0004364(glutathione transferase activity);GO:0005737(cytoplasm);GO:0006749(glutathione metabolic process)	00480(Glutathione metabolism);00980(Metabolism of xenobiotics by cytochrome P450);00982(Drug metabolism - cytochrome P450);05204(Chemical carcinogenesis)	K00799	EC:2.5.1.18	PREDICTED: Capra hircus glutathione S-transferase omega-1 pseudogene (LOC102172727), misc_RNA	0	0	0	0.05278	0.027395	0	0.974185	-0.0377316	0.153094	0.493732	down	no
102172738	MMP8	XM_005689367.1	GO:0004222(metalloendopeptidase activity);GO:0004252(serine-type endopeptidase activity);GO:0005509(calcium ion binding);GO:0005615(extracellular space);GO:0006508(proteolysis);GO:0008270(zinc ion binding);GO:0031012(extracellular matrix);GO:0035987(endodermal cell differentiation)	03320(PPAR signaling pathway)	K01388	EC:3.4.24.7	PREDICTED: Capra hircus matrix metallopeptidase 8 (MMP8), mRNA	0	0	0	0	0	0.044488	0.985596	-0.020932	0.373901	0.493732	down	no
102172747	LDHD	XM_018061710.1	GO:0005739(mitochondrion);GO:0016614(oxidoreductase activity, acting on CH-OH group of donors);GO:0050660(flavin adenine dinucleotide binding);GO:0055114(oxidation-reduction process)	00620(Pyruvate metabolism)	K00102	EC:1.1.2.4	PREDICTED: Capra hircus lactate dehydrogenase D (LDHD), transcript variant X2, mRNA	0.0345408	0.0492526	0.0381284	0	0	0	1.0409	0.0578291	0.0007219	0.0247382	up	no
102172760	LOC102172760	XM_005674972.2	NA	NA	NA	NA	PREDICTED: Capra hircus uncharacterized LOC102172760 (LOC102172760), mRNA	0.037747	0	0	0	0	0	1.01243	0.0178183	0.373901	0.493732	up	no
102172766	LOC102172766	XM_018052094.1	GO:0045095(keratin filament)	NA	NA	NA	PREDICTED: Capra hircus keratin-associated protein 10-11-like (LOC102172766), transcript variant X1, mRNA	0	0.0993191	0	0	0	0	1.03229	0.0458467	0.373901	0.493732	up	no
102172768	LOC102172768	XM_013973453.2	GO:0005044(scavenger receptor activity);GO:0005884(actin filament);GO:0005887(integral component of plasma membrane);GO:0006898(receptor-mediated endocytosis);GO:0006935(chemotaxis);GO:0006954(inflammatory response);GO:0007186(G-protein coupled receptor signaling pathway);GO:0016493(C-C chemokine receptor activity);GO:0019957(C-C chemokine binding);GO:0070098(chemokine-mediated signaling pathway)	04060(Cytokine-cytokine receptor interaction);04062(Chemokine signaling pathway);05203(Viral carcinogenesis)	K04179	NA	PREDICTED: Capra hircus atypical chemokine receptor 2 (LOC102172768), transcript variant X3, mRNA	0	0.304534	0.049379	0	0	0	1.11036	0.151023	0.269699	0.493732	up	no
102172774	TSPO2	XM_018038659.1	GO:0005783(endoplasmic reticulum);GO:0015485(cholesterol binding);GO:0016021(integral component of membrane)	04080(Neuroactive ligand-receptor interaction);05166(HTLV-I infection)	K05770	NA	PREDICTED: Capra hircus translocator protein 2 (TSPO2), mRNA	0	0	0.061414	0	0	0	1.02007	0.0286625	0.373901	0.493732	up	no
102172780	FAM19A3	XM_013962526.2	GO:0005576(extracellular region)	NA	NA	NA	PREDICTED: Capra hircus family with sequence similarity 19 member A3, C-C motif chemokine like (FAM19A3), transcript variant X2, mRNA	0.201775	0.261138	0.321637	0.0768044	0.0431889	0.0404459	1.20593	0.270142	0.00368456	0.0577182	up	no
102172784	RBM44	XM_018046553.1	GO:0000166(nucleotide binding);GO:0003723(RNA binding);GO:0005737(cytoplasm);GO:0042803(protein homodimerization activity);GO:0045171(intercellular bridge)	NA	NA	NA	PREDICTED: Capra hircus RNA binding motif protein 44 (RBM44), mRNA	0	0.009116	0	0.022349	0	0	0.995667	-0.00626525	0.614549	0.6906	down	no
102172803	SLC5A5	XM_018051405.1	GO:0005634(nucleus);GO:0005887(integral component of plasma membrane);GO:0006590(thyroid hormone generation);GO:0008507(sodium:iodide symporter activity);GO:0015111(iodide transmembrane transporter activity);GO:0015705(iodide transport);GO:0035725(sodium ion transmembrane transport);GO:0070062(extracellular exosome);GO:0071320(cellular response to cAMP);GO:0071371(cellular response to gonadotropi…	04918(Thyroid hormone synthesis)	K14385	NA	PREDICTED: Capra hircus solute carrier family 5 member 5 (SLC5A5), mRNA	0.089295	0.080355	0.066897	0.026457	0.007768	0.020622	1.05947	0.0833452	0.00206474	0.0426235	up	no
102172808	HAND1	XM_005683211.3	GO:0000122(negative regulation of transcription from RNA polymerase II promoter);GO:0000978(RNA polymerase II core promoter proximal region sequence-specific DNA binding);GO:0001078(transcriptional repressor activity, RNA polymerase II core promoter proximal region sequence-specific binding);GO:0001525(angiogenesis);GO:0001707(mesoderm formation);GO:0001829(trophectodermal cell differentiation);G…	04550(Signaling pathways regulating pluripotency of stem cells)	K09071	NA	PREDICTED: Capra hircus heart and neural crest derivatives expressed 1 (HAND1), mRNA	0.081264	0.07976	0	0	0	0	1.05298	0.0744765	0.116149	0.452591	up	no
102172818	LOC102172818	102172818	NA	NA	NA	NA		0	0	0	0	0	0.172079	0.94845	-0.0763566	0.373901	0.493732	down	no
102172831	SLC26A9	XM_018060068.1	GO:0005254(chloride channel activity);GO:0005887(integral component of plasma membrane);GO:0008271(secondary active sulfate transmembrane transporter activity);GO:0009986(cell surface);GO:0010628(positive regulation of gene expression);GO:0015106(bicarbonate transmembrane transporter activity);GO:0015116(sulfate transmembrane transporter activity);GO:0015301(anion:anion antiporter activity);GO:00…	04978(Mineral absorption)	K14706	NA	PREDICTED: Capra hircus solute carrier family 26 member 9 (SLC26A9), transcript variant X3, misc_RNA	0.23574	0.154053	0.175337	0.302412	0.192966	0.23922	0.94887	-0.0757173	0.229224	0.493732	down	no
102172845	BCL2A1	XM_005695059.3	GO:0001836(release of cytochrome c from mitochondria);GO:0005741(mitochondrial outer membrane);GO:0008053(mitochondrial fusion);GO:0008630(intrinsic apoptotic signaling pathway in response to DNA damage);GO:0015267(channel activity);GO:0042803(protein homodimerization activity);GO:0043065(positive regulation of apoptotic process);GO:0043066(negative regulation of apoptotic process);GO:0046982(pro…	04064(NF-kappa B signaling pathway);04210(Apoptosis);05202(Transcriptional misregulation in cancers)	K02162	NA	PREDICTED: Capra hircus BCL2 related protein A1 (BCL2A1), mRNA	0	0.071248	0.043571	0	0	0	1.03786	0.0536071	0.137569	0.482469	up	no
102172881	CD38	XM_005681912.3	GO:0003953(NAD+ nucleosidase activity);GO:0005886(plasma membrane);GO:0008152(metabolic process);GO:0009986(cell surface);GO:0016849(phosphorus-oxygen lyase activity);GO:0030890(positive regulation of B cell proliferation);GO:0042493(response to drug);GO:0043066(negative regulation of apoptotic process);GO:0045892(negative regulation of transcription, DNA-templated);GO:0045893(positive regulation…	00760(Nicotinate and nicotinamide metabolism);04020(Calcium signaling pathway);04921(Oxytocin signaling pathway);04970(Salivary secretion);04972(Pancreatic secretion);05169(Epstein-Barr virus infection)	K01242	EC:3.2.2.6;EC:2.4.99.20	PREDICTED: Capra hircus CD38 molecule (CD38), mRNA	0	0	0.019653	0	0.00637	0	1.00438	0.00630582	0.556691	0.642897	up	no
102172886	LOC102172886	102172886	NA	NA	NA	NA		0	0	0.165274	0	0	0	1.05231	0.0735564	0.373901	0.493732	up	no
102172914	CST11	XM_005688089.2	GO:0004869(cysteine-type endopeptidase inhibitor activity);GO:0010951(negative regulation of endopeptidase activity)	NA	NA	NA	PREDICTED: Capra hircus cystatin 11 (CST11), mRNA	0.143661	0	0	0	0	0	1.04576	0.0645532	0.373901	0.493732	up	no
102172931	UNC45B	XM_005693206.3	GO:0005829(cytosol);GO:0051879(Hsp90 protein binding);GO:0061077(chaperone-mediated protein folding)	04141(Protein processing in endoplasmic reticulum);04120(Ubiquitin mediated proteolysis)	K09561	EC:2.3.2.27	PREDICTED: Capra hircus unc-45 myosin chaperone B (UNC45B), mRNA	0	0	0.038591	0	0	0	1.0127	0.0182092	0.373901	0.493732	up	no
102172942	LOC102172942	102172942	NA	NA	NA	NA		0	0	0	0.059995	0.15861	0.034074	0.923427	-0.114931	0.0822731	0.370276	down	no
102172946	ARPP21	XM_018038254.1	GO:0003676(nucleic acid binding);GO:0003674(molecular_function);GO:0005516(calmodulin binding);GO:0005575(cellular_component);GO:0005737(cytoplasm);GO:0008150(biological_process);GO:0034605(cellular response to heat)	04320(Dorso-ventral axis formation)	K02360	NA	PREDICTED: Capra hircus cAMP regulated phosphoprotein 21 (ARPP21), transcript variant X3, mRNA	0	0	0.018616	0	0	0	1.00617	0.00887009	0.373901	0.493732	up	no
102172947	LOC102172947	102172947	NA	NA	NA	NA		0	0.203608	0	0	0	0	1.06372	0.0891219	0.373901	0.493732	up	no
102172948	FZD7	XM_018060827.1	GO:0004930(G-protein coupled receptor activity);GO:0005109(frizzled binding);GO:0005886(plasma membrane);GO:0007186(G-protein coupled receptor signaling pathway);GO:0010812(negative regulation of cell-substrate adhesion);GO:0014834(skeletal muscle satellite cell maintenance involved in skeletal muscle regeneration);GO:0016021(integral component of membrane);GO:0017147(Wnt-protein binding);GO:0019…	04310(Wnt signaling pathway);04390(Hippo signaling pathway);04550(Signaling pathways regulating pluripotency of stem cells);04916(Melanogenesis);05200(Pathways in cancer);05205(Proteoglycans in cancer);05217(Basal cell carcinoma);05166(HTLV-I infection)	K02432	NA	PREDICTED: Capra hircus frizzled class receptor 7 (FZD7), mRNA	0.543537	0.50643	0	0	0.233009	0.430395	1.09652	0.132926	0.626297	0.700259	up	no
102172951	ZSCAN9	XM_005696710.1	GO:0003700(transcription factor activity, sequence-specific DNA binding);GO:0005634(nucleus);GO:0006351(transcription, DNA-templated);GO:0006355(regulation of transcription, DNA-templated);GO:0043565(sequence-specific DNA binding);GO:0046872(metal ion binding)	04722(Neurotrophin signaling pathway)	K12458	NA	PREDICTED: Capra hircus zinc finger and SCAN domain containing 9 (ZSCAN9), mRNA	0	0	0	0	0.06786	0	0.978352	-0.0315742	0.373901	0.493732	down	no
102172960	LOC102172960	XM_005678498.3	GO:0004497(monooxygenase activity);GO:0005506(iron ion binding);GO:0016021(integral component of membrane);GO:0016705(oxidoreductase activity, acting on paired donors, with incorporation or reduction of molecular oxygen);GO:0020037(heme binding);GO:0055114(oxidation-reduction process)	00071(Fatty acid degradation);00590(Arachidonic acid metabolism);00830(Retinol metabolism);04270(Vascular smooth muscle contraction)	K17687	EC:1.14.15.3	Capra hircus cytochrome P450 4B1-like (LOC102172960), mRNA	0	0.0517037	0	0	0	0	1.01899	0.0271387	0.373901	0.493732	up	no
102172972	MYBPC1	XM_013964021.2	GO:0006936(muscle contraction);GO:0030016(myofibril);GO:0031432(titin binding)	05410(Hypertrophic cardiomyopathy (HCM));05414(Dilated cardiomyopathy (DCM))	K12568	NA	PREDICTED: Capra hircus myosin binding protein C, slow type (MYBPC1), transcript variant X11, mRNA	0.00835442	0	0	0	0.0167444	0	0.997057	-0.00425283	0.678691	0.743406	down	no
102172976	CLEC1A	XM_018048491.1	GO:0016021(integral component of membrane);GO:0030246(carbohydrate binding)	04145(Phagosome)	K10074	NA	PREDICTED: Capra hircus C-type lectin domain family 1 member A (CLEC1A), transcript variant X2, mRNA	0.0604731	0	0	0	0	0	1.02039	0.0291253	0.373901	0.493732	up	no
102172984	VSTM2A	XM_005701173.3	GO:0005576(extracellular region);GO:0003674(molecular_function);GO:0005575(cellular_component);GO:0008150(biological_process)	NA	NA	NA	PREDICTED: Capra hircus V-set and transmembrane domain containing 2A (VSTM2A), transcript variant X3, mRNA	0	0	0.0226901	0	0	0	1.00782	0.0112432	0.373901	0.493732	up	no
102172997	HPGD	XM_018051829.1	GO:0004957(prostaglandin E receptor activity);GO:0005654(nucleoplasm);GO:0005737(cytoplasm);GO:0006693(prostaglandin metabolic process);GO:0007179(transforming growth factor beta receptor signaling pathway);GO:0007186(G-protein coupled receptor signaling pathway);GO:0007565(female pregnancy);GO:0007567(parturition);GO:0016323(basolateral plasma membrane);GO:0016404(15-hydroxyprostaglandin dehydro…	05202(Transcriptional misregulation in cancers)	K00069	EC:1.1.1.141	PREDICTED: Capra hircus hydroxyprostaglandin dehydrogenase 15-(NAD) (HPGD), mRNA	0	0.023961	0.062661	0.151419	0.062977	0	0.961554	-0.0565604	0.427971	0.540218	down	no
102173004	LOC102173004	102173004	NA	NA	NA	NA		0.124158	0	0	0	0	0.078184	1.01402	0.0200805	0.779071	0.825463	up	no
102173010	RDH12	XM_005686006.2	GO:0004745(retinol dehydrogenase activity);GO:0005622(intracellular);GO:0007601(visual perception);GO:0042572(retinol metabolic process);GO:0050896(response to stimulus);GO:0055114(oxidation-reduction process)	00830(Retinol metabolism)	K11153	EC:1.1.1.300	PREDICTED: Capra hircus retinol dehydrogenase 12 (all-trans/9-cis/11-cis) (RDH12), mRNA	0	0.102274	0	0.020056	0	0.047749	1.01034	0.0148471	0.784306	0.829809	up	no
102173012	MALL	XM_005686240.3	GO:0000139(Golgi membrane);GO:0005886(plasma membrane);GO:0016021(integral component of membrane);GO:0030136(clathrin-coated vesicle);GO:0045121(membrane raft)	NA	NA	NA	PREDICTED: Capra hircus mal, T-cell differentiation protein like (MALL), mRNA	0.035013	0.026399	0	0.101334	0.156168	0	0.9414	-0.0871208	0.240835	0.493732	down	no
102173017	WFDC5	XM_005688586.3	GO:0005576(extracellular region);GO:0010466(negative regulation of peptidase activity);GO:0030414(peptidase inhibitor activity)	04917(Prolactin signaling pathway)	K17106	NA	PREDICTED: Capra hircus WAP four-disulfide core domain 5 (WFDC5), mRNA	0.123734	0.09441	0	0	0	0	1.07139	0.0994846	0.122574	0.458746	up	no
102173030	LOC102173030	XR_310686.3	NA	NA	NA	NA	PREDICTED: Capra hircus uncharacterized LOC102173030 (LOC102173030), ncRNA	0.069817	0	0	0	0	0	1.02275	0.0324547	0.373901	0.493732	up	no
102173034	TMIGD1	XM_005693291.3	GO:0016021(integral component of membrane)	04931(Insulin resistance)	K05695	EC:3.1.3.48	PREDICTED: Capra hircus transmembrane and immunoglobulin domain containing 1 (TMIGD1), mRNA	0	0.019121	0.019023	0	0	0	1.01267	0.0181707	0.116119	0.452591	up	no
102173047	LOC102173047	XM_018066907.1	GO:0005044(scavenger receptor activity);GO:0005884(actin filament);GO:0005887(integral component of plasma membrane);GO:0006898(receptor-mediated endocytosis);GO:0006935(chemotaxis);GO:0006954(inflammatory response);GO:0007186(G-protein coupled receptor signaling pathway);GO:0016493(C-C chemokine receptor activity);GO:0019957(C-C chemokine binding);GO:0070098(chemokine-mediated signaling pathway)	04060(Cytokine-cytokine receptor interaction);04062(Chemokine signaling pathway);05203(Viral carcinogenesis)	K04179	NA	PREDICTED: Capra hircus atypical chemokine receptor 2 (LOC102173047), mRNA	0.070824	0	0.016888	0	0	0.020964	1.02171	0.0309834	0.378829	0.49834	up	no
102173049	LOC102173049	XM_005696018.3	GO:0004869(cysteine-type endopeptidase inhibitor activity);GO:0005615(extracellular space);GO:0006952(defense response);GO:0010951(negative regulation of endopeptidase activity);GO:0016525(negative regulation of angiogenesis);GO:0031410(cytoplasmic vesicle);GO:1901491(negative regulation of lymphangiogenesis)	NA	NA	NA	PREDICTED: Capra hircus 15 kDa protein B-like (LOC102173049), mRNA	0	0	0.162885	0	0.090047	0.075177	0.997403	-0.00375203	0.965777	0.973716	down	no
102173052	LOC102173052	XM_018039117.1;XM_018039114.1;XM_013973962.2	GO:0016021(integral component of membrane);GO:0016021(integral component of membrane)	05322(Systemic lupus erythematosus);04514(Cell adhesion molecules (CAMs));04514(Cell adhesion molecules (CAMs))	K10651;K06746	EC:2.3.2.27	PREDICTED: Capra hircus butyrophilin subfamily 1 member A1 (LOC102173052), transcript variant X1, mRNA	0.00403825	0.0243622	0.0960606	0.0137617	0.0132921	0.0222569	1.02393	0.0341137	0.425588	0.538198	up	no
102173053	ACTL8	XM_018054728.1	GO:0030855(epithelial cell differentiation)	04015(Rap1 signaling pathway);04390(Hippo signaling pathway);04145(Phagosome);04810(Regulation of actin cytoskeleton);04210(Apoptosis);04510(Focal adhesion);04520(Adherens junction);04530(Tight junction);04611(Platelet activation);04670(Leukocyte transendothelial migration);04921(Oxytocin signaling pathway);04919(Thyroid hormone signaling pathway);05205(Proteoglycans in cancer);05410(Hypertrophic…	K05692	NA	PREDICTED: Capra hircus actin like 8 (ACTL8), mRNA	0	0.142418	0	0.052914	0	0	1.02757	0.0392343	0.598304	0.676927	up	no
102173066	CLDN23	XM_005698856.3	GO:0005198(structural molecule activity);GO:0005886(plasma membrane);GO:0005923(bicellular tight junction);GO:0016021(integral component of membrane)	04514(Cell adhesion molecules (CAMs));04530(Tight junction);04670(Leukocyte transendothelial migration);05160(Hepatitis C)	K06087	NA	PREDICTED: Capra hircus claudin 23 (CLDN23), mRNA	0.045457	0	0	0	0	0	1.01493	0.0213779	0.373901	0.493732	up	no
102173069	LOC102173069	102173069	NA	NA	NA	NA		0.19191	0	0	0	0	0	1.06027	0.0844251	0.373901	0.493732	up	no
102173079	LOC102173079	102173079	NA	NA	NA	NA		0	0.276136	0	0	0	0	1.08467	0.117261	0.373901	0.493732	up	no
102173083	LOC102173083	XM_005701678.3	GO:0009813(flavonoid biosynthetic process);GO:0015020(glucuronosyltransferase activity);GO:0016021(integral component of membrane);GO:0043231(intracellular membrane-bounded organelle);GO:0052696(flavonoid glucuronidation)	00040(Pentose and glucuronate interconversions);00053(Ascorbate and aldarate metabolism);00500(Starch and sucrose metabolism);00140(Steroid hormone biosynthesis);00830(Retinol metabolism);00860(Porphyrin and chlorophyll metabolism);00980(Metabolism of xenobiotics by cytochrome P450);00982(Drug metabolism - cytochrome P450);00983(Drug metabolism - other enzymes);05204(Chemical carcinogenesis)	K00699	EC:2.4.1.17	PREDICTED: Capra hircus UDP-glucuronosyltransferase 2B4-like (LOC102173083), mRNA	0	0	0.015587	0	0	0	1.00517	0.00743794	0.373901	0.493732	up	no
102173089	PLPP6	XM_018052024.1	GO:0016021(integral component of membrane);GO:0016787(hydrolase activity)	04974(Protein digestion and absorption)	K14211	NA	PREDICTED: Capra hircus phospholipid phosphatase 6 (PLPP6), mRNA	0.130553	0.170849	0.083015	0.70942	0.378047	0.354523	0.765906	-0.38476	0.0270018	0.189197	down	no
102173108	RAG1	XM_005690092.2	GO:0002250(adaptive immune response);GO:0002331(pre-B cell allelic exclusion);GO:0004519(endonuclease activity);GO:0005634(nucleus);GO:0008270(zinc ion binding);GO:0010390(histone monoubiquitination);GO:0033077(T cell differentiation in thymus);GO:0033151(V(D)J recombination);GO:0042393(histone binding);GO:0042803(protein homodimerization activity);GO:0043029(T cell homeostasis);GO:0043154(negati…	04068(FoxO signaling pathway);05340(Primary immunodeficiency)	K10628	EC:2.3.2.27	PREDICTED: Capra hircus recombination activating 1 (RAG1), mRNA	0	0.022372	0	0	0	0	1.0074	0.0106401	0.373901	0.493732	up	no
102173131	LOC102173131	XM_018065821.1	GO:0006700(C21-steroid hormone biosynthetic process);GO:0008203(cholesterol metabolic process);GO:0008386(cholesterol monooxygenase (side-chain-cleaving) activity);GO:0020037(heme binding)	00140(Steroid hormone biosynthesis);04913(Ovarian Steroidogenesis);04925(Aldosterone synthesis and secretion)	K00498	EC:1.14.15.6	Capra hircus cholesterol side-chain cleavage enzyme, mitochondrial-like (LOC102173131), mRNA	0.106558	0	0.051108	0	0.02975	0	1.04143	0.0585653	0.258188	0.493732	up	no
102173137	LOC102173137	XR_001919152.1	NA	NA	NA	NA	PREDICTED: Capra hircus uncharacterized LOC102173137 (LOC102173137), misc_RNA	0	0	0	0.060295	0	0.08324	0.954882	-0.0666062	0.125533	0.462641	down	no
102173140	LOC102173140	XM_018066322.1	GO:0004586(ornithine decarboxylase activity);GO:0005737(cytoplasm);GO:0033387(putrescine biosynthetic process from ornithine);GO:0042978(ornithine decarboxylase activator activity)	00330(Arginine and proline metabolism);00480(Glutathione metabolism)	K01581	EC:4.1.1.17	PREDICTED: Capra hircus antizyme inhibitor 2-like (LOC102173140), mRNA	0.045249	0	0	0	0	0	1.01486	0.0212822	0.373901	0.493732	up	no
102173162	LOC102173162	XM_005680128.2	GO:0004888(transmembrane signaling receptor activity);GO:0004930(G-protein coupled receptor activity);GO:0004984(olfactory receptor activity);GO:0005886(plasma membrane);GO:0007186(G-protein coupled receptor signaling pathway);GO:0016021(integral component of membrane);GO:0050907(detection of chemical stimulus involved in sensory perception);GO:0050911(detection of chemical stimulus involved in s…	04740(Olfactory transduction)	K04257	NA	PREDICTED: Capra hircus olfactory receptor 8S1-like (LOC102173162), mRNA	0	0.149243	0	0	0	0	1.04746	0.0668946	0.373901	0.493732	up	no
102173192	PAQR5	XM_018053585.1;XM_018053587.1	GO:0003707(steroid hormone receptor activity);GO:0005496(steroid binding);GO:0005886(plasma membrane);GO:0016021(integral component of membrane);GO:0043401(steroid hormone mediated signaling pathway);GO:0048545(response to steroid hormone);GO:0048545(response to steroid hormone)	NA	NA	NA	PREDICTED: Capra hircus progestin and adipoQ receptor family member 5 (PAQR5), transcript variant X3, mRNA	0.0901966	0.0590183	0.157723	0.0163376	0.0177459	0.0657419	1.06661	0.0930285	0.10316	0.425999	up	no
102173227	ALOXE3	XM_005693545.3;XM_005693544.3	GO:0005506(iron ion binding);GO:0016702(oxidoreductase activity, acting on single donors with incorporation of molecular oxygen, incorporation of two atoms of oxygen);GO:0019369(arachidonic acid metabolic process);GO:0019372(lipoxygenase pathway);GO:0035357(peroxisome proliferator activated receptor signaling pathway);GO:0043651(linoleic acid metabolic process);GO:0045444(fat cell differentiation…	00590(Arachidonic acid metabolism);04726(Serotonergic synapse);04726(Serotonergic synapse)	K08021	EC:1.13.11.-	PREDICTED: Capra hircus arachidonate lipoxygenase 3 (ALOXE3), transcript variant X1, mRNA	0.015825	0	0.041886	0.0253722	0	0.029012	1.00103	0.00148062	0.94861	0.960986	up	no
102173232	ISL1	XM_018065772.1	GO:0000122(negative regulation of transcription from RNA polymerase II promoter);GO:0001102(RNA polymerase II activating transcription factor binding);GO:0001105(RNA polymerase II transcription coactivator activity);GO:0001158(enhancer sequence-specific DNA binding);GO:0001755(neural crest cell migration);GO:0003139(secondary heart field specification);GO:0003148(outflow tract septum morphogenesi…	04550(Signaling pathways regulating pluripotency of stem cells)	K09370	NA	PREDICTED: Capra hircus ISL LIM homeobox 1 (ISL1), mRNA	0	0.051674	0	0	0	0.065867	0.995542	-0.00644662	0.877009	0.904666	down	no
102173237	LOC102173237	XR_310955.3;XR_001917042.1	GO:0001580(detection of chemical stimulus involved in sensory perception of bitter taste);GO:0007186(G-protein coupled receptor signaling pathway);GO:0016021(integral component of membrane);GO:0033038(bitter taste receptor activity);GO:0033038(bitter taste receptor activity)	04742(Taste transduction);04742(Taste transduction)	K08474	NA	PREDICTED: Capra hircus uncharacterized LOC102173237 (LOC102173237), transcript variant X2, ncRNA	0.0379433	0	0	0.0206182	0.0423813	0	0.991809	-0.0118662	0.658441	0.726855	down	no
102173252	MPV17L	XM_005697521.3	GO:0005739(mitochondrion);GO:0016021(integral component of membrane)	04146(Peroxisome)	K13349	NA	PREDICTED: Capra hircus MPV17 mitochondrial inner membrane protein like (MPV17L), transcript variant X2, mRNA	0.206779	0.251003	0	0.028091	0.02916	0.065106	1.10237	0.140605	0.238452	0.493732	up	no
102173256	PIK3CG	XM_018047231.1	GO:0001525(angiogenesis);GO:0002376(immune system process);GO:0004674(protein serine/threonine kinase activity);GO:0005524(ATP binding);GO:0005737(cytoplasm);GO:0005886(plasma membrane);GO:0005942(phosphatidylinositol 3-kinase complex);GO:0006468(protein phosphorylation);GO:0006897(endocytosis);GO:0006935(chemotaxis);GO:0006954(inflammatory response);GO:0016303(1-phosphatidylinositol-3-kinase act…	00562(Inositol phosphate metabolism);04014(Ras signaling pathway);04015(Rap1 signaling pathway);04012(ErbB signaling pathway);04370(VEGF signaling pathway);04630(Jak-STAT signaling pathway);04668(TNF signaling pathway);04066(HIF-1 signaling pathway);04068(FoxO signaling pathway);04070(Phosphatidylinositol signaling system);04072(Phospholipase D signaling pathway);04071(Sphingolipid signaling path…	K00922	EC:2.7.1.153	PREDICTED: Capra hircus phosphatidylinositol-4,5-bisphosphate 3-kinase catalytic subunit gamma (PIK3CG), transcript variant X3, mRNA	0	0	0.0119974	0	0	0	1.00411	0.00591887	0.373901	0.493732	up	no
102173263	LIN7A	XM_018047602.1	GO:0005829(cytosol);GO:0005911(cell-cell junction);GO:0005923(bicellular tight junction);GO:0006887(exocytosis);GO:0007269(neurotransmitter secretion);GO:0014069(postsynaptic density);GO:0015031(protein transport);GO:0016323(basolateral plasma membrane);GO:0043005(neuron projection);GO:0045199(maintenance of epithelial cell apical/basal polarity);GO:0045202(synapse);GO:0045211(postsynaptic membra…	04391(Hippo signaling pathway -fly)	K12076	NA	PREDICTED: Capra hircus lin-7 homolog A, crumbs cell polarity complex component (LIN7A), transcript variant X2, mRNA	0	0.0931912	0	0.0925279	0.0640567	0.0179968	0.971094	-0.0423169	0.504197	0.601098	down	no
102173264	LOC102173264	XM_005699481.3	GO:0000776(kinetochore);GO:0005737(cytoplasm);GO:0005813(centrosome);GO:0007017(microtubule-based process);GO:0008180(COP9 signalosome);GO:0016020(membrane);GO:0021762(substantia nigra development);GO:0030286(dynein complex);GO:0042326(negative regulation of phosphorylation);GO:0070062(extracellular exosome);GO:0072686(mitotic spindle)	04962(Vasopressin-regulated water reabsorption)	K10418	NA	PREDICTED: Capra hircus dynein light chain 1, cytoplasmic-like (LOC102173264), mRNA	0.431389	0	0.313448	0.293217	0.092788	0.310753	1.00496	0.0071337	0.96984	0.976747	up	no
102173276	MPC1L	XM_005700916.3	GO:0005743(mitochondrial inner membrane);GO:0006850(mitochondrial pyruvate transport);GO:0016021(integral component of membrane)	NA	NA	NA	PREDICTED: Capra hircus mitochondrial pyruvate carrier 1-like (MPC1L), mRNA	0	0	0	0	0	0.12628	0.961135	-0.0571885	0.373901	0.493732	down	no
102173281	LOC102173281	102173281	NA	NA	NA	NA		0.054401	0.083119	0	0	0	0	1.04527	0.0638718	0.132137	0.473341	up	no
102173284	NOXA1	XM_018056217.1	GO:0006801(superoxide metabolic process);GO:0010310(regulation of hydrogen peroxide metabolic process);GO:0016176(superoxide-generating NADPH oxidase activator activity);GO:0017124(SH3 domain binding);GO:0043020(NADPH oxidase complex);GO:0043085(positive regulation of catalytic activity);GO:0048365(Rac GTPase binding);GO:0060263(regulation of respiratory burst)	04145(Phagosome);04670(Leukocyte transendothelial migration);04380(Osteoclast differentiation);05140(Leishmaniasis)	K08010	NA	PREDICTED: Capra hircus NADPH oxidase activator 1 (NOXA1), transcript variant X7, mRNA	0.0555233	0.0184725	0.0320406	0	0.0472937	0.0106639	1.01585	0.0226841	0.419185	0.532875	up	no
102173293	LOC102173293	XM_013962389.2	GO:0005634(nucleus);GO:0006357(regulation of transcription from RNA polymerase II promoter);GO:0032088(negative regulation of NF-kappaB transcription factor activity);GO:0050699(WW domain binding)	NA	NA	NA	PREDICTED: Capra hircus transcription elongation factor A protein-like 7 (LOC102173293), transcript variant X1, mRNA	0	0	0	0.04133	0.013788	0	0.982098	-0.0260611	0.203423	0.493732	down	no
102173305	EXD1	XM_013966986.2	GO:0003676(nucleic acid binding);GO:0008408(3'-5' exonuclease activity);GO:0090305(nucleic acid phosphodiester bond hydrolysis)	NA	NA	NA	PREDICTED: Capra hircus exonuclease 3'-5' domain containing 1 (EXD1), mRNA	0	0	0	0.094232	0.091214	0.026669	0.934365	-0.0979413	0.0309657	0.205172	down	no
102173322	COLGALT2	XM_018060705.1	GO:0005515(protein binding);GO:0005788(endoplasmic reticulum lumen);GO:0050211(procollagen galactosyltransferase activity)	00310(Lysine degradation);00514(Other types of O-glycan biosynthesis)	K11703	EC:2.4.1.50	PREDICTED: Capra hircus collagen beta(1-O)galactosyltransferase 2 (COLGALT2), transcript variant X2, mRNA	0	0.125152	0	0	0.009166	0	1.03693	0.0523188	0.409693	0.524561	up	no
102173338	EOMES	XM_005695502.3	GO:0000122(negative regulation of transcription from RNA polymerase II promoter);GO:0000977(RNA polymerase II regulatory region sequence-specific DNA binding);GO:0001102(RNA polymerase II activating transcription factor binding);GO:0001191(transcriptional repressor activity, RNA polymerase II transcription factor binding);GO:0001707(mesoderm formation);GO:0001714(endodermal cell fate specificatio…	05321(Inflammatiory bowel disease (IBD))	K10166	NA	PREDICTED: Capra hircus eomesodermin (EOMES), transcript variant X1, mRNA	0	0	0	0.021338	0	0	0.992987	-0.0101535	0.373901	0.493732	down	no
102173339	LOC102173339	XM_005695592.3	GO:0008397(sterol 12-alpha-hydroxylase activity)	00120(Primary bile acid biosynthesis);03320(PPAR signaling pathway)	K07431	EC:1.14.18.8;EC:1.14.13.96	PREDICTED: Capra hircus 5-beta-cholestane-3-alpha,7-alpha-diol 12-alpha-hydroxylase (LOC102173339), mRNA	0.078065	0	0	0	0.022018	0.049077	1.00183	0.00263433	0.952205	0.963765	up	no
102173348	LOC102173348	XM_005696794.3	GO:0004930(G-protein coupled receptor activity);GO:0004984(olfactory receptor activity);GO:0005886(plasma membrane);GO:0007186(G-protein coupled receptor signaling pathway);GO:0007608(sensory perception of smell);GO:0016021(integral component of membrane);GO:0050911(detection of chemical stimulus involved in sensory perception of smell)	04740(Olfactory transduction)	K04257	NA	PREDICTED: Capra hircus putative olfactory receptor 2W6 (LOC102173348), mRNA	0	0.062302	0.161454	0	0	0	1.07255	0.101042	0.182456	0.493732	up	no
102173351	LOC102173351	102173351	NA	NA	NA	NA		0	0	0	0	0.04929	0.055025	0.966675	-0.0488969	0.117258	0.452591	down	no
102173361	TEX36	XM_018041136.1	NA	NA	NA	NA	PREDICTED: Capra hircus testis expressed 36 (TEX36), mRNA	0	0	0	0.084837	0.156003	0	0.927311	-0.108874	0.146452	0.493261	down	no
102173362	LOC102173362	XM_018041768.1	GO:0005509(calcium ion binding);GO:0016020(membrane);GO:0016021(integral component of membrane)	04340(Hedgehog signaling pathway)	K06233	NA	PREDICTED: Capra hircus low-density lipoprotein receptor-related protein 1B-like (LOC102173362), mRNA	0.015453	0.027221	0	0	0	0	1.01416	0.02029	0.144893	0.491021	up	no
102173395	DUSP2	XM_013967413.2	GO:0000188(inactivation of MAPK activity);GO:0001706(endoderm formation);GO:0004725(protein tyrosine phosphatase activity);GO:0017017(MAP kinase tyrosine/serine/threonine phosphatase activity);GO:0035335(peptidyl-tyrosine dephosphorylation);GO:0051019(mitogen-activated protein kinase binding)	04010(MAPK signaling pathway)	K04459	EC:3.1.3.16;EC:3.1.3.48	PREDICTED: Capra hircus dual specificity phosphatase 2 (DUSP2), mRNA	1.09301	0.919583	0.56514	0.258192	0.133955	0.149169	1.56531	0.646452	0.00826082	0.092912	up	no
102173405	LOC102173405	XM_005690634.3	GO:0004497(monooxygenase activity);GO:0004499(N,N-dimethylaniline monooxygenase activity);GO:0005789(endoplasmic reticulum membrane);GO:0050660(flavin adenine dinucleotide binding);GO:0050661(NADP binding);GO:0055114(oxidation-reduction process)	00982(Drug metabolism - cytochrome P450)	K00485	EC:1.14.13.8	PREDICTED: Capra hircus putative dimethylaniline monooxygenase [N-oxide-forming] 6 (LOC102173405), mRNA	0	0	0	0	0	0.013935	0.995398	-0.00665506	0.373901	0.493732	down	no
102173407	LOC102173407	102173407	NA	NA	NA	NA		0	0.141127	0	0	0.078951	0	1.01885	0.0269433	0.731648	0.787273	up	no
102173413	LOC102173413	XM_018064027.1	GO:0016021(integral component of membrane)	04672(Intestinal immune network for IgA production)	K13073	NA	PREDICTED: Capra hircus CMRF35-like molecule 6 (LOC102173413), mRNA	0	0	0	0.010915	0	0	0.996388	-0.00522057	0.373901	0.493732	down	no
102173415	LOC102173415	XM_018065471.1	GO:0005634(nucleus);GO:0005737(cytoplasm);GO:0005783(endoplasmic reticulum);GO:0006913(nucleocytoplasmic transport);GO:0048471(perinuclear region of cytoplasm)	NA	NA	NA	PREDICTED: Capra hircus acidic leucine-rich nuclear phosphoprotein 32 family member B-like (LOC102173415), mRNA	0.274274	0.161948	0.048986	0.143696	0.247581	0.069269	1.00597	0.00858483	0.9379	0.952853	up	no
102173430	LOC102173430	102173430	NA	NA	NA	NA		0.116976	0	0.079614	0	0	0	1.0644	0.0900379	0.129081	0.468398	up	no
102173431	TRIM10	XM_013974021.2	GO:0005737(cytoplasm);GO:0008270(zinc ion binding)	05322(Systemic lupus erythematosus)	K10651	EC:2.3.2.27	PREDICTED: Capra hircus tripartite motif containing 10 (TRIM10), mRNA	0.104717	0	0.023812	0	0	0	1.04189	0.0592092	0.243801	0.493732	up	no
102173432	LOC102173432	XM_005677266.2	GO:0004930(G-protein coupled receptor activity);GO:0004984(olfactory receptor activity);GO:0005886(plasma membrane);GO:0007186(G-protein coupled receptor signaling pathway);GO:0007608(sensory perception of smell);GO:0016021(integral component of membrane);GO:0050911(detection of chemical stimulus involved in sensory perception of smell)	04740(Olfactory transduction)	K04257	NA	PREDICTED: Capra hircus olfactory receptor 6N1 (LOC102173432), mRNA	0.149196	0.146435	0	0	0	0	1.09626	0.132593	0.116147	0.452591	up	no
102173468	LOC102173468	102173468	NA	NA	NA	NA		0	0	0.227184	0	0	0	1.07062	0.0984505	0.373901	0.493732	up	no
102173495	LOC102173495	XM_013971245.2	GO:0005634(nucleus);GO:0005730(nucleolus);GO:0005737(cytoplasm)	NA	NA	NA	PREDICTED: Capra hircus spermatogenesis-associated protein 2-like protein (LOC102173495), mRNA	0	0.057505	0	0.031837	0.033049	0.073789	0.973966	-0.0380566	0.311244	0.493732	down	no
102173498	LOC102173498	XM_018063229.1	GO:0000064(L-ornithine transmembrane transporter activity);GO:0005887(integral component of plasma membrane);GO:0015181(arginine transmembrane transporter activity);GO:0015189(L-lysine transmembrane transporter activity);GO:0015297(antiporter activity);GO:1903352(L-ornithine transmembrane transport);GO:1903401(L-lysine transmembrane transport)	05206(MicroRNAs in cancer)	K13863	NA	PREDICTED: Capra hircus cationic amino acid transporter 3-like (LOC102173498), mRNA	0	0.006518	0	0	0	0	1.00217	0.00312432	0.373901	0.493732	up	no
102173500	C19H17orf97	XM_013971865.2	GO:0016598(protein arginylation)	NA	NA	NA	PREDICTED: Capra hircus chromosome 19 C17orf97 homolog (C19H17orf97), mRNA	0	0	0	0.234638	0.221143	0	0.872097	-0.19744	0.116401	0.452591	down	no
102173518	LOC102173518	XM_005677710.3;XM_013962452.2	GO:0000788(nuclear nucleosome);GO:0003677(DNA binding);GO:0006334(nucleosome assembly);GO:0046982(protein heterodimerization activity);GO:0046982(protein heterodimerization activity)	05203(Viral carcinogenesis);05322(Systemic lupus erythematosus);05034(Alcoholism);05034(Alcoholism)	K11252	NA	PREDICTED: Capra hircus histone H2B type 2-F (LOC102173518), transcript variant X2, mRNA	0	0.809116	0	0.177702	0.370471	0.415294	0.925205	-0.112154	0.724527	0.781401	down	no
102173527	CDHR3	XM_018047505.1	GO:0005509(calcium ion binding);GO:0005886(plasma membrane);GO:0007156(homophilic cell adhesion via plasma membrane adhesion molecules);GO:0016021(integral component of membrane)	04391(Hippo signaling pathway -fly)	K16507	NA	PREDICTED: Capra hircus cadherin related family member 3 (CDHR3), mRNA	0.013933	0	0.022771	0.017502	0.006063	0	1.00433	0.00623107	0.630164	0.703396	up	no
102173528	KIAA1456	XM_018042084.1;XM_013975445.2;XM_018042086.1;XM_018042088.1;XM_005698786.2;XM_005698789.3	GO:0008033(tRNA processing);GO:0008168(methyltransferase activity);GO:0032259(methylation);GO:0032259(methylation)	NA	NA	NA	PREDICTED: Capra hircus KIAA1456 ortholog (KIAA1456), transcript variant X10, mRNA	0.284651	0.106854	0.0800214	0.296982	0.291893	0.32248	0.881931	-0.181263	0.0892002	0.388667	down	no
102173537	LOC102173537	102173537	NA	NA	NA	NA		0	0.139999	0	0	0	0	1.04464	0.0630109	0.373901	0.493732	up	no
102173539	TRAM1L1	XM_005681281.3	GO:0005791(rough endoplasmic reticulum);GO:0006613(cotranslational protein targeting to membrane);GO:0016021(integral component of membrane)	04141(Protein processing in endoplasmic reticulum)	K14010	NA	PREDICTED: Capra hircus translocation associated membrane protein 1-like 1 (TRAM1L1), mRNA	0	0	0.062471	0.07012	0.055295	0.123321	0.942618	-0.0852552	0.0996892	0.416667	down	no
102173543	LOC102173543	102173543	NA	NA	NA	NA		0	0	0	0	0.161478	0	0.951327	-0.0719873	0.373901	0.493732	down	no
102173545	LOC102173545	XM_018043715.1	GO:0005509(calcium ion binding);GO:0005604(basement membrane);GO:0010811(positive regulation of cell-substrate adhesion);GO:0016020(membrane);GO:0030198(extracellular matrix organization)	04512(ECM-receptor interaction)	K06824	NA	PREDICTED: Capra hircus epidermal growth factor-like protein 6 (LOC102173545), mRNA	0.048111	0	0	0	0	0	1.01579	0.0225972	0.373901	0.493732	up	no
102173551	SHD	XM_005682562.3	GO:0005515(protein binding)	04012(ErbB signaling pathway)	K19862	NA	PREDICTED: Capra hircus Src homology 2 domain containing transforming protein D (SHD), mRNA	0.088465	0.411323	0.168793	0	0.005494	0.024505	1.20345	0.267177	0.0760612	0.352271	up	no
102173552	LOC102173552	XM_005701680.3	GO:0009813(flavonoid biosynthetic process);GO:0015020(glucuronosyltransferase activity);GO:0016021(integral component of membrane);GO:0043231(intracellular membrane-bounded organelle);GO:0052696(flavonoid glucuronidation)	00040(Pentose and glucuronate interconversions);00053(Ascorbate and aldarate metabolism);00500(Starch and sucrose metabolism);00140(Steroid hormone biosynthesis);00830(Retinol metabolism);00860(Porphyrin and chlorophyll metabolism);00980(Metabolism of xenobiotics by cytochrome P450);00982(Drug metabolism - cytochrome P450);00983(Drug metabolism - other enzymes);05204(Chemical carcinogenesis)	K00699	EC:2.4.1.17	PREDICTED: Capra hircus UDP-glucuronosyltransferase 2B4 (LOC102173552), mRNA	0.057305	0	0	0	0	0	1.01875	0.0267972	0.373901	0.493732	up	no
102173572	CELF6	XM_018053547.1	GO:0000166(nucleotide binding);GO:0001505(regulation of neurotransmitter levels);GO:0003676(nucleic acid binding);GO:0005737(cytoplasm);GO:0071625(vocalization behavior)	00520(Amino sugar and nucleotide sugar metabolism);00531(Glycosaminoglycan degradation);00603(Glycosphingolipid biosynthesis - globo series);00604(Glycosphingolipid biosynthesis - ganglio series);00511(Other glycan degradation);04142(Lysosome)	K12373	EC:3.2.1.52	PREDICTED: Capra hircus CUGBP, Elav-like family member 6 (CELF6), mRNA	0.01576	0	0	0.021617	0.022292	0	0.990777	-0.0133674	0.3577	0.493732	down	no
102173613	SERPINA4	XM_005695357.3	GO:0004867(serine-type endopeptidase inhibitor activity);GO:0005615(extracellular space);GO:0010951(negative regulation of endopeptidase activity);GO:0070062(extracellular exosome)	04610(Complement and coagulation cascades)	K03984	NA	PREDICTED: Capra hircus serpin family A member 4 (SERPINA4), mRNA	0	0	0.106646	0	0	0	1.03435	0.0487313	0.373901	0.493732	up	no
102173615	LOC102173615	XR_310942.3	NA	NA	NA	NA	PREDICTED: Capra hircus uncharacterized LOC102173615 (LOC102173615), ncRNA	0.247669	0.062381	0.035971	0.343919	0.224076	0.177125	0.891746	-0.165296	0.178303	0.493732	down	no
102173617	LOC102173617	102173617	NA	NA	NA	NA		0.004962	0	0.204178	0	0	0	1.06565	0.0917299	0.356981	0.493732	up	no
102173621	LOC102173621	XM_005696795.3	GO:0004930(G-protein coupled receptor activity);GO:0004984(olfactory receptor activity);GO:0005886(plasma membrane);GO:0007186(G-protein coupled receptor signaling pathway);GO:0007608(sensory perception of smell);GO:0016021(integral component of membrane);GO:0050911(detection of chemical stimulus involved in sensory perception of smell)	04740(Olfactory transduction)	K04257	NA	PREDICTED: Capra hircus putative olfactory receptor 2W6 (LOC102173621), mRNA	0.076028	0.036817	0.145034	0.082627	0	0	1.05671	0.079577	0.232449	0.493732	up	no
102173628	CCL24	XM_018041077.1	GO:0001938(positive regulation of endothelial cell proliferation);GO:0002548(monocyte chemotaxis);GO:0005615(extracellular space);GO:0006954(inflammatory response);GO:0007010(cytoskeleton organization);GO:0007186(G-protein coupled receptor signaling pathway);GO:0008009(chemokine activity);GO:0008360(regulation of cell shape);GO:0030593(neutrophil chemotaxis);GO:0030838(positive regulation of acti…	04060(Cytokine-cytokine receptor interaction);04062(Chemokine signaling pathway)	K05514	NA	PREDICTED: Capra hircus C-C motif chemokine ligand 24 (CCL24), mRNA	0	0	0	0.047259	0.045862	0	0.970116	-0.0437703	0.116202	0.452591	down	no
102173629	PDZK1IP1	XM_005678457.2	GO:0016021(integral component of membrane);GO:0070062(extracellular exosome)	NA	NA	NA	PREDICTED: Capra hircus PDZK1 interacting protein 1 (PDZK1IP1), transcript variant X4, mRNA	0.000920286	0	0	0	0	0	1.00101	0.00145971	0.373901	0.493732	up	no
102173632	LOC102173632	XR_001295535.2	GO:0000287(magnesium ion binding);GO:0004422(hypoxanthine phosphoribosyltransferase activity);GO:0005829(cytosol);GO:0006168(adenine salvage);GO:0006178(guanine salvage);GO:0032263(GMP salvage);GO:0032264(IMP salvage);GO:0046100(hypoxanthine metabolic process)	00230(Purine metabolism);00983(Drug metabolism - other enzymes)	K00760	EC:2.4.2.8	PREDICTED: Capra hircus hypoxanthine-guanine phosphoribosyltransferase pseudogene (LOC102173632), transcript variant X3, misc_RNA	0	0	0.0987573	0	0	0	1.03494	0.0495428	0.373901	0.493732	up	no
102173650	LOC102173650	XM_018049918.1	GO:0003674(molecular_function);GO:0005575(cellular_component);GO:0008150(biological_process)	04120(Ubiquitin mediated proteolysis)	K10615	EC:2.3.2.26	PREDICTED: Capra hircus NACHT and WD repeat domain-containing protein 2 (LOC102173650), mRNA	0.026198	0	0	0	0	0	1.00866	0.0124364	0.373901	0.493732	up	no
102173651	PLVAP	XM_005682121.3	GO:0000165(MAPK cascade);GO:0002693(positive regulation of cellular extravasation);GO:0005622(intracellular);GO:0005901(caveola);GO:0009986(cell surface);GO:0016021(integral component of membrane);GO:0033209(tumor necrosis factor-mediated signaling pathway);GO:0070062(extracellular exosome)	NA	NA	NA	PREDICTED: Capra hircus plasmalemma vesicle associated protein (PLVAP), mRNA	0	0	0.086889	0	0	0	1.02816	0.0400682	0.373901	0.493732	up	no
102173663	LOC102173663	102173663	NA	NA	NA	NA		0.163332	0.114448	0.019313	0	0	0	1.09738	0.134063	0.0753828	0.350189	up	no
102173667	LOC102173667	102173667	NA	NA	NA	NA		0	0	0.095076	0.075357	0	0	1.00608	0.00873844	0.883417	0.910026	up	no
102173676	FMO2	XM_005690635.3	GO:0004497(monooxygenase activity);GO:0004499(N,N-dimethylaniline monooxygenase activity);GO:0005789(endoplasmic reticulum membrane);GO:0006082(organic acid metabolic process);GO:0006805(xenobiotic metabolic process);GO:0009404(toxin metabolic process);GO:0016021(integral component of membrane);GO:0017144(drug metabolic process);GO:0050660(flavin adenine dinucleotide binding);GO:0050661(NADP bind…	00982(Drug metabolism - cytochrome P450)	K00485	EC:1.14.13.8	PREDICTED: Capra hircus flavin containing monooxygenase 2 (FMO2), mRNA	0	0.028349	0	0	0	0	1.00936	0.0134433	0.373901	0.493732	up	no
102173692	CPA3	XM_005675465.3	GO:0002002(regulation of angiotensin levels in blood);GO:0002230(positive regulation of defense response to virus by host);GO:0004181(metallocarboxypeptidase activity);GO:0005615(extracellular space);GO:0006508(proteolysis);GO:0008270(zinc ion binding)	04614(Renin-angiotensin system);04972(Pancreatic secretion);04974(Protein digestion and absorption)	K08780	EC:3.4.17.1	PREDICTED: Capra hircus carboxypeptidase A3 (CPA3), mRNA	0	0	0.031602	0	0	0	1.01042	0.0149622	0.373901	0.493732	up	no
102173710	ANKRD2	XM_005698297.3	GO:0000122(negative regulation of transcription from RNA polymerase II promoter);GO:0000791(euchromatin);GO:0001817(regulation of cytokine production);GO:0003682(chromatin binding);GO:0005829(cytosol);GO:0010832(negative regulation of myotube differentiation);GO:0016605(PML body);GO:0030017(sarcomere);GO:0031432(titin binding);GO:0031674(I band);GO:0035914(skeletal muscle cell differentiation);GO…	00310(Lysine degradation)	K11420	EC:2.1.1.43	PREDICTED: Capra hircus ankyrin repeat domain 2 (ANKRD2), mRNA	0.186513	0	0.201311	0.143361	0.029764	0.132686	1.02243	0.0319983	0.760541	0.810248	up	no
102173712	SFRP5	XM_005698387.3	GO:0004930(G-protein coupled receptor activity);GO:0005615(extracellular space);GO:0006915(apoptotic process);GO:0007163(establishment or maintenance of cell polarity);GO:0007165(signal transduction);GO:0007186(G-protein coupled receptor signaling pathway);GO:0007275(multicellular organism development);GO:0007601(visual perception);GO:0008285(negative regulation of cell proliferation);GO:0009653(…	04310(Wnt signaling pathway)	K02222	NA	PREDICTED: Capra hircus secreted frizzled related protein 5 (SFRP5), mRNA	0	0.197156	0.28497	0	0.053059	0.052305	1.11553	0.157736	0.226505	0.493732	up	no
102173720	LOC102173720	XM_005680441.2	GO:0004930(G-protein coupled receptor activity);GO:0004984(olfactory receptor activity);GO:0005886(plasma membrane);GO:0007186(G-protein coupled receptor signaling pathway);GO:0016021(integral component of membrane);GO:0050911(detection of chemical stimulus involved in sensory perception of smell)	04740(Olfactory transduction)	K04257	NA	PREDICTED: Capra hircus olfactory receptor 6C2-like (LOC102173720), mRNA	0	0.293792	0	0	0	0	1.08965	0.123869	0.373901	0.493732	up	no
102173738	LOC102173738	XM_018049288.1	GO:0003960(NADPH:quinone reductase activity);GO:0004024(alcohol dehydrogenase activity, zinc-dependent);GO:0004032(alditol:NADP+ 1-oxidoreductase activity);GO:0004745(retinol dehydrogenase activity);GO:0005503(all-trans retinal binding);GO:0006069(ethanol oxidation);GO:0006081(cellular aldehyde metabolic process);GO:0008270(zinc ion binding);GO:0019115(benzaldehyde dehydrogenase activity);GO:0019…	00010(Glycolysis / Gluconeogenesis);00071(Fatty acid degradation);00350(Tyrosine metabolism);00830(Retinol metabolism);00980(Metabolism of xenobiotics by cytochrome P450);00982(Drug metabolism - cytochrome P450);05204(Chemical carcinogenesis)	K13980	EC:1.1.1.1	PREDICTED: Capra hircus alcohol dehydrogenase 4 (LOC102173738), transcript variant X1, mRNA	0.0970776	0	0	0	0	0	1.03142	0.0446308	0.373901	0.493732	up	no
102173739	C7H5orf46	XM_005683118.3;XM_018050184.1	GO:0070062(extracellular exosome);GO:0070062(extracellular exosome)	NA	NA	NA	PREDICTED: Capra hircus chromosome 7 C5orf46 homolog (C7H5orf46), transcript variant X1, mRNA	0.0732587	0.0719028	0.00231381	0	0.0413239	0.00977617	1.03122	0.0443506	0.297268	0.493732	up	no
102173758	LOC102173758	XM_018056888.1	GO:0004869(cysteine-type endopeptidase inhibitor activity);GO:0010951(negative regulation of endopeptidase activity)	NA	NA	NA	PREDICTED: Capra hircus cystatin-9-like (LOC102173758), mRNA	0.066589	0	0	0	0	0	1.02172	0.0310015	0.373901	0.493732	up	no
102173769	ANHX	XM_005691328.1	GO:0005634(nucleus);GO:0006355(regulation of transcription, DNA-templated);GO:0043565(sequence-specific DNA binding)	NA	NA	NA	PREDICTED: Capra hircus anomalous homeobox (ANHX), mRNA	0	0.011689	0	0	0	0	1.00388	0.00558862	0.373901	0.493732	up	no
102173780	LOC102173780	XM_018065045.1	GO:0045095(keratin filament)	NA	NA	NA	PREDICTED: Capra hircus keratin-associated protein 16-1 (LOC102173780), mRNA	0.056355	0	0	0	0	0	1.01844	0.0263649	0.373901	0.493732	up	no
102173821	LOC102173821	XM_013976290.2	GO:0003735(structural constituent of ribosome);GO:0006412(translation);GO:0019843(rRNA binding);GO:0022627(cytosolic small ribosomal subunit)	03010(Ribosome)	K02987	NA	PREDICTED: Capra hircus 40S ribosomal protein S4-like (LOC102173821), mRNA	0	0.289269	0	0.091602	0	0	1.05704	0.0800355	0.569291	0.653208	up	no
102173822	ZNF185	XM_018044716.1;XM_018044711.1;XM_018044718.1	GO:0008270(zinc ion binding);GO:0005737(cytoplasm);GO:0005886(plasma membrane);GO:0005925(focal adhesion);GO:0015629(actin cytoskeleton);GO:0015629(actin cytoskeleton)	NA	NA	NA	PREDICTED: Capra hircus zinc finger protein 185 (LIM domain) (ZNF185), transcript variant X6, mRNA	0.0480022	0	0.179871	0.00462121	0	0.0177647	1.066	0.0922076	0.269722	0.493732	up	no
102173851	LOC102173851	102173851	NA	NA	NA	NA		0	0	0	0	0.020222	0	0.993349	-0.00962771	0.373901	0.493732	down	no
102173858	LOC102173858	XM_013968286.2	GO:0004842(ubiquitin-protein transferase activity);GO:0016567(protein ubiquitination);GO:0031463(Cul3-RING ubiquitin ligase complex)	04120(Ubiquitin mediated proteolysis)	K10456	NA	PREDICTED: Capra hircus kelch repeat and BTB domain-containing protein 6 (LOC102173858), mRNA	0	0	0.643156	0.927386	0.600458	0	0.810629	-0.302887	0.458196	0.564164	down	no
102173875	LOC102173875	XM_005691800.3	GO:0004252(serine-type endopeptidase activity);GO:0006508(proteolysis)	04972(Pancreatic secretion);04974(Protein digestion and absorption)	K01310	EC:3.4.21.1	PREDICTED: Capra hircus chymotrypsinogen B (LOC102173875), mRNA	0.082628	0	0.100268	0	0	0	1.06005	0.0841309	0.1195	0.4548	up	no
102173879	BSPH1	XM_013971381.1	GO:0005576(extracellular region);GO:0007338(single fertilization);GO:0008201(heparin binding);GO:0009986(cell surface);GO:0048240(sperm capacitation)	04912(GnRH signaling pathway);04933(AGE-RAGE signaling pathway in diabetic complications)	K01398	EC:3.4.24.24	PREDICTED: Capra hircus binder of sperm protein homolog 1 (BSPH1), mRNA	0.272665	0.342602	0	0	0	0	1.19551	0.257628	0.120068	0.455506	up	no
102173886	MUC13	XM_005675237.3	GO:0005615(extracellular space);GO:0005829(cytosol);GO:0016021(integral component of membrane);GO:0016324(apical plasma membrane);GO:0030277(maintenance of gastrointestinal epithelium);GO:0042803(protein homodimerization activity);GO:0070062(extracellular exosome)	NA	NA	NA	PREDICTED: Capra hircus mucin 13, cell surface associated (MUC13), mRNA	0	0	0.045517	0.025931	0.039744	0	0.993334	-0.00964851	0.739107	0.792981	down	no
102173891	SERPINA5	XM_005695358.3	GO:0001972(retinoic acid binding);GO:0002020(protease binding);GO:0002080(acrosomal membrane);GO:0004867(serine-type endopeptidase inhibitor activity);GO:0005615(extracellular space);GO:0006869(lipid transport);GO:0007283(spermatogenesis);GO:0007338(single fertilization);GO:0008201(heparin binding);GO:0009897(external side of plasma membrane);GO:0010951(negative regulation of endopeptidase activi…	04610(Complement and coagulation cascades)	K03913	NA	PREDICTED: Capra hircus serpin family A member 5 (SERPINA5), mRNA	0	0	0.015649	0	0	0	1.00519	0.0074673	0.373901	0.493732	up	no
102173893	ACMSD	XM_013969990.2	GO:0001760(aminocarboxymuconate-semialdehyde decarboxylase activity);GO:0005829(cytosol);GO:0006568(tryptophan metabolic process);GO:0016787(hydrolase activity);GO:0046872(metal ion binding);GO:0046874(quinolinate metabolic process);GO:0070062(extracellular exosome)	00380(Tryptophan metabolism)	K03392	EC:4.1.1.45	PREDICTED: Capra hircus aminocarboxymuconate semialdehyde decarboxylase (ACMSD), transcript variant X6, mRNA	0	0	0.0184189	0.0144762	0	0.023998	0.991101	-0.0128961	0.512014	0.607167	down	no
102173906	MROH7	XM_018044542.1	GO:0005615(extracellular space);GO:0016021(integral component of membrane)	NA	NA	NA	PREDICTED: Capra hircus maestro heat like repeat family member 7 (MROH7), transcript variant X2, mRNA	0	0	0.031257	0	0	0	1.01031	0.0148013	0.373901	0.493732	up	no
102173908	TEX38	XM_005678501.1	GO:0016021(integral component of membrane)	NA	NA	NA	PREDICTED: Capra hircus testis expressed 38 (TEX38), mRNA	0.003978	0.168436	0	0	0.071875	0	1.03053	0.0433899	0.621038	0.695874	up	no
102173915	LOC102173915	XR_001917376.1	GO:0004843(thiol-dependent ubiquitin-specific protease activity);GO:0005634(nucleus);GO:0006511(ubiquitin-dependent protein catabolic process);GO:0016579(protein deubiquitination)	04151(PI3K-Akt signaling pathway);04512(ECM-receptor interaction);04510(Focal adhesion);05200(Pathways in cancer);05222(Small cell lung cancer);05146(Amoebiasis);05145(Toxoplasmosis)	K06243	NA	PREDICTED: Capra hircus ubiquitin carboxyl-terminal hydrolase 11 pseudogene (LOC102173915), misc_RNA	0.458742	0	0	0.038409	0.068653	0.089021	1.06475	0.0905082	0.646249	0.716836	up	no
102173922	LOC102173922	XM_005680747.2	GO:0003735(structural constituent of ribosome);GO:0006412(translation);GO:0015934(large ribosomal subunit)	03010(Ribosome)	K02880	NA	PREDICTED: Capra hircus 60S ribosomal protein L17-like (LOC102173922), mRNA	0	0.120809	0	0	0	0	1.03875	0.0548468	0.373901	0.493732	up	no
102173925	CECR1	XM_005681043.3	GO:0004000(adenosine deaminase activity);GO:0005615(extracellular space);GO:0005829(cytosol);GO:0006154(adenosine catabolic process);GO:0008083(growth factor activity);GO:0008201(heparin binding);GO:0008270(zinc ion binding);GO:0031685(adenosine receptor binding);GO:0043103(hypoxanthine salvage);GO:0043394(proteoglycan binding);GO:0046103(inosine biosynthetic process);GO:0042803(protein homodimer…	00230(Purine metabolism)	K19572	EC:3.5.4.4	PREDICTED: Capra hircus cat eye syndrome chromosome region, candidate 1 (CECR1), transcript variant X2, mRNA	0	0	0.049412	0	0	0	1.01621	0.0231937	0.373901	0.493732	up	no
102173926	IL13RA2	XM_018044088.1	GO:0002638(negative regulation of immunoglobulin production);GO:0004896(cytokine receptor activity);GO:0016021(integral component of membrane);GO:0016064(immunoglobulin mediated immune response);GO:0019221(cytokine-mediated signaling pathway);GO:0043305(negative regulation of mast cell degranulation)	04630(Jak-STAT signaling pathway)	K05077	NA	PREDICTED: Capra hircus interleukin 13 receptor subunit alpha 2 (IL13RA2), mRNA	0	0	0	0.08339	0.064432	0	0.953599	-0.0685455	0.122182	0.458651	down	no
102173954	LOC102173954	XM_005689938.3	GO:0004930(G-protein coupled receptor activity);GO:0004984(olfactory receptor activity);GO:0005886(plasma membrane);GO:0007165(signal transduction);GO:0007186(G-protein coupled receptor signaling pathway);GO:0016021(integral component of membrane);GO:0050911(detection of chemical stimulus involved in sensory perception of smell)	04740(Olfactory transduction)	K04257	NA	PREDICTED: Capra hircus olfactory receptor 52I1-like (LOC102173954), mRNA	0	0	0	0	0.155183	0	0.953052	-0.0693738	0.373901	0.493732	down	no
102173956	FMO1	XM_005690636.3	GO:0004497(monooxygenase activity);GO:0004499(N,N-dimethylaniline monooxygenase activity);GO:0005789(endoplasmic reticulum membrane);GO:0006082(organic acid metabolic process);GO:0009404(toxin metabolic process);GO:0016021(integral component of membrane);GO:0017144(drug metabolic process);GO:0050660(flavin adenine dinucleotide binding);GO:0050661(NADP binding);GO:0055114(oxidation-reduction proce…	00982(Drug metabolism - cytochrome P450)	K00485	EC:1.14.13.8	PREDICTED: Capra hircus flavin containing monooxygenase 1 (FMO1), transcript variant X2, mRNA	0.0417607	0.0826846	0	0	0	0	1.04248	0.0600224	0.155107	0.493732	up	no
102173957	LOC102173957	102173957	NA	NA	NA	NA		0	0	0	0.078529	0	0	0.975115	-0.036355	0.373901	0.493732	down	no
102173969	LOC102173969	XM_013972659.2	GO:0016021(integral component of membrane)	04672(Intestinal immune network for IgA production)	K13073	NA	PREDICTED: Capra hircus CMRF35-like molecule 8 (LOC102173969), transcript variant X1, mRNA	0	0	0.059496	0	0	0	1.01945	0.0277927	0.373901	0.493732	up	no
102173971	LOC102173971	XM_005694798.3	GO:0008194(UDP-glycosyltransferase activity);GO:0009813(flavonoid biosynthetic process);GO:0043231(intracellular membrane-bounded organelle);GO:0052696(flavonoid glucuronidation)	00565(Ether lipid metabolism);00600(Sphingolipid metabolism)	K04628	EC:2.4.1.45	PREDICTED: Capra hircus UDP-glucuronosyltransferase 3A1 (LOC102173971), mRNA	0.068882	0	0.045335	0.025828	0	0	1.02889	0.041093	0.252932	0.493732	up	no
102173972	NMB	XM_005695000.3	GO:0007218(neuropeptide signaling pathway)	04080(Neuroactive ligand-receptor interaction)	K05223	NA	PREDICTED: Capra hircus neuromedin B (NMB), transcript variant X2, mRNA	0.0769325	0.424771	0.0561954	0.00513808	0.020104	0.107273	1.12612	0.171361	0.306487	0.493732	up	no
102173977	BOLL	XM_005676311.2	GO:0000166(nucleotide binding);GO:0005737(cytoplasm);GO:0007126(meiotic nuclear division);GO:0008494(translation activator activity);GO:0045948(positive regulation of translational initiation);GO:0003676(nucleic acid binding)	03013(RNA transport);03015(mRNA surveillance pathway);03018(RNA degradation)	K13126	NA	PREDICTED: Capra hircus boule homolog, RNA binding protein (BOLL), transcript variant X4, mRNA	0	0	0	0	0	0.012586	0.99584	-0.00601481	0.373901	0.493732	down	no
102173986	TTC24	XM_018046526.1	GO:0003674(molecular_function);GO:0005575(cellular_component);GO:0008150(biological_process)	NA	NA	NA	PREDICTED: Capra hircus tetratricopeptide repeat domain 24 (TTC24), mRNA	0.175341	0.051845	0.235109	0.028609	0.041683	0.05184	1.10653	0.146038	0.102213	0.42334	up	no
102173987	LOC102173987	XM_018046019.1	GO:0001788(antibody-dependent cellular cytotoxicity);GO:0001798(positive regulation of type IIa hypersensitivity);GO:0001805(positive regulation of type III hypersensitivity);GO:0006898(receptor-mediated endocytosis);GO:0006910(phagocytosis, recognition);GO:0006911(phagocytosis, engulfment);GO:0009897(external side of plasma membrane);GO:0016021(integral component of membrane);GO:0019770(IgG rece…	04145(Phagosome);04640(Hematopoietic cell lineage);04666(Fc gamma R-mediated phagocytosis);04380(Osteoclast differentiation);05202(Transcriptional misregulation in cancers);05322(Systemic lupus erythematosus);05150(Staphylococcus aureus infection);05152(Tuberculosis);05140(Leishmaniasis)	K06498	NA	PREDICTED: Capra hircus high affinity immunoglobulin gamma Fc receptor I (LOC102173987), mRNA	0.003426	0	0	0.199088	0.116725	0	0.9083	-0.138759	0.142789	0.488783	down	no
102173993	MROH2A	XM_018040933.1	GO:0003674(molecular_function);GO:0005575(cellular_component);GO:0008150(biological_process)	NA	NA	NA	PREDICTED: Capra hircus maestro heat like repeat family member 2A (MROH2A), mRNA	0.012697	0.029668	0	0	0	0	1.01405	0.0201273	0.174723	0.493732	up	no
102173996	GOLGA7B	XM_018041585.1	GO:0002178(palmitoyltransferase complex);GO:0005794(Golgi apparatus);GO:0006612(protein targeting to membrane);GO:0016020(membrane);GO:0018230(peptidyl-L-cysteine S-palmitoylation);GO:0019706(protein-cysteine S-palmitoyltransferase activity);GO:0072659(protein localization to plasma membrane)	NA	NA	NA	PREDICTED: Capra hircus golgin A7 family member B (GOLGA7B), mRNA	0.301235	0.310781	0.296538	0.100172	0.163195	0.082761	1.16862	0.224812	0.00208187	0.0427389	up	no
102174012	NXNL1	XM_018051707.1	GO:0005739(mitochondrion);GO:0045494(photoreceptor cell maintenance)	NA	NA	NA	PREDICTED: Capra hircus nucleoredoxin-like 1 (NXNL1), mRNA	0	0.154108	0	0.118484	0	0	1.01051	0.0150779	0.871506	0.900411	up	no
102174013	LOC102174013	XM_005701458.3	GO:0005635(nuclear envelope);GO:0006355(regulation of transcription, DNA-templated);GO:0007275(multicellular organism development);GO:0007283(spermatogenesis);GO:0016363(nuclear matrix);GO:0030154(cell differentiation)	NA	NA	NA	PREDICTED: Capra hircus putative germ cell-less protein-like 1-like (LOC102174013), mRNA	0.220909	0	0.070003	0	0	0	1.09317	0.128524	0.203122	0.493732	up	no
102174017	RAX2	XM_005682656.3	GO:0005634(nucleus);GO:0006351(transcription, DNA-templated);GO:0006355(regulation of transcription, DNA-templated);GO:0007601(visual perception);GO:0043565(sequence-specific DNA binding);GO:0050896(response to stimulus)	04550(Signaling pathways regulating pluripotency of stem cells);04950(Maturity onset diabetes of the young)	K08031	NA	PREDICTED: Capra hircus retina and anterior neural fold homeobox 2 (RAX2), mRNA	0.076723	0	0	0	0.086556	0.07247	0.973992	-0.0380176	0.500903	0.598394	down	no
102174020	LOC102174020	XM_018066599.1	GO:0016021(integral component of membrane)	NA	NA	NA	PREDICTED: Capra hircus myeloid-associated differentiation marker-like (LOC102174020), mRNA	0.044232	0.043413	0.042189	0.024036	0	0	1.03505	0.049701	0.0122521	0.117308	up	no
102174022	LOC102174022	XM_005683119.3	GO:0002787(negative regulation of antibacterial peptide production);GO:0004867(serine-type endopeptidase inhibitor activity);GO:0005789(endoplasmic reticulum membrane);GO:0005829(cytosol);GO:0005938(cell cortex);GO:0009913(epidermal cell differentiation);GO:0030155(regulation of cell adhesion);GO:0048471(perinuclear region of cytoplasm);GO:0070062(extracellular exosome);GO:0097209(epidermal lamel…	04630(Jak-STAT signaling pathway);04060(Cytokine-cytokine receptor interaction);04620(Toll-like receptor signaling pathway);04622(RIG-I-like receptor signaling pathway);05168(Herpes simplex infection)	K05425	NA	PREDICTED: Capra hircus serine protease inhibitor Kazal-type 5 (LOC102174022), transcript variant X4, mRNA	0.008983	0	0.013498	0	0	0	1.00748	0.0107484	0.131741	0.472563	up	no
102174023	LOC102174023	XM_018063240.1	GO:0016021(integral component of membrane)	04380(Osteoclast differentiation)	K06512	NA	PREDICTED: Capra hircus leukocyte immunoglobulin-like receptor subfamily A member 6 (LOC102174023), mRNA	0	0	0.020894	0	0	0	1.00692	0.00994436	0.373901	0.493732	up	no
102174030	LOC102174030	102174030	NA	NA	NA	NA		0	0	0	0	0.042569	0	0.9862	-0.0200476	0.373901	0.493732	down	no
102174037	LOC102174037	XR_001918745.1	GO:0005524(ATP binding);GO:0005829(cytosol);GO:0045040(protein import into mitochondrial outer membrane);GO:0051131(chaperone-mediated protein complex assembly);GO:0070062(extracellular exosome)	04612(Antigen processing and presentation)	K09489	NA	PREDICTED: Capra hircus heat shock 70 kDa protein 4 pseudogene (LOC102174037), misc_RNA	0.082728	0	0.180661	0.053264	0.031387	0.03504	1.0437	0.0617088	0.426692	0.539132	up	no
102174042	CDH26	XM_005688418.3	GO:0005509(calcium ion binding);GO:0005886(plasma membrane);GO:0007156(homophilic cell adhesion via plasma membrane adhesion molecules);GO:0016021(integral component of membrane)	04514(Cell adhesion molecules (CAMs));05412(Arrhythmogenic right ventricular cardiomyopathy (ARVC))	K06736	NA	PREDICTED: Capra hircus cadherin 26 (CDH26), mRNA	0	0	0	0	0	0.003192	0.998938	-0.00153258	0.373901	0.493732	down	no
102174045	PARD6B	XM_018058028.1	GO:0005634(nucleus);GO:0005886(plasma membrane);GO:0005923(bicellular tight junction);GO:0005938(cell cortex);GO:0006461(protein complex assembly);GO:0045177(apical part of cell);GO:0070062(extracellular exosome)	04015(Rap1 signaling pathway);04390(Hippo signaling pathway);04144(Endocytosis);04530(Tight junction);04360(Axon guidance)	K06093	NA	PREDICTED: Capra hircus par-6 family cell polarity regulator beta (PARD6B), mRNA	0.340765	0.282708	0.29422	0.104762	0.065178	0.218606	1.15783	0.211423	0.0258879	0.184256	up	no
102174050	C16H1orf186	XM_005690408.3	GO:0005886(plasma membrane);GO:0016021(integral component of membrane)	NA	NA	NA	PREDICTED: Capra hircus chromosome 16 C1orf186 homolog (C16H1orf186), transcript variant X2, mRNA	0.024364	0	0	0	0	0	1.00806	0.0115762	0.373901	0.493732	up	no
102174059	TUSC5	XM_005693295.3	GO:0009607(response to biotic stimulus);GO:0016021(integral component of membrane)	NA	NA	NA	PREDICTED: Capra hircus tumor suppressor candidate 5 (TUSC5), mRNA	0	0	0.053495	0	0	0.012989	1.01316	0.018855	0.505679	0.602293	up	no
102174074	SLC38A3	XM_018067128.1	GO:0005290(L-histidine transmembrane transporter activity);GO:0005887(integral component of plasma membrane);GO:0006867(asparagine transport);GO:0006868(glutamine transport);GO:0015180(L-alanine transmembrane transporter activity);GO:0015182(L-asparagine transmembrane transporter activity);GO:0015186(L-glutamine transmembrane transporter activity);GO:0015808(L-alanine transport);GO:0015817(histid…	04964(Proximal tubule bicarbonate reclamation);04724(Glutamatergic synapse);04727(GABAergic synapse)	K13576	NA	PREDICTED: Capra hircus solute carrier family 38 member 3 (SLC38A3), mRNA	0.182201	0.125872	0.209923	0.42943	0.351822	0.27492	0.867876	-0.204439	0.0225579	0.169035	down	no
102174102	GATA1	XM_018043633.1	GO:0000122(negative regulation of transcription from RNA polymerase II promoter);GO:0000977(RNA polymerase II regulatory region sequence-specific DNA binding);GO:0000978(RNA polymerase II core promoter proximal region sequence-specific DNA binding);GO:0000979(RNA polymerase II core promoter sequence-specific DNA binding);GO:0001077(transcriptional activator activity, RNA polymerase II core promot…	05321(Inflammatiory bowel disease (IBD))	K17895	NA	PREDICTED: Capra hircus GATA binding protein 1 (GATA1), mRNA	0.037183	0	0	0	0	0	1.01224	0.0175568	0.373901	0.493732	up	no
102174104	LOC102174104	102174104	NA	NA	NA	NA		0	0	0	0	0	0.133239	0.959164	-0.0601507	0.373901	0.493732	down	no
102174113	LOC102174113	102174113	NA	NA	NA	NA		0.093038	0.20222	0	0	0	0	1.09532	0.131348	0.162035	0.493732	up	no
102174120	SYK	XM_005684185.3	GO:0001525(angiogenesis);GO:0001945(lymph vessel development);GO:0002250(adaptive immune response);GO:0002281(macrophage activation involved in immune response);GO:0002283(neutrophil activation involved in immune response);GO:0002366(leukocyte activation involved in immune response);GO:0002554(serotonin secretion by platelet);GO:0004715(non-membrane spanning protein tyrosine kinase activity);GO:0…	04064(NF-kappa B signaling pathway);04072(Phospholipase D signaling pathway);04151(PI3K-Akt signaling pathway);04611(Platelet activation);04650(Natural killer cell mediated cytotoxicity);04662(B cell receptor signaling pathway);04664(Fc epsilon RI signaling pathway);04666(Fc gamma R-mediated phagocytosis);04380(Osteoclast differentiation);05203(Viral carcinogenesis);05152(Tuberculosis);05169(Epst…	K05855	EC:2.7.10.2	PREDICTED: Capra hircus spleen associated tyrosine kinase (SYK), transcript variant X3, mRNA	0	0	0	0.00316492	0	0	0.998873	-0.00162653	0.373901	0.493732	down	no
102174125	LOC102174125	XM_005685319.1	GO:0016021(integral component of membrane)	NA	NA	NA	PREDICTED: Capra hircus transmembrane protein 202 (LOC102174125), mRNA	0	0	0.146547	0	0	0	1.04664	0.0657652	0.373901	0.493732	up	no
102174151	LOC102174151	102174151	NA	NA	NA	NA		0.050197	0.136346	0.462922	0.125851	0	0.112419	1.11708	0.159733	0.358572	0.493732	up	no
102174158	TMEM171	XM_005694562.3	GO:0016021(integral component of membrane)	NA	NA	NA	PREDICTED: Capra hircus transmembrane protein 171 (TMEM171), transcript variant X1, mRNA	0	0	0	0	0	0.0211173	0.991132	-0.0128505	0.373901	0.493732	down	no
102174162	TMEM212	XM_018050240.1	GO:0016021(integral component of membrane)	NA	NA	NA	PREDICTED: Capra hircus transmembrane protein 212 (TMEM212), mRNA	0	0	0.230141	0	0	0	1.07148	0.0996079	0.373901	0.493732	up	no
102174163	AGTR1	XM_018049126.1	GO:0001596(angiotensin type I receptor activity);GO:0001822(kidney development);GO:0004945(angiotensin type II receptor activity);GO:0005829(cytosol);GO:0005886(plasma membrane);GO:0007266(Rho protein signal transduction);GO:0010873(positive regulation of cholesterol esterification);GO:0016021(integral component of membrane);GO:0019229(regulation of vasoconstriction);GO:0019722(calcium-mediated s…	04020(Calcium signaling pathway);04072(Phospholipase D signaling pathway);04022(cGMP - PKG signaling pathway);04080(Neuroactive ligand-receptor interaction);04924(Renin secretion);04614(Renin-angiotensin system);04925(Aldosterone synthesis and secretion);04261(Adrenergic signaling in cardiomyocytes);04270(Vascular smooth muscle contraction);05200(Pathways in cancer);04933(AGE-RAGE signaling pathw…	K04166	NA	PREDICTED: Capra hircus angiotensin II receptor type 1 (AGTR1), mRNA	0	0	0	0.032586	0.033826	0	0.978458	-0.0314184	0.116251	0.452591	down	no
102174166	LOC102174166	XM_018066461.1	GO:0004867(serine-type endopeptidase inhibitor activity);GO:0005615(extracellular space);GO:0010951(negative regulation of endopeptidase activity);GO:0031410(cytoplasmic vesicle);GO:0042583(chromaffin granule)	04610(Complement and coagulation cascades)	K03984	NA	PREDICTED: Capra hircus serpin A3-5 (LOC102174166), transcript variant X2, mRNA	0	0	0.0204117	0	0	0.0256065	0.998308	-0.00244346	0.882931	0.909644	down	no
102174172	PRRT1	XM_018038961.1	GO:0009607(response to biotic stimulus);GO:0016021(integral component of membrane)	NA	NA	NA	PREDICTED: Capra hircus proline rich transmembrane protein 1 (PRRT1), transcript variant X1, mRNA	0	0.0358343	0	0	0	0	1.01357	0.0194407	0.373901	0.493732	up	no
102174175	ILDR2	XM_013975217.2	GO:0009749(response to glucose);GO:0016021(integral component of membrane);GO:0030073(insulin secretion);GO:0030154(cell differentiation);GO:0031016(pancreas development);GO:0048873(homeostasis of number of cells within a tissue)	NA	NA	NA	PREDICTED: Capra hircus immunoglobulin like domain containing receptor 2 (ILDR2), mRNA	0	0	0.023884	0.027214	0.007062	0.015768	0.991394	-0.0124693	0.424864	0.537643	down	no
102174177	LOC102174177	XM_005696796.3	GO:0004930(G-protein coupled receptor activity);GO:0004984(olfactory receptor activity);GO:0005886(plasma membrane);GO:0007186(G-protein coupled receptor signaling pathway);GO:0007608(sensory perception of smell);GO:0016021(integral component of membrane);GO:0050911(detection of chemical stimulus involved in sensory perception of smell)	04740(Olfactory transduction)	K04257	NA	PREDICTED: Capra hircus putative olfactory receptor 2W6 (LOC102174177), mRNA	0	0.136003	0	0	0	0	1.04342	0.0613222	0.373901	0.493732	up	no
102174182	ZPBP	XM_018047531.1	GO:0005576(extracellular region);GO:0005634(nucleus);GO:0007339(binding of sperm to zona pellucida)	NA	NA	NA	PREDICTED: Capra hircus zona pellucida binding protein (ZPBP), mRNA	0	0	0.090943	0	0	0	1.02944	0.0418586	0.373901	0.493732	up	no
102174188	LOC102174188	XM_005699260.3	GO:0005537(mannose binding);GO:0005576(extracellular region);GO:0005581(collagen trimer)	04145(Phagosome)	K10068	NA	PREDICTED: Capra hircus conglutinin (LOC102174188), mRNA	0	0	0.112286	0	0.045187	0	1.02096	0.0299222	0.617871	0.69353	up	no
102174193	LOC102174193	XM_018043584.1	GO:0005452(inorganic anion exchanger activity);GO:0005887(integral component of plasma membrane);GO:0015347(sodium-independent organic anion transmembrane transporter activity);GO:0015698(inorganic anion transport);GO:0043252(sodium-independent organic anion transport);GO:0055085(transmembrane transport)	04976(Bile secretion)	K08205	NA	PREDICTED: Capra hircus solute carrier family 22 member 6 (LOC102174193), mRNA	0.012148	0.107286	0.006025	0.008977	0	0	1.03771	0.053407	0.300399	0.493732	up	no
102174215	LOC102174215	102174215	NA	NA	NA	NA		0	0	0	0	0	0.123845	0.961829	-0.0561477	0.373901	0.493732	down	no
102174222	CST7	XM_005688093.3	GO:0004869(cysteine-type endopeptidase inhibitor activity);GO:0010951(negative regulation of endopeptidase activity)	04610(Complement and coagulation cascades)	K03898	NA	PREDICTED: Capra hircus cystatin F (CST7), mRNA	0	0.030288	0	0	0.065998	0	0.988707	-0.0163857	0.654292	0.723569	down	no
102174223	CHGB	XM_005688174.3	GO:0030141(secretory granule)	00970(Aminoacyl-tRNA biosynthesis)	K01875	EC:6.1.1.11	PREDICTED: Capra hircus chromogranin B (CHGB), mRNA	0.016729	0.033094	0	0	0	0	1.01652	0.0236356	0.15629	0.493732	up	no
102174247	ACPP	XM_005675609.3	GO:0003993(acid phosphatase activity);GO:0005615(extracellular space);GO:0005886(plasma membrane);GO:0006772(thiamine metabolic process);GO:0008253(5'-nucleotidase activity);GO:0012506(vesicle membrane);GO:0016311(dephosphorylation);GO:0016791(phosphatase activity);GO:0042131(thiamine phosphate phosphatase activity);GO:0046085(adenosine metabolic process);GO:0051930(regulation of sensory percepti…	04142(Lysosome)	K14410	EC:3.1.3.2	PREDICTED: Capra hircus acid phosphatase, prostate (ACPP), transcript variant X3, mRNA	0	0.0732326	0	0	0	0	1.02456	0.0349989	0.373901	0.493732	up	no
102174255	CRIP3	XM_005696331.3	GO:0008270(zinc ion binding)	04391(Hippo signaling pathway -fly)	K09851	NA	PREDICTED: Capra hircus cysteine rich protein 3 (CRIP3), transcript variant X2, mRNA	0	0.043462	0	0.015533	0	0	1.00908	0.013047	0.581104	0.662769	up	no
102174261	LOC102174261	XM_018046579.1	GO:0005815(microtubule organizing center)	03013(RNA transport);05134(Legionellosis)	K03231	NA	PREDICTED: Capra hircus myomegalin (LOC102174261), mRNA	0.018127	0	0	0	0	0	1.00601	0.00863918	0.373901	0.493732	up	no
102174285	REPS2	XM_018043958.1;XM_018043959.1;XM_018043960.1;XM_018043962.1	GO:0005509(calcium ion binding);GO:0005509(calcium ion binding)	04144(Endocytosis);04144(Endocytosis)	K12483	NA	PREDICTED: Capra hircus RALBP1 associated Eps domain containing 2 (REPS2), transcript variant X1, mRNA	0.065624	0.0777544	0.125393	0.142732	0.163309	0.2181	0.927617	-0.108399	0.041001	0.242093	down	no
102174290	TMEM221	XM_018051754.1	GO:0016021(integral component of membrane)	NA	NA	NA	PREDICTED: Capra hircus transmembrane protein 221 (TMEM221), transcript variant X1, mRNA	0	0	0.00501026	0	0.0203382	0	0.994039	-0.00862562	0.506262	0.602795	down	no
102174303	GPRC6A	XM_018053511.1	GO:0004930(G-protein coupled receptor activity);GO:0005886(plasma membrane);GO:0007186(G-protein coupled receptor signaling pathway);GO:0016021(integral component of membrane)	04742(Taste transduction)	K04624	NA	PREDICTED: Capra hircus G protein-coupled receptor class C group 6 member A (GPRC6A), mRNA	0	0	0.035032	0	0	0	1.01154	0.0165585	0.373901	0.493732	up	no
102174311	LOC102174311	102174311	NA	NA	NA	NA		0	0.059837	0	0	0	0	1.01956	0.0279475	0.373901	0.493732	up	no
102174322	LOC102174322	XM_005689888.3;XM_005689889.2	GO:0005542(folic acid binding);GO:0005576(extracellular region);GO:0005768(endosome);GO:0008517(folic acid transporter activity);GO:0015884(folic acid transport);GO:0016324(apical plasma membrane);GO:0030136(clathrin-coated vesicle);GO:0031362(anchored component of external side of plasma membrane);GO:0031362(anchored component of external side of plasma membrane)	04144(Endocytosis);04144(Endocytosis)	K13649	NA	PREDICTED: Capra hircus folate receptor alpha (LOC102174322), transcript variant X1, mRNA	0	0	0	0.070364	0	0.0818117	0.952297	-0.070517	0.118206	0.45341	down	no
102174323	AVPR1B	XM_005690409.2	GO:0001992(regulation of systemic arterial blood pressure by vasopressin);GO:0005000(vasopressin receptor activity);GO:0005887(integral component of plasma membrane);GO:0007186(G-protein coupled receptor signaling pathway);GO:0032870(cellular response to hormone stimulus);GO:0042277(peptide binding);GO:0045907(positive regulation of vasoconstriction);GO:1901652(response to peptide)	04020(Calcium signaling pathway);04072(Phospholipase D signaling pathway);04080(Neuroactive ligand-receptor interaction);04270(Vascular smooth muscle contraction)	K04227	NA	PREDICTED: Capra hircus arginine vasopressin receptor 1B (AVPR1B), mRNA	0	0	0.0039	0	0	0	1.0013	0.00187186	0.373901	0.493732	up	no
102174337	LOC102174337	XM_005674824.2	GO:0004930(G-protein coupled receptor activity);GO:0004984(olfactory receptor activity);GO:0005549(odorant binding);GO:0005886(plasma membrane);GO:0007186(G-protein coupled receptor signaling pathway);GO:0016021(integral component of membrane);GO:0050911(detection of chemical stimulus involved in sensory perception of smell)	04740(Olfactory transduction)	K04257	NA	PREDICTED: Capra hircus olfactory receptor 5K1 (LOC102174337), mRNA	0	0	0.131836	0	0.078483	0.087039	0.988345	-0.0169141	0.823043	0.860488	down	no
102174339	FGF10	XM_005694730.3	GO:0000187(activation of MAPK activity);GO:0005104(fibroblast growth factor receptor binding);GO:0005615(extracellular space);GO:0005634(nucleus);GO:0005886(plasma membrane);GO:0008083(growth factor activity);GO:0008201(heparin binding);GO:0009986(cell surface);GO:0031012(extracellular matrix);GO:0031659(positive regulation of cyclin-dependent protein serine/threonine kinase activity involved in …	04014(Ras signaling pathway);04015(Rap1 signaling pathway);04010(MAPK signaling pathway);04151(PI3K-Akt signaling pathway);04810(Regulation of actin cytoskeleton);05200(Pathways in cancer);05218(Melanoma)	K04358	NA	PREDICTED: Capra hircus fibroblast growth factor 10 (FGF10), mRNA	0.33083	0.324317	0.229086	0.594098	0.523208	0.813805	0.789364	-0.341237	0.015372	0.133593	down	no
102174345	ZDBF2	XM_018066546.1	GO:0003676(nucleic acid binding);GO:0008270(zinc ion binding)	NA	NA	NA	PREDICTED: Capra hircus zinc finger DBF-type containing 2 (ZDBF2), mRNA	0.122113	0.040392	0.058879	0.038696	0.098659	0.070214	1.00404	0.00582215	0.892414	0.917214	up	no
102174351	GRP	XM_018039812.1	GO:0005184(neuropeptide hormone activity);GO:0005615(extracellular space);GO:0007218(neuropeptide signaling pathway);GO:0048565(digestive tract development)	04080(Neuroactive ligand-receptor interaction)	K05224	NA	PREDICTED: Capra hircus gastrin releasing peptide (GRP), mRNA	0	0	0.164329	0.187862	0	0	0.993352	-0.00962282	0.934782	0.950423	down	no
102174385	LOC102174385	XM_005682860.3	GO:0004930(G-protein coupled receptor activity);GO:0004984(olfactory receptor activity);GO:0005886(plasma membrane);GO:0007186(G-protein coupled receptor signaling pathway);GO:0007608(sensory perception of smell);GO:0016021(integral component of membrane);GO:0050911(detection of chemical stimulus involved in sensory perception of smell)	04740(Olfactory transduction)	K04257	NA	PREDICTED: Capra hircus olfactory receptor 2T12-like (LOC102174385), mRNA	0	0.116408	0.009698	0	0	0	1.04073	0.0575961	0.320175	0.493732	up	no
102174398	LOC102174398	XM_005685392.2	GO:0003676(nucleic acid binding);GO:0004519(endonuclease activity);GO:0004540(ribonuclease activity);GO:0090501(RNA phosphodiester bond hydrolysis)	NA	NA	NA	PREDICTED: Capra hircus angiogenin-1 (LOC102174398), mRNA	0	0	0	0	0	0.125225	0.961436	-0.0567378	0.373901	0.493732	down	no
102174406	LOC102174406	102174406	NA	NA	NA	NA		0.036951	0	0	0	0	0	1.01217	0.0174492	0.373901	0.493732	up	no
102174409	DGAT2	XM_018058853.1;NM_001314305.1	GO:0016747(transferase activity, transferring acyl groups other than amino-acyl groups);GO:0003846(2-acylglycerol O-acyltransferase activity);GO:0004144(diacylglycerol O-acyltransferase activity);GO:0005739(mitochondrion);GO:0005783(endoplasmic reticulum);GO:0005811(lipid particle);GO:0016020(membrane);GO:0016021(integral component of membrane);GO:0019432(triglyceride biosynthetic process);GO:001…	00561(Glycerolipid metabolism);04975(Fat digestion and absorption);04975(Fat digestion and absorption)	K11160	EC:2.3.1.20;EC:2.3.1.75	Capra hircus diacylglycerol O-acyltransferase 2 (DGAT2), mRNA	0.0144915	0.059659	0	0.0407949	0.0341739	0	0.999582	-0.000602598	0.985352	0.988848	down	no
102174425	KCNJ12	XM_018064828.1	GO:0005242(inward rectifier potassium channel activity);GO:0005887(integral component of plasma membrane);GO:0006813(potassium ion transport);GO:0010107(potassium ion import);GO:0031224(intrinsic component of membrane);GO:0034765(regulation of ion transmembrane transport);GO:0051289(protein homotetramerization)	04921(Oxytocin signaling pathway);04725(Cholinergic synapse)	K05005	NA	PREDICTED: Capra hircus potassium voltage-gated channel subfamily J member 12 (KCNJ12), transcript variant X3, mRNA	0.0570212	0.139637	0.13597	0.015493	0.0321648	0	1.09427	0.129967	0.0274922	0.191399	up	no
102174448	LOC102174448	XM_013975095.2	GO:0004499(N,N-dimethylaniline monooxygenase activity);GO:0005789(endoplasmic reticulum membrane);GO:0016021(integral component of membrane);GO:0017144(drug metabolic process);GO:0050660(flavin adenine dinucleotide binding);GO:0050661(NADP binding);GO:0055114(oxidation-reduction process)	00982(Drug metabolism - cytochrome P450)	K00485	EC:1.14.13.8	PREDICTED: Capra hircus dimethylaniline monooxygenase [N-oxide-forming] 5-like (LOC102174448), mRNA	0.310202	0	0.178088	0	0	0	1.15568	0.208746	0.139397	0.484749	up	no
102174459	LOC102174459	XR_001297386.2	GO:0000028(ribosomal small subunit assembly);GO:0022627(cytosolic small ribosomal subunit)	03010(Ribosome)	K02962	NA	PREDICTED: Capra hircus 40S ribosomal protein S17 pseudogene (LOC102174459), misc_RNA	0	0	0.127516	0	0	0	1.04082	0.057716	0.373901	0.493732	up	no
102174461	LOC102174461	102174461	NA	NA	NA	NA		0	0.06883	0	0	0	0	1.02244	0.0320108	0.373901	0.493732	up	no
102174464	SASH3	XM_005700371.3	GO:0002639(positive regulation of immunoglobulin production);GO:0002726(positive regulation of T cell cytokine production);GO:0005634(nucleus);GO:0005737(cytoplasm);GO:0030890(positive regulation of B cell proliferation);GO:0032729(positive regulation of interferon-gamma production);GO:0032733(positive regulation of interleukin-10 production);GO:0032743(positive regulation of interleukin-2 produc…	03420(Nucleotide excision repair)	K10838	NA	PREDICTED: Capra hircus SAM and SH3 domain containing 3 (SASH3), mRNA	0.020568	0	0	0	0	0	1.00681	0.00979077	0.373901	0.493732	up	no
102174467	LOC102174467	102174467	NA	NA	NA	NA		0.018472	0	0	0	0	0	1.00612	0.00880211	0.373901	0.493732	up	no
102174470	LOC102174470	XM_018043552.1	GO:0016021(integral component of membrane)	00564(Glycerophospholipid metabolism);00565(Ether lipid metabolism);00590(Arachidonic acid metabolism);00591(Linoleic acid metabolism);00592(alpha-Linolenic acid metabolism);04014(Ras signaling pathway);04923(Regulation of lipolysis in adipocyte)	K16817	EC:3.1.1.32;EC:3.1.1.4	PREDICTED: Capra hircus HRAS-like suppressor 3 (LOC102174470), mRNA	0	0.348893	0.139585	0.128775	0.066838	0.074615	1.05906	0.0827885	0.551727	0.638886	up	no
102174479	LOC102174479	XM_005685557.3	GO:0003676(nucleic acid binding);GO:0004522(ribonuclease A activity);GO:0005576(extracellular region);GO:0042802(identical protein binding);GO:0090502(RNA phosphodiester bond hydrolysis, endonucleolytic)	NA	NA	NA	PREDICTED: Capra hircus seminal ribonuclease-like (LOC102174479), mRNA	0	0.084523	0	0	0	0	1.02742	0.0390202	0.373901	0.493732	up	no
102174496	LOC102174496	102174496	NA	NA	NA	NA		0.069556	0.036268	0	0	0	0	1.03488	0.0494697	0.152251	0.493732	up	no
102174506	LOC102174506	XM_005692651.3	GO:0005615(extracellular space)	NA	NA	NA	PREDICTED: Capra hircus insulin growth factor-like family member 1 (LOC102174506), transcript variant X2, mRNA	0.13419	0.109361	0	0	0	0	1.07958	0.110464	0.119797	0.455114	up	no
102174519	SLC22A7	XM_005696333.3	GO:0016021(integral component of membrane);GO:0022857(transmembrane transporter activity);GO:0055085(transmembrane transport)	04976(Bile secretion)	K08204	NA	PREDICTED: Capra hircus solute carrier family 22 member 7 (SLC22A7), transcript variant X1, mRNA	0.031204	0	0.017136	0.013348	0	0	1.01155	0.0165709	0.311564	0.493732	up	no
102174520	PTPRU	XM_018057242.1	GO:0004725(protein tyrosine phosphatase activity);GO:0005911(cell-cell junction);GO:0008013(beta-catenin binding);GO:0008285(negative regulation of cell proliferation);GO:0016021(integral component of membrane);GO:0030336(negative regulation of cell migration);GO:0034109(homotypic cell-cell adhesion);GO:0034394(protein localization to cell surface);GO:0035335(peptidyl-tyrosine dephosphorylation);…	04514(Cell adhesion molecules (CAMs));04520(Adherens junction)	K05693	EC:3.1.3.48	PREDICTED: Capra hircus protein tyrosine phosphatase, receptor type U (PTPRU), mRNA	0.130748	0.140014	0.245742	0.161372	0.249186	0.176033	0.980006	-0.0291376	0.625992	0.700067	down	no
102174521	LOC102174521	102174521	NA	NA	NA	NA		0.149666	0	0	0	0	0	1.04759	0.0670716	0.373901	0.493732	up	no
102174525	LOC102174525	XM_018046578.1	GO:0005737(cytoplasm)	NA	NA	NA	PREDICTED: Capra hircus neuroblastoma breakpoint family member 6-like protein (LOC102174525), mRNA	0.246439	0	0	0.033646	0.095064	0	1.03265	0.0463516	0.701803	0.762789	up	no
102174526	FBXL16	XM_018041034.1	GO:0005737(cytoplasm)	00230(Purine metabolism)	K00939	EC:2.7.4.3	PREDICTED: Capra hircus F-box and leucine rich repeat protein 16 (FBXL16), mRNA	0.145002	0.091578	0	0	0.085065	0	1.04826	0.0679946	0.382547	0.501429	up	no
102174549	LOC102174549	102174549	NA	NA	NA	NA		0.060603	0.237927	0.058187	0	0.340493	0	1.012	0.017214	0.919298	0.938011	up	no
102174552	LOC102174552	102174552	NA	NA	NA	NA		0.148803	0	0	0	0	0	1.04733	0.0667105	0.373901	0.493732	up	no
102174557	RHOU	XM_018042530.1	GO:0000082(G1/S transition of mitotic cell cycle);GO:0000139(Golgi membrane);GO:0002102(podosome);GO:0003924(GTPase activity);GO:0005525(GTP binding);GO:0005886(plasma membrane);GO:0005925(focal adhesion);GO:0007010(cytoskeleton organization);GO:0008360(regulation of cell shape);GO:0016601(Rac protein signal transduction);GO:0030036(actin cytoskeleton organization);GO:0042995(cell projection);GO:…	04010(MAPK signaling pathway);04370(VEGF signaling pathway);04144(Endocytosis);04810(Regulation of actin cytoskeleton);04510(Focal adhesion);04520(Adherens junction);04530(Tight junction);04912(GnRH signaling pathway);04933(AGE-RAGE signaling pathway in diabetic complications);05132(Salmonella infection)	K04393	NA	PREDICTED: Capra hircus ras homolog family member U (RHOU), mRNA	0.043544	0.255864	0.14509	0.270857	0.147374	0.300897	0.924874	-0.112671	0.301693	0.493732	down	no
102174571	FAM162B	XM_013966462.2	GO:0016021(integral component of membrane)	NA	NA	NA	PREDICTED: Capra hircus family with sequence similarity 162 member B (FAM162B), mRNA	0	0	0	0	0	0.063858	0.979577	-0.0297685	0.373901	0.493732	down	no
102174576	PROM2	XM_018054832.1	GO:0001934(positive regulation of protein phosphorylation);GO:0005886(plasma membrane);GO:0009986(cell surface);GO:0016021(integral component of membrane);GO:0031346(positive regulation of cell projection organization);GO:0042995(cell projection);GO:0043087(regulation of GTPase activity);GO:0048550(negative regulation of pinocytosis);GO:0070062(extracellular exosome);GO:0071914(prominosome);GO:20…	05202(Transcriptional misregulation in cancers)	K06532	NA	PREDICTED: Capra hircus prominin 2 (PROM2), transcript variant X4, mRNA	0.0144565	0.0310525	0	0.0169646	0	0.0398456	0.996283	-0.00537298	0.811676	0.851762	down	no
102174580	ADAMTS13	XM_018056149.1	GO:0004222(metalloendopeptidase activity);GO:0005578(proteinaceous extracellular matrix);GO:0005615(extracellular space);GO:0006508(proteolysis);GO:0008270(zinc ion binding);GO:0043171(peptide catabolic process)	NA	NA	NA	PREDICTED: Capra hircus ADAM metallopeptidase with thrombospondin type 1 motif 13 (ADAMTS13), mRNA	0.07479	0	0.045646	0.00572	0.004796	0	1.03606	0.051106	0.168325	0.493732	up	no
102174581	SYCP2	XM_005688420.2	GO:0000800(lateral element);GO:0007140(male meiosis);GO:0007143(female meiotic division);GO:0009566(fertilization);GO:0043066(negative regulation of apoptotic process);GO:0046982(protein heterodimerization activity);GO:0048808(male genitalia morphogenesis)	03440(Homologous recombination)	K19528	NA	PREDICTED: Capra hircus synaptonemal complex protein 2 (SYCP2), mRNA	0.146406	0.062656	0.116423	0.033952	0.05232	0	1.07722	0.107311	0.0499988	0.273204	up	no
102174584	LOC102174584	XM_018058100.1	GO:0001889(liver development);GO:0001947(heart looping);GO:0007492(endoderm development);GO:0009791(post-embryonic development);GO:0009952(anterior/posterior pattern specification);GO:0030509(BMP signaling pathway);GO:0038092(nodal signaling pathway);GO:0048536(spleen development);GO:0048546(digestive tract morphogenesis);GO:0060070(canonical Wnt signaling pathway);GO:0060413(atrial septum morpho…	NA	NA	NA	PREDICTED: Capra hircus cryptic protein-like (LOC102174584), mRNA	0	0	0.134215	0.098993	0	0	1.01057	0.0151706	0.850918	0.883575	up	no
102174597	LOC102174597	102174597	NA	NA	NA	NA		0.788846	0.387124	0	0	0	0	1.35383	0.437042	0.146288	0.492973	up	no
102174600	CAPSL	XM_018065802.1	GO:0005509(calcium ion binding)	04014(Ras signaling pathway);04015(Rap1 signaling pathway);04020(Calcium signaling pathway);04070(Phosphatidylinositol signaling system);04024(cAMP signaling pathway);04022(cGMP - PKG signaling pathway);04114(Oocyte meiosis);04910(Insulin signaling pathway);04922(Glucagon signaling pathway);04912(GnRH signaling pathway);04915(Estrogen signaling pathway);04921(Oxytocin signaling pathway);04916(Mel…	K02183	NA	PREDICTED: Capra hircus calcyphosine like (CAPSL), transcript variant X3, mRNA	0	0	0.0227098	0	0	0	1.00955	0.0137065	0.373901	0.493732	up	no
102174610	MREG	XM_005676924.3	GO:0030318(melanocyte differentiation);GO:0032402(melanosome transport);GO:0042470(melanosome);GO:0043234(protein complex)	NA	NA	NA	PREDICTED: Capra hircus melanoregulin (MREG), mRNA	0.106553	0	0	0.032643	0	0	1.02331	0.0332437	0.550677	0.638044	up	no
102174613	LOC102174613	XM_005696912.3	GO:0004867(serine-type endopeptidase inhibitor activity);GO:0005615(extracellular space);GO:0005737(cytoplasm);GO:0010951(negative regulation of endopeptidase activity)	05146(Amoebiasis)	K13963	NA	PREDICTED: Capra hircus serpin B6 (LOC102174613), mRNA	0	0	0.065188	0.015028	0.014959	0	1.01119	0.0160557	0.63397	0.70641	up	no
102174623	SLC26A4	XM_018047525.1	GO:0005254(chloride channel activity);GO:0005887(integral component of plasma membrane);GO:0008271(secondary active sulfate transmembrane transporter activity);GO:0015106(bicarbonate transmembrane transporter activity);GO:0015116(sulfate transmembrane transporter activity);GO:0015301(anion:anion antiporter activity);GO:0015701(bicarbonate transport);GO:0016324(apical plasma membrane);GO:0019531(o…	04918(Thyroid hormone synthesis)	K14702	NA	PREDICTED: Capra hircus solute carrier family 26 member 4 (SLC26A4), mRNA	0.064154	0	0	0	0	0	1.02094	0.0299023	0.373901	0.493732	up	no
102174631	HEPHL1	XM_018043542.1	GO:0004322(ferroxidase activity);GO:0005507(copper ion binding);GO:0016021(integral component of membrane);GO:0055114(oxidation-reduction process)	00860(Porphyrin and chlorophyll metabolism)	K14735	EC:1.16.3.1	PREDICTED: Capra hircus hephaestin like 1 (HEPHL1), transcript variant X3, mRNA	0	0.013825	0	0	0	0	1.00459	0.00660288	0.373901	0.493732	up	no
102174633	KIF5A	XM_005680281.3	GO:0005524(ATP binding);GO:0005737(cytoplasm);GO:0005871(kinesin complex);GO:0007018(microtubule-based movement);GO:0007411(axon guidance);GO:0008017(microtubule binding);GO:0008104(protein localization);GO:0008574(ATP-dependent microtubule motor activity, plus-end-directed);GO:0016020(membrane);GO:0030705(cytoskeleton-dependent intracellular transport);GO:0035253(ciliary rootlet);GO:0043005(neur…	04144(Endocytosis);04728(Dopaminergic synapse)	K10396	NA	PREDICTED: Capra hircus kinesin family member 5A (KIF5A), transcript variant X2, mRNA	0.196609	0.01866	0.0988436	0.0206625	0.0428979	0.0538354	1.07848	0.108999	0.281533	0.493732	up	no
102174635	SLC22A18	XM_018043507.1	GO:0005635(nuclear envelope);GO:0005737(cytoplasm);GO:0006855(drug transmembrane transport);GO:0015238(drug transmembrane transporter activity);GO:0016021(integral component of membrane);GO:0016324(apical plasma membrane);GO:0031625(ubiquitin protein ligase binding)	NA	NA	NA	PREDICTED: Capra hircus solute carrier family 22 member 18 (SLC22A18), transcript variant X2, mRNA	0	0.0258408	0	0	0	0	1.00926	0.0133039	0.373901	0.493732	up	no
102174675	PI15	XM_018058392.1	GO:0070062(extracellular exosome)	04974(Protein digestion and absorption)	K14211	NA	PREDICTED: Capra hircus peptidase inhibitor 15 (PI15), transcript variant X2, mRNA	0	0	0	0	0	0.012832	0.995759	-0.00613163	0.373901	0.493732	down	no
102174682	LOC102174682	102174682	NA	NA	NA	NA		0	0	0	0.061675	0	0	0.980248	-0.0287807	0.373901	0.493732	down	no
102174684	RIMBP2	XM_018061415.1;XM_018061417.1	GO:0005886(plasma membrane);GO:0010923(negative regulation of phosphatase activity);GO:0030054(cell junction);GO:0045202(synapse);GO:0045202(synapse)	04145(Phagosome);04145(Phagosome)	K10789	EC:1.11.2.2	PREDICTED: Capra hircus RIMS binding protein 2 (RIMBP2), transcript variant X4, mRNA	0.0192996	0	0.011216	0	0	0.0117914	1.0062	0.00891912	0.413594	0.527863	up	no
102174685	SLC5A1	XM_018060890.1	GO:0001951(intestinal D-glucose absorption);GO:0005412(glucose:sodium symporter activity);GO:0005887(integral component of plasma membrane);GO:0006814(sodium ion transport);GO:0070062(extracellular exosome)	04976(Bile secretion);04973(Carbohydrate digestion and absorption);04978(Mineral absorption)	K14158	NA	Capra hircus solute carrier family 5 member 1 (SLC5A1), mRNA	0.0101554	0	0	0	0	0	1.00363	0.00523056	0.373901	0.493732	up	no
102174703	COL18A1	XM_018052213.1;XM_018052196.1	GO:0001525(angiogenesis);GO:0001886(endothelial cell morphogenesis);GO:0005198(structural molecule activity);GO:0005581(collagen trimer);GO:0005604(basement membrane);GO:0005615(extracellular space);GO:0007155(cell adhesion);GO:0008284(positive regulation of cell proliferation);GO:0030198(extracellular matrix organization);GO:0030335(positive regulation of cell migration);GO:0042802(identical pro…	04974(Protein digestion and absorption);04974(Protein digestion and absorption)	K06823	NA	PREDICTED: Capra hircus collagen type XVIII alpha 1 chain (COL18A1), transcript variant X2, mRNA	0	0.0453191	0.0267301	0.0304557	0.0947412	0.0350016	0.972317	-0.0405017	0.295529	0.493732	down	no
102174704	G6PC2	XM_005676009.1	GO:0004346(glucose-6-phosphatase activity);GO:0006094(gluconeogenesis);GO:0016311(dephosphorylation);GO:0030176(integral component of endoplasmic reticulum membrane);GO:0042593(glucose homeostasis);GO:0050796(regulation of insulin secretion);GO:0051156(glucose 6-phosphate metabolic process)	00010(Glycolysis / Gluconeogenesis);00052(Galactose metabolism);00500(Starch and sucrose metabolism);04068(FoxO signaling pathway);04151(PI3K-Akt signaling pathway);04152(AMPK signaling pathway);04910(Insulin signaling pathway);04922(Glucagon signaling pathway);04920(Adipocytokine signaling pathway);04973(Carbohydrate digestion and absorption);04931(Insulin resistance)	K01084	EC:3.1.3.9	PREDICTED: Capra hircus glucose-6-phosphatase catalytic subunit 2 (G6PC2), transcript variant X2, mRNA	0	0.107634	0	0	0	0	1.03466	0.0491604	0.373901	0.493732	up	no
102174726	LOC102174726	XM_005680614.2	GO:0004930(G-protein coupled receptor activity);GO:0004984(olfactory receptor activity);GO:0005886(plasma membrane);GO:0007186(G-protein coupled receptor signaling pathway);GO:0016021(integral component of membrane);GO:0050911(detection of chemical stimulus involved in sensory perception of smell)	04740(Olfactory transduction)	K04257	NA	PREDICTED: Capra hircus olfactory receptor 6C3-like (LOC102174726), mRNA	0	0	0	0	0.085228	0	0.973105	-0.0393327	0.373901	0.493732	down	no
102174730	BIK	XM_018048868.1	GO:0008584(male gonad development);GO:0008637(apoptotic mitochondrial changes)	NA	NA	NA	PREDICTED: Capra hircus BCL2 interacting killer (BIK), mRNA	0	0.11897	0	0	0	0	1.03818	0.0540571	0.373901	0.493732	up	no
102174731	LOC102174731	XR_001917586.1	GO:0000987(core promoter proximal region sequence-specific DNA binding);GO:0003677(DNA binding);GO:0005634(nucleus);GO:0005737(cytoplasm);GO:0006351(transcription, DNA-templated);GO:0006355(regulation of transcription, DNA-templated);GO:0008270(zinc ion binding);GO:0016363(nuclear matrix);GO:0016607(nuclear speck);GO:0035097(histone methyltransferase complex);GO:0042800(histone methyltransferase …	NA	NA	NA	PREDICTED: Capra hircus uncharacterized LOC102174731 (LOC102174731), ncRNA	0	0.109508	0	0	0	0	1.03525	0.0499734	0.373901	0.493732	up	no
102174744	PSMB11	XM_005685254.2	GO:0004298(threonine-type endopeptidase activity);GO:0005634(nucleus);GO:0005737(cytoplasm);GO:0005839(proteasome core complex);GO:0051603(proteolysis involved in cellular protein catabolic process)	03050(Proteasome)	K11598	EC:3.4.25.1	PREDICTED: Capra hircus proteasome subunit beta 11 (PSMB11), mRNA	0.114042	0	0.108415	0	0	0	1.07284	0.101434	0.116346	0.452591	up	no
102174762	LOC102174762	XM_018058179.1	GO:0005737(cytoplasm);GO:0005886(plasma membrane);GO:0038166(angiotensin-activated signaling pathway);GO:0044070(regulation of anion transport);GO:0051453(regulation of intracellular pH);GO:2001150(positive regulation of dipeptide transmembrane transport)	00910(Nitrogen metabolism);04971(Gastric acid secretion);04972(Pancreatic secretion);04976(Bile secretion);04964(Proximal tubule bicarbonate reclamation);04966(Collecting duct acid secretion)	K18245	EC:4.2.1.1	PREDICTED: Capra hircus carbonic anhydrase 2 (LOC102174762), mRNA	0.103178	0	0.16022	0.181802	0.047377	0	1.01122	0.0160983	0.874334	0.902581	up	no
102174766	FOLR2	XM_005689890.3	GO:0005542(folic acid binding);GO:0008284(positive regulation of cell proliferation);GO:0008517(folic acid transporter activity);GO:0015884(folic acid transport);GO:0031362(anchored component of external side of plasma membrane);GO:0051870(methotrexate binding)	04144(Endocytosis)	K13649	NA	PREDICTED: Capra hircus folate receptor beta (FOLR2), mRNA	0.061484	0.044815	0.15143	0	0	0	1.08492	0.117586	0.0536559	0.285468	up	no
102174778	BTBD17	XM_018063879.1	GO:0003674(molecular_function);GO:0005575(cellular_component);GO:0005576(extracellular region);GO:0008150(biological_process)	NA	NA	NA	PREDICTED: Capra hircus BTB domain containing 17 (BTBD17), mRNA	0.057186	0	0	0	0	0	1.01871	0.0267431	0.373901	0.493732	up	no
102174780	SLC28A1	XM_018066581.1;XM_018066579.1;XM_005695003.3	GO:0005887(integral component of plasma membrane);GO:0015389(pyrimidine- and adenine-specific:sodium symporter activity);GO:0015855(pyrimidine nucleobase transport);GO:0072531(pyrimidine-containing compound transmembrane transport);GO:1901642(nucleoside transmembrane transport);GO:0005337(nucleoside transmembrane transporter activity);GO:0016021(integral component of membrane);GO:0016021(integral…	NA	NA	NA	PREDICTED: Capra hircus solute carrier family 28 member 1 (SLC28A1), transcript variant X3, mRNA	0.0536377	0.0789637	0.105755	0.0464963	0.0135405	0.0612658	1.03749	0.0530998	0.131915	0.47291	up	no
102174786	LOC102174786	102174786	NA	NA	NA	NA		0	0.082833	0	0	0	0	1.02688	0.0382703	0.373901	0.493732	up	no
102174788	LOC102174788	XM_005696716.2	GO:0004930(G-protein coupled receptor activity);GO:0004984(olfactory receptor activity);GO:0005886(plasma membrane);GO:0007186(G-protein coupled receptor signaling pathway);GO:0007608(sensory perception of smell);GO:0016021(integral component of membrane);GO:0050911(detection of chemical stimulus involved in sensory perception of smell)	04740(Olfactory transduction)	K04257	NA	PREDICTED: Capra hircus putative olfactory receptor 2B8 (LOC102174788), mRNA	0	0.149243	0	0	0	0	1.04746	0.0668946	0.373901	0.493732	up	no
102174790	RNF182	XM_018039305.1	GO:0004842(ubiquitin-protein transferase activity);GO:0005737(cytoplasm);GO:0008270(zinc ion binding);GO:0016021(integral component of membrane);GO:0016567(protein ubiquitination)	NA	NA	NA	PREDICTED: Capra hircus ring finger protein 182 (RNF182), mRNA	0	0.054925	0	0	0	0	1.01798	0.0257135	0.373901	0.493732	up	no
102174794	PRSS22	XM_018041052.1	GO:0004252(serine-type endopeptidase activity);GO:0006508(proteolysis)	05164(Influenza A)	K09635	EC:3.4.21.-	PREDICTED: Capra hircus protease, serine 22 (PRSS22), transcript variant X1, mRNA	0	0	0.0833455	0	0	0	1.03402	0.0482639	0.373901	0.493732	up	no
102174804	GBX2	XM_018046554.1	GO:0000979(RNA polymerase II core promoter sequence-specific DNA binding);GO:0001190(transcriptional activator activity, RNA polymerase II transcription factor binding);GO:0001569(patterning of blood vessels);GO:0001755(neural crest cell migration);GO:0005634(nucleus);GO:0006366(transcription from RNA polymerase II promoter);GO:0007411(axon guidance);GO:0021549(cerebellum development);GO:0021555(…	04950(Maturity onset diabetes of the young)	K08025	NA	PREDICTED: Capra hircus gastrulation brain homeobox 2 (GBX2), mRNA	0.161153	0.056803	0	0.08757	0.011438	0.082792	1.00998	0.0143308	0.850865	0.883537	up	no
102174805	ARL4A	XM_005678978.3;XM_005678977.3;XM_018047365.1	GO:0005525(GTP binding);GO:0005634(nucleus);GO:0005654(nucleoplasm);GO:0005730(nucleolus);GO:0005737(cytoplasm);GO:0005886(plasma membrane);GO:0007264(small GTPase mediated signal transduction);GO:0050873(brown fat cell differentiation);GO:0050873(brown fat cell differentiation)	04144(Endocytosis);04144(Endocytosis)	K07937	NA	PREDICTED: Capra hircus ADP ribosylation factor like GTPase 4A (ARL4A), transcript variant X2, mRNA	1.13091	0.00359746	0.108867	0.141268	0	0.0588512	1.25197	0.324201	0.400692	0.516643	up	no
102174806	NKX2-3	XM_018041753.1	GO:0001776(leukocyte homeostasis);GO:0002317(plasma cell differentiation);GO:0005634(nucleus);GO:0006641(triglyceride metabolic process);GO:0022612(gland morphogenesis);GO:0030225(macrophage differentiation);GO:0042127(regulation of cell proliferation);GO:0042475(odontogenesis of dentin-containing tooth);GO:0043367(CD4-positive, alpha-beta T cell differentiation);GO:0043565(sequence-specific DNA …	04950(Maturity onset diabetes of the young)	K08029	NA	PREDICTED: Capra hircus NK2 homeobox 3 (NKX2-3), mRNA	0.042032	0	0	0	0	0	1.01382	0.0197999	0.373901	0.493732	up	no
102174808	C26H10orf120	XM_005698570.1	NA	NA	NA	NA	PREDICTED: Capra hircus chromosome 26 C10orf120 homolog (C26H10orf120), mRNA	0.106491	0.023411	0	0	0.028872	0	1.03247	0.0461046	0.375128	0.494854	up	no
102174810	GPRIN2	XM_018042613.1	GO:0005515(protein binding)	00310(Lysine degradation)	K11433	EC:2.1.1.43	PREDICTED: Capra hircus G protein regulated inducer of neurite outgrowth 2 (GPRIN2), transcript variant X2, mRNA	0	0	0	0	0.0100208	0	0.996201	-0.00549117	0.373901	0.493732	down	no
102174820	LOC102174820	102174820	NA	NA	NA	NA		0	0.027888	0.027412	0	0	0	1.01835	0.0262326	0.116145	0.452591	up	no
102174824	LOC102174824	XM_013976736.2	GO:0003676(nucleic acid binding);GO:0003700(transcription factor activity, sequence-specific DNA binding);GO:0005622(intracellular);GO:0006355(regulation of transcription, DNA-templated);GO:0046872(metal ion binding)	04010(MAPK signaling pathway);04012(ErbB signaling pathway);04810(Regulation of actin cytoskeleton);04510(Focal adhesion)	K04409	EC:2.7.11.1	PREDICTED: Capra hircus zinc finger protein 331-like (LOC102174824), mRNA	0.248574	0	0	0.033769	0.042065	0.031306	1.03969	0.0561499	0.627038	0.700869	up	no
102174827	MUC5AC	XM_018043242.1	GO:0005201(extracellular matrix structural constituent);GO:0005615(extracellular space);GO:0005737(cytoplasm);GO:0005796(Golgi lumen);GO:0016266(O-glycan processing);GO:0036438(maintenance of lens transparency);GO:0043205(fibril);GO:0043206(extracellular fibril organization);GO:0048015(phosphatidylinositol-mediated signaling);GO:0070062(extracellular exosome)	04970(Salivary secretion)	K13908	NA	PREDICTED: Capra hircus mucin 5AC, oligomeric mucus/gel-forming (MUC5AC), mRNA	0	0	0	0	0.004601	0	0.998471	-0.00220754	0.373901	0.493732	down	no
102174829	CREB3L3	XM_018050857.1;XM_005682567.2	GO:0000977(RNA polymerase II regulatory region sequence-specific DNA binding);GO:0001228(transcriptional activator activity, RNA polymerase II transcription regulatory region sequence-specific binding);GO:0005634(nucleus);GO:0005789(endoplasmic reticulum membrane);GO:0006366(transcription from RNA polymerase II promoter);GO:0016021(integral component of membrane);GO:0030968(endoplasmic reticulum …	04668(TNF signaling pathway);04024(cAMP signaling pathway);04022(cGMP - PKG signaling pathway);04151(PI3K-Akt signaling pathway);04152(AMPK signaling pathway);04911(Insulin secretion);04922(Glucagon signaling pathway);04915(Estrogen signaling pathway);04918(Thyroid hormone synthesis);04916(Melanogenesis);04925(Aldosterone synthesis and secretion);04261(Adrenergic signaling in cardiomyocytes);0496…	K09048	NA	PREDICTED: Capra hircus cAMP responsive element binding protein 3 like 3 (CREB3L3), transcript variant X1, mRNA	0.014413	0	0.100814	0.0732928	0	0	1.0133	0.0190575	0.746228	0.798806	up	no
102174852	LOC102174852	102174852	NA	NA	NA	NA		0.097262	0.285755	0	0	0	0	1.12156	0.165508	0.192998	0.493732	up	no
102174856	LOC102174856	XM_005688592.3	GO:0004867(serine-type endopeptidase inhibitor activity);GO:0010951(negative regulation of endopeptidase activity)	04512(ECM-receptor interaction);04510(Focal adhesion)	K06238	NA	PREDICTED: Capra hircus colostrum trypsin inhibitor (LOC102174856), mRNA	0	0	0.045485	0.074994	0.186137	0.081467	0.911845	-0.133139	0.0583494	0.300378	down	no
102174868	CDH16	XM_018062094.1	GO:0005509(calcium ion binding);GO:0007156(homophilic cell adhesion via plasma membrane adhesion molecules);GO:0016021(integral component of membrane);GO:0016323(basolateral plasma membrane);GO:0016339(calcium-dependent cell-cell adhesion via plasma membrane cell adhesion molecules);GO:0070062(extracellular exosome)	04514(Cell adhesion molecules (CAMs))	K06796	NA	PREDICTED: Capra hircus cadherin 16 (CDH16), transcript variant X2, mRNA	0	0	0.05666	0	0	0	1.01855	0.0265215	0.373901	0.493732	up	no
102174871	CA4	XM_018064150.1	GO:0004089(carbonate dehydratase activity);GO:0005791(rough endoplasmic reticulum);GO:0005793(endoplasmic reticulum-Golgi intermediate compartment);GO:0005802(trans-Golgi network);GO:0008270(zinc ion binding);GO:0015701(bicarbonate transport);GO:0016324(apical plasma membrane);GO:0030658(transport vesicle membrane);GO:0030667(secretory granule membrane);GO:0031362(anchored component of external s…	00910(Nitrogen metabolism);04964(Proximal tubule bicarbonate reclamation)	K18246	EC:4.2.1.1	PREDICTED: Capra hircus carbonic anhydrase 4 (CA4), transcript variant X2, mRNA	0.138726	0	0.103959	0.0586382	0	0.0686347	1.03985	0.0563739	0.47384	0.576985	up	no
102174885	DYTN	XM_018066539.1	GO:0008270(zinc ion binding)	NA	NA	NA	PREDICTED: Capra hircus dystrotelin (DYTN), mRNA	0.039597	0.005441	0.058633	0	0.108731	0	0.999341	-0.000951349	0.986838	0.990142	down	no
102174892	HAO2	XM_013962497.2	GO:0005102(receptor binding);GO:0005739(mitochondrion);GO:0005777(peroxisome);GO:0010181(FMN binding);GO:0019395(fatty acid oxidation);GO:0052852(very-long-chain-(S)-2-hydroxy-acid oxidase activity);GO:0052853(long-chain-(S)-2-hydroxy-long-chain-acid oxidase activity);GO:0052854(medium-chain-(S)-2-hydroxy-acid oxidase activity);GO:0070062(extracellular exosome)	01200(Carbon metabolism);00630(Glyoxylate and dicarboxylate metabolism);04146(Peroxisome)	K11517	EC:1.1.3.15	PREDICTED: Capra hircus hydroxyacid oxidase 2 (HAO2), transcript variant X1, mRNA	0	0.0522912	0.00925485	0	0	0	1.02092	0.029868	0.269919	0.493732	up	no
102174895	LOC102174895	XM_005709559.3	GO:0016021(integral component of membrane);GO:0016337(single organismal cell-cell adhesion)	04064(NF-kappa B signaling pathway);04668(TNF signaling pathway);04514(Cell adhesion molecules (CAMs));04670(Leukocyte transendothelial migration);04933(AGE-RAGE signaling pathway in diabetic complications);05166(HTLV-I infection);05144(Malaria);05143(African trypanosomiasis)	K06527	NA	PREDICTED: Capra hircus vascular cell adhesion protein 1 (LOC102174895), transcript variant X2, mRNA	0.045457	0	0.086715	0	0	0.049999	1.02662	0.0379065	0.416339	0.530306	up	no
102174898	WBSCR17	XM_018041001.1	GO:0000139(Golgi membrane);GO:0006486(protein glycosylation);GO:0016021(integral component of membrane);GO:0016757(transferase activity, transferring glycosyl groups);GO:0030246(carbohydrate binding)	00512(Mucin type O-glycan biosynthesis)	K00710	EC:2.4.1.41	PREDICTED: Capra hircus Williams-Beuren syndrome chromosome region 17 (WBSCR17), mRNA	0.015657	0	0	0	0	0	1.00519	0.00747109	0.373901	0.493732	up	no
102174909	C5H12orf74	XM_005680073.2	NA	NA	NA	NA	PREDICTED: Capra hircus chromosome 5 C12orf74 homolog (C5H12orf74), mRNA	0	0	0	0	0	0.060262	0.980684	-0.0281403	0.373901	0.493732	down	no
102174945	LOC102174945	102174945	NA	NA	NA	NA		0.054601	0	0	0	0	0	1.01788	0.0255658	0.373901	0.493732	up	no
102174946	TCF15	XM_013968704.2	GO:0001756(somitogenesis);GO:0003016(respiratory system process);GO:0010468(regulation of gene expression);GO:0036342(post-anal tail morphogenesis);GO:0042755(eating behavior);GO:0043583(ear development);GO:0043588(skin development);GO:0045198(establishment of epithelial cell apical/basal polarity);GO:0046983(protein dimerization activity);GO:0048339(paraxial mesoderm development);GO:0048644(musc…	04550(Signaling pathways regulating pluripotency of stem cells)	K09071	NA	PREDICTED: Capra hircus transcription factor 15 (basic helix-loop-helix) (TCF15), mRNA	0	0.102484	0	0	0.063468	0	1.01208	0.017327	0.770375	0.81841	up	no
102174950	CRISPLD1	XM_005689106.2	GO:0060325(face morphogenesis);GO:0070062(extracellular exosome)	NA	NA	NA	PREDICTED: Capra hircus cysteine rich secretory protein LCCL domain containing 1 (CRISPLD1), transcript variant X2, mRNA	0	0	0.013866	0	0	0	1.0046	0.00662233	0.373901	0.493732	up	no
102174957	CTRC	XM_005690815.3	GO:0004252(serine-type endopeptidase activity);GO:0006508(proteolysis)	04972(Pancreatic secretion);04974(Protein digestion and absorption)	K01346	EC:3.4.21.71	PREDICTED: Capra hircus chymotrypsin C (CTRC), mRNA	0.407871	0.076899	0.063063	0.043056	0.038324	0.005948	1.13945	0.188332	0.230039	0.493732	up	no
102174973	PIRT	XM_018064003.1	GO:0005547(phosphatidylinositol-3,4,5-trisphosphate binding);GO:0005622(intracellular);GO:0005886(plasma membrane);GO:0009408(response to heat);GO:0016021(integral component of membrane);GO:0044325(ion channel binding);GO:0048015(phosphatidylinositol-mediated signaling);GO:0048266(behavioral response to pain);GO:1902936(phosphatidylinositol bisphosphate binding);GO:2001259(positive regulation of …	NA	NA	NA	PREDICTED: Capra hircus phosphoinositide interacting regulator of transient receptor potential channels (PIRT), mRNA	0.076989	0.075564	0.105543	0.073334	0.0435	0.048561	1.02928	0.0416372	0.081879	0.369176	up	no
102174974	LOC102174974	102174974	NA	NA	NA	NA		0	0.204582	0	0	0	0	1.06401	0.0895109	0.373901	0.493732	up	no
102174977	SMCO1	XM_005675068.2	GO:0016021(integral component of membrane)	NA	NA	NA	PREDICTED: Capra hircus single-pass membrane protein with coiled-coil domains 1 (SMCO1), mRNA	0	0	0	0.193323	0	0	0.942788	-0.0849949	0.373901	0.493732	down	no
102174978	KNG1	XM_005675156.3	GO:0004869(cysteine-type endopeptidase inhibitor activity);GO:0010951(negative regulation of endopeptidase activity)	04610(Complement and coagulation cascades)	K03898	NA	PREDICTED: Capra hircus kininogen 1 (KNG1), transcript variant X1, mRNA	0	0	0	0.0440962	0	0.0255506	0.975787	-0.0353612	0.142627	0.488776	down	no
102174979	MUC4	XM_013962852.2	GO:0007160(cell-matrix adhesion);GO:0016021(integral component of membrane)	NA	NA	NA	PREDICTED: Capra hircus mucin 4, cell surface associated (MUC4), mRNA	0.012324	0.001362	0	0	0	0.011165	1.00084	0.00120543	0.883658	0.910173	up	no
102174980	ZIC1	XM_005675469.3	GO:0000978(RNA polymerase II core promoter proximal region sequence-specific DNA binding);GO:0001077(transcriptional activator activity, RNA polymerase II core promoter proximal region sequence-specific binding);GO:0003700(transcription factor activity, sequence-specific DNA binding);GO:0005634(nucleus);GO:0005654(nucleoplasm);GO:0005737(cytoplasm);GO:0006366(transcription from RNA polymerase II …	04340(Hedgehog signaling pathway)	K06235	NA	PREDICTED: Capra hircus Zic family member 1 (ZIC1), mRNA	0	0.024655	0	0	0	0	1.00815	0.0117127	0.373901	0.493732	up	no
102174984	ICA1L	XM_018060761.1	GO:0019904(protein domain specific binding)	04940(Type I diabetes mellitus)	K19863	NA	PREDICTED: Capra hircus islet cell autoantigen 1 like (ICA1L), mRNA	0.092117	0.045206	0.025602	0.025581	0.103923	0.116014	0.974894	-0.0366835	0.47664	0.579231	down	no
102175004	LOC102175004	XM_018042778.1	GO:0004930(G-protein coupled receptor activity);GO:0004984(olfactory receptor activity);GO:0005549(odorant binding);GO:0005886(plasma membrane);GO:0007186(G-protein coupled receptor signaling pathway);GO:0016021(integral component of membrane);GO:0050911(detection of chemical stimulus involved in sensory perception of smell)	04740(Olfactory transduction)	K04257	NA	PREDICTED: Capra hircus olfactory receptor 143-like (LOC102175004), mRNA	0	0.075669	0	0	0	0	1.02461	0.0350781	0.373901	0.493732	up	no
102175022	LOC102175022	XM_018053790.1	GO:0005829(cytosol);GO:0008270(zinc ion binding);GO:0008898(S-adenosylmethionine-homocysteine S-methyltransferase activity);GO:0032259(methylation);GO:0033477(S-methylmethionine metabolic process);GO:0046500(S-adenosylmethionine metabolic process);GO:0047150(betaine-homocysteine S-methyltransferase activity);GO:0061627(S-methylmethionine-homocysteine S-methyltransferase activity);GO:0070062(extra…	00270(Cysteine and methionine metabolism)	K00547	EC:2.1.1.10	PREDICTED: Capra hircus S-methylmethionine--homocysteine S-methyltransferase BHMT2 (LOC102175022), mRNA	0.033637	0	0	0	0	0	1.01109	0.0159099	0.373901	0.493732	up	no
102175023	LOC102175023	XR_001918592.1	NA	NA	NA	NA	PREDICTED: Capra hircus uncharacterized LOC102175023 (LOC102175023), ncRNA	0	0.105996	0	0	0	0	1.03415	0.0484487	0.373901	0.493732	up	no
102175046	FOLR1	XM_005689891.3	GO:0005542(folic acid binding);GO:0008517(folic acid transporter activity);GO:0015884(folic acid transport)	04144(Endocytosis)	K13649	NA	PREDICTED: Capra hircus folate receptor 1 (FOLR1), transcript variant X1, mRNA	0	0	0	0	0	0.077389	0.975459	-0.0358464	0.373901	0.493732	down	no
102175054	KRT36	XM_013972079.2	GO:0005882(intermediate filament);GO:0030280(structural constituent of epidermis);GO:0045616(regulation of keratinocyte differentiation);GO:0070062(extracellular exosome)	05150(Staphylococcus aureus infection)	K07604	NA	PREDICTED: Capra hircus keratin 36 (KRT36), mRNA	0.085344	0.040689	0	0	0.040776	0	1.02765	0.0393439	0.371818	0.493732	up	no
102175060	LOC102175060	102175060	NA	NA	NA	NA		0.071858	0.070294	0	0	0	0	1.04684	0.0660403	0.116161	0.452591	up	no
102175068	MYL3	XM_005696023.3	GO:0002026(regulation of the force of heart contraction);GO:0003785(actin monomer binding);GO:0005509(calcium ion binding);GO:0006942(regulation of striated muscle contraction);GO:0016459(myosin complex);GO:0031672(A band);GO:0031674(I band);GO:0055010(ventricular cardiac muscle tissue morphogenesis);GO:0060048(cardiac muscle contraction)	04260(Cardiac muscle contraction);04261(Adrenergic signaling in cardiomyocytes);05410(Hypertrophic cardiomyopathy (HCM));05414(Dilated cardiomyopathy (DCM))	K12749	NA	PREDICTED: Capra hircus myosin light chain 3 (MYL3), mRNA	0	0	0	0	0	0.147281	0.955235	-0.0660729	0.373901	0.493732	down	no
102175076	FNDC7	XM_018046575.1	GO:0005576(extracellular region)	04512(ECM-receptor interaction);04810(Regulation of actin cytoskeleton);04510(Focal adhesion);04933(AGE-RAGE signaling pathway in diabetic complications)	K05717	NA	PREDICTED: Capra hircus fibronectin type III domain containing 7 (FNDC7), mRNA	0.11303	0.125041	0	0	0.011112	0	1.07389	0.102842	0.132324	0.473641	up	no
[truncated: 54,518 more rows]
